# Supplementary material for: Identification of human age-associated gene co-expressions in functional modules using liquid association
Source: Oncotarget. 2017 Dec 8;9(1):1063–74. doi: 10.18632/oncotarget.23148 (PMC5787419; doi:10.18632/oncotarget.23148)
Supplement: Supplementary file 2 [file oncotarget-09-1063-s002.xlsx]

## Sheet: Adipose_GO
Table S1(1): The liquid associated gene pairs sorted by their appearance times for the ``Adipose" tissue at GO terms
Gene 1	Gene 2	LA	P-Value	FDR	Module NO. in BP	Module Size after filtering	Initial Module Size	Module Annotation
PTPN6	STAT5A	0.411948	2.61e-05	0.0433067	356	82	93	GO:0001906_cell killing
PTPN6	STAT5A	0.411948	2.61e-05	0.0271237	358	65	72	GO:0001909_leukocyte mediated cytotoxicity
PTPN6	STAT5A	0.411948	2.61e-05	0.00821536	521	36	41	GO:0002228_natural killer cell mediated immunity
PTPN6	STAT5A	0.411948	2.61e-05	0.055317	635	214	252	GO:0002443_leukocyte mediated immunity
PTPN6	STAT5A	0.411948	2.61e-05	0.0535039	641	168	204	GO:0002449_lymphocyte mediated immunity
PTPN6	STAT5A	0.411948	2.61e-05	0.0747089	769	339	364	GO:0002694_regulation of leukocyte activation
PTPN6	STAT5A	0.411948	2.61e-05	0.0870646	771	227	243	GO:0002696_positive regulation of leukocyte activation
PTPN6	STAT5A	0.411948	2.61e-05	0.0760534	772	242	257	GO:0002697_regulation of immune effector process
PTPN6	STAT5A	0.411948	2.61e-05	0.030702	778	109	116	GO:0002703_regulation of leukocyte mediated immunity
PTPN6	STAT5A	0.411948	2.61e-05	0.0232769	781	85	92	GO:0002706_regulation of lymphocyte mediated immunity
PTPN6	STAT5A	0.411948	2.61e-05	0.040477	1959	97	110	GO:0007259_JAK-STAT cascade
PTPN6	STAT5A	0.411948	2.61e-05	0.0733396	4048	241	264	GO:0030098_lymphocyte differentiation
PTPN6	STAT5A	0.411948	2.61e-05	0.0367198	4070	83	100	GO:0030183_B cell differentiation
PTPN6	STAT5A	0.411948	2.61e-05	0.0820651	4984	192	218	GO:0032943_mononuclear cell proliferation
PTPN6	STAT5A	0.411948	2.61e-05	0.0789572	4985	149	162	GO:0032944_regulation of mononuclear cell proliferation
PTPN6	STAT5A	0.411948	2.61e-05	0.0598548	6106	136	145	GO:0042098_T cell proliferation
PTPN6	STAT5A	0.411948	2.61e-05	0.0754174	6113	349	380	GO:0042110_T cell activation
PTPN6	STAT5A	0.411948	2.61e-05	0.0597397	6114	175	197	GO:0042113_B cell activation
PTPN6	STAT5A	0.411948	2.61e-05	0.0702494	6121	109	118	GO:0042129_regulation of T cell proliferation
PTPN6	STAT5A	0.411948	2.61e-05	0.00775895	6166	35	40	GO:0042267_natural killer cell mediated cytotoxicity
PTPN6	STAT5A	0.411948	2.61e-05	0.00352076	7121	20	20	GO:0045577_regulation of B cell differentiation
PTPN6	STAT5A	0.411948	2.61e-05	0.0635124	7152	109	117	GO:0045619_regulation of lymphocyte differentiation
PTPN6	STAT5A	0.411948	2.61e-05	0.0803599	7641	190	216	GO:0046651_lymphocyte proliferation
PTPN6	STAT5A	0.411948	2.61e-05	0.0778974	8137	148	161	GO:0050670_regulation of lymphocyte proliferation
PTPN6	STAT5A	0.411948	2.61e-05	0.0749902	8253	228	245	GO:0050863_regulation of T cell activation
PTPN6	STAT5A	0.411948	2.61e-05	0.0224861	8254	86	90	GO:0050864_regulation of B cell activation
PTPN6	STAT5A	0.411948	2.61e-05	0.0871024	8255	366	394	GO:0050865_regulation of cell activation
PTPN6	STAT5A	0.411948	2.61e-05	0.0920672	8257	236	253	GO:0050867_positive regulation of cell activation
PTPN6	STAT5A	0.411948	2.61e-05	0.0678906	8471	298	320	GO:0051249_regulation of lymphocyte activation
PTPN6	STAT5A	0.411948	2.61e-05	0.0737763	8473	209	225	GO:0051251_positive regulation of lymphocyte activation
PTPN6	STAT5A	0.411948	2.61e-05	0.00985843	9205	28	31	GO:0060396_growth hormone receptor signaling pathway
PTPN6	STAT5A	0.411948	2.61e-05	0.0060246	9206	22	24	GO:0060397_JAK-STAT cascade involved in growth hormone signaling pathway
PTPN6	STAT5A	0.411948	2.61e-05	0.0155179	9221	35	39	GO:0060416_response to growth hormone
PTPN6	STAT5A	0.411948	2.61e-05	0.0799645	10000	201	227	GO:0070661_leukocyte proliferation
PTPN6	STAT5A	0.411948	2.61e-05	0.0703031	10002	154	167	GO:0070663_regulation of leukocyte proliferation
PTPN6	STAT5A	0.411948	2.61e-05	0.0105887	10233	29	32	GO:0071378_cellular response to growth hormone stimulus
PTPN6	STAT5A	0.411948	2.61e-05	0.0908338	11768	184	196	GO:1902105_regulation of leukocyte differentiation
CITED2	WT1	-0.292631	4.39e-06	0.00998974	221	68	72	GO:0001570_vasculogenesis
CITED2	WT1	-0.292631	4.39e-06	0.0855265	231	252	292	GO:0001654_eye development
CITED2	WT1	-0.292631	4.39e-06	0.0949859	432	361	390	GO:0002009_morphogenesis of an epithelium
CITED2	WT1	-0.292631	4.39e-06	0.0826083	916	275	318	GO:0003002_regionalization
CITED2	WT1	-0.292631	4.39e-06	0.00260926	988	35	38	GO:0003156_regulation of organ formation
CITED2	WT1	-0.292631	4.39e-06	0.0733757	2048	310	333	GO:0007517_muscle organ development
CITED2	WT1	-0.292631	4.39e-06	0.00083321	2058	20	23	GO:0007530_sex determination
CITED2	WT1	-0.292631	4.39e-06	0.0572415	2061	229	265	GO:0007548_sex differentiation
CITED2	WT1	-0.292631	4.39e-06	0.0296288	2178	182	211	GO:0008406_gonad development
CITED2	WT1	-0.292631	4.39e-06	0.0119719	2184	105	119	GO:0008584_male gonad development
CITED2	WT1	-0.292631	4.39e-06	0.0108975	2496	71	77	GO:0009798_axis specification
CITED2	WT1	-0.292631	4.39e-06	0.0856452	3016	280	303	GO:0014706_striated muscle tissue development
CITED2	WT1	-0.292631	4.39e-06	0.00121035	4136	24	26	GO:0030325_adrenal gland development
CITED2	WT1	-0.292631	4.39e-06	0.0195804	5503	95	103	GO:0035051_cardiocyte differentiation
CITED2	WT1	-0.292631	4.39e-06	0.07961	5544	284	309	GO:0035239_tube morphogenesis
CITED2	WT1	-0.292631	4.39e-06	0.0244043	5554	106	130	GO:0035270_endocrine system development
CITED2	WT1	-0.292631	4.39e-06	0.0622126	6454	215	251	GO:0043010_camera-type eye development
CITED2	WT1	-0.292631	4.39e-06	0.0445131	7017	202	234	GO:0045137_development of primary sexual characteristics
CITED2	WT1	-0.292631	4.39e-06	0.0153946	7596	119	134	GO:0046546_development of primary male sexual characteristics
CITED2	WT1	-0.292631	4.39e-06	0.0178219	7646	128	143	GO:0046661_male sex differentiation
CITED2	WT1	-0.292631	4.39e-06	0.0528915	7964	243	279	GO:0048608_reproductive structure development
CITED2	WT1	-0.292631	4.39e-06	0.00494663	7988	48	54	GO:0048645_organ formation
CITED2	WT1	-0.292631	4.39e-06	0.0345343	9276	126	140	GO:0060485_mesenchyme development
CITED2	WT1	-0.292631	4.39e-06	0.0937975	9306	293	316	GO:0060537_muscle tissue development
CITED2	WT1	-0.292631	4.39e-06	0.025812	9307	109	122	GO:0060538_skeletal muscle organ development
CITED2	WT1	-0.292631	4.39e-06	0.0708776	9325	268	292	GO:0060562_epithelial tube morphogenesis
CITED2	WT1	-0.292631	4.39e-06	0.0608024	9743	236	273	GO:0061458_reproductive system development
CITED2	WT1	-0.292631	4.39e-06	9.21e-05	11967	7	9	GO:2000018_regulation of male gonad development
CITED2	WT1	-0.292631	4.39e-06	4.39e-05	11969	5	7	GO:2000020_positive regulation of male gonad development
CITED2	WT1	-0.292631	4.39e-06	0.0457827	11972	145	156	GO:2000027_regulation of organ morphogenesis
CITED2	WT1	-0.292631	4.39e-06	0.00969593	12087	67	73	GO:2000241_regulation of reproductive process
CITED2	WT1	-0.292631	4.39e-06	0.00153925	12089	27	31	GO:2000243_positive regulation of reproductive process
CITED2	WT1	-0.292631	4.39e-06	4.39e-06	5778	2	2	GO:0035801_adrenal cortex development
CITED2	WT1	-0.292631	4.39e-06	4.39e-06	5779	2	2	GO:0035802_adrenal cortex formation
CARD11	TLR4	0.348634	3.08e-05	0.098419	533	375	416	GO:0002253_activation of immune response
CARD11	TLR4	0.348634	3.08e-05	0.0786386	769	339	364	GO:0002694_regulation of leukocyte activation
CARD11	TLR4	0.348634	3.08e-05	0.0870646	771	227	243	GO:0002696_positive regulation of leukocyte activation
CARD11	TLR4	0.348634	3.08e-05	0.0826286	814	328	364	GO:0002757_immune response-activating signal transduction
CARD11	TLR4	0.348634	3.08e-05	0.0180873	4265	49	53	GO:0030888_regulation of B cell proliferation
CARD11	TLR4	0.348634	3.08e-05	0.0143037	4267	31	35	GO:0030890_positive regulation of B cell proliferation
CARD11	TLR4	0.348634	3.08e-05	0.0820651	4984	192	218	GO:0032943_mononuclear cell proliferation
CARD11	TLR4	0.348634	3.08e-05	0.0789572	4985	149	162	GO:0032944_regulation of mononuclear cell proliferation
CARD11	TLR4	0.348634	3.08e-05	0.074386	4987	95	105	GO:0032946_positive regulation of mononuclear cell proliferation
CARD11	TLR4	0.348634	3.08e-05	0.0338642	6083	86	93	GO:0042035_regulation of cytokine biosynthetic process
CARD11	TLR4	0.348634	3.08e-05	0.0422491	6098	96	104	GO:0042089_cytokine biosynthetic process
CARD11	TLR4	0.348634	3.08e-05	0.0290842	6107	62	79	GO:0042100_B cell proliferation
CARD11	TLR4	0.348634	3.08e-05	0.0359563	6110	99	107	GO:0042107_cytokine metabolic process
CARD11	TLR4	0.348634	3.08e-05	0.0220093	6111	54	59	GO:0042108_positive regulation of cytokine biosynthetic process
CARD11	TLR4	0.348634	3.08e-05	0.0597397	6114	175	197	GO:0042113_B cell activation
CARD11	TLR4	0.348634	3.08e-05	0.0803599	7641	190	216	GO:0046651_lymphocyte proliferation
CARD11	TLR4	0.348634	3.08e-05	0.0778974	8137	148	161	GO:0050670_regulation of lymphocyte proliferation
CARD11	TLR4	0.348634	3.08e-05	0.07282	8138	94	104	GO:0050671_positive regulation of lymphocyte proliferation
CARD11	TLR4	0.348634	3.08e-05	0.0224861	8254	86	90	GO:0050864_regulation of B cell activation
CARD11	TLR4	0.348634	3.08e-05	0.0900933	8255	366	394	GO:0050865_regulation of cell activation
CARD11	TLR4	0.348634	3.08e-05	0.0920672	8257	236	253	GO:0050867_positive regulation of cell activation
CARD11	TLR4	0.348634	3.08e-05	0.0211941	8261	53	57	GO:0050871_positive regulation of B cell activation
CARD11	TLR4	0.348634	3.08e-05	0.0712781	8471	298	320	GO:0051249_regulation of lymphocyte activation
CARD11	TLR4	0.348634	3.08e-05	0.0737763	8473	209	225	GO:0051251_positive regulation of lymphocyte activation
CARD11	TLR4	0.348634	3.08e-05	0.0799645	10000	201	227	GO:0070661_leukocyte proliferation
CARD11	TLR4	0.348634	3.08e-05	0.0703031	10002	154	167	GO:0070663_regulation of leukocyte proliferation
CARD11	TLR4	0.348634	3.08e-05	0.0527893	10004	98	108	GO:0070665_positive regulation of leukocyte proliferation
CARD11	TLR4	0.348634	3.08e-05	0.0908338	11768	184	196	GO:1902105_regulation of leukocyte differentiation
IKZF1	STAT5A	0.432037	4.32e-05	0.00660132	289	20	22	GO:0001779_natural killer cell differentiation
IKZF1	STAT5A	0.432037	4.32e-05	0.079767	769	339	364	GO:0002694_regulation of leukocyte activation
IKZF1	STAT5A	0.432037	4.32e-05	0.0922617	771	227	243	GO:0002696_positive regulation of leukocyte activation
IKZF1	STAT5A	0.432037	4.32e-05	0.0513624	818	85	91	GO:0002761_regulation of myeloid leukocyte differentiation
IKZF1	STAT5A	0.432037	4.32e-05	0.0168331	820	40	43	GO:0002763_positive regulation of myeloid leukocyte differentiation
IKZF1	STAT5A	0.432037	4.32e-05	0.0780148	4048	241	264	GO:0030098_lymphocyte differentiation
IKZF1	STAT5A	0.432037	4.32e-05	0.018779	4051	47	65	GO:0030101_natural killer cell activation
IKZF1	STAT5A	0.432037	4.32e-05	0.0367198	4070	83	100	GO:0030183_B cell differentiation
IKZF1	STAT5A	0.432037	4.32e-05	0.0756841	4094	168	177	GO:0030217_T cell differentiation
IKZF1	STAT5A	0.432037	4.32e-05	0.0906862	5550	120	129	GO:0035264_multicellular organism growth
IKZF1	STAT5A	0.432037	4.32e-05	0.0337692	6062	77	82	GO:0040014_regulation of multicellular organism growth
IKZF1	STAT5A	0.432037	4.32e-05	0.0175237	6066	29	32	GO:0040018_positive regulation of multicellular organism growth
IKZF1	STAT5A	0.432037	4.32e-05	0.0845496	6113	349	380	GO:0042110_T cell activation
IKZF1	STAT5A	0.432037	4.32e-05	0.0597397	6114	175	197	GO:0042113_B cell activation
IKZF1	STAT5A	0.432037	4.32e-05	0.0770436	7124	85	91	GO:0045580_regulation of T cell differentiation
IKZF1	STAT5A	0.432037	4.32e-05	0.0688861	7126	57	59	GO:0045582_positive regulation of T cell differentiation
IKZF1	STAT5A	0.432037	4.32e-05	0.0635124	7152	109	117	GO:0045619_regulation of lymphocyte differentiation
IKZF1	STAT5A	0.432037	4.32e-05	0.0983224	7154	68	71	GO:0045621_positive regulation of lymphocyte differentiation
IKZF1	STAT5A	0.432037	4.32e-05	0.0839927	7169	140	148	GO:0045637_regulation of myeloid cell differentiation
IKZF1	STAT5A	0.432037	4.32e-05	0.0462909	7171	66	70	GO:0045639_positive regulation of myeloid cell differentiation
IKZF1	STAT5A	0.432037	4.32e-05	0.00237389	7930	11	12	GO:0048537_mucosal-associated lymphoid tissue development
IKZF1	STAT5A	0.432037	4.32e-05	0.00194228	7933	10	11	GO:0048541_Peyer's patch development
IKZF1	STAT5A	0.432037	4.32e-05	0.0859184	8253	228	245	GO:0050863_regulation of T cell activation
IKZF1	STAT5A	0.432037	4.32e-05	0.0900933	8255	366	394	GO:0050865_regulation of cell activation
IKZF1	STAT5A	0.432037	4.32e-05	0.0920672	8257	236	253	GO:0050867_positive regulation of cell activation
IKZF1	STAT5A	0.432037	4.32e-05	0.0734629	8471	298	320	GO:0051249_regulation of lymphocyte activation
IKZF1	STAT5A	0.432037	4.32e-05	0.0781802	8473	209	225	GO:0051251_positive regulation of lymphocyte activation
IKZF1	STAT5A	0.432037	4.32e-05	0.0908338	11768	184	196	GO:1902105_regulation of leukocyte differentiation
CARD11	TNFRSF21	0.422889	2.26e-06	0.089233	308	424	460	GO:0001817_regulation of cytokine production
CARD11	TNFRSF21	0.422889	2.26e-06	0.098419	533	375	416	GO:0002253_activation of immune response
CARD11	TNFRSF21	0.422889	2.26e-06	0.0269613	622	192	221	GO:0002429_immune response-activating cell surface receptor signaling pathway
CARD11	TNFRSF21	0.422889	2.26e-06	0.0323561	769	339	364	GO:0002694_regulation of leukocyte activation
CARD11	TNFRSF21	0.422889	2.26e-06	0.0788547	814	328	364	GO:0002757_immune response-activating signal transduction
CARD11	TNFRSF21	0.422889	2.26e-06	0.0690663	824	307	343	GO:0002768_immune response-regulating cell surface receptor signaling pathway
CARD11	TNFRSF21	0.422889	2.26e-06	0.00265667	4265	49	53	GO:0030888_regulation of B cell proliferation
CARD11	TNFRSF21	0.422889	2.26e-06	0.0207112	4984	192	218	GO:0032943_mononuclear cell proliferation
CARD11	TNFRSF21	0.422889	2.26e-06	0.0249085	4985	149	162	GO:0032944_regulation of mononuclear cell proliferation
CARD11	TNFRSF21	0.422889	2.26e-06	0.0207383	6106	136	145	GO:0042098_T cell proliferation
CARD11	TNFRSF21	0.422889	2.26e-06	0.0042719	6107	62	79	GO:0042100_B cell proliferation
CARD11	TNFRSF21	0.422889	2.26e-06	0.0342961	6113	349	380	GO:0042110_T cell activation
CARD11	TNFRSF21	0.422889	2.26e-06	0.0343944	6114	175	197	GO:0042113_B cell activation
CARD11	TNFRSF21	0.422889	2.26e-06	0.0132969	6121	109	118	GO:0042129_regulation of T cell proliferation
CARD11	TNFRSF21	0.422889	2.26e-06	0.0202808	7641	190	216	GO:0046651_lymphocyte proliferation
CARD11	TNFRSF21	0.422889	2.26e-06	0.0245742	8137	148	161	GO:0050670_regulation of lymphocyte proliferation
CARD11	TNFRSF21	0.422889	2.26e-06	0.0183617	8241	128	135	GO:0050851_antigen receptor-mediated signaling pathway
CARD11	TNFRSF21	0.422889	2.26e-06	0.0111824	8242	100	107	GO:0050852_T cell receptor signaling pathway
CARD11	TNFRSF21	0.422889	2.26e-06	0.0292301	8253	228	245	GO:0050863_regulation of T cell activation
CARD11	TNFRSF21	0.422889	2.26e-06	0.0082569	8254	86	90	GO:0050864_regulation of B cell activation
CARD11	TNFRSF21	0.422889	2.26e-06	0.0377237	8255	366	394	GO:0050865_regulation of cell activation
CARD11	TNFRSF21	0.422889	2.26e-06	0.0333236	8471	298	320	GO:0051249_regulation of lymphocyte activation
CARD11	TNFRSF21	0.422889	2.26e-06	0.0227037	10000	201	227	GO:0070661_leukocyte proliferation
CARD11	TNFRSF21	0.422889	2.26e-06	0.0266141	10002	154	167	GO:0070663_regulation of leukocyte proliferation
ADORA2B	UNC13D	-0.280076	0.000173966	0.0918198	537	147	166	GO:0002263_cell activation involved in immune response
ADORA2B	UNC13D	-0.280076	0.000173966	0.0819159	540	125	133	GO:0002274_myeloid leukocyte activation
ADORA2B	UNC13D	-0.280076	0.000173966	0.030951	541	53	55	GO:0002275_myeloid cell activation involved in immune response
ADORA2B	UNC13D	-0.280076	0.000173966	0.0135843	545	28	29	GO:0002279_mast cell activation involved in immune response
ADORA2B	UNC13D	-0.280076	0.000173966	0.0918198	590	147	166	GO:0002366_leukocyte activation involved in immune response
ADORA2B	UNC13D	-0.280076	0.000173966	0.0301873	636	49	51	GO:0002444_myeloid leukocyte mediated immunity
ADORA2B	UNC13D	-0.280076	0.000173966	0.0297483	693	19	21	GO:0002544_chronic inflammatory response
ADORA2B	UNC13D	-0.280076	0.000173966	0.0630865	774	111	117	GO:0002699_positive regulation of immune effector process
ADORA2B	UNC13D	-0.280076	0.000173966	0.0780265	778	109	116	GO:0002703_regulation of leukocyte mediated immunity
ADORA2B	UNC13D	-0.280076	0.000173966	0.0151536	888	23	23	GO:0002886_regulation of myeloid leukocyte mediated immunity
ADORA2B	UNC13D	-0.280076	0.000173966	0.0994564	3393	82	87	GO:0017157_regulation of exocytosis
ADORA2B	UNC13D	-0.280076	0.000173966	0.0227303	5012	23	25	GO:0033003_regulation of mast cell activation
ADORA2B	UNC13D	-0.280076	0.000173966	0.013746	5015	18	18	GO:0033006_regulation of mast cell activation involved in immune response
ADORA2B	UNC13D	-0.280076	0.000173966	0.0184179	6557	41	43	GO:0043299_leukocyte degranulation
ADORA2B	UNC13D	-0.280076	0.000173966	0.0138359	6558	22	22	GO:0043300_regulation of leukocyte degranulation
ADORA2B	UNC13D	-0.280076	0.000173966	0.012614	6561	27	28	GO:0043303_mast cell degranulation
ADORA2B	UNC13D	-0.280076	0.000173966	0.0122187	6562	17	17	GO:0043304_regulation of mast cell degranulation
ADORA2B	UNC13D	-0.280076	0.000173966	0.0159901	6968	52	54	GO:0045055_regulated secretory pathway
ADORA2B	UNC13D	-0.280076	0.000173966	0.0252639	7120	38	40	GO:0045576_mast cell activation
ADORA2B	UNC13D	-0.280076	0.000173966	0.0466238	7325	35	38	GO:0045921_positive regulation of exocytosis
STAT5A	SYK	0.379707	0.000346749	0.081497	774	111	117	GO:0002699_positive regulation of immune effector process
STAT5A	SYK	0.379707	0.000346749	0.0886992	778	109	116	GO:0002703_regulation of leukocyte mediated immunity
STAT5A	SYK	0.379707	0.000346749	0.0917238	4987	95	105	GO:0032946_positive regulation of mononuclear cell proliferation
STAT5A	SYK	0.379707	0.000346749	0.0974899	6083	86	93	GO:0042035_regulation of cytokine biosynthetic process
STAT5A	SYK	0.379707	0.000346749	0.0905158	6106	136	145	GO:0042098_T cell proliferation
STAT5A	SYK	0.379707	0.000346749	0.0766663	6108	67	74	GO:0042102_positive regulation of T cell proliferation
STAT5A	SYK	0.379707	0.000346749	0.0695204	6111	54	59	GO:0042108_positive regulation of cytokine biosynthetic process
STAT5A	SYK	0.379707	0.000346749	0.00728173	6272	7	7	GO:0042492_gamma-delta T cell differentiation
STAT5A	SYK	0.379707	0.000346749	0.0219608	7121	20	20	GO:0045577_regulation of B cell differentiation
STAT5A	SYK	0.379707	0.000346749	0.0190712	7123	11	11	GO:0045579_positive regulation of B cell differentiation
STAT5A	SYK	0.379707	0.000346749	0.0922353	7126	57	59	GO:0045582_positive regulation of T cell differentiation
STAT5A	SYK	0.379707	0.000346749	0.00520124	7129	6	6	GO:0045586_regulation of gamma-delta T cell differentiation
STAT5A	SYK	0.379707	0.000346749	0.00520124	7130	6	6	GO:0045588_positive regulation of gamma-delta T cell differentiation
STAT5A	SYK	0.379707	0.000346749	0.0238279	7625	13	13	GO:0046629_gamma-delta T cell activation
STAT5A	SYK	0.379707	0.000346749	0.0085536	7638	8	8	GO:0046643_regulation of gamma-delta T cell activation
STAT5A	SYK	0.379707	0.000346749	0.0085536	7639	8	8	GO:0046645_positive regulation of gamma-delta T cell activation
STAT5A	SYK	0.379707	0.000346749	0.0897928	8138	94	104	GO:0050671_positive regulation of lymphocyte proliferation
STAT5A	SYK	0.379707	0.000346749	0.0905263	8254	86	90	GO:0050864_regulation of B cell activation
STAT5A	SYK	0.379707	0.000346749	0.0597276	8261	53	57	GO:0050871_positive regulation of B cell activation
STAT5A	SYK	0.379707	0.000346749	0.0911308	10004	98	108	GO:0070665_positive regulation of leukocyte proliferation
SYK	UNC13D	-0.385543	0.000179686	0.0918198	537	147	166	GO:0002263_cell activation involved in immune response
SYK	UNC13D	-0.385543	0.000179686	0.0819159	540	125	133	GO:0002274_myeloid leukocyte activation
SYK	UNC13D	-0.385543	0.000179686	0.030951	541	53	55	GO:0002275_myeloid cell activation involved in immune response
SYK	UNC13D	-0.385543	0.000179686	0.0135843	545	28	29	GO:0002279_mast cell activation involved in immune response
SYK	UNC13D	-0.385543	0.000179686	0.0918198	590	147	166	GO:0002366_leukocyte activation involved in immune response
SYK	UNC13D	-0.385543	0.000179686	0.0301873	636	49	51	GO:0002444_myeloid leukocyte mediated immunity
SYK	UNC13D	-0.385543	0.000179686	0.0630865	774	111	117	GO:0002699_positive regulation of immune effector process
SYK	UNC13D	-0.385543	0.000179686	0.0780265	778	109	116	GO:0002703_regulation of leukocyte mediated immunity
SYK	UNC13D	-0.385543	0.000179686	0.0151536	888	23	23	GO:0002886_regulation of myeloid leukocyte mediated immunity
SYK	UNC13D	-0.385543	0.000179686	0.0686201	1748	161	185	GO:0006909_phagocytosis
SYK	UNC13D	-0.385543	0.000179686	0.0994564	3393	82	87	GO:0017157_regulation of exocytosis
SYK	UNC13D	-0.385543	0.000179686	0.0227303	5012	23	25	GO:0033003_regulation of mast cell activation
SYK	UNC13D	-0.385543	0.000179686	0.013746	5015	18	18	GO:0033006_regulation of mast cell activation involved in immune response
SYK	UNC13D	-0.385543	0.000179686	0.0184179	6557	41	43	GO:0043299_leukocyte degranulation
SYK	UNC13D	-0.385543	0.000179686	0.0138359	6558	22	22	GO:0043300_regulation of leukocyte degranulation
SYK	UNC13D	-0.385543	0.000179686	0.012614	6561	27	28	GO:0043303_mast cell degranulation
SYK	UNC13D	-0.385543	0.000179686	0.0122187	6562	17	17	GO:0043304_regulation of mast cell degranulation
SYK	UNC13D	-0.385543	0.000179686	0.0159901	6968	52	54	GO:0045055_regulated secretory pathway
SYK	UNC13D	-0.385543	0.000179686	0.0252639	7120	38	40	GO:0045576_mast cell activation
SYK	UNC13D	-0.385543	0.000179686	0.0466238	7325	35	38	GO:0045921_positive regulation of exocytosis
CD3E	TNFRSF21	0.342912	3.58e-05	0.098419	533	375	416	GO:0002253_activation of immune response
CD3E	TNFRSF21	0.342912	3.58e-05	0.0401665	622	192	221	GO:0002429_immune response-activating cell surface receptor signaling pathway
CD3E	TNFRSF21	0.342912	3.58e-05	0.0786386	769	339	364	GO:0002694_regulation of leukocyte activation
CD3E	TNFRSF21	0.342912	3.58e-05	0.0826286	814	328	364	GO:0002757_immune response-activating signal transduction
CD3E	TNFRSF21	0.342912	3.58e-05	0.0886591	824	307	343	GO:0002768_immune response-regulating cell surface receptor signaling pathway
CD3E	TNFRSF21	0.342912	3.58e-05	0.0820651	4984	192	218	GO:0032943_mononuclear cell proliferation
CD3E	TNFRSF21	0.342912	3.58e-05	0.0789572	4985	149	162	GO:0032944_regulation of mononuclear cell proliferation
CD3E	TNFRSF21	0.342912	3.58e-05	0.0628702	6106	136	145	GO:0042098_T cell proliferation
CD3E	TNFRSF21	0.342912	3.58e-05	0.0845496	6113	349	380	GO:0042110_T cell activation
CD3E	TNFRSF21	0.342912	3.58e-05	0.0702494	6121	109	118	GO:0042129_regulation of T cell proliferation
CD3E	TNFRSF21	0.342912	3.58e-05	0.0803599	7641	190	216	GO:0046651_lymphocyte proliferation
CD3E	TNFRSF21	0.342912	3.58e-05	0.0778974	8137	148	161	GO:0050670_regulation of lymphocyte proliferation
CD3E	TNFRSF21	0.342912	3.58e-05	0.0970077	8241	128	135	GO:0050851_antigen receptor-mediated signaling pathway
CD3E	TNFRSF21	0.342912	3.58e-05	0.0590783	8242	100	107	GO:0050852_T cell receptor signaling pathway
CD3E	TNFRSF21	0.342912	3.58e-05	0.0842329	8253	228	245	GO:0050863_regulation of T cell activation
CD3E	TNFRSF21	0.342912	3.58e-05	0.0900933	8255	366	394	GO:0050865_regulation of cell activation
CD3E	TNFRSF21	0.342912	3.58e-05	0.0712781	8471	298	320	GO:0051249_regulation of lymphocyte activation
CD3E	TNFRSF21	0.342912	3.58e-05	0.0799645	10000	201	227	GO:0070661_leukocyte proliferation
CD3E	TNFRSF21	0.342912	3.58e-05	0.0703031	10002	154	167	GO:0070663_regulation of leukocyte proliferation
CD86	IL13	0.291176	3.33e-05	0.056866	540	125	133	GO:0002274_myeloid leukocyte activation
CD86	IL13	0.291176	3.33e-05	0.0786386	769	339	364	GO:0002694_regulation of leukocyte activation
CD86	IL13	0.291176	3.33e-05	0.0870646	771	227	243	GO:0002696_positive regulation of leukocyte activation
CD86	IL13	0.291176	3.33e-05	0.0811722	772	242	257	GO:0002697_regulation of immune effector process
CD86	IL13	0.291176	3.33e-05	0.0290594	774	111	117	GO:0002699_positive regulation of immune effector process
CD86	IL13	0.291176	3.33e-05	0.0820651	4984	192	218	GO:0032943_mononuclear cell proliferation
CD86	IL13	0.291176	3.33e-05	0.0789572	4985	149	162	GO:0032944_regulation of mononuclear cell proliferation
CD86	IL13	0.291176	3.33e-05	0.074386	4987	95	105	GO:0032946_positive regulation of mononuclear cell proliferation
CD86	IL13	0.291176	3.33e-05	0.0597397	6114	175	197	GO:0042113_B cell activation
CD86	IL13	0.291176	3.33e-05	0.0803599	7641	190	216	GO:0046651_lymphocyte proliferation
CD86	IL13	0.291176	3.33e-05	0.0778974	8137	148	161	GO:0050670_regulation of lymphocyte proliferation
CD86	IL13	0.291176	3.33e-05	0.07282	8138	94	104	GO:0050671_positive regulation of lymphocyte proliferation
CD86	IL13	0.291176	3.33e-05	0.0900933	8255	366	394	GO:0050865_regulation of cell activation
CD86	IL13	0.291176	3.33e-05	0.0920672	8257	236	253	GO:0050867_positive regulation of cell activation
CD86	IL13	0.291176	3.33e-05	0.0712781	8471	298	320	GO:0051249_regulation of lymphocyte activation
CD86	IL13	0.291176	3.33e-05	0.0737763	8473	209	225	GO:0051251_positive regulation of lymphocyte activation
CD86	IL13	0.291176	3.33e-05	0.0799645	10000	201	227	GO:0070661_leukocyte proliferation
CD86	IL13	0.291176	3.33e-05	0.0703031	10002	154	167	GO:0070663_regulation of leukocyte proliferation
CD86	IL13	0.291176	3.33e-05	0.0527893	10004	98	108	GO:0070665_positive regulation of leukocyte proliferation
IGF2	PPP1R3F	-0.341536	1.81e-05	0.0411727	68	68	72	GO:0000271_polysaccharide biosynthetic process
IGF2	PPP1R3F	-0.341536	1.81e-05	0.0447332	1141	100	108	GO:0005976_polysaccharide metabolic process
IGF2	PPP1R3F	-0.341536	1.81e-05	0.0199809	1142	67	73	GO:0005977_glycogen metabolic process
IGF2	PPP1R3F	-0.341536	1.81e-05	0.017098	1143	44	47	GO:0005978_glycogen biosynthetic process
IGF2	PPP1R3F	-0.341536	1.81e-05	0.00542221	1144	25	27	GO:0005979_regulation of glycogen biosynthetic process
IGF2	PPP1R3F	-0.341536	1.81e-05	0.0205863	1206	68	74	GO:0006073_cellular glucan metabolic process
IGF2	PPP1R3F	-0.341536	1.81e-05	0.017098	2366	44	47	GO:0009250_glucan biosynthetic process
IGF2	PPP1R3F	-0.341536	1.81e-05	0.067615	2888	87	93	GO:0010906_regulation of glucose metabolic process
IGF2	PPP1R3F	-0.341536	1.81e-05	0.00542221	2930	25	27	GO:0010962_regulation of glucan biosynthetic process
IGF2	PPP1R3F	-0.341536	1.81e-05	0.0107541	4945	35	37	GO:0032881_regulation of polysaccharide metabolic process
IGF2	PPP1R3F	-0.341536	1.81e-05	0.00840443	4946	31	33	GO:0032885_regulation of polysaccharide biosynthetic process
IGF2	PPP1R3F	-0.341536	1.81e-05	0.0330755	5219	61	65	GO:0033692_cellular polysaccharide biosynthetic process
IGF2	PPP1R3F	-0.341536	1.81e-05	0.0424017	5440	69	74	GO:0034637_cellular carbohydrate biosynthetic process
IGF2	PPP1R3F	-0.341536	1.81e-05	0.0364373	6543	64	68	GO:0043255_regulation of carbohydrate biosynthetic process
IGF2	PPP1R3F	-0.341536	1.81e-05	0.0298764	6631	58	61	GO:0043467_regulation of generation of precursor metabolites and energy
IGF2	PPP1R3F	-0.341536	1.81e-05	0.0205863	6769	68	74	GO:0044042_glucan metabolic process
IGF2	PPP1R3F	-0.341536	1.81e-05	0.0338075	6829	87	95	GO:0044264_cellular polysaccharide metabolic process
IGF2	PPP1R3F	-0.341536	1.81e-05	0.00733806	10052	29	31	GO:0070873_regulation of glycogen metabolic process
IGF2	PPP1R3F	-0.341536	1.81e-05	0.000379555	12224	7	7	GO:2000465_regulation of glycogen (starch) synthase activity
STAT5A	TBX21	0.437594	9.56e-06	0.0502275	635	214	252	GO:0002443_leukocyte mediated immunity
STAT5A	TBX21	0.437594	9.56e-06	0.0517142	641	168	204	GO:0002449_lymphocyte mediated immunity
STAT5A	TBX21	0.437594	9.56e-06	0.0816072	676	466	496	GO:0002520_immune system development
STAT5A	TBX21	0.437594	9.56e-06	0.0597653	769	339	364	GO:0002694_regulation of leukocyte activation
STAT5A	TBX21	0.437594	9.56e-06	0.0546329	771	227	243	GO:0002696_positive regulation of leukocyte activation
STAT5A	TBX21	0.437594	9.56e-06	0.0697061	772	242	257	GO:0002697_regulation of immune effector process
STAT5A	TBX21	0.437594	9.56e-06	0.0232566	774	111	117	GO:0002699_positive regulation of immune effector process
STAT5A	TBX21	0.437594	9.56e-06	0.0259435	778	109	116	GO:0002703_regulation of leukocyte mediated immunity
STAT5A	TBX21	0.437594	9.56e-06	0.0219346	781	85	92	GO:0002706_regulation of lymphocyte mediated immunity
STAT5A	TBX21	0.437594	9.56e-06	0.0733396	4048	241	264	GO:0030098_lymphocyte differentiation
STAT5A	TBX21	0.437594	9.56e-06	0.042633	4094	168	177	GO:0030217_T cell differentiation
STAT5A	TBX21	0.437594	9.56e-06	0.0617676	6113	349	380	GO:0042110_T cell activation
STAT5A	TBX21	0.437594	9.56e-06	0.0597397	6114	175	197	GO:0042113_B cell activation
STAT5A	TBX21	0.437594	9.56e-06	0.0174737	8254	86	90	GO:0050864_regulation of B cell activation
STAT5A	TBX21	0.437594	9.56e-06	0.0696797	8255	366	394	GO:0050865_regulation of cell activation
STAT5A	TBX21	0.437594	9.56e-06	0.0590609	8257	236	253	GO:0050867_positive regulation of cell activation
STAT5A	TBX21	0.437594	9.56e-06	0.0131758	8261	53	57	GO:0050871_positive regulation of B cell activation
STAT5A	TBX21	0.437594	9.56e-06	0.055397	8471	298	320	GO:0051249_regulation of lymphocyte activation
STAT5A	TBX21	0.437594	9.56e-06	0.0462945	8473	209	225	GO:0051251_positive regulation of lymphocyte activation
ABR	ADORA2B	-0.384803	1.43e-06	0.0153437	537	147	166	GO:0002263_cell activation involved in immune response
ABR	ADORA2B	-0.384803	1.43e-06	0.010613	540	125	133	GO:0002274_myeloid leukocyte activation
ABR	ADORA2B	-0.384803	1.43e-06	0.00197033	541	53	55	GO:0002275_myeloid cell activation involved in immune response
ABR	ADORA2B	-0.384803	1.43e-06	0.0153437	590	147	166	GO:0002366_leukocyte activation involved in immune response
ABR	ADORA2B	-0.384803	1.43e-06	0.0325877	635	214	252	GO:0002443_leukocyte mediated immunity
ABR	ADORA2B	-0.384803	1.43e-06	0.0016815	636	49	51	GO:0002444_myeloid leukocyte mediated immunity
ABR	ADORA2B	-0.384803	1.43e-06	0.0273058	769	339	364	GO:0002694_regulation of leukocyte activation
ABR	ADORA2B	-0.384803	1.43e-06	0.0416958	772	242	257	GO:0002697_regulation of immune effector process
ABR	ADORA2B	-0.384803	1.43e-06	0.00841609	778	109	116	GO:0002703_regulation of leukocyte mediated immunity
ABR	ADORA2B	-0.384803	1.43e-06	0.000361752	888	23	23	GO:0002886_regulation of myeloid leukocyte mediated immunity
ABR	ADORA2B	-0.384803	1.43e-06	0.057866	1733	285	304	GO:0006887_exocytosis
ABR	ADORA2B	-0.384803	1.43e-06	0.00474853	3393	82	87	GO:0017157_regulation of exocytosis
ABR	ADORA2B	-0.384803	1.43e-06	0.00117248	6557	41	43	GO:0043299_leukocyte degranulation
ABR	ADORA2B	-0.384803	1.43e-06	0.000330295	6558	22	22	GO:0043300_regulation of leukocyte degranulation
ABR	ADORA2B	-0.384803	1.43e-06	0.00189598	6968	52	54	GO:0045055_regulated secretory pathway
ABR	ADORA2B	-0.384803	1.43e-06	0.0153909	8175	208	226	GO:0050727_regulation of inflammatory response
ABR	ADORA2B	-0.384803	1.43e-06	0.0318356	8255	366	394	GO:0050865_regulation of cell activation
ABR	ADORA2B	-0.384803	1.43e-06	0.038646	9367	233	246	GO:0060627_regulation of vesicle-mediated transport
STAT6	TBX21	-0.363537	0.000252173	0.0637733	4	48	50	GO:0000018_regulation of DNA recombination
STAT6	TBX21	-0.363537	0.000252173	0.0935588	511	36	36	GO:0002204_somatic recombination of immunoglobulin genes involved in immune response
STAT6	TBX21	-0.363537	0.000252173	0.0935588	512	36	36	GO:0002208_somatic diversification of immunoglobulins involved in immune response
STAT6	TBX21	-0.363537	0.000252173	0.0663417	599	73	78	GO:0002377_immunoglobulin production
STAT6	TBX21	-0.363537	0.000252173	0.0949512	701	49	51	GO:0002562_somatic diversification of immune receptors via germline recombination within a single locus
STAT6	TBX21	-0.363537	0.000252173	0.0553846	726	37	37	GO:0002637_regulation of immunoglobulin production
STAT6	TBX21	-0.363537	0.000252173	0.069978	774	111	117	GO:0002699_positive regulation of immune effector process
STAT6	TBX21	-0.363537	0.000252173	0.0808889	778	109	116	GO:0002703_regulation of leukocyte mediated immunity
STAT6	TBX21	-0.363537	0.000252173	0.0750215	781	85	92	GO:0002706_regulation of lymphocyte mediated immunity
STAT6	TBX21	-0.363537	0.000252173	0.0949512	3333	49	51	GO:0016444_somatic cell DNA recombination
STAT6	TBX21	-0.363537	0.000252173	0.0768518	3334	46	48	GO:0016445_somatic diversification of immunoglobulins
STAT6	TBX21	-0.363537	0.000252173	0.0695178	3336	42	42	GO:0016447_somatic recombination of immunoglobulin gene segments
STAT6	TBX21	-0.363537	0.000252173	0.0935588	7033	36	36	GO:0045190_isotype switching
STAT6	TBX21	-0.363537	0.000252173	0.0479129	7034	20	20	GO:0045191_regulation of isotype switching
STAT6	TBX21	-0.363537	0.000252173	0.0196695	7274	13	13	GO:0045830_positive regulation of isotype switching
STAT6	TBX21	-0.363537	0.000252173	0.0229477	7315	14	15	GO:0045911_positive regulation of DNA recombination
STAT6	TBX21	-0.363537	0.000252173	0.0768077	8254	86	90	GO:0050864_regulation of B cell activation
STAT6	TBX21	-0.363537	0.000252173	0.0579157	8261	53	57	GO:0050871_positive regulation of B cell activation
GTSE1	UBA52	-0.37477	4.92e-05	0.0797411	27	141	146	GO:0000077_DNA damage checkpoint
GTSE1	UBA52	-0.37477	4.92e-05	0.0763883	1790	62	66	GO:0006977_DNA damage response, signal transduction by p53 class mediator resulting in cell cycle arrest
GTSE1	UBA52	-0.37477	4.92e-05	0.0878849	4436	148	153	GO:0031570_DNA integrity checkpoint
GTSE1	UBA52	-0.37477	4.92e-05	0.0731667	4437	70	74	GO:0031571_mitotic G1 DNA damage checkpoint
GTSE1	UBA52	-0.37477	4.92e-05	0.0515449	6928	88	92	GO:0044773_mitotic DNA damage checkpoint
GTSE1	UBA52	-0.37477	4.92e-05	0.0551401	6929	91	95	GO:0044774_mitotic DNA integrity checkpoint
GTSE1	UBA52	-0.37477	4.92e-05	0.0752875	6932	71	75	GO:0044783_G1 DNA damage checkpoint
GTSE1	UBA52	-0.37477	4.92e-05	0.0731667	6942	70	74	GO:0044819_mitotic G1/S transition checkpoint
GTSE1	UBA52	-0.37477	4.92e-05	0.0926938	10132	94	101	GO:0071156_regulation of cell cycle arrest
GTSE1	UBA52	-0.37477	4.92e-05	0.0788928	10731	63	68	GO:0072395_signal transduction involved in cell cycle checkpoint
GTSE1	UBA52	-0.37477	4.92e-05	0.0788928	10733	63	67	GO:0072401_signal transduction involved in DNA integrity checkpoint
GTSE1	UBA52	-0.37477	4.92e-05	0.0788928	10735	63	67	GO:0072413_signal transduction involved in mitotic cell cycle checkpoint
GTSE1	UBA52	-0.37477	4.92e-05	0.0788928	10737	63	67	GO:0072422_signal transduction involved in DNA damage checkpoint
GTSE1	UBA52	-0.37477	4.92e-05	0.0763883	10741	62	66	GO:0072431_signal transduction involved in mitotic G1 DNA damage checkpoint
GTSE1	UBA52	-0.37477	4.92e-05	0.0763883	11851	62	66	GO:1902400_intracellular signal transduction involved in G1 DNA damage checkpoint
GTSE1	UBA52	-0.37477	4.92e-05	0.0788928	11852	63	67	GO:1902402_signal transduction involved in mitotic DNA damage checkpoint
GTSE1	UBA52	-0.37477	4.92e-05	0.0788928	11853	63	67	GO:1902403_signal transduction involved in mitotic DNA integrity checkpoint
POLD3	RPA3	-0.398715	6.07e-06	0.0019714	135	26	26	GO:0000722_telomere maintenance via recombination
POLD3	RPA3	-0.398715	6.07e-06	0.0118466	136	63	65	GO:0000723_telomere maintenance
POLD3	RPA3	-0.398715	6.07e-06	0.0397616	1302	115	115	GO:0006261_DNA-dependent DNA replication
POLD3	RPA3	-0.398715	6.07e-06	0.00340294	1309	34	34	GO:0006271_DNA strand elongation involved in DNA replication
POLD3	RPA3	-0.398715	6.07e-06	0.0778035	1314	399	418	GO:0006281_DNA repair
POLD3	RPA3	-0.398715	6.07e-06	0.00327859	1316	47	47	GO:0006283_transcription-coupled nucleotide-excision repair
POLD3	RPA3	-0.398715	6.07e-06	0.00864382	1321	76	78	GO:0006289_nucleotide-excision repair
POLD3	RPA3	-0.398715	6.07e-06	0.00103726	1325	19	19	GO:0006297_nucleotide-excision repair, DNA gap filling
POLD3	RPA3	-0.398715	6.07e-06	0.0561736	1336	214	232	GO:0006310_DNA recombination
POLD3	RPA3	-0.398715	6.07e-06	0.00382148	1338	36	36	GO:0006312_mitotic recombination
POLD3	RPA3	-0.398715	6.07e-06	0.00473135	2835	40	41	GO:0010833_telomere maintenance via telomere lengthening
POLD3	RPA3	-0.398715	6.07e-06	0.00382148	4001	36	37	GO:0022616_DNA strand elongation
POLD3	RPA3	-0.398715	6.07e-06	0.0122287	4563	64	66	GO:0032200_telomere organization
POLD3	RPA3	-0.398715	6.07e-06	0.00167417	4564	24	24	GO:0032201_telomere maintenance via semi-conservative replication
POLD3	RPA3	-0.398715	6.07e-06	0.00282061	5108	31	31	GO:0033260_nuclear cell cycle DNA replication
POLD3	RPA3	-0.398715	6.07e-06	0.00449479	6935	39	39	GO:0044786_cell cycle DNA replication
POLD3	RPA3	-0.398715	6.07e-06	0.0477969	9091	227	261	GO:0060249_anatomical structure homeostasis
PSMC3	TP53	-0.315021	0.000118247	0.0797411	27	141	146	GO:0000077_DNA damage checkpoint
PSMC3	TP53	-0.315021	0.000118247	0.0763883	1790	62	66	GO:0006977_DNA damage response, signal transduction by p53 class mediator resulting in cell cycle arrest
PSMC3	TP53	-0.315021	0.000118247	0.0878849	4436	148	153	GO:0031570_DNA integrity checkpoint
PSMC3	TP53	-0.315021	0.000118247	0.0731667	4437	70	74	GO:0031571_mitotic G1 DNA damage checkpoint
PSMC3	TP53	-0.315021	0.000118247	0.0515449	6928	88	92	GO:0044773_mitotic DNA damage checkpoint
PSMC3	TP53	-0.315021	0.000118247	0.0551401	6929	91	95	GO:0044774_mitotic DNA integrity checkpoint
PSMC3	TP53	-0.315021	0.000118247	0.0752875	6932	71	75	GO:0044783_G1 DNA damage checkpoint
PSMC3	TP53	-0.315021	0.000118247	0.0731667	6942	70	74	GO:0044819_mitotic G1/S transition checkpoint
PSMC3	TP53	-0.315021	0.000118247	0.0926938	10132	94	101	GO:0071156_regulation of cell cycle arrest
PSMC3	TP53	-0.315021	0.000118247	0.0788928	10731	63	68	GO:0072395_signal transduction involved in cell cycle checkpoint
PSMC3	TP53	-0.315021	0.000118247	0.0788928	10733	63	67	GO:0072401_signal transduction involved in DNA integrity checkpoint
PSMC3	TP53	-0.315021	0.000118247	0.0788928	10735	63	67	GO:0072413_signal transduction involved in mitotic cell cycle checkpoint
PSMC3	TP53	-0.315021	0.000118247	0.0788928	10737	63	67	GO:0072422_signal transduction involved in DNA damage checkpoint
PSMC3	TP53	-0.315021	0.000118247	0.0763883	10741	62	66	GO:0072431_signal transduction involved in mitotic G1 DNA damage checkpoint
PSMC3	TP53	-0.315021	0.000118247	0.0763883	11851	62	66	GO:1902400_intracellular signal transduction involved in G1 DNA damage checkpoint
PSMC3	TP53	-0.315021	0.000118247	0.0788928	11852	63	67	GO:1902402_signal transduction involved in mitotic DNA damage checkpoint
PSMC3	TP53	-0.315021	0.000118247	0.0788928	11853	63	67	GO:1902403_signal transduction involved in mitotic DNA integrity checkpoint
PSME1	UBA52	-0.32159	0.000121187	0.0797411	27	141	146	GO:0000077_DNA damage checkpoint
PSME1	UBA52	-0.32159	0.000121187	0.0763883	1790	62	66	GO:0006977_DNA damage response, signal transduction by p53 class mediator resulting in cell cycle arrest
PSME1	UBA52	-0.32159	0.000121187	0.0878849	4436	148	153	GO:0031570_DNA integrity checkpoint
PSME1	UBA52	-0.32159	0.000121187	0.0731667	4437	70	74	GO:0031571_mitotic G1 DNA damage checkpoint
PSME1	UBA52	-0.32159	0.000121187	0.0515449	6928	88	92	GO:0044773_mitotic DNA damage checkpoint
PSME1	UBA52	-0.32159	0.000121187	0.0551401	6929	91	95	GO:0044774_mitotic DNA integrity checkpoint
PSME1	UBA52	-0.32159	0.000121187	0.0752875	6932	71	75	GO:0044783_G1 DNA damage checkpoint
PSME1	UBA52	-0.32159	0.000121187	0.0731667	6942	70	74	GO:0044819_mitotic G1/S transition checkpoint
PSME1	UBA52	-0.32159	0.000121187	0.0926938	10132	94	101	GO:0071156_regulation of cell cycle arrest
PSME1	UBA52	-0.32159	0.000121187	0.0788928	10731	63	68	GO:0072395_signal transduction involved in cell cycle checkpoint
PSME1	UBA52	-0.32159	0.000121187	0.0788928	10733	63	67	GO:0072401_signal transduction involved in DNA integrity checkpoint
PSME1	UBA52	-0.32159	0.000121187	0.0788928	10735	63	67	GO:0072413_signal transduction involved in mitotic cell cycle checkpoint
PSME1	UBA52	-0.32159	0.000121187	0.0788928	10737	63	67	GO:0072422_signal transduction involved in DNA damage checkpoint
PSME1	UBA52	-0.32159	0.000121187	0.0763883	10741	62	66	GO:0072431_signal transduction involved in mitotic G1 DNA damage checkpoint
PSME1	UBA52	-0.32159	0.000121187	0.0763883	11851	62	66	GO:1902400_intracellular signal transduction involved in G1 DNA damage checkpoint
PSME1	UBA52	-0.32159	0.000121187	0.0788928	11852	63	67	GO:1902402_signal transduction involved in mitotic DNA damage checkpoint
PSME1	UBA52	-0.32159	0.000121187	0.0788928	11853	63	67	GO:1902403_signal transduction involved in mitotic DNA integrity checkpoint
GTSE1	PSMB4	-0.345497	0.000171653	0.0891693	27	141	146	GO:0000077_DNA damage checkpoint
GTSE1	PSMB4	-0.345497	0.000171653	0.081149	1790	62	66	GO:0006977_DNA damage response, signal transduction by p53 class mediator resulting in cell cycle arrest
GTSE1	PSMB4	-0.345497	0.000171653	0.0982759	4436	148	153	GO:0031570_DNA integrity checkpoint
GTSE1	PSMB4	-0.345497	0.000171653	0.0829085	4437	70	74	GO:0031571_mitotic G1 DNA damage checkpoint
GTSE1	PSMB4	-0.345497	0.000171653	0.0597353	6928	88	92	GO:0044773_mitotic DNA damage checkpoint
GTSE1	PSMB4	-0.345497	0.000171653	0.0639018	6929	91	95	GO:0044774_mitotic DNA integrity checkpoint
GTSE1	PSMB4	-0.345497	0.000171653	0.0853116	6932	71	75	GO:0044783_G1 DNA damage checkpoint
GTSE1	PSMB4	-0.345497	0.000171653	0.0829085	6942	70	74	GO:0044819_mitotic G1/S transition checkpoint
GTSE1	PSMB4	-0.345497	0.000171653	0.0838096	10731	63	68	GO:0072395_signal transduction involved in cell cycle checkpoint
GTSE1	PSMB4	-0.345497	0.000171653	0.0838096	10733	63	67	GO:0072401_signal transduction involved in DNA integrity checkpoint
GTSE1	PSMB4	-0.345497	0.000171653	0.0838096	10735	63	67	GO:0072413_signal transduction involved in mitotic cell cycle checkpoint
GTSE1	PSMB4	-0.345497	0.000171653	0.0838096	10737	63	67	GO:0072422_signal transduction involved in DNA damage checkpoint
GTSE1	PSMB4	-0.345497	0.000171653	0.081149	10741	62	66	GO:0072431_signal transduction involved in mitotic G1 DNA damage checkpoint
GTSE1	PSMB4	-0.345497	0.000171653	0.081149	11851	62	66	GO:1902400_intracellular signal transduction involved in G1 DNA damage checkpoint
GTSE1	PSMB4	-0.345497	0.000171653	0.0838096	11852	63	67	GO:1902402_signal transduction involved in mitotic DNA damage checkpoint
GTSE1	PSMB4	-0.345497	0.000171653	0.0838096	11853	63	67	GO:1902403_signal transduction involved in mitotic DNA integrity checkpoint
POLD1	RFC4	-0.347031	2.36e-05	0.00383842	135	26	26	GO:0000722_telomere maintenance via recombination
POLD1	RFC4	-0.347031	2.36e-05	0.0230659	136	63	65	GO:0000723_telomere maintenance
POLD1	RFC4	-0.347031	2.36e-05	0.0774179	1302	115	115	GO:0006261_DNA-dependent DNA replication
POLD1	RFC4	-0.347031	2.36e-05	0.0066257	1309	34	34	GO:0006271_DNA strand elongation involved in DNA replication
POLD1	RFC4	-0.347031	2.36e-05	0.0864813	1314	399	418	GO:0006281_DNA repair
POLD1	RFC4	-0.347031	2.36e-05	0.00851145	1316	47	47	GO:0006283_transcription-coupled nucleotide-excision repair
POLD1	RFC4	-0.347031	2.36e-05	0.02244	1321	76	78	GO:0006289_nucleotide-excision repair
POLD1	RFC4	-0.347031	2.36e-05	0.0020196	1325	19	19	GO:0006297_nucleotide-excision repair, DNA gap filling
POLD1	RFC4	-0.347031	2.36e-05	0.0672934	1336	214	232	GO:0006310_DNA recombination
POLD1	RFC4	-0.347031	2.36e-05	0.00744063	1338	36	36	GO:0006312_mitotic recombination
POLD1	RFC4	-0.347031	2.36e-05	0.0092122	2835	40	41	GO:0010833_telomere maintenance via telomere lengthening
POLD1	RFC4	-0.347031	2.36e-05	0.00744063	4001	36	37	GO:0022616_DNA strand elongation
POLD1	RFC4	-0.347031	2.36e-05	0.02381	4563	64	66	GO:0032200_telomere organization
POLD1	RFC4	-0.347031	2.36e-05	0.0032597	4564	24	24	GO:0032201_telomere maintenance via semi-conservative replication
POLD1	RFC4	-0.347031	2.36e-05	0.00549189	5108	31	31	GO:0033260_nuclear cell cycle DNA replication
POLD1	RFC4	-0.347031	2.36e-05	0.00875159	6935	39	39	GO:0044786_cell cycle DNA replication
SOCS5	TBX21	-0.360852	2.22e-05	0.0476848	537	147	166	GO:0002263_cell activation involved in immune response
SOCS5	TBX21	-0.360852	2.22e-05	0.0882615	549	95	112	GO:0002285_lymphocyte activation involved in immune response
SOCS5	TBX21	-0.360852	2.22e-05	0.0476848	590	147	166	GO:0002366_leukocyte activation involved in immune response
SOCS5	TBX21	-0.360852	2.22e-05	0.0747089	769	339	364	GO:0002694_regulation of leukocyte activation
SOCS5	TBX21	-0.360852	2.22e-05	0.0870646	771	227	243	GO:0002696_positive regulation of leukocyte activation
SOCS5	TBX21	-0.360852	2.22e-05	0.074058	772	242	257	GO:0002697_regulation of immune effector process
SOCS5	TBX21	-0.360852	2.22e-05	0.0232566	774	111	117	GO:0002699_positive regulation of immune effector process
SOCS5	TBX21	-0.360852	2.22e-05	0.0595005	844	104	109	GO:0002819_regulation of adaptive immune response
SOCS5	TBX21	-0.360852	2.22e-05	0.0496023	847	95	100	GO:0002822_regulation of adaptive immune response based on somatic recombination of immune receptors built from immunoglobulin superfamily domains
SOCS5	TBX21	-0.360852	2.22e-05	0.0733396	4048	241	264	GO:0030098_lymphocyte differentiation
SOCS5	TBX21	-0.360852	2.22e-05	0.0519463	4094	168	177	GO:0030217_T cell differentiation
SOCS5	TBX21	-0.360852	2.22e-05	0.0754174	6113	349	380	GO:0042110_T cell activation
SOCS5	TBX21	-0.360852	2.22e-05	0.0871024	8255	366	394	GO:0050865_regulation of cell activation
SOCS5	TBX21	-0.360852	2.22e-05	0.0920672	8257	236	253	GO:0050867_positive regulation of cell activation
SOCS5	TBX21	-0.360852	2.22e-05	0.0678906	8471	298	320	GO:0051249_regulation of lymphocyte activation
SOCS5	TBX21	-0.360852	2.22e-05	0.0737763	8473	209	225	GO:0051251_positive regulation of lymphocyte activation
FOXP1	TBX21	-0.398564	1.73e-05	0.0237747	510	53	57	GO:0002200_somatic diversification of immune receptors
FOXP1	TBX21	-0.398564	1.73e-05	0.0226706	599	73	78	GO:0002377_immunoglobulin production
FOXP1	TBX21	-0.398564	1.73e-05	0.0507758	632	109	120	GO:0002440_production of molecular mediator of immune response
FOXP1	TBX21	-0.398564	1.73e-05	0.0816072	676	466	496	GO:0002520_immune system development
FOXP1	TBX21	-0.398564	1.73e-05	0.0202896	701	49	51	GO:0002562_somatic diversification of immune receptors via germline recombination within a single locus
FOXP1	TBX21	-0.398564	1.73e-05	0.0114906	726	37	37	GO:0002637_regulation of immunoglobulin production
FOXP1	TBX21	-0.398564	1.73e-05	0.074058	772	242	257	GO:0002697_regulation of immune effector process
FOXP1	TBX21	-0.398564	1.73e-05	0.0232566	774	111	117	GO:0002699_positive regulation of immune effector process
FOXP1	TBX21	-0.398564	1.73e-05	0.0381466	775	67	73	GO:0002700_regulation of production of molecular mediator of immune response
FOXP1	TBX21	-0.398564	1.73e-05	0.0561736	1336	214	232	GO:0006310_DNA recombination
FOXP1	TBX21	-0.398564	1.73e-05	0.0202896	3333	49	51	GO:0016444_somatic cell DNA recombination
FOXP1	TBX21	-0.398564	1.73e-05	0.0178569	3334	46	48	GO:0016445_somatic diversification of immunoglobulins
FOXP1	TBX21	-0.398564	1.73e-05	0.0148549	3336	42	42	GO:0016447_somatic recombination of immunoglobulin gene segments
FOXP1	TBX21	-0.398564	1.73e-05	0.0733396	4048	241	264	GO:0030098_lymphocyte differentiation
FOXP1	TBX21	-0.398564	1.73e-05	0.0597397	6114	175	197	GO:0042113_B cell activation
GSK3A	IGF2	-0.313166	0.000119324	0.0879415	1142	67	73	GO:0005977_glycogen metabolic process
GSK3A	IGF2	-0.313166	0.000119324	0.05644	1143	44	47	GO:0005978_glycogen biosynthetic process
GSK3A	IGF2	-0.313166	0.000119324	0.0178985	1144	25	27	GO:0005979_regulation of glycogen biosynthetic process
GSK3A	IGF2	-0.313166	0.000119324	0.0906064	1206	68	74	GO:0006073_cellular glucan metabolic process
GSK3A	IGF2	-0.313166	0.000119324	0.05644	2366	44	47	GO:0009250_glucan biosynthetic process
GSK3A	IGF2	-0.313166	0.000119324	0.0178985	2930	25	27	GO:0010962_regulation of glucan biosynthetic process
GSK3A	IGF2	-0.313166	0.000119324	0.0354988	4945	35	37	GO:0032881_regulation of polysaccharide metabolic process
GSK3A	IGF2	-0.313166	0.000119324	0.0277427	4946	31	33	GO:0032885_regulation of polysaccharide biosynthetic process
GSK3A	IGF2	-0.313166	0.000119324	0.0986209	6631	58	61	GO:0043467_regulation of generation of precursor metabolites and energy
GSK3A	IGF2	-0.313166	0.000119324	0.0906064	6769	68	74	GO:0044042_glucan metabolic process
GSK3A	IGF2	-0.313166	0.000119324	0.0554855	7622	31	33	GO:0046626_regulation of insulin receptor signaling pathway
GSK3A	IGF2	-0.313166	0.000119324	0.0242227	10052	29	31	GO:0070873_regulation of glycogen metabolic process
GSK3A	IGF2	-0.313166	0.000119324	0.0884188	11355	39	41	GO:1900076_regulation of cellular response to insulin stimulus
GSK3A	IGF2	-0.313166	0.000119324	0.0012529	12224	7	7	GO:2000465_regulation of glycogen (starch) synthase activity
GSK3A	IGF2	-0.313166	0.000119324	0.000715941	12226	4	4	GO:2000467_positive regulation of glycogen (starch) synthase activity
LAT2	PIK3CD	-0.320938	0.000174743	0.0918198	537	147	166	GO:0002263_cell activation involved in immune response
LAT2	PIK3CD	-0.320938	0.000174743	0.0819159	540	125	133	GO:0002274_myeloid leukocyte activation
LAT2	PIK3CD	-0.320938	0.000174743	0.030951	541	53	55	GO:0002275_myeloid cell activation involved in immune response
LAT2	PIK3CD	-0.320938	0.000174743	0.0135843	545	28	29	GO:0002279_mast cell activation involved in immune response
LAT2	PIK3CD	-0.320938	0.000174743	0.0918198	590	147	166	GO:0002366_leukocyte activation involved in immune response
LAT2	PIK3CD	-0.320938	0.000174743	0.0545123	622	192	221	GO:0002429_immune response-activating cell surface receptor signaling pathway
LAT2	PIK3CD	-0.320938	0.000174743	0.0301873	636	49	51	GO:0002444_myeloid leukocyte mediated immunity
LAT2	PIK3CD	-0.320938	0.000174743	0.01363	640	13	14	GO:0002448_mast cell mediated immunity
LAT2	PIK3CD	-0.320938	0.000174743	0.0904482	814	328	364	GO:0002757_immune response-activating signal transduction
LAT2	PIK3CD	-0.320938	0.000174743	0.0987397	6114	175	197	GO:0042113_B cell activation
LAT2	PIK3CD	-0.320938	0.000174743	0.0184179	6557	41	43	GO:0043299_leukocyte degranulation
LAT2	PIK3CD	-0.320938	0.000174743	0.012614	6561	27	28	GO:0043303_mast cell degranulation
LAT2	PIK3CD	-0.320938	0.000174743	0.0159901	6968	52	54	GO:0045055_regulated secretory pathway
LAT2	PIK3CD	-0.320938	0.000174743	0.0252639	7120	38	40	GO:0045576_mast cell activation
LAT2	PIK3CD	-0.320938	0.000174743	0.0490155	8243	34	35	GO:0050853_B cell receptor signaling pathway
ADORA2B	LAT	-0.397103	4.11e-06	0.0220429	537	147	166	GO:0002263_cell activation involved in immune response
ADORA2B	LAT	-0.397103	4.11e-06	0.010613	540	125	133	GO:0002274_myeloid leukocyte activation
ADORA2B	LAT	-0.397103	4.11e-06	0.00283059	541	53	55	GO:0002275_myeloid cell activation involved in immune response
ADORA2B	LAT	-0.397103	4.11e-06	0.00155292	545	28	29	GO:0002279_mast cell activation involved in immune response
ADORA2B	LAT	-0.397103	4.11e-06	0.0220429	590	147	166	GO:0002366_leukocyte activation involved in immune response
ADORA2B	LAT	-0.397103	4.11e-06	0.0468157	635	214	252	GO:0002443_leukocyte mediated immunity
ADORA2B	LAT	-0.397103	4.11e-06	0.00241566	636	49	51	GO:0002444_myeloid leukocyte mediated immunity
ADORA2B	LAT	-0.397103	4.11e-06	0.0470733	769	339	364	GO:0002694_regulation of leukocyte activation
ADORA2B	LAT	-0.397103	4.11e-06	0.0831308	1733	285	304	GO:0006887_exocytosis
ADORA2B	LAT	-0.397103	4.11e-06	0.00168439	6557	41	43	GO:0043299_leukocyte degranulation
ADORA2B	LAT	-0.397103	4.11e-06	0.001442	6561	27	28	GO:0043303_mast cell degranulation
ADORA2B	LAT	-0.397103	4.11e-06	0.00272378	6968	52	54	GO:0045055_regulated secretory pathway
ADORA2B	LAT	-0.397103	4.11e-06	0.00288811	7120	38	40	GO:0045576_mast cell activation
ADORA2B	LAT	-0.397103	4.11e-06	0.0548823	8255	366	394	GO:0050865_regulation of cell activation
CTNNA1	HMGA2	0.403114	3.27e-06	0.0572415	2061	229	265	GO:0007548_sex differentiation
CTNNA1	HMGA2	0.403114	3.27e-06	0.0487563	2067	205	218	GO:0007568_aging
CTNNA1	HMGA2	0.403114	3.27e-06	0.0296288	2178	182	211	GO:0008406_gonad development
CTNNA1	HMGA2	0.403114	3.27e-06	0.0119719	2184	105	119	GO:0008584_male gonad development
CTNNA1	HMGA2	0.403114	3.27e-06	0.0225773	2760	118	131	GO:0010721_negative regulation of cell development
CTNNA1	HMGA2	0.403114	3.27e-06	0.0445131	7017	202	234	GO:0045137_development of primary sexual characteristics
CTNNA1	HMGA2	0.403114	3.27e-06	0.0153946	7596	119	134	GO:0046546_development of primary male sexual characteristics
CTNNA1	HMGA2	0.403114	3.27e-06	0.0178219	7646	128	143	GO:0046661_male sex differentiation
CTNNA1	HMGA2	0.403114	3.27e-06	0.0528915	7964	243	279	GO:0048608_reproductive structure development
CTNNA1	HMGA2	0.403114	3.27e-06	0.0122355	8195	87	99	GO:0050768_negative regulation of neurogenesis
CTNNA1	HMGA2	0.403114	3.27e-06	0.0139918	9704	93	106	GO:0061351_neural precursor cell proliferation
CTNNA1	HMGA2	0.403114	3.27e-06	0.0608024	9743	236	273	GO:0061458_reproductive system development
CTNNA1	HMGA2	0.403114	3.27e-06	0.0221946	10545	117	127	GO:0072089_stem cell proliferation
CTNNA1	HMGA2	0.403114	3.27e-06	0.00932135	10546	76	81	GO:0072091_regulation of stem cell proliferation
PTK6	PTPN6	-0.391645	2.47e-06	0.0319097	374	228	234	GO:0001933_negative regulation of protein phosphorylation
PTK6	PTPN6	-0.391645	2.47e-06	0.0350096	1438	169	172	GO:0006469_negative regulation of protein kinase activity
PTK6	PTPN6	-0.391645	2.47e-06	0.0114824	1959	97	110	GO:0007259_JAK-STAT cascade
PTK6	PTPN6	-0.391645	2.47e-06	0.060982	2664	315	329	GO:0010563_negative regulation of phosphorus metabolic process
PTK6	PTPN6	-0.391645	2.47e-06	0.0683867	3418	236	256	GO:0018108_peptidyl-tyrosine phosphorylation
PTK6	PTPN6	-0.391645	2.47e-06	0.0695532	3448	238	258	GO:0018212_peptidyl-tyrosine modification
PTK6	PTPN6	-0.391645	2.47e-06	0.0402854	4410	362	371	GO:0031400_negative regulation of protein modification process
PTK6	PTPN6	-0.391645	2.47e-06	0.0670864	4601	467	480	GO:0032269_negative regulation of cellular protein metabolic process
PTK6	PTPN6	-0.391645	2.47e-06	0.0397299	5209	180	184	GO:0033673_negative regulation of kinase activity
PTK6	PTPN6	-0.391645	2.47e-06	0.0457818	6191	273	280	GO:0042326_negative regulation of phosphorylation
PTK6	PTPN6	-0.391645	2.47e-06	0.060982	7338	315	329	GO:0045936_negative regulation of phosphate metabolic process
PTK6	PTPN6	-0.391645	2.47e-06	0.0317642	8178	161	179	GO:0050730_regulation of peptidyl-tyrosine phosphorylation
PTK6	PTPN6	-0.391645	2.47e-06	0.00107278	8180	30	32	GO:0050732_negative regulation of peptidyl-tyrosine phosphorylation
PTK6	PTPN6	-0.391645	2.47e-06	0.0452195	8538	192	196	GO:0051348_negative regulation of transferase activity
SASH3	STAT5A	0.399459	0.000186005	0.0630865	774	111	117	GO:0002699_positive regulation of immune effector process
SASH3	STAT5A	0.399459	0.000186005	0.0780265	778	109	116	GO:0002703_regulation of leukocyte mediated immunity
SASH3	STAT5A	0.399459	0.000186005	0.0721763	781	85	92	GO:0002706_regulation of lymphocyte mediated immunity
SASH3	STAT5A	0.399459	0.000186005	0.0982972	783	52	57	GO:0002708_positive regulation of lymphocyte mediated immunity
SASH3	STAT5A	0.399459	0.000186005	0.0725418	4820	40	42	GO:0032663_regulation of interleukin-2 production
SASH3	STAT5A	0.399459	0.000186005	0.0786569	4987	95	105	GO:0032946_positive regulation of mononuclear cell proliferation
SASH3	STAT5A	0.399459	0.000186005	0.0813105	6106	136	145	GO:0042098_T cell proliferation
SASH3	STAT5A	0.399459	0.000186005	0.0605884	6108	67	74	GO:0042102_positive regulation of T cell proliferation
SASH3	STAT5A	0.399459	0.000186005	0.0907285	6121	109	118	GO:0042129_regulation of T cell proliferation
SASH3	STAT5A	0.399459	0.000186005	0.0922353	7126	57	59	GO:0045582_positive regulation of T cell differentiation
SASH3	STAT5A	0.399459	0.000186005	0.077001	8138	94	104	GO:0050671_positive regulation of lymphocyte proliferation
SASH3	STAT5A	0.399459	0.000186005	0.0747125	8254	86	90	GO:0050864_regulation of B cell activation
SASH3	STAT5A	0.399459	0.000186005	0.0579157	8261	53	57	GO:0050871_positive regulation of B cell activation
SASH3	STAT5A	0.399459	0.000186005	0.0781484	10004	98	108	GO:0070665_positive regulation of leukocyte proliferation
CARD11	INHBA	-0.308849	3.71e-05	0.0786386	769	339	364	GO:0002694_regulation of leukocyte activation
CARD11	INHBA	-0.308849	3.71e-05	0.0765567	4048	241	264	GO:0030098_lymphocyte differentiation
CARD11	INHBA	-0.308849	3.71e-05	0.0367198	4070	83	100	GO:0030183_B cell differentiation
CARD11	INHBA	-0.308849	3.71e-05	0.0338642	6083	86	93	GO:0042035_regulation of cytokine biosynthetic process
CARD11	INHBA	-0.308849	3.71e-05	0.0422491	6098	96	104	GO:0042089_cytokine biosynthetic process
CARD11	INHBA	-0.308849	3.71e-05	0.0359563	6110	99	107	GO:0042107_cytokine metabolic process
CARD11	INHBA	-0.308849	3.71e-05	0.0597397	6114	175	197	GO:0042113_B cell activation
CARD11	INHBA	-0.308849	3.71e-05	0.00352076	7121	20	20	GO:0045577_regulation of B cell differentiation
CARD11	INHBA	-0.308849	3.71e-05	0.0635124	7152	109	117	GO:0045619_regulation of lymphocyte differentiation
CARD11	INHBA	-0.308849	3.71e-05	0.0225761	8254	86	90	GO:0050864_regulation of B cell activation
CARD11	INHBA	-0.308849	3.71e-05	0.0900933	8255	366	394	GO:0050865_regulation of cell activation
CARD11	INHBA	-0.308849	3.71e-05	0.0712781	8471	298	320	GO:0051249_regulation of lymphocyte activation
CARD11	INHBA	-0.308849	3.71e-05	0.0908338	11768	184	196	GO:1902105_regulation of leukocyte differentiation
DAB2	GPC3	0.371554	3.44e-05	0.0607723	4050	130	137	GO:0030100_regulation of endocytosis
DAB2	GPC3	0.371554	3.44e-05	0.0657865	4068	116	120	GO:0030178_negative regulation of Wnt signaling pathway
DAB2	GPC3	0.371554	3.44e-05	0.0216856	5667	36	37	GO:0035567_non-canonical Wnt signaling pathway
DAB2	GPC3	0.371554	3.44e-05	0.0831282	7262	70	75	GO:0045807_positive regulation of endocytosis
DAB2	GPC3	0.371554	3.44e-05	0.0139752	8997	29	29	GO:0060071_Wnt signaling pathway, planar cell polarity pathway
DAB2	GPC3	0.371554	3.44e-05	0.0735072	9478	137	140	GO:0060828_regulation of canonical Wnt signaling pathway
DAB2	GPC3	0.371554	3.44e-05	0.0343825	10951	84	85	GO:0090090_negative regulation of canonical Wnt signaling pathway
DAB2	GPC3	0.371554	3.44e-05	0.0629916	10957	61	66	GO:0090100_positive regulation of transmembrane receptor protein serine/threonine kinase signaling pathway
DAB2	GPC3	0.371554	3.44e-05	0.0139752	10997	29	29	GO:0090175_regulation of establishment of planar polarity
DAB2	GPC3	0.371554	3.44e-05	0.00313237	11984	14	14	GO:2000050_regulation of non-canonical Wnt signaling pathway
DAB2	GPC3	0.371554	3.44e-05	0.000722854	11986	7	7	GO:2000052_positive regulation of non-canonical Wnt signaling pathway
DAB2	GPC3	0.371554	3.44e-05	0.00189319	12007	11	11	GO:2000095_regulation of Wnt signaling pathway, planar cell polarity pathway
DAB2	GPC3	0.371554	3.44e-05	0.000344216	12008	5	5	GO:2000096_positive regulation of Wnt signaling pathway, planar cell polarity pathway
ERCC6	TNFSF11	-0.305044	7.45e-06	0.0532174	56	120	129	GO:0000187_activation of MAPK activity
ERCC6	TNFSF11	-0.305044	7.45e-06	0.0810783	351	148	179	GO:0001894_tissue homeostasis
ERCC6	TNFSF11	-0.305044	7.45e-06	0.0462224	1955	158	167	GO:0007254_JNK cascade
ERCC6	TNFSF11	-0.305044	7.45e-06	0.00324224	1957	30	34	GO:0007257_activation of JUN kinase activity
ERCC6	TNFSF11	-0.305044	7.45e-06	0.0817826	4321	210	219	GO:0031098_stress-activated protein kinase signaling cascade
ERCC6	TNFSF11	-0.305044	7.45e-06	0.066	4558	231	251	GO:0032147_activation of protein kinase activity
ERCC6	TNFSF11	-0.305044	7.45e-06	0.0810783	4936	148	155	GO:0032872_regulation of stress-activated MAPK cascade
ERCC6	TNFSF11	-0.305044	7.45e-06	0.0159876	6653	66	71	GO:0043506_regulation of JUN kinase activity
ERCC6	TNFSF11	-0.305044	7.45e-06	0.0102708	6654	53	58	GO:0043507_positive regulation of JUN kinase activity
ERCC6	TNFSF11	-0.305044	7.45e-06	0.0586957	7497	126	133	GO:0046328_regulation of JNK cascade
ERCC6	TNFSF11	-0.305044	7.45e-06	0.0802286	8557	208	217	GO:0051403_stress-activated MAPK cascade
ERCC6	TNFSF11	-0.305044	7.45e-06	0.0477969	9091	227	261	GO:0060249_anatomical structure homeostasis
ERCC6	TNFSF11	-0.305044	7.45e-06	0.0821814	9880	149	156	GO:0070302_regulation of stress-activated protein kinase signaling cascade
IFNG	STAT1	0.254534	0.00181949	0.00181949	10690	2	2	GO:0072308_negative regulation of metanephric nephron tubule epithelial cell differentiation
IFNG	STAT1	0.254534	0.00181949	0.07096	1096	13	14	GO:0003337_mesenchymal to epithelial transition involved in metanephros morphogenesis
IFNG	STAT1	0.254534	0.00181949	0.0382092	1098	7	8	GO:0003339_regulation of mesenchymal to epithelial transition involved in metanephros morphogenesis
IFNG	STAT1	0.254534	0.00181949	0.00545846	1099	3	3	GO:0003340_negative regulation of mesenchymal to epithelial transition involved in metanephros morphogenesis
IFNG	STAT1	0.254534	0.00181949	0.0927938	9083	18	19	GO:0060231_mesenchymal to epithelial transition
IFNG	STAT1	0.254534	0.00181949	0.0818769	10588	10	13	GO:0072160_nephron tubule epithelial cell differentiation
IFNG	STAT1	0.254534	0.00181949	0.0509456	10609	8	11	GO:0072182_regulation of nephron tubule epithelial cell differentiation
IFNG	STAT1	0.254534	0.00181949	0.00545846	10610	3	3	GO:0072183_negative regulation of nephron tubule epithelial cell differentiation
IFNG	STAT1	0.254534	0.00181949	0.0109169	10659	4	5	GO:0072257_metanephric nephron tubule epithelial cell differentiation
IFNG	STAT1	0.254534	0.00181949	0.0109169	10689	4	5	GO:0072307_regulation of metanephric nephron tubule epithelial cell differentiation
IFNG	STAT1	0.254534	0.00181949	0.0109169	11005	4	5	GO:0090185_negative regulation of kidney development
IFNG	STAT1	0.254534	0.00181949	0.0818769	12379	10	13	GO:2000696_regulation of epithelial cell differentiation involved in kidney development
IFNG	STAT1	0.254534	0.00181949	0.00545846	12380	3	3	GO:2000697_negative regulation of epithelial cell differentiation involved in kidney development
LILRB1	P2RX7	-0.329209	0.000416688	0.0839874	356	82	93	GO:0001906_cell killing
LILRB1	P2RX7	-0.329209	0.000416688	0.0526028	358	65	72	GO:0001909_leukocyte mediated cytotoxicity
LILRB1	P2RX7	-0.329209	0.000416688	0.039273	362	33	36	GO:0001913_T cell mediated cytotoxicity
LILRB1	P2RX7	-0.329209	0.000416688	0.0677118	363	26	29	GO:0001914_regulation of T cell mediated cytotoxicity
LILRB1	P2RX7	-0.329209	0.000416688	0.0703269	643	62	67	GO:0002456_T cell mediated immunity
LILRB1	P2RX7	-0.329209	0.000416688	0.0908529	774	111	117	GO:0002699_positive regulation of immune effector process
LILRB1	P2RX7	-0.329209	0.000416688	0.0943318	778	109	116	GO:0002703_regulation of leukocyte mediated immunity
LILRB1	P2RX7	-0.329209	0.000416688	0.0929736	781	85	92	GO:0002706_regulation of lymphocyte mediated immunity
LILRB1	P2RX7	-0.329209	0.000416688	0.0788374	784	44	49	GO:0002709_regulation of T cell mediated immunity
LILRB1	P2RX7	-0.329209	0.000416688	0.09053	3671	25	28	GO:0019835_cytolysis
LILRB1	P2RX7	-0.329209	0.000416688	0.0947336	6106	136	145	GO:0042098_T cell proliferation
LILRB1	P2RX7	-0.329209	0.000416688	0.00625032	6167	6	7	GO:0042268_regulation of cytolysis
LILRB1	P2RX7	-0.329209	0.000416688	0.00250013	7323	4	4	GO:0045919_positive regulation of cytolysis
MID2	TRIM31	-0.235228	0.000227574	0.0348189	3510	18	18	GO:0019076_viral release from host cell
MID2	TRIM31	-0.235228	0.000227574	0.0989948	4111	30	32	GO:0030260_entry into host cell
MID2	TRIM31	-0.235228	0.000227574	0.0432391	4951	20	23	GO:0032897_negative regulation of viral transcription
MID2	TRIM31	-0.235228	0.000227574	0.0989948	6880	30	32	GO:0044409_entry into host
MID2	TRIM31	-0.235228	0.000227574	0.0125166	7606	11	13	GO:0046596_regulation of viral entry into host cell
MID2	TRIM31	-0.235228	0.000227574	0.00637208	7607	8	9	GO:0046597_negative regulation of viral entry into host cell
MID2	TRIM31	-0.235228	0.000227574	0.0682723	7674	25	27	GO:0046718_viral entry into host cell
MID2	TRIM31	-0.235228	0.000227574	0.0805613	7925	60	65	GO:0048525_negative regulation of viral process
MID2	TRIM31	-0.235228	0.000227574	0.0989948	8722	30	32	GO:0051806_entry into cell of other organism involved in symbiotic interaction
MID2	TRIM31	-0.235228	0.000227574	0.0989948	8729	30	32	GO:0051828_entry into other organism involved in symbiotic interaction
MID2	TRIM31	-0.235228	0.000227574	0.0989948	8818	30	32	GO:0052126_movement in host environment
MID2	TRIM31	-0.235228	0.000227574	0.0989948	8828	30	32	GO:0052192_movement in environment of other organism involved in symbiotic interaction
MID2	TRIM31	-0.235228	0.000227574	0.0238953	11789	15	15	GO:1902186_regulation of viral release from host cell
STXBP2	UNC13D	-0.326267	0.00136938	0.0890098	358	65	72	GO:0001909_leukocyte mediated cytotoxicity
STXBP2	UNC13D	-0.326267	0.00136938	0.0581866	541	53	55	GO:0002275_myeloid cell activation involved in immune response
STXBP2	UNC13D	-0.326267	0.00136938	0.0398174	545	28	29	GO:0002279_mast cell activation involved in immune response
STXBP2	UNC13D	-0.326267	0.00136938	0.0753251	636	49	51	GO:0002444_myeloid leukocyte mediated immunity
STXBP2	UNC13D	-0.326267	0.00136938	0.0526667	888	23	23	GO:0002886_regulation of myeloid leukocyte mediated immunity
STXBP2	UNC13D	-0.326267	0.00136938	0.0866134	5012	23	25	GO:0033003_regulation of mast cell activation
STXBP2	UNC13D	-0.326267	0.00136938	0.0523788	5015	18	18	GO:0033006_regulation of mast cell activation involved in immune response
STXBP2	UNC13D	-0.326267	0.00136938	0.0440512	6557	41	43	GO:0043299_leukocyte degranulation
STXBP2	UNC13D	-0.326267	0.00136938	0.048087	6558	22	22	GO:0043300_regulation of leukocyte degranulation
STXBP2	UNC13D	-0.326267	0.00136938	0.0369733	6561	27	28	GO:0043303_mast cell degranulation
STXBP2	UNC13D	-0.326267	0.00136938	0.046559	6562	17	17	GO:0043304_regulation of mast cell degranulation
STXBP2	UNC13D	-0.326267	0.00136938	0.0538599	6968	52	54	GO:0045055_regulated secretory pathway
STXBP2	UNC13D	-0.326267	0.00136938	0.0740519	7120	38	40	GO:0045576_mast cell activation
TBX21	ZBTB1	-0.410602	7.94e-05	0.0795626	635	214	252	GO:0002443_leukocyte mediated immunity
TBX21	ZBTB1	-0.410602	7.94e-05	0.0680157	641	168	204	GO:0002449_lymphocyte mediated immunity
TBX21	ZBTB1	-0.410602	7.94e-05	0.0918942	769	339	364	GO:0002694_regulation of leukocyte activation
TBX21	ZBTB1	-0.410602	7.94e-05	0.0998737	772	242	257	GO:0002697_regulation of immune effector process
TBX21	ZBTB1	-0.410602	7.94e-05	0.0402097	774	111	117	GO:0002699_positive regulation of immune effector process
TBX21	ZBTB1	-0.410602	7.94e-05	0.0615452	778	109	116	GO:0002703_regulation of leukocyte mediated immunity
TBX21	ZBTB1	-0.410602	7.94e-05	0.0426613	781	85	92	GO:0002706_regulation of lymphocyte mediated immunity
TBX21	ZBTB1	-0.410602	7.94e-05	0.0952387	4048	241	264	GO:0030098_lymphocyte differentiation
TBX21	ZBTB1	-0.410602	7.94e-05	0.0972257	6113	349	380	GO:0042110_T cell activation
TBX21	ZBTB1	-0.410602	7.94e-05	0.0766826	6114	175	197	GO:0042113_B cell activation
TBX21	ZBTB1	-0.410602	7.94e-05	0.0977404	8255	366	394	GO:0050865_regulation of cell activation
TBX21	ZBTB1	-0.410602	7.94e-05	0.0838871	8471	298	320	GO:0051249_regulation of lymphocyte activation
TBX21	ZBTB1	-0.410602	7.94e-05	0.0895351	8473	209	225	GO:0051251_positive regulation of lymphocyte activation
BCR	CD300A	0.296603	0.00159376	0.0581866	541	53	55	GO:0002275_myeloid cell activation involved in immune response
BCR	CD300A	0.296603	0.00159376	0.0753251	636	49	51	GO:0002444_myeloid leukocyte mediated immunity
BCR	CD300A	0.296603	0.00159376	0.0526667	888	23	23	GO:0002886_regulation of myeloid leukocyte mediated immunity
BCR	CD300A	0.296603	0.00159376	0.0797742	5923	22	26	GO:0036230_granulocyte activation
BCR	CD300A	0.296603	0.00159376	0.0656152	6118	20	23	GO:0042119_neutrophil activation
BCR	CD300A	0.296603	0.00159376	0.0440512	6557	41	43	GO:0043299_leukocyte degranulation
BCR	CD300A	0.296603	0.00159376	0.048087	6558	22	22	GO:0043300_regulation of leukocyte degranulation
BCR	CD300A	0.296603	0.00159376	0.0239065	6559	6	6	GO:0043301_negative regulation of leukocyte degranulation
BCR	CD300A	0.296603	0.00159376	0.0538599	6968	52	54	GO:0045055_regulated secretory pathway
BCR	CD300A	0.296603	0.00159376	0.0955912	8191	42	44	GO:0050764_regulation of phagocytosis
BCR	CD300A	0.296603	0.00159376	0.0113168	11881	5	5	GO:1902563_regulation of neutrophil activation
BCR	CD300A	0.296603	0.00159376	0.00478129	11882	3	3	GO:1902564_negative regulation of neutrophil activation
BCR	PRAM1	0.286951	0.00293018	0.0721862	541	53	55	GO:0002275_myeloid cell activation involved in immune response
BCR	PRAM1	0.286951	0.00293018	0.0501438	548	12	12	GO:0002283_neutrophil activation involved in immune response
BCR	PRAM1	0.286951	0.00293018	0.0957192	636	49	51	GO:0002444_myeloid leukocyte mediated immunity
BCR	PRAM1	0.286951	0.00293018	0.0698888	888	23	23	GO:0002886_regulation of myeloid leukocyte mediated immunity
BCR	PRAM1	0.286951	0.00293018	0.0797742	5923	22	26	GO:0036230_granulocyte activation
BCR	PRAM1	0.286951	0.00293018	0.0656152	6118	20	23	GO:0042119_neutrophil activation
BCR	PRAM1	0.286951	0.00293018	0.0586036	6557	41	43	GO:0043299_leukocyte degranulation
BCR	PRAM1	0.286951	0.00293018	0.0638115	6558	22	22	GO:0043300_regulation of leukocyte degranulation
BCR	PRAM1	0.286951	0.00293018	0.034189	6570	10	10	GO:0043312_neutrophil degranulation
BCR	PRAM1	0.286951	0.00293018	0.0101851	6571	4	4	GO:0043313_regulation of neutrophil degranulation
BCR	PRAM1	0.286951	0.00293018	0.0719522	6968	52	54	GO:0045055_regulated secretory pathway
BCR	PRAM1	0.286951	0.00293018	0.0113168	11881	5	5	GO:1902563_regulation of neutrophil activation
BCR	SYK	0.236482	0.00339503	0.0756289	541	53	55	GO:0002275_myeloid cell activation involved in immune response
BCR	SYK	0.236482	0.00339503	0.0501438	548	12	12	GO:0002283_neutrophil activation involved in immune response
BCR	SYK	0.236482	0.00339503	0.0998139	636	49	51	GO:0002444_myeloid leukocyte mediated immunity
BCR	SYK	0.236482	0.00339503	0.0715785	888	23	23	GO:0002886_regulation of myeloid leukocyte mediated immunity
BCR	SYK	0.236482	0.00339503	0.0797742	5923	22	26	GO:0036230_granulocyte activation
BCR	SYK	0.236482	0.00339503	0.0656152	6118	20	23	GO:0042119_neutrophil activation
BCR	SYK	0.236482	0.00339503	0.063271	6557	41	43	GO:0043299_leukocyte degranulation
BCR	SYK	0.236482	0.00339503	0.0653543	6558	22	22	GO:0043300_regulation of leukocyte degranulation
BCR	SYK	0.236482	0.00339503	0.034189	6570	10	10	GO:0043312_neutrophil degranulation
BCR	SYK	0.236482	0.00339503	0.0101851	6571	4	4	GO:0043313_regulation of neutrophil degranulation
BCR	SYK	0.236482	0.00339503	0.0771058	6968	52	54	GO:0045055_regulated secretory pathway
BCR	SYK	0.236482	0.00339503	0.0113168	11881	5	5	GO:1902563_regulation of neutrophil activation
CD300A	MS4A2	-0.221923	0.00195713	0.0646538	541	53	55	GO:0002275_myeloid cell activation involved in immune response
CD300A	MS4A2	-0.221923	0.00195713	0.0438377	545	28	29	GO:0002279_mast cell activation involved in immune response
CD300A	MS4A2	-0.221923	0.00195713	0.0818303	636	49	51	GO:0002444_myeloid leukocyte mediated immunity
CD300A	MS4A2	-0.221923	0.00195713	0.0550172	888	23	23	GO:0002886_regulation of myeloid leukocyte mediated immunity
CD300A	MS4A2	-0.221923	0.00195713	0.0990309	5012	23	25	GO:0033003_regulation of mast cell activation
CD300A	MS4A2	-0.221923	0.00195713	0.0598882	5015	18	18	GO:0033006_regulation of mast cell activation involved in immune response
CD300A	MS4A2	-0.221923	0.00195713	0.0501515	6557	41	43	GO:0043299_leukocyte degranulation
CD300A	MS4A2	-0.221923	0.00195713	0.0502331	6558	22	22	GO:0043300_regulation of leukocyte degranulation
CD300A	MS4A2	-0.221923	0.00195713	0.0407064	6561	27	28	GO:0043303_mast cell degranulation
CD300A	MS4A2	-0.221923	0.00195713	0.053234	6562	17	17	GO:0043304_regulation of mast cell degranulation
CD300A	MS4A2	-0.221923	0.00195713	0.0603525	6968	52	54	GO:0045055_regulated secretory pathway
CD300A	MS4A2	-0.221923	0.00195713	0.0815288	7120	38	40	GO:0045576_mast cell activation
CD74	TLR4	0.297167	0.000613061	0.040462	2909	12	12	GO:0010934_macrophage cytokine production
CD74	TLR4	0.297167	0.000613061	0.0337183	2910	11	11	GO:0010935_regulation of macrophage cytokine production
CD74	TLR4	0.297167	0.000613061	0.0901199	4265	49	53	GO:0030888_regulation of B cell proliferation
CD74	TLR4	0.297167	0.000613061	0.0475122	4267	31	35	GO:0030890_positive regulation of B cell proliferation
CD74	TLR4	0.297167	0.000613061	0.0943902	4987	95	105	GO:0032946_positive regulation of mononuclear cell proliferation
CD74	TLR4	0.297167	0.000613061	0.0787155	6115	43	45	GO:0042116_macrophage activation
CD74	TLR4	0.297167	0.000613061	0.0924031	8138	94	104	GO:0050671_positive regulation of lymphocyte proliferation
CD74	TLR4	0.297167	0.000613061	0.0649845	8261	53	57	GO:0050871_positive regulation of B cell activation
CD74	TLR4	0.297167	0.000613061	0.0128743	9507	7	7	GO:0060907_positive regulation of macrophage cytokine production
CD74	TLR4	0.297167	0.000613061	0.0220702	9606	9	10	GO:0061081_positive regulation of myeloid leukocyte cytokine production involved in immune response
CD74	TLR4	0.297167	0.000613061	0.0833763	9607	17	18	GO:0061082_myeloid leukocyte cytokine production
CD74	TLR4	0.297167	0.000613061	0.0916792	10004	98	108	GO:0070665_positive regulation of leukocyte proliferation
EGR1	WT1	0.249172	0.000556158	0.000556158	10684	2	2	GO:0072301_regulation of metanephric glomerular mesangial cell proliferation
EGR1	WT1	0.249172	0.000556158	0.0667389	10226	16	18	GO:0071371_cellular response to gonadotropin stimulus
EGR1	WT1	0.249172	0.000556158	0.0116793	10564	7	7	GO:0072110_glomerular mesangial cell proliferation
EGR1	WT1	0.249172	0.000556158	0.0583966	10565	15	15	GO:0072111_cell proliferation involved in kidney development
EGR1	WT1	0.249172	0.000556158	0.00834237	10568	6	6	GO:0072124_regulation of glomerular mesangial cell proliferation
EGR1	WT1	0.249172	0.000556158	0.0305887	10627	11	11	GO:0072203_cell proliferation involved in metanephros development
EGR1	WT1	0.249172	0.000556158	0.0756375	10637	17	20	GO:0072215_regulation of metanephros development
EGR1	WT1	0.249172	0.000556158	0.0367064	10643	12	16	GO:0072224_metanephric glomerulus development
EGR1	WT1	0.249172	0.000556158	0.00333695	10662	4	4	GO:0072262_metanephric glomerular mesangial cell proliferation involved in metanephros development
EGR1	WT1	0.249172	0.000556158	0.00333695	10682	4	6	GO:0072298_regulation of metanephric glomerulus development
EGR1	WT1	0.249172	0.000556158	0.0200217	11012	9	11	GO:0090192_regulation of glomerulus development
EGR1	WT1	0.249172	0.000556158	0.0200217	11678	9	9	GO:1901722_regulation of cell proliferation involved in kidney development
EPB41L5	SDC4	0.374732	6.68e-05	0.0448676	387	64	68	GO:0001952_regulation of cell-matrix adhesion
EPB41L5	SDC4	0.374732	6.68e-05	0.0310468	389	31	32	GO:0001954_positive regulation of cell-matrix adhesion
EPB41L5	SDC4	0.374732	6.68e-05	0.046292	1834	65	66	GO:0007044_cell-substrate junction assembly
EPB41L5	SDC4	0.374732	6.68e-05	0.0376568	1835	48	49	GO:0007045_cell-substrate adherens junction assembly
EPB41L5	SDC4	0.374732	6.68e-05	0.0495747	5349	55	56	GO:0034333_adherens junction assembly
EPB41L5	SDC4	0.374732	6.68e-05	0.074446	7252	139	147	GO:0045785_positive regulation of cell adhesion
EPB41L5	SDC4	0.374732	6.68e-05	0.0376568	7779	48	49	GO:0048041_focal adhesion assembly
EPB41L5	SDC4	0.374732	6.68e-05	0.0145219	8750	30	31	GO:0051893_regulation of focal adhesion assembly
EPB41L5	SDC4	0.374732	6.68e-05	0.00607583	8751	14	15	GO:0051894_positive regulation of focal adhesion assembly
EPB41L5	SDC4	0.374732	6.68e-05	0.0145219	10964	30	31	GO:0090109_regulation of cell-substrate junction assembly
EPB41L5	SDC4	0.374732	6.68e-05	0.0287433	11715	42	43	GO:1901888_regulation of cell junction assembly
EPB41L5	SDC4	0.374732	6.68e-05	0.00607583	11717	14	15	GO:1901890_positive regulation of cell junction assembly
LIG1	RFC5	-0.319193	0.000381532	0.0247996	135	26	26	GO:0000722_telomere maintenance via recombination
LIG1	RFC5	-0.319193	0.000381532	0.0931414	136	63	65	GO:0000723_telomere maintenance
LIG1	RFC5	-0.319193	0.000381532	0.0214039	1309	34	34	GO:0006271_DNA strand elongation involved in DNA replication
LIG1	RFC5	-0.319193	0.000381532	0.0824871	1316	47	47	GO:0006283_transcription-coupled nucleotide-excision repair
LIG1	RFC5	-0.319193	0.000381532	0.0163105	1325	19	19	GO:0006297_nucleotide-excision repair, DNA gap filling
LIG1	RFC5	-0.319193	0.000381532	0.0404596	1338	36	36	GO:0006312_mitotic recombination
LIG1	RFC5	-0.319193	0.000381532	0.0425135	2835	40	41	GO:0010833_telomere maintenance via telomere lengthening
LIG1	RFC5	-0.319193	0.000381532	0.0200304	4001	36	37	GO:0022616_DNA strand elongation
LIG1	RFC5	-0.319193	0.000381532	0.096146	4563	64	66	GO:0032200_telomere organization
LIG1	RFC5	-0.319193	0.000381532	0.0210605	4564	24	24	GO:0032201_telomere maintenance via semi-conservative replication
LIG1	RFC5	-0.319193	0.000381532	0.0253446	5108	31	31	GO:0033260_nuclear cell cycle DNA replication
LIG1	RFC5	-0.319193	0.000381532	0.0353394	6935	39	39	GO:0044786_cell cycle DNA replication
LYN	UNC13D	-0.25454	0.000798066	0.053357	541	53	55	GO:0002275_myeloid cell activation involved in immune response
LYN	UNC13D	-0.25454	0.000798066	0.0307364	545	28	29	GO:0002279_mast cell activation involved in immune response
LYN	UNC13D	-0.25454	0.000798066	0.0631815	636	49	51	GO:0002444_myeloid leukocyte mediated immunity
LYN	UNC13D	-0.25454	0.000798066	0.0504777	888	23	23	GO:0002886_regulation of myeloid leukocyte mediated immunity
LYN	UNC13D	-0.25454	0.000798066	0.0673036	5012	23	25	GO:0033003_regulation of mast cell activation
LYN	UNC13D	-0.25454	0.000798066	0.0407014	5015	18	18	GO:0033006_regulation of mast cell activation involved in immune response
LYN	UNC13D	-0.25454	0.000798066	0.0370427	6557	41	43	GO:0043299_leukocyte degranulation
LYN	UNC13D	-0.25454	0.000798066	0.0460883	6558	22	22	GO:0043300_regulation of leukocyte degranulation
LYN	UNC13D	-0.25454	0.000798066	0.0285409	6561	27	28	GO:0043303_mast cell degranulation
LYN	UNC13D	-0.25454	0.000798066	0.036179	6562	17	17	GO:0043304_regulation of mast cell degranulation
LYN	UNC13D	-0.25454	0.000798066	0.0410617	6968	52	54	GO:0045055_regulated secretory pathway
LYN	UNC13D	-0.25454	0.000798066	0.0571632	7120	38	40	GO:0045576_mast cell activation
POLD1	RFC2	-0.361494	0.00026349	0.0214086	135	26	26	GO:0000722_telomere maintenance via recombination
POLD1	RFC2	-0.361494	0.00026349	0.085766	136	63	65	GO:0000723_telomere maintenance
POLD1	RFC2	-0.361494	0.00026349	0.0206339	1309	34	34	GO:0006271_DNA strand elongation involved in DNA replication
POLD1	RFC2	-0.361494	0.00026349	0.0712081	1316	47	47	GO:0006283_transcription-coupled nucleotide-excision repair
POLD1	RFC2	-0.361494	0.00026349	0.0150189	1325	19	19	GO:0006297_nucleotide-excision repair, DNA gap filling
POLD1	RFC2	-0.361494	0.00026349	0.0404596	1338	36	36	GO:0006312_mitotic recombination
POLD1	RFC2	-0.361494	0.00026349	0.0411044	2835	40	41	GO:0010833_telomere maintenance via telomere lengthening
POLD1	RFC2	-0.361494	0.00026349	0.0184443	4001	36	37	GO:0022616_DNA strand elongation
POLD1	RFC2	-0.361494	0.00026349	0.0885326	4563	64	66	GO:0032200_telomere organization
POLD1	RFC2	-0.361494	0.00026349	0.0181808	4564	24	24	GO:0032201_telomere maintenance via semi-conservative replication
POLD1	RFC2	-0.361494	0.00026349	0.0253446	5108	31	31	GO:0033260_nuclear cell cycle DNA replication
POLD1	RFC2	-0.361494	0.00026349	0.0353394	6935	39	39	GO:0044786_cell cycle DNA replication
PTPRC	STAT5A	0.374569	0.000220112	0.072262	356	82	93	GO:0001906_cell killing
PTPRC	STAT5A	0.374569	0.000220112	0.0452589	358	65	72	GO:0001909_leukocyte mediated cytotoxicity
PTPRC	STAT5A	0.374569	0.000220112	0.0780265	778	109	116	GO:0002703_regulation of leukocyte mediated immunity
PTPRC	STAT5A	0.374569	0.000220112	0.0721763	781	85	92	GO:0002706_regulation of lymphocyte mediated immunity
PTPRC	STAT5A	0.374569	0.000220112	0.0786569	4987	95	105	GO:0032946_positive regulation of mononuclear cell proliferation
PTPRC	STAT5A	0.374569	0.000220112	0.0838537	6106	136	145	GO:0042098_T cell proliferation
PTPRC	STAT5A	0.374569	0.000220112	0.0605884	6108	67	74	GO:0042102_positive regulation of T cell proliferation
PTPRC	STAT5A	0.374569	0.000220112	0.0907285	6121	109	118	GO:0042129_regulation of T cell proliferation
PTPRC	STAT5A	0.374569	0.000220112	0.077001	8138	94	104	GO:0050671_positive regulation of lymphocyte proliferation
PTPRC	STAT5A	0.374569	0.000220112	0.0747125	8254	86	90	GO:0050864_regulation of B cell activation
PTPRC	STAT5A	0.374569	0.000220112	0.0579157	8261	53	57	GO:0050871_positive regulation of B cell activation
PTPRC	STAT5A	0.374569	0.000220112	0.0781484	10004	98	108	GO:0070665_positive regulation of leukocyte proliferation
APOBEC3G	HMGA2	-0.416756	3.89e-05	0.0301802	3511	66	69	GO:0019079_viral genome replication
APOBEC3G	HMGA2	-0.416756	3.89e-05	0.00140016	6052	9	10	GO:0039692_single stranded viral RNA replication via double stranded DNA intermediate
APOBEC3G	HMGA2	-0.416756	3.89e-05	0.00140016	6053	9	10	GO:0039694_viral RNA genome replication
APOBEC3G	HMGA2	-0.416756	3.89e-05	0.00140016	6054	9	10	GO:0039703_RNA replication
APOBEC3G	HMGA2	-0.416756	3.89e-05	0.0472949	6729	88	95	GO:0043901_negative regulation of multi-organism process
APOBEC3G	HMGA2	-0.416756	3.89e-05	0.0186568	6979	52	55	GO:0045069_regulation of viral genome replication
APOBEC3G	HMGA2	-0.416756	3.89e-05	0.0147735	6981	36	38	GO:0045071_negative regulation of viral genome replication
APOBEC3G	HMGA2	-0.416756	3.89e-05	0.000816759	7000	7	8	GO:0045091_regulation of single stranded viral RNA replication via double stranded DNA intermediate
APOBEC3G	HMGA2	-0.416756	3.89e-05	0.000583399	7293	6	6	GO:0045869_negative regulation of single stranded viral RNA replication via double stranded DNA intermediate
APOBEC3G	HMGA2	-0.416756	3.89e-05	0.0415065	7925	60	65	GO:0048525_negative regulation of viral process
APOBEC3G	HMGA2	-0.416756	3.89e-05	0.0998385	8210	131	138	GO:0050792_regulation of viral process
CD28	FOXN1	-0.313052	5.35e-07	0.0163249	676	466	496	GO:0002520_immune system development
CD28	FOXN1	-0.313052	5.35e-07	0.0349588	677	362	390	GO:0002521_leukocyte differentiation
CD28	FOXN1	-0.313052	5.35e-07	0.0153259	769	339	364	GO:0002694_regulation of leukocyte activation
CD28	FOXN1	-0.313052	5.35e-07	0.0154728	4048	241	264	GO:0030098_lymphocyte differentiation
CD28	FOXN1	-0.313052	5.35e-07	0.00750527	4094	168	177	GO:0030217_T cell differentiation
CD28	FOXN1	-0.313052	5.35e-07	0.00121878	5041	68	70	GO:0033077_T cell differentiation in thymus
CD28	FOXN1	-0.313052	5.35e-07	0.0154234	6113	349	380	GO:0042110_T cell activation
CD28	FOXN1	-0.313052	5.35e-07	0.0194913	7927	441	468	GO:0048534_hematopoietic or lymphoid organ development
CD28	FOXN1	-0.313052	5.35e-07	0.0138453	8253	228	245	GO:0050863_regulation of T cell activation
CD28	FOXN1	-0.313052	5.35e-07	0.0178683	8255	366	394	GO:0050865_regulation of cell activation
CD28	FOXN1	-0.313052	5.35e-07	0.0118381	8471	298	320	GO:0051249_regulation of lymphocyte activation
FAS	TBX21	-0.393313	6.01e-05	0.0526255	599	73	78	GO:0002377_immunoglobulin production
FAS	TBX21	-0.393313	6.01e-05	0.0758179	635	214	252	GO:0002443_leukocyte mediated immunity
FAS	TBX21	-0.393313	6.01e-05	0.0680157	641	168	204	GO:0002449_lymphocyte mediated immunity
FAS	TBX21	-0.393313	6.01e-05	0.0860435	769	339	364	GO:0002694_regulation of leukocyte activation
FAS	TBX21	-0.393313	6.01e-05	0.0914401	4048	241	264	GO:0030098_lymphocyte differentiation
FAS	TBX21	-0.393313	6.01e-05	0.0936365	4094	168	177	GO:0030217_T cell differentiation
FAS	TBX21	-0.393313	6.01e-05	0.093541	6113	349	380	GO:0042110_T cell activation
FAS	TBX21	-0.393313	6.01e-05	0.0703567	6114	175	197	GO:0042113_B cell activation
FAS	TBX21	-0.393313	6.01e-05	0.0313676	8254	86	90	GO:0050864_regulation of B cell activation
FAS	TBX21	-0.393313	6.01e-05	0.0954203	8255	366	394	GO:0050865_regulation of cell activation
FAS	TBX21	-0.393313	6.01e-05	0.0781908	8471	298	320	GO:0051249_regulation of lymphocyte activation
GLI2	TBX21	-0.365714	8.83e-06	0.0597653	769	339	364	GO:0002694_regulation of leukocyte activation
GLI2	TBX21	-0.365714	8.83e-06	0.0546329	771	227	243	GO:0002696_positive regulation of leukocyte activation
GLI2	TBX21	-0.365714	8.83e-06	0.0733396	4048	241	264	GO:0030098_lymphocyte differentiation
GLI2	TBX21	-0.365714	8.83e-06	0.042633	4094	168	177	GO:0030217_T cell differentiation
GLI2	TBX21	-0.365714	8.83e-06	0.0617676	6113	349	380	GO:0042110_T cell activation
GLI2	TBX21	-0.365714	8.83e-06	0.0696797	8255	366	394	GO:0050865_regulation of cell activation
GLI2	TBX21	-0.365714	8.83e-06	0.0590609	8257	236	253	GO:0050867_positive regulation of cell activation
GLI2	TBX21	-0.365714	8.83e-06	0.0477098	8368	233	241	GO:0051052_regulation of DNA metabolic process
GLI2	TBX21	-0.365714	8.83e-06	0.0254983	8370	108	111	GO:0051054_positive regulation of DNA metabolic process
GLI2	TBX21	-0.365714	8.83e-06	0.055397	8471	298	320	GO:0051249_regulation of lymphocyte activation
GLI2	TBX21	-0.365714	8.83e-06	0.0462945	8473	209	225	GO:0051251_positive regulation of lymphocyte activation
GREM1	NIPBL	0.385004	4.58e-06	0.0881929	190	278	298	GO:0001503_ossification
GREM1	NIPBL	0.385004	4.58e-06	0.0144762	233	80	87	GO:0001656_metanephros development
GREM1	NIPBL	0.385004	4.58e-06	0.089345	313	198	215	GO:0001822_kidney development
GREM1	NIPBL	0.385004	4.58e-06	0.0262863	4117	152	163	GO:0030278_regulation of ossification
GREM1	NIPBL	0.385004	4.58e-06	0.0305559	4137	116	122	GO:0030326_embryonic limb morphogenesis
GREM1	NIPBL	0.385004	4.58e-06	0.0402128	5521	133	143	GO:0035107_appendage morphogenesis
GREM1	NIPBL	0.385004	4.58e-06	0.0402128	5522	133	143	GO:0035108_limb morphogenesis
GREM1	NIPBL	0.385004	4.58e-06	0.0305559	5524	116	122	GO:0035113_embryonic appendage morphogenesis
GREM1	NIPBL	0.385004	4.58e-06	0.0407935	8043	144	156	GO:0048736_appendage development
GREM1	NIPBL	0.385004	4.58e-06	0.096247	8094	270	296	GO:0048863_stem cell differentiation
GREM1	NIPBL	0.385004	4.58e-06	0.0407935	9059	144	156	GO:0060173_limb development
IKZF1	STAT6	-0.361209	4.01e-05	0.0788915	769	339	364	GO:0002694_regulation of leukocyte activation
IKZF1	STAT6	-0.361209	4.01e-05	0.0922617	771	227	243	GO:0002696_positive regulation of leukocyte activation
IKZF1	STAT6	-0.361209	4.01e-05	0.0772833	4048	241	264	GO:0030098_lymphocyte differentiation
IKZF1	STAT6	-0.361209	4.01e-05	0.0756841	4094	168	177	GO:0030217_T cell differentiation
IKZF1	STAT6	-0.361209	4.01e-05	0.0845496	6113	349	380	GO:0042110_T cell activation
IKZF1	STAT6	-0.361209	4.01e-05	0.0597397	6114	175	197	GO:0042113_B cell activation
IKZF1	STAT6	-0.361209	4.01e-05	0.091313	7627	68	71	GO:0046632_alpha-beta T cell differentiation
IKZF1	STAT6	-0.361209	4.01e-05	0.0900933	8255	366	394	GO:0050865_regulation of cell activation
IKZF1	STAT6	-0.361209	4.01e-05	0.0920672	8257	236	253	GO:0050867_positive regulation of cell activation
IKZF1	STAT6	-0.361209	4.01e-05	0.0712781	8471	298	320	GO:0051249_regulation of lymphocyte activation
IKZF1	STAT6	-0.361209	4.01e-05	0.0781802	8473	209	225	GO:0051251_positive regulation of lymphocyte activation
LYN	PIK3CD	-0.302934	0.000813132	0.0622046	292	18	19	GO:0001782_B cell homeostasis
LYN	PIK3CD	-0.302934	0.000813132	0.053357	541	53	55	GO:0002275_myeloid cell activation involved in immune response
LYN	PIK3CD	-0.302934	0.000813132	0.0307364	545	28	29	GO:0002279_mast cell activation involved in immune response
LYN	PIK3CD	-0.302934	0.000813132	0.0943645	622	192	221	GO:0002429_immune response-activating cell surface receptor signaling pathway
LYN	PIK3CD	-0.302934	0.000813132	0.0631815	636	49	51	GO:0002444_myeloid leukocyte mediated immunity
LYN	PIK3CD	-0.302934	0.000813132	0.0263055	640	13	14	GO:0002448_mast cell mediated immunity
LYN	PIK3CD	-0.302934	0.000813132	0.0370427	6557	41	43	GO:0043299_leukocyte degranulation
LYN	PIK3CD	-0.302934	0.000813132	0.0285409	6561	27	28	GO:0043303_mast cell degranulation
LYN	PIK3CD	-0.302934	0.000813132	0.0410617	6968	52	54	GO:0045055_regulated secretory pathway
LYN	PIK3CD	-0.302934	0.000813132	0.0571632	7120	38	40	GO:0045576_mast cell activation
LYN	PIK3CD	-0.302934	0.000813132	0.0651667	8243	34	35	GO:0050853_B cell receptor signaling pathway
PKD2	WNT9B	0.327886	0.00024688	0.0950487	235	56	64	GO:0001658_branching involved in ureteric bud morphogenesis
PKD2	WNT9B	0.327886	0.00024688	0.0422164	314	19	22	GO:0001823_mesonephros development
PKD2	WNT9B	0.327886	0.00024688	0.0674805	9549	41	47	GO:0060993_kidney morphogenesis
PKD2	WNT9B	0.327886	0.00024688	0.0570292	9695	22	24	GO:0061333_renal tubule morphogenesis
PKD2	WNT9B	0.327886	0.00024688	0.00888767	10517	9	11	GO:0072044_collecting duct development
PKD2	WNT9B	0.327886	0.00024688	0.0916541	10533	55	64	GO:0072073_kidney epithelium development
PKD2	WNT9B	0.327886	0.00024688	0.0135784	10591	11	14	GO:0072163_mesonephric epithelium development
PKD2	WNT9B	0.327886	0.00024688	0.0111096	10592	10	13	GO:0072164_mesonephric tubule development
PKD2	WNT9B	0.327886	0.00024688	0.0224661	10598	14	17	GO:0072170_metanephric tubule development
PKD2	WNT9B	0.327886	0.00024688	0.00888767	10603	9	12	GO:0072176_nephric duct development
PKD2	WNT9B	0.327886	0.00024688	0.0037032	10604	6	9	GO:0072177_mesonephric duct development
SLAMF7	STAT5A	0.377433	1.72e-05	0.0433067	356	82	93	GO:0001906_cell killing
SLAMF7	STAT5A	0.377433	1.72e-05	0.0271237	358	65	72	GO:0001909_leukocyte mediated cytotoxicity
SLAMF7	STAT5A	0.377433	1.72e-05	0.00821536	521	36	41	GO:0002228_natural killer cell mediated immunity
SLAMF7	STAT5A	0.377433	1.72e-05	0.0525118	635	214	252	GO:0002443_leukocyte mediated immunity
SLAMF7	STAT5A	0.377433	1.72e-05	0.0517142	641	168	204	GO:0002449_lymphocyte mediated immunity
SLAMF7	STAT5A	0.377433	1.72e-05	0.0747089	769	339	364	GO:0002694_regulation of leukocyte activation
SLAMF7	STAT5A	0.377433	1.72e-05	0.0185747	4051	47	65	GO:0030101_natural killer cell activation
SLAMF7	STAT5A	0.377433	1.72e-05	0.00326474	4901	20	24	GO:0032814_regulation of natural killer cell activation
SLAMF7	STAT5A	0.377433	1.72e-05	0.00775895	6166	35	40	GO:0042267_natural killer cell mediated cytotoxicity
SLAMF7	STAT5A	0.377433	1.72e-05	0.0871024	8255	366	394	GO:0050865_regulation of cell activation
SLAMF7	STAT5A	0.377433	1.72e-05	0.0678906	8471	298	320	GO:0051249_regulation of lymphocyte activation
ADORA2B	PIK3CD	-0.363257	0.00014132	0.0918198	537	147	166	GO:0002263_cell activation involved in immune response
ADORA2B	PIK3CD	-0.363257	0.00014132	0.0819159	540	125	133	GO:0002274_myeloid leukocyte activation
ADORA2B	PIK3CD	-0.363257	0.00014132	0.030951	541	53	55	GO:0002275_myeloid cell activation involved in immune response
ADORA2B	PIK3CD	-0.363257	0.00014132	0.0135843	545	28	29	GO:0002279_mast cell activation involved in immune response
ADORA2B	PIK3CD	-0.363257	0.00014132	0.0918198	590	147	166	GO:0002366_leukocyte activation involved in immune response
ADORA2B	PIK3CD	-0.363257	0.00014132	0.0301873	636	49	51	GO:0002444_myeloid leukocyte mediated immunity
ADORA2B	PIK3CD	-0.363257	0.00014132	0.0184179	6557	41	43	GO:0043299_leukocyte degranulation
ADORA2B	PIK3CD	-0.363257	0.00014132	0.012614	6561	27	28	GO:0043303_mast cell degranulation
ADORA2B	PIK3CD	-0.363257	0.00014132	0.0159901	6968	52	54	GO:0045055_regulated secretory pathway
ADORA2B	PIK3CD	-0.363257	0.00014132	0.0252639	7120	38	40	GO:0045576_mast cell activation
ARHGAP29	RGS17	-0.341172	3.77e-06	0.08104	1265	437	457	GO:0006184_GTP catabolic process
ARHGAP29	RGS17	-0.341172	3.77e-06	0.098576	2257	360	374	GO:0009118_regulation of nucleoside metabolic process
ARHGAP29	RGS17	-0.341172	3.77e-06	0.098576	4218	360	374	GO:0030811_regulation of nucleotide catabolic process
ARHGAP29	RGS17	-0.341172	3.77e-06	0.0980284	5057	359	373	GO:0033121_regulation of purine nucleotide catabolic process
ARHGAP29	RGS17	-0.341172	3.77e-06	0.0803161	5060	325	338	GO:0033124_regulation of GTP catabolic process
ARHGAP29	RGS17	-0.341172	3.77e-06	0.0798219	6483	324	337	GO:0043087_regulation of GTPase activity
ARHGAP29	RGS17	-0.341172	3.77e-06	0.0462189	6671	157	162	GO:0043547_positive regulation of GTPase activity
ARHGAP29	RGS17	-0.341172	3.77e-06	0.0844163	7389	446	469	GO:0046039_GTP metabolic process
ARHGAP29	RGS17	-0.341172	3.77e-06	0.0874754	11501	454	478	GO:1901068_guanosine-containing compound metabolic process
ARHGAP29	RGS17	-0.341172	3.77e-06	0.0814118	11502	438	459	GO:1901069_guanosine-containing compound catabolic process
CD247	MYO10	-0.309014	2.14e-05	0.098419	533	375	416	GO:0002253_activation of immune response
CD247	MYO10	-0.309014	2.14e-05	0.0372668	622	192	221	GO:0002429_immune response-activating cell surface receptor signaling pathway
CD247	MYO10	-0.309014	2.14e-05	0.0219585	624	74	95	GO:0002431_Fc receptor mediated stimulatory signaling pathway
CD247	MYO10	-0.309014	2.14e-05	0.0258383	626	70	91	GO:0002433_immune response-regulating cell surface receptor signaling pathway involved in phagocytosis
CD247	MYO10	-0.309014	2.14e-05	0.0817467	814	328	364	GO:0002757_immune response-activating signal transduction
CD247	MYO10	-0.309014	2.14e-05	0.0881221	824	307	343	GO:0002768_immune response-regulating cell surface receptor signaling pathway
CD247	MYO10	-0.309014	2.14e-05	0.0686201	1748	161	185	GO:0006909_phagocytosis
CD247	MYO10	-0.309014	2.14e-05	0.0719863	5990	213	241	GO:0038093_Fc receptor signaling pathway
CD247	MYO10	-0.309014	2.14e-05	0.0232638	5991	71	92	GO:0038094_Fc-gamma receptor signaling pathway
CD247	MYO10	-0.309014	2.14e-05	0.0258383	5993	70	91	GO:0038096_Fc-gamma receptor signaling pathway involved in phagocytosis
ERBB2	IKZF1	-0.399982	2.14e-05	0.0747089	769	339	364	GO:0002694_regulation of leukocyte activation
ERBB2	IKZF1	-0.399982	2.14e-05	0.0733396	4048	241	264	GO:0030098_lymphocyte differentiation
ERBB2	IKZF1	-0.399982	2.14e-05	0.0519463	4094	168	177	GO:0030217_T cell differentiation
ERBB2	IKZF1	-0.399982	2.14e-05	0.0754174	6113	349	380	GO:0042110_T cell activation
ERBB2	IKZF1	-0.399982	2.14e-05	0.0763846	7124	85	91	GO:0045580_regulation of T cell differentiation
ERBB2	IKZF1	-0.399982	2.14e-05	0.0635124	7152	109	117	GO:0045619_regulation of lymphocyte differentiation
ERBB2	IKZF1	-0.399982	2.14e-05	0.0749902	8253	228	245	GO:0050863_regulation of T cell activation
ERBB2	IKZF1	-0.399982	2.14e-05	0.0871024	8255	366	394	GO:0050865_regulation of cell activation
ERBB2	IKZF1	-0.399982	2.14e-05	0.0678906	8471	298	320	GO:0051249_regulation of lymphocyte activation
ERBB2	IKZF1	-0.399982	2.14e-05	0.0908338	11768	184	196	GO:1902105_regulation of leukocyte differentiation
FCER1G	UNC13D	-0.297961	0.00303864	0.0724205	541	53	55	GO:0002275_myeloid cell activation involved in immune response
FCER1G	UNC13D	-0.297961	0.00303864	0.0546956	545	28	29	GO:0002279_mast cell activation involved in immune response
FCER1G	UNC13D	-0.297961	0.00303864	0.0965796	636	49	51	GO:0002444_myeloid leukocyte mediated immunity
FCER1G	UNC13D	-0.297961	0.00303864	0.0698888	888	23	23	GO:0002886_regulation of myeloid leukocyte mediated immunity
FCER1G	UNC13D	-0.297961	0.00303864	0.0774854	5015	18	18	GO:0033006_regulation of mast cell activation involved in immune response
FCER1G	UNC13D	-0.297961	0.00303864	0.0593259	6557	41	43	GO:0043299_leukocyte degranulation
FCER1G	UNC13D	-0.297961	0.00303864	0.0638115	6558	22	22	GO:0043300_regulation of leukocyte degranulation
FCER1G	UNC13D	-0.297961	0.00303864	0.0507888	6561	27	28	GO:0043303_mast cell degranulation
FCER1G	UNC13D	-0.297961	0.00303864	0.0688759	6562	17	17	GO:0043304_regulation of mast cell degranulation
FCER1G	UNC13D	-0.297961	0.00303864	0.0729009	6968	52	54	GO:0045055_regulated secretory pathway
LAT	SYK	-0.324902	0.000258702	0.0954733	540	125	133	GO:0002274_myeloid leukocyte activation
LAT	SYK	-0.324902	0.000258702	0.0361312	541	53	55	GO:0002275_myeloid cell activation involved in immune response
LAT	SYK	-0.324902	0.000258702	0.0162982	545	28	29	GO:0002279_mast cell activation involved in immune response
LAT	SYK	-0.324902	0.000258702	0.0617379	622	192	221	GO:0002429_immune response-activating cell surface receptor signaling pathway
LAT	SYK	-0.324902	0.000258702	0.036683	636	49	51	GO:0002444_myeloid leukocyte mediated immunity
LAT	SYK	-0.324902	0.000258702	0.0797664	1949	75	76	GO:0007229_integrin-mediated signaling pathway
LAT	SYK	-0.324902	0.000258702	0.0214182	6557	41	43	GO:0043299_leukocyte degranulation
LAT	SYK	-0.324902	0.000258702	0.0151341	6561	27	28	GO:0043303_mast cell degranulation
LAT	SYK	-0.324902	0.000258702	0.0207809	6968	52	54	GO:0045055_regulated secretory pathway
LAT	SYK	-0.324902	0.000258702	0.0303112	7120	38	40	GO:0045576_mast cell activation
PDGFA	PDGFB	-0.17223	0.0128157	0.0128157	2640	2	2	GO:0010512_negative regulation of phosphatidylinositol biosynthetic process
PDGFA	PDGFB	-0.17223	0.0128157	0.0427191	2639	5	6	GO:0010511_regulation of phosphatidylinositol biosynthetic process
PDGFA	PDGFB	-0.17223	0.0128157	0.0827735	5770	5	5	GO:0035787_cell migration involved in kidney development
PDGFA	PDGFB	-0.17223	0.0128157	0.0496641	5771	4	4	GO:0035788_cell migration involved in metanephros development
PDGFA	PDGFB	-0.17223	0.0128157	0.0496641	5772	4	4	GO:0035789_metanephric mesenchymal cell migration
PDGFA	PDGFB	-0.17223	0.0128157	0.0248321	5775	3	3	GO:0035793_positive regulation of metanephric mesenchymal cell migration by platelet-derived growth factor receptor-beta signaling pathway
PDGFA	PDGFB	-0.17223	0.0128157	0.0768943	10122	4	4	GO:0071072_negative regulation of phospholipid biosynthetic process
PDGFA	PDGFB	-0.17223	0.0128157	0.0248321	11435	3	3	GO:1900238_regulation of metanephric mesenchymal cell migration by platelet-derived growth factor receptor-beta signaling pathway
PDGFA	PDGFB	-0.17223	0.0128157	0.0496641	12307	4	4	GO:2000589_regulation of metanephric mesenchymal cell migration
PDGFA	PDGFB	-0.17223	0.0128157	0.0248321	12309	3	3	GO:2000591_positive regulation of metanephric mesenchymal cell migration
POLA2	RPA3	-0.332531	0.00014973	0.0162207	135	26	26	GO:0000722_telomere maintenance via recombination
POLA2	RPA3	-0.332531	0.00014973	0.0702373	136	63	65	GO:0000723_telomere maintenance
POLA2	RPA3	-0.332531	0.00014973	0.0206339	1309	34	34	GO:0006271_DNA strand elongation involved in DNA replication
POLA2	RPA3	-0.332531	0.00014973	0.0314433	1338	36	36	GO:0006312_mitotic recombination
POLA2	RPA3	-0.332531	0.00014973	0.0291973	2835	40	41	GO:0010833_telomere maintenance via telomere lengthening
POLA2	RPA3	-0.332531	0.00014973	0.0157216	4001	36	37	GO:0022616_DNA strand elongation
POLA2	RPA3	-0.332531	0.00014973	0.072503	4563	64	66	GO:0032200_telomere organization
POLA2	RPA3	-0.332531	0.00014973	0.0137751	4564	24	24	GO:0032201_telomere maintenance via semi-conservative replication
POLA2	RPA3	-0.332531	0.00014973	0.0232081	5108	31	31	GO:0033260_nuclear cell cycle DNA replication
POLA2	RPA3	-0.332531	0.00014973	0.0311106	6935	39	39	GO:0044786_cell cycle DNA replication
PRKD2	PTPRJ	-0.313907	4.93e-05	0.0987855	533	375	416	GO:0002253_activation of immune response
PRKD2	PTPRJ	-0.313907	4.93e-05	0.0452026	622	192	221	GO:0002429_immune response-activating cell surface receptor signaling pathway
PRKD2	PTPRJ	-0.313907	4.93e-05	0.0826286	814	328	364	GO:0002757_immune response-activating signal transduction
PRKD2	PTPRJ	-0.313907	4.93e-05	0.0943418	824	307	343	GO:0002768_immune response-regulating cell surface receptor signaling pathway
PRKD2	PTPRJ	-0.313907	4.93e-05	0.074446	7252	139	147	GO:0045785_positive regulation of cell adhesion
PRKD2	PTPRJ	-0.313907	4.93e-05	0.0985644	8241	128	135	GO:0050851_antigen receptor-mediated signaling pathway
PRKD2	PTPRJ	-0.313907	4.93e-05	0.0610146	8242	100	107	GO:0050852_T cell receptor signaling pathway
PRKD2	PTPRJ	-0.313907	4.93e-05	0.0214476	8244	30	30	GO:0050854_regulation of antigen receptor-mediated signaling pathway
PRKD2	PTPRJ	-0.313907	4.93e-05	0.0124741	8246	23	23	GO:0050856_regulation of T cell receptor signaling pathway
PRKD2	PTPRJ	-0.313907	4.93e-05	0.083892	8299	83	88	GO:0050921_positive regulation of chemotaxis
SH2D1B	STAT5A	0.391515	8.36e-05	0.0137457	521	36	41	GO:0002228_natural killer cell mediated immunity
SH2D1B	STAT5A	0.391515	8.36e-05	0.0795626	635	214	252	GO:0002443_leukocyte mediated immunity
SH2D1B	STAT5A	0.391515	8.36e-05	0.0680157	641	168	204	GO:0002449_lymphocyte mediated immunity
SH2D1B	STAT5A	0.391515	8.36e-05	0.0998737	772	242	257	GO:0002697_regulation of immune effector process
SH2D1B	STAT5A	0.391515	8.36e-05	0.0402097	774	111	117	GO:0002699_positive regulation of immune effector process
SH2D1B	STAT5A	0.391515	8.36e-05	0.0615452	778	109	116	GO:0002703_regulation of leukocyte mediated immunity
SH2D1B	STAT5A	0.391515	8.36e-05	0.0426613	781	85	92	GO:0002706_regulation of lymphocyte mediated immunity
SH2D1B	STAT5A	0.391515	8.36e-05	0.0982972	783	52	57	GO:0002708_positive regulation of lymphocyte mediated immunity
SH2D1B	STAT5A	0.391515	8.36e-05	0.0113763	790	17	20	GO:0002715_regulation of natural killer cell mediated immunity
SH2D1B	STAT5A	0.391515	8.36e-05	0.00761212	792	14	17	GO:0002717_positive regulation of natural killer cell mediated immunity
VAV1	VAV2	-0.345253	2.41e-05	0.098419	533	375	416	GO:0002253_activation of immune response
VAV1	VAV2	-0.345253	2.41e-05	0.0372668	622	192	221	GO:0002429_immune response-activating cell surface receptor signaling pathway
VAV1	VAV2	-0.345253	2.41e-05	0.0219585	624	74	95	GO:0002431_Fc receptor mediated stimulatory signaling pathway
VAV1	VAV2	-0.345253	2.41e-05	0.0258383	626	70	91	GO:0002433_immune response-regulating cell surface receptor signaling pathway involved in phagocytosis
VAV1	VAV2	-0.345253	2.41e-05	0.0817467	814	328	364	GO:0002757_immune response-activating signal transduction
VAV1	VAV2	-0.345253	2.41e-05	0.0881221	824	307	343	GO:0002768_immune response-regulating cell surface receptor signaling pathway
VAV1	VAV2	-0.345253	2.41e-05	0.0686201	1748	161	185	GO:0006909_phagocytosis
VAV1	VAV2	-0.345253	2.41e-05	0.0719863	5990	213	241	GO:0038093_Fc receptor signaling pathway
VAV1	VAV2	-0.345253	2.41e-05	0.0232638	5991	71	92	GO:0038094_Fc-gamma receptor signaling pathway
VAV1	VAV2	-0.345253	2.41e-05	0.0258383	5993	70	91	GO:0038096_Fc-gamma receptor signaling pathway involved in phagocytosis
ACAP1	EPHB3	-0.389122	5.11e-06	0.08104	1265	437	457	GO:0006184_GTP catabolic process
ACAP1	EPHB3	-0.389122	5.11e-06	0.098576	2257	360	374	GO:0009118_regulation of nucleoside metabolic process
ACAP1	EPHB3	-0.389122	5.11e-06	0.098576	4218	360	374	GO:0030811_regulation of nucleotide catabolic process
ACAP1	EPHB3	-0.389122	5.11e-06	0.0980284	5057	359	373	GO:0033121_regulation of purine nucleotide catabolic process
ACAP1	EPHB3	-0.389122	5.11e-06	0.0803161	5060	325	338	GO:0033124_regulation of GTP catabolic process
ACAP1	EPHB3	-0.389122	5.11e-06	0.0798219	6483	324	337	GO:0043087_regulation of GTPase activity
ACAP1	EPHB3	-0.389122	5.11e-06	0.0844163	7389	446	469	GO:0046039_GTP metabolic process
ACAP1	EPHB3	-0.389122	5.11e-06	0.0874754	11501	454	478	GO:1901068_guanosine-containing compound metabolic process
ACAP1	EPHB3	-0.389122	5.11e-06	0.0814118	11502	438	459	GO:1901069_guanosine-containing compound catabolic process
ACER2	SERPINE1	0.372617	1.94e-05	0.0390701	387	64	68	GO:0001952_regulation of cell-matrix adhesion
ACER2	SERPINE1	0.372617	1.94e-05	0.00447678	388	22	22	GO:0001953_negative regulation of cell-matrix adhesion
ACER2	SERPINE1	0.372617	1.94e-05	0.062532	1892	94	101	GO:0007162_negative regulation of cell adhesion
ACER2	SERPINE1	0.372617	1.94e-05	0.0129071	2814	37	39	GO:0010812_negative regulation of cell-substrate adhesion
ACER2	SERPINE1	0.372617	1.94e-05	0.0998	4059	281	301	GO:0030155_regulation of cell adhesion
ACER2	SERPINE1	0.372617	1.94e-05	0.0619898	4458	107	112	GO:0031638_zymogen activation
ACER2	SERPINE1	0.372617	1.94e-05	0.00681207	5201	38	42	GO:0033627_cell adhesion mediated by integrin
ACER2	SERPINE1	0.372617	1.94e-05	0.00901171	5202	31	34	GO:0033628_regulation of cell adhesion mediated by integrin
ACER2	SERPINE1	0.372617	1.94e-05	0.00011628	5203	4	5	GO:0033629_negative regulation of cell adhesion mediated by integrin
ARL2	DENND5A	-0.378254	5.84e-06	0.08104	1265	437	457	GO:0006184_GTP catabolic process
ARL2	DENND5A	-0.378254	5.84e-06	0.098576	2257	360	374	GO:0009118_regulation of nucleoside metabolic process
ARL2	DENND5A	-0.378254	5.84e-06	0.098576	4218	360	374	GO:0030811_regulation of nucleotide catabolic process
ARL2	DENND5A	-0.378254	5.84e-06	0.0980284	5057	359	373	GO:0033121_regulation of purine nucleotide catabolic process
ARL2	DENND5A	-0.378254	5.84e-06	0.0803161	5060	325	338	GO:0033124_regulation of GTP catabolic process
ARL2	DENND5A	-0.378254	5.84e-06	0.0798219	6483	324	337	GO:0043087_regulation of GTPase activity
ARL2	DENND5A	-0.378254	5.84e-06	0.0844163	7389	446	469	GO:0046039_GTP metabolic process
ARL2	DENND5A	-0.378254	5.84e-06	0.0874754	11501	454	478	GO:1901068_guanosine-containing compound metabolic process
ARL2	DENND5A	-0.378254	5.84e-06	0.0814118	11502	438	459	GO:1901069_guanosine-containing compound catabolic process
ARPC5	FGR	-0.390105	7.49e-05	0.0473534	622	192	221	GO:0002429_immune response-activating cell surface receptor signaling pathway
ARPC5	FGR	-0.390105	7.49e-05	0.025286	624	74	95	GO:0002431_Fc receptor mediated stimulatory signaling pathway
ARPC5	FGR	-0.390105	7.49e-05	0.0258383	626	70	91	GO:0002433_immune response-regulating cell surface receptor signaling pathway involved in phagocytosis
ARPC5	FGR	-0.390105	7.49e-05	0.0904482	814	328	364	GO:0002757_immune response-activating signal transduction
ARPC5	FGR	-0.390105	7.49e-05	0.0943418	824	307	343	GO:0002768_immune response-regulating cell surface receptor signaling pathway
ARPC5	FGR	-0.390105	7.49e-05	0.0686201	1748	161	185	GO:0006909_phagocytosis
ARPC5	FGR	-0.390105	7.49e-05	0.0889973	5990	213	241	GO:0038093_Fc receptor signaling pathway
ARPC5	FGR	-0.390105	7.49e-05	0.0232638	5991	71	92	GO:0038094_Fc-gamma receptor signaling pathway
ARPC5	FGR	-0.390105	7.49e-05	0.0258383	5993	70	91	GO:0038096_Fc-gamma receptor signaling pathway involved in phagocytosis
BCR	MYO1F	0.31584	0.000281791	0.0975384	540	125	133	GO:0002274_myeloid leukocyte activation
BCR	MYO1F	0.31584	0.000281791	0.0361312	541	53	55	GO:0002275_myeloid cell activation involved in immune response
BCR	MYO1F	0.31584	0.000281791	0.0185982	548	12	12	GO:0002283_neutrophil activation involved in immune response
BCR	MYO1F	0.31584	0.000281791	0.036683	636	49	51	GO:0002444_myeloid leukocyte mediated immunity
BCR	MYO1F	0.31584	0.000281791	0.0650936	5923	22	26	GO:0036230_granulocyte activation
BCR	MYO1F	0.31584	0.000281791	0.0535402	6118	20	23	GO:0042119_neutrophil activation
BCR	MYO1F	0.31584	0.000281791	0.0214182	6557	41	43	GO:0043299_leukocyte degranulation
BCR	MYO1F	0.31584	0.000281791	0.0126806	6570	10	10	GO:0043312_neutrophil degranulation
BCR	MYO1F	0.31584	0.000281791	0.0207809	6968	52	54	GO:0045055_regulated secretory pathway
BRK1	PLCG2	-0.347979	7.32e-05	0.0473534	622	192	221	GO:0002429_immune response-activating cell surface receptor signaling pathway
BRK1	PLCG2	-0.347979	7.32e-05	0.025286	624	74	95	GO:0002431_Fc receptor mediated stimulatory signaling pathway
BRK1	PLCG2	-0.347979	7.32e-05	0.0258383	626	70	91	GO:0002433_immune response-regulating cell surface receptor signaling pathway involved in phagocytosis
BRK1	PLCG2	-0.347979	7.32e-05	0.0904482	814	328	364	GO:0002757_immune response-activating signal transduction
BRK1	PLCG2	-0.347979	7.32e-05	0.0943418	824	307	343	GO:0002768_immune response-regulating cell surface receptor signaling pathway
BRK1	PLCG2	-0.347979	7.32e-05	0.0686201	1748	161	185	GO:0006909_phagocytosis
BRK1	PLCG2	-0.347979	7.32e-05	0.0889973	5990	213	241	GO:0038093_Fc receptor signaling pathway
BRK1	PLCG2	-0.347979	7.32e-05	0.0232638	5991	71	92	GO:0038094_Fc-gamma receptor signaling pathway
BRK1	PLCG2	-0.347979	7.32e-05	0.0258383	5993	70	91	GO:0038096_Fc-gamma receptor signaling pathway involved in phagocytosis
CSF1R	HES1	-0.342516	7.99e-05	0.0929507	1959	97	110	GO:0007259_JAK-STAT cascade
CSF1R	HES1	-0.342516	7.99e-05	0.0741409	1960	48	59	GO:0007260_tyrosine phosphorylation of STAT protein
CSF1R	HES1	-0.342516	7.99e-05	0.0268266	6279	29	36	GO:0042503_tyrosine phosphorylation of Stat3 protein
CSF1R	HES1	-0.342516	7.99e-05	0.0596661	6284	43	53	GO:0042509_regulation of tyrosine phosphorylation of STAT protein
CSF1R	HES1	-0.342516	7.99e-05	0.0214745	6288	26	33	GO:0042516_regulation of tyrosine phosphorylation of Stat3 protein
CSF1R	HES1	-0.342516	7.99e-05	0.0167695	6289	21	27	GO:0042517_positive regulation of tyrosine phosphorylation of Stat3 protein
CSF1R	HES1	-0.342516	7.99e-05	0.0531832	6299	37	46	GO:0042531_positive regulation of tyrosine phosphorylation of STAT protein
CSF1R	HES1	-0.342516	7.99e-05	0.0936694	7531	69	79	GO:0046425_regulation of JAK-STAT cascade
CSF1R	HES1	-0.342516	7.99e-05	0.0826495	7533	46	55	GO:0046427_positive regulation of JAK-STAT cascade
DENND5A	LAMTOR4	-0.364877	9.15e-06	0.08104	1265	437	457	GO:0006184_GTP catabolic process
DENND5A	LAMTOR4	-0.364877	9.15e-06	0.098576	2257	360	374	GO:0009118_regulation of nucleoside metabolic process
DENND5A	LAMTOR4	-0.364877	9.15e-06	0.098576	4218	360	374	GO:0030811_regulation of nucleotide catabolic process
DENND5A	LAMTOR4	-0.364877	9.15e-06	0.0980284	5057	359	373	GO:0033121_regulation of purine nucleotide catabolic process
DENND5A	LAMTOR4	-0.364877	9.15e-06	0.0803161	5060	325	338	GO:0033124_regulation of GTP catabolic process
DENND5A	LAMTOR4	-0.364877	9.15e-06	0.0798219	6483	324	337	GO:0043087_regulation of GTPase activity
DENND5A	LAMTOR4	-0.364877	9.15e-06	0.0844163	7389	446	469	GO:0046039_GTP metabolic process
DENND5A	LAMTOR4	-0.364877	9.15e-06	0.0874754	11501	454	478	GO:1901068_guanosine-containing compound metabolic process
DENND5A	LAMTOR4	-0.364877	9.15e-06	0.0814118	11502	438	459	GO:1901069_guanosine-containing compound catabolic process
ELMO2	HCK	-0.350048	6.76e-05	0.0460688	622	192	221	GO:0002429_immune response-activating cell surface receptor signaling pathway
ELMO2	HCK	-0.350048	6.76e-05	0.025286	624	74	95	GO:0002431_Fc receptor mediated stimulatory signaling pathway
ELMO2	HCK	-0.350048	6.76e-05	0.0258383	626	70	91	GO:0002433_immune response-regulating cell surface receptor signaling pathway involved in phagocytosis
ELMO2	HCK	-0.350048	6.76e-05	0.0904482	814	328	364	GO:0002757_immune response-activating signal transduction
ELMO2	HCK	-0.350048	6.76e-05	0.0943418	824	307	343	GO:0002768_immune response-regulating cell surface receptor signaling pathway
ELMO2	HCK	-0.350048	6.76e-05	0.0686201	1748	161	185	GO:0006909_phagocytosis
ELMO2	HCK	-0.350048	6.76e-05	0.0889973	5990	213	241	GO:0038093_Fc receptor signaling pathway
ELMO2	HCK	-0.350048	6.76e-05	0.0232638	5991	71	92	GO:0038094_Fc-gamma receptor signaling pathway
ELMO2	HCK	-0.350048	6.76e-05	0.0258383	5993	70	91	GO:0038096_Fc-gamma receptor signaling pathway involved in phagocytosis
FOXP1	SASH3	-0.319286	8.56e-05	0.0562541	599	73	78	GO:0002377_immunoglobulin production
FOXP1	SASH3	-0.319286	8.56e-05	0.0285123	726	37	37	GO:0002637_regulation of immunoglobulin production
FOXP1	SASH3	-0.319286	8.56e-05	0.00308242	727	9	9	GO:0002639_positive regulation of immunoglobulin production
FOXP1	SASH3	-0.319286	8.56e-05	0.0998737	772	242	257	GO:0002697_regulation of immune effector process
FOXP1	SASH3	-0.319286	8.56e-05	0.0402097	774	111	117	GO:0002699_positive regulation of immune effector process
FOXP1	SASH3	-0.319286	8.56e-05	0.0946559	775	67	73	GO:0002700_regulation of production of molecular mediator of immune response
FOXP1	SASH3	-0.319286	8.56e-05	0.0300536	777	27	29	GO:0002702_positive regulation of production of molecular mediator of immune response
FOXP1	SASH3	-0.319286	8.56e-05	0.0952387	4048	241	264	GO:0030098_lymphocyte differentiation
FOXP1	SASH3	-0.319286	8.56e-05	0.0766826	6114	175	197	GO:0042113_B cell activation
GPR65	RAPGEF6	-0.307189	7.98e-06	0.08104	1265	437	457	GO:0006184_GTP catabolic process
GPR65	RAPGEF6	-0.307189	7.98e-06	0.098576	2257	360	374	GO:0009118_regulation of nucleoside metabolic process
GPR65	RAPGEF6	-0.307189	7.98e-06	0.098576	4218	360	374	GO:0030811_regulation of nucleotide catabolic process
GPR65	RAPGEF6	-0.307189	7.98e-06	0.0980284	5057	359	373	GO:0033121_regulation of purine nucleotide catabolic process
GPR65	RAPGEF6	-0.307189	7.98e-06	0.0803161	5060	325	338	GO:0033124_regulation of GTP catabolic process
GPR65	RAPGEF6	-0.307189	7.98e-06	0.0798219	6483	324	337	GO:0043087_regulation of GTPase activity
GPR65	RAPGEF6	-0.307189	7.98e-06	0.0844163	7389	446	469	GO:0046039_GTP metabolic process
GPR65	RAPGEF6	-0.307189	7.98e-06	0.0874754	11501	454	478	GO:1901068_guanosine-containing compound metabolic process
GPR65	RAPGEF6	-0.307189	7.98e-06	0.0814118	11502	438	459	GO:1901069_guanosine-containing compound catabolic process
GREM1	ROCK1	0.320564	5.64e-05	0.0448676	387	64	68	GO:0001952_regulation of cell-matrix adhesion
GREM1	ROCK1	0.320564	5.64e-05	0.0440137	1118	40	42	GO:0003382_epithelial cell morphogenesis
GREM1	ROCK1	0.320564	5.64e-05	0.046292	1834	65	66	GO:0007044_cell-substrate junction assembly
GREM1	ROCK1	0.320564	5.64e-05	0.0376568	1835	48	49	GO:0007045_cell-substrate adherens junction assembly
GREM1	ROCK1	0.320564	5.64e-05	0.0495747	5349	55	56	GO:0034333_adherens junction assembly
GREM1	ROCK1	0.320564	5.64e-05	0.0376568	7779	48	49	GO:0048041_focal adhesion assembly
GREM1	ROCK1	0.320564	5.64e-05	0.0145219	8750	30	31	GO:0051893_regulation of focal adhesion assembly
GREM1	ROCK1	0.320564	5.64e-05	0.0145219	10964	30	31	GO:0090109_regulation of cell-substrate junction assembly
GREM1	ROCK1	0.320564	5.64e-05	0.0287433	11715	42	43	GO:1901888_regulation of cell junction assembly
IGF1	SYK	0.334889	0.000123392	0.0786569	4987	95	105	GO:0032946_positive regulation of mononuclear cell proliferation
IGF1	SYK	0.334889	0.000123392	0.0813105	6106	136	145	GO:0042098_T cell proliferation
IGF1	SYK	0.334889	0.000123392	0.0605884	6108	67	74	GO:0042102_positive regulation of T cell proliferation
IGF1	SYK	0.334889	0.000123392	0.0907285	6121	109	118	GO:0042129_regulation of T cell proliferation
IGF1	SYK	0.334889	0.000123392	0.077001	8138	94	104	GO:0050671_positive regulation of lymphocyte proliferation
IGF1	SYK	0.334889	0.000123392	0.0651507	8238	33	36	GO:0050848_regulation of calcium-mediated signaling
IGF1	SYK	0.334889	0.000123392	0.0259122	8240	21	24	GO:0050850_positive regulation of calcium-mediated signaling
IGF1	SYK	0.334889	0.000123392	0.097508	8471	298	320	GO:0051249_regulation of lymphocyte activation
IGF1	SYK	0.334889	0.000123392	0.0781484	10004	98	108	GO:0070665_positive regulation of leukocyte proliferation
ITGAL	STAT6	-0.314006	5.93e-05	0.0636372	537	147	166	GO:0002263_cell activation involved in immune response
ITGAL	STAT6	-0.314006	5.93e-05	0.0882615	549	95	112	GO:0002285_lymphocyte activation involved in immune response
ITGAL	STAT6	-0.314006	5.93e-05	0.0393174	550	52	67	GO:0002286_T cell activation involved in immune response
ITGAL	STAT6	-0.314006	5.93e-05	0.0636372	590	147	166	GO:0002366_leukocyte activation involved in immune response
ITGAL	STAT6	-0.314006	5.93e-05	0.0860435	769	339	364	GO:0002694_regulation of leukocyte activation
ITGAL	STAT6	-0.314006	5.93e-05	0.093541	6113	349	380	GO:0042110_T cell activation
ITGAL	STAT6	-0.314006	5.93e-05	0.0954203	8255	366	394	GO:0050865_regulation of cell activation
ITGAL	STAT6	-0.314006	5.93e-05	0.0781908	8471	298	320	GO:0051249_regulation of lymphocyte activation
ITGAL	STAT6	-0.314006	5.93e-05	0.0859329	8473	209	225	GO:0051251_positive regulation of lymphocyte activation
LILRB1	STAT5A	0.389386	0.000610971	0.0668853	358	65	72	GO:0001909_leukocyte mediated cytotoxicity
LILRB1	STAT5A	0.389386	0.000610971	0.042768	521	36	41	GO:0002228_natural killer cell mediated immunity
LILRB1	STAT5A	0.389386	0.000610971	0.0327269	790	17	20	GO:0002715_regulation of natural killer cell mediated immunity
LILRB1	STAT5A	0.389386	0.000610971	0.096702	6106	136	145	GO:0042098_T cell proliferation
LILRB1	STAT5A	0.389386	0.000610971	0.0519326	6166	35	40	GO:0042267_natural killer cell mediated cytotoxicity
LILRB1	STAT5A	0.389386	0.000610971	0.0481279	6168	16	19	GO:0042269_regulation of natural killer cell mediated cytotoxicity
LILRB1	STAT5A	0.389386	0.000610971	0.0238279	7625	13	13	GO:0046629_gamma-delta T cell activation
LILRB1	STAT5A	0.389386	0.000610971	0.0085536	7638	8	8	GO:0046643_regulation of gamma-delta T cell activation
LILRB1	STAT5A	0.389386	0.000610971	0.0085536	7639	8	8	GO:0046645_positive regulation of gamma-delta T cell activation
LTB	RELA	-0.318008	2.99e-05	0.0152876	4788	42	46	GO:0032615_interleukin-12 production
LTB	RELA	-0.318008	2.99e-05	0.0145596	4815	41	45	GO:0032655_regulation of interleukin-12 production
LTB	RELA	-0.318008	2.99e-05	0.0338642	6083	86	93	GO:0042035_regulation of cytokine biosynthetic process
LTB	RELA	-0.318008	2.99e-05	0.0422491	6098	96	104	GO:0042089_cytokine biosynthetic process
LTB	RELA	-0.318008	2.99e-05	0.000639202	6099	9	9	GO:0042090_interleukin-12 biosynthetic process
LTB	RELA	-0.318008	2.99e-05	0.0359563	6110	99	107	GO:0042107_cytokine metabolic process
LTB	RELA	-0.318008	2.99e-05	0.0220093	6111	54	59	GO:0042108_positive regulation of cytokine biosynthetic process
LTB	RELA	-0.318008	2.99e-05	0.000639202	6985	9	9	GO:0045075_regulation of interleukin-12 biosynthetic process
LTB	RELA	-0.318008	2.99e-05	0.00062864	6994	7	7	GO:0045084_positive regulation of interleukin-12 biosynthetic process
MYO10	PIK3CA	0.357667	6.57e-05	0.0460688	622	192	221	GO:0002429_immune response-activating cell surface receptor signaling pathway
MYO10	PIK3CA	0.357667	6.57e-05	0.025286	624	74	95	GO:0002431_Fc receptor mediated stimulatory signaling pathway
MYO10	PIK3CA	0.357667	6.57e-05	0.0258383	626	70	91	GO:0002433_immune response-regulating cell surface receptor signaling pathway involved in phagocytosis
MYO10	PIK3CA	0.357667	6.57e-05	0.0904482	814	328	364	GO:0002757_immune response-activating signal transduction
MYO10	PIK3CA	0.357667	6.57e-05	0.0943418	824	307	343	GO:0002768_immune response-regulating cell surface receptor signaling pathway
MYO10	PIK3CA	0.357667	6.57e-05	0.0686201	1748	161	185	GO:0006909_phagocytosis
MYO10	PIK3CA	0.357667	6.57e-05	0.0889973	5990	213	241	GO:0038093_Fc receptor signaling pathway
MYO10	PIK3CA	0.357667	6.57e-05	0.0232638	5991	71	92	GO:0038094_Fc-gamma receptor signaling pathway
MYO10	PIK3CA	0.357667	6.57e-05	0.0258383	5993	70	91	GO:0038096_Fc-gamma receptor signaling pathway involved in phagocytosis
MYO1F	STX11	0.239503	0.00163591	0.0581866	541	53	55	GO:0002275_myeloid cell activation involved in immune response
MYO1F	STX11	0.239503	0.00163591	0.0501438	548	12	12	GO:0002283_neutrophil activation involved in immune response
MYO1F	STX11	0.239503	0.00163591	0.0753251	636	49	51	GO:0002444_myeloid leukocyte mediated immunity
MYO1F	STX11	0.239503	0.00163591	0.0981548	638	16	16	GO:0002446_neutrophil mediated immunity
MYO1F	STX11	0.239503	0.00163591	0.0797742	5923	22	26	GO:0036230_granulocyte activation
MYO1F	STX11	0.239503	0.00163591	0.0656152	6118	20	23	GO:0042119_neutrophil activation
MYO1F	STX11	0.239503	0.00163591	0.0440512	6557	41	43	GO:0043299_leukocyte degranulation
MYO1F	STX11	0.239503	0.00163591	0.034189	6570	10	10	GO:0043312_neutrophil degranulation
MYO1F	STX11	0.239503	0.00163591	0.0538599	6968	52	54	GO:0045055_regulated secretory pathway
P2RX7	PTPRC	-0.363638	0.000361668	0.0800734	356	82	93	GO:0001906_cell killing
P2RX7	PTPRC	-0.363638	0.000361668	0.0501514	358	65	72	GO:0001909_leukocyte mediated cytotoxicity
P2RX7	PTPRC	-0.363638	0.000361668	0.039273	362	33	36	GO:0001913_T cell mediated cytotoxicity
P2RX7	PTPRC	-0.363638	0.000361668	0.0677118	363	26	29	GO:0001914_regulation of T cell mediated cytotoxicity
P2RX7	PTPRC	-0.363638	0.000361668	0.0683915	643	62	67	GO:0002456_T cell mediated immunity
P2RX7	PTPRC	-0.363638	0.000361668	0.0886992	778	109	116	GO:0002703_regulation of leukocyte mediated immunity
P2RX7	PTPRC	-0.363638	0.000361668	0.0860771	781	85	92	GO:0002706_regulation of lymphocyte mediated immunity
P2RX7	PTPRC	-0.363638	0.000361668	0.0788374	784	44	49	GO:0002709_regulation of T cell mediated immunity
P2RX7	PTPRC	-0.363638	0.000361668	0.0905158	6106	136	145	GO:0042098_T cell proliferation
P2RX7	TBX21	-0.438372	1.32e-05	0.0502275	635	214	252	GO:0002443_leukocyte mediated immunity
P2RX7	TBX21	-0.438372	1.32e-05	0.0517142	641	168	204	GO:0002449_lymphocyte mediated immunity
P2RX7	TBX21	-0.438372	1.32e-05	0.074058	772	242	257	GO:0002697_regulation of immune effector process
P2RX7	TBX21	-0.438372	1.32e-05	0.0232566	774	111	117	GO:0002699_positive regulation of immune effector process
P2RX7	TBX21	-0.438372	1.32e-05	0.0259435	778	109	116	GO:0002703_regulation of leukocyte mediated immunity
P2RX7	TBX21	-0.438372	1.32e-05	0.0219346	781	85	92	GO:0002706_regulation of lymphocyte mediated immunity
P2RX7	TBX21	-0.438372	1.32e-05	0.0595005	844	104	109	GO:0002819_regulation of adaptive immune response
P2RX7	TBX21	-0.438372	1.32e-05	0.0496023	847	95	100	GO:0002822_regulation of adaptive immune response based on somatic recombination of immune receptors built from immunoglobulin superfamily domains
P2RX7	TBX21	-0.438372	1.32e-05	0.0617676	6113	349	380	GO:0042110_T cell activation
PDGFB	PDGFRB	-0.238555	0.0165547	0.0827735	5770	5	5	GO:0035787_cell migration involved in kidney development
PDGFB	PDGFRB	-0.238555	0.0165547	0.0496641	5771	4	4	GO:0035788_cell migration involved in metanephros development
PDGFB	PDGFRB	-0.238555	0.0165547	0.0496641	5772	4	4	GO:0035789_metanephric mesenchymal cell migration
PDGFB	PDGFRB	-0.238555	0.0165547	0.0248321	5775	3	3	GO:0035793_positive regulation of metanephric mesenchymal cell migration by platelet-derived growth factor receptor-beta signaling pathway
PDGFB	PDGFRB	-0.238555	0.0165547	0.0496641	10642	3	3	GO:0072223_metanephric glomerular mesangium development
PDGFB	PDGFRB	-0.238555	0.0165547	0.0495163	10662	4	4	GO:0072262_metanephric glomerular mesangial cell proliferation involved in metanephros development
PDGFB	PDGFRB	-0.238555	0.0165547	0.0248321	11435	3	3	GO:1900238_regulation of metanephric mesenchymal cell migration by platelet-derived growth factor receptor-beta signaling pathway
PDGFB	PDGFRB	-0.238555	0.0165547	0.0496641	12307	4	4	GO:2000589_regulation of metanephric mesenchymal cell migration
PDGFB	PDGFRB	-0.238555	0.0165547	0.0248321	12309	3	3	GO:2000591_positive regulation of metanephric mesenchymal cell migration
PLD2	VAV1	-0.353439	6.78e-05	0.0460688	622	192	221	GO:0002429_immune response-activating cell surface receptor signaling pathway
PLD2	VAV1	-0.353439	6.78e-05	0.025286	624	74	95	GO:0002431_Fc receptor mediated stimulatory signaling pathway
PLD2	VAV1	-0.353439	6.78e-05	0.0258383	626	70	91	GO:0002433_immune response-regulating cell surface receptor signaling pathway involved in phagocytosis
PLD2	VAV1	-0.353439	6.78e-05	0.0904482	814	328	364	GO:0002757_immune response-activating signal transduction
PLD2	VAV1	-0.353439	6.78e-05	0.0943418	824	307	343	GO:0002768_immune response-regulating cell surface receptor signaling pathway
PLD2	VAV1	-0.353439	6.78e-05	0.0686201	1748	161	185	GO:0006909_phagocytosis
PLD2	VAV1	-0.353439	6.78e-05	0.0889973	5990	213	241	GO:0038093_Fc receptor signaling pathway
PLD2	VAV1	-0.353439	6.78e-05	0.0232638	5991	71	92	GO:0038094_Fc-gamma receptor signaling pathway
PLD2	VAV1	-0.353439	6.78e-05	0.0258383	5993	70	91	GO:0038096_Fc-gamma receptor signaling pathway involved in phagocytosis
POLA2	PRIM2	-0.314432	0.00105191	0.0488386	135	26	26	GO:0000722_telomere maintenance via recombination
POLA2	PRIM2	-0.314432	0.00105191	0.092738	1308	29	29	GO:0006270_DNA replication initiation
POLA2	PRIM2	-0.314432	0.00105191	0.0393414	1309	34	34	GO:0006271_DNA strand elongation involved in DNA replication
POLA2	PRIM2	-0.314432	0.00105191	0.0736336	1338	36	36	GO:0006312_mitotic recombination
POLA2	PRIM2	-0.314432	0.00105191	0.0722211	2835	40	41	GO:0010833_telomere maintenance via telomere lengthening
POLA2	PRIM2	-0.314432	0.00105191	0.0389825	4001	36	37	GO:0022616_DNA strand elongation
POLA2	PRIM2	-0.314432	0.00105191	0.0414753	4564	24	24	GO:0032201_telomere maintenance via semi-conservative replication
POLA2	PRIM2	-0.314432	0.00105191	0.0444671	5108	31	31	GO:0033260_nuclear cell cycle DNA replication
POLA2	PRIM2	-0.314432	0.00105191	0.0556761	6935	39	39	GO:0044786_cell cycle DNA replication
RAB3IL1	RGS17	0.357718	6.41e-06	0.08104	1265	437	457	GO:0006184_GTP catabolic process
RAB3IL1	RGS17	0.357718	6.41e-06	0.098576	2257	360	374	GO:0009118_regulation of nucleoside metabolic process
RAB3IL1	RGS17	0.357718	6.41e-06	0.098576	4218	360	374	GO:0030811_regulation of nucleotide catabolic process
RAB3IL1	RGS17	0.357718	6.41e-06	0.0980284	5057	359	373	GO:0033121_regulation of purine nucleotide catabolic process
RAB3IL1	RGS17	0.357718	6.41e-06	0.0803161	5060	325	338	GO:0033124_regulation of GTP catabolic process
RAB3IL1	RGS17	0.357718	6.41e-06	0.0798219	6483	324	337	GO:0043087_regulation of GTPase activity
RAB3IL1	RGS17	0.357718	6.41e-06	0.0844163	7389	446	469	GO:0046039_GTP metabolic process
RAB3IL1	RGS17	0.357718	6.41e-06	0.0874754	11501	454	478	GO:1901068_guanosine-containing compound metabolic process
RAB3IL1	RGS17	0.357718	6.41e-06	0.0814118	11502	438	459	GO:1901069_guanosine-containing compound catabolic process
TNFRSF21	VAV1	0.378963	2.14e-05	0.098419	533	375	416	GO:0002253_activation of immune response
TNFRSF21	VAV1	0.378963	2.14e-05	0.0372668	622	192	221	GO:0002429_immune response-activating cell surface receptor signaling pathway
TNFRSF21	VAV1	0.378963	2.14e-05	0.0747089	769	339	364	GO:0002694_regulation of leukocyte activation
TNFRSF21	VAV1	0.378963	2.14e-05	0.0817467	814	328	364	GO:0002757_immune response-activating signal transduction
TNFRSF21	VAV1	0.378963	2.14e-05	0.0881221	824	307	343	GO:0002768_immune response-regulating cell surface receptor signaling pathway
TNFRSF21	VAV1	0.378963	2.14e-05	0.0754174	6113	349	380	GO:0042110_T cell activation
TNFRSF21	VAV1	0.378963	2.14e-05	0.0749902	8253	228	245	GO:0050863_regulation of T cell activation
TNFRSF21	VAV1	0.378963	2.14e-05	0.0871024	8255	366	394	GO:0050865_regulation of cell activation
TNFRSF21	VAV1	0.378963	2.14e-05	0.0678906	8471	298	320	GO:0051249_regulation of lymphocyte activation
BPI	FCER1G	-0.302858	3.67e-05	0.056866	540	125	133	GO:0002274_myeloid leukocyte activation
BPI	FCER1G	-0.302858	3.67e-05	0.0786386	769	339	364	GO:0002694_regulation of leukocyte activation
BPI	FCER1G	-0.302858	3.67e-05	0.0630611	4798	76	84	GO:0032635_interleukin-6 production
BPI	FCER1G	-0.302858	3.67e-05	0.0886009	4801	70	76	GO:0032640_tumor necrosis factor production
BPI	FCER1G	-0.302858	3.67e-05	0.0614016	4825	75	82	GO:0032675_regulation of interleukin-6 production
BPI	FCER1G	-0.302858	3.67e-05	0.0886009	4828	70	76	GO:0032680_regulation of tumor necrosis factor production
BPI	FCER1G	-0.302858	3.67e-05	0.0900933	8255	366	394	GO:0050865_regulation of cell activation
BPI	FCER1G	-0.302858	3.67e-05	0.0964153	10395	73	80	GO:0071706_tumor necrosis factor superfamily cytokine production
BTK	LAT	-0.305082	0.00208751	0.065377	541	53	55	GO:0002275_myeloid cell activation involved in immune response
BTK	LAT	-0.305082	0.00208751	0.0438377	545	28	29	GO:0002279_mast cell activation involved in immune response
BTK	LAT	-0.305082	0.00208751	0.0818303	636	49	51	GO:0002444_myeloid leukocyte mediated immunity
BTK	LAT	-0.305082	0.00208751	0.0325651	640	13	14	GO:0002448_mast cell mediated immunity
BTK	LAT	-0.305082	0.00208751	0.0503458	6557	41	43	GO:0043299_leukocyte degranulation
BTK	LAT	-0.305082	0.00208751	0.0407064	6561	27	28	GO:0043303_mast cell degranulation
BTK	LAT	-0.305082	0.00208751	0.0615119	6968	52	54	GO:0045055_regulated secretory pathway
BTK	LAT	-0.305082	0.00208751	0.0815288	7120	38	40	GO:0045576_mast cell activation
BTK	PIK3CD	-0.284178	0.00320034	0.0735012	541	53	55	GO:0002275_myeloid cell activation involved in immune response
BTK	PIK3CD	-0.284178	0.00320034	0.0549877	545	28	29	GO:0002279_mast cell activation involved in immune response
BTK	PIK3CD	-0.284178	0.00320034	0.0990422	636	49	51	GO:0002444_myeloid leukocyte mediated immunity
BTK	PIK3CD	-0.284178	0.00320034	0.0416045	640	13	14	GO:0002448_mast cell mediated immunity
BTK	PIK3CD	-0.284178	0.00320034	0.0610298	6557	41	43	GO:0043299_leukocyte degranulation
BTK	PIK3CD	-0.284178	0.00320034	0.05106	6561	27	28	GO:0043303_mast cell degranulation
BTK	PIK3CD	-0.284178	0.00320034	0.0744501	6968	52	54	GO:0045055_regulated secretory pathway
BTK	PIK3CD	-0.284178	0.00320034	0.088216	8243	34	35	GO:0050853_B cell receptor signaling pathway
CD276	IL2RA	-0.392107	0.00014888	0.0786569	4987	95	105	GO:0032946_positive regulation of mononuclear cell proliferation
CD276	IL2RA	-0.392107	0.00014888	0.0813105	6106	136	145	GO:0042098_T cell proliferation
CD276	IL2RA	-0.392107	0.00014888	0.0605884	6108	67	74	GO:0042102_positive regulation of T cell proliferation
CD276	IL2RA	-0.392107	0.00014888	0.0907285	6121	109	118	GO:0042129_regulation of T cell proliferation
CD276	IL2RA	-0.392107	0.00014888	0.0716061	6122	43	45	GO:0042130_negative regulation of T cell proliferation
CD276	IL2RA	-0.392107	0.00014888	0.077001	8138	94	104	GO:0050671_positive regulation of lymphocyte proliferation
CD276	IL2RA	-0.392107	0.00014888	0.0610594	10003	56	59	GO:0070664_negative regulation of leukocyte proliferation
CD276	IL2RA	-0.392107	0.00014888	0.0781484	10004	98	108	GO:0070665_positive regulation of leukocyte proliferation
CD300A	PIK3CD	-0.298432	0.00126313	0.0581866	541	53	55	GO:0002275_myeloid cell activation involved in immune response
CD300A	PIK3CD	-0.298432	0.00126313	0.0397886	545	28	29	GO:0002279_mast cell activation involved in immune response
CD300A	PIK3CD	-0.298432	0.00126313	0.0753251	636	49	51	GO:0002444_myeloid leukocyte mediated immunity
CD300A	PIK3CD	-0.298432	0.00126313	0.0440512	6557	41	43	GO:0043299_leukocyte degranulation
CD300A	PIK3CD	-0.298432	0.00126313	0.0369466	6561	27	28	GO:0043303_mast cell degranulation
CD300A	PIK3CD	-0.298432	0.00126313	0.0538599	6968	52	54	GO:0045055_regulated secretory pathway
CD300A	PIK3CD	-0.298432	0.00126313	0.0739984	7120	38	40	GO:0045576_mast cell activation
CD300A	PIK3CD	-0.298432	0.00126313	0.0751198	8243	34	35	GO:0050853_B cell receptor signaling pathway
CD36	ELANE	0.29347	0.00036521	0.0947446	1748	161	185	GO:0006909_phagocytosis
CD36	ELANE	0.29347	0.00036521	0.0496686	6788	17	20	GO:0044110_growth involved in symbiotic interaction
CD36	ELANE	0.29347	0.00036521	0.0496686	6790	17	20	GO:0044116_growth of symbiont involved in interaction with host
CD36	ELANE	0.29347	0.00036521	0.0438252	6791	16	19	GO:0044117_growth of symbiont in host
CD36	ELANE	0.29347	0.00036521	0.0284864	6792	13	15	GO:0044126_regulation of growth of symbiont in host
CD36	ELANE	0.29347	0.00036521	0.0284864	6793	13	15	GO:0044130_negative regulation of growth of symbiont in host
CD36	ELANE	0.29347	0.00036521	0.0332341	6797	14	16	GO:0044144_modulation of growth of symbiont involved in interaction with host
CD36	ELANE	0.29347	0.00036521	0.0332341	6798	14	16	GO:0044146_negative regulation of growth of symbiont involved in interaction with host
CD55	DPP4	0.342105	5.09e-05	0.0828299	769	339	364	GO:0002694_regulation of leukocyte activation
CD55	DPP4	0.342105	5.09e-05	0.095363	771	227	243	GO:0002696_positive regulation of leukocyte activation
CD55	DPP4	0.342105	5.09e-05	0.0867497	6113	349	380	GO:0042110_T cell activation
CD55	DPP4	0.342105	5.09e-05	0.0897931	8253	228	245	GO:0050863_regulation of T cell activation
CD55	DPP4	0.342105	5.09e-05	0.0939606	8255	366	394	GO:0050865_regulation of cell activation
CD55	DPP4	0.342105	5.09e-05	0.0962193	8257	236	253	GO:0050867_positive regulation of cell activation
CD55	DPP4	0.342105	5.09e-05	0.0742993	8471	298	320	GO:0051249_regulation of lymphocyte activation
CD55	DPP4	0.342105	5.09e-05	0.0808081	8473	209	225	GO:0051251_positive regulation of lymphocyte activation
CDK4	NEUROD1	0.306502	5.67e-08	0.00125536	1837	211	227	GO:0007050_cell cycle arrest
CDK4	NEUROD1	0.306502	5.67e-08	0.00477411	2665	411	435	GO:0010564_regulation of cell cycle process
CDK4	NEUROD1	0.306502	5.67e-08	0.0041885	2916	385	402	GO:0010942_positive regulation of cell death
CDK4	NEUROD1	0.306502	5.67e-08	0.00354034	6273	354	384	GO:0042493_response to drug
CDK4	NEUROD1	0.306502	5.67e-08	0.0036412	6475	359	375	GO:0043065_positive regulation of apoptotic process
CDK4	NEUROD1	0.306502	5.67e-08	0.0037641	6478	365	381	GO:0043068_positive regulation of programmed cell death
CDK4	NEUROD1	0.306502	5.67e-08	0.00294663	7253	323	339	GO:0045786_negative regulation of cell cycle
CDK4	NEUROD1	0.306502	5.67e-08	0.000247672	10132	94	101	GO:0071156_regulation of cell cycle arrest
CENPP	H2AFY	-0.399614	6.37e-06	0.0501754	1340	126	158	GO:0006323_DNA packaging
CENPP	H2AFY	-0.399614	6.37e-06	0.0424978	1342	116	147	GO:0006333_chromatin assembly or disassembly
CENPP	H2AFY	-0.399614	6.37e-06	0.0196305	1343	79	110	GO:0006334_nucleosome assembly
CENPP	H2AFY	-0.399614	6.37e-06	0.0272572	4427	93	124	GO:0031497_chromatin assembly
CENPP	H2AFY	-0.399614	6.37e-06	0.032176	5464	101	133	GO:0034728_nucleosome organization
CENPP	H2AFY	-0.399614	6.37e-06	0.0381971	9766	110	141	GO:0065004_protein-DNA complex assembly
CENPP	H2AFY	-0.399614	6.37e-06	0.0992423	10124	177	210	GO:0071103_DNA conformation change
CENPP	H2AFY	-0.399614	6.37e-06	0.0550879	10425	132	164	GO:0071824_protein-DNA complex subunit organization
CXCL10	GSTO1	-0.382572	1.08e-05	0.0217359	2646	64	65	GO:0010522_regulation of calcium ion transport into cytosol
CXCL10	GSTO1	-0.382572	1.08e-05	0.0711755	3689	163	176	GO:0019932_second-messenger-mediated signaling
CXCL10	GSTO1	-0.382572	1.08e-05	0.0283343	8453	73	75	GO:0051209_release of sequestered calcium ion into cytosol
CXCL10	GSTO1	-0.382572	1.08e-05	0.0121618	8489	48	48	GO:0051279_regulation of release of sequestered calcium ion into cytosol
CXCL10	GSTO1	-0.382572	1.08e-05	0.0283343	8492	73	75	GO:0051282_regulation of sequestering of calcium ion
CXCL10	GSTO1	-0.382572	1.08e-05	0.0283343	8493	73	75	GO:0051283_negative regulation of sequestering of calcium ion
CXCL10	GSTO1	-0.382572	1.08e-05	0.0512455	9210	98	101	GO:0060401_cytosolic calcium ion transport
CXCL10	GSTO1	-0.382572	1.08e-05	0.0501997	9211	97	100	GO:0060402_calcium ion transport into cytosol
CYP4A11	PLA2R1	-0.275119	0.000492143	0.0236588	4619	13	16	GO:0032303_regulation of icosanoid secretion
CYP4A11	PLA2R1	-0.275119	0.000492143	0.0270678	4621	11	13	GO:0032305_positive regulation of icosanoid secretion
CYP4A11	PLA2R1	-0.275119	0.000492143	0.0837159	4625	24	30	GO:0032309_icosanoid secretion
CYP4A11	PLA2R1	-0.275119	0.000492143	0.0935071	4950	20	23	GO:0032892_positive regulation of organic acid transport
CYP4A11	PLA2R1	-0.275119	0.000492143	0.0985785	10399	26	32	GO:0071715_icosanoid transport
CYP4A11	PLA2R1	-0.275119	0.000492143	0.0985785	11631	26	32	GO:1901571_fatty acid derivative transport
CYP4A11	PLA2R1	-0.275119	0.000492143	0.0576305	12069	20	23	GO:2000191_regulation of fatty acid transport
CYP4A11	PLA2R1	-0.275119	0.000492143	0.0383871	12071	13	15	GO:2000193_positive regulation of fatty acid transport
GREM1	MACF1	0.366169	0.000119024	0.0535939	387	64	68	GO:0001952_regulation of cell-matrix adhesion
GREM1	MACF1	0.366169	0.000119024	0.0618924	1834	65	66	GO:0007044_cell-substrate junction assembly
GREM1	MACF1	0.366169	0.000119024	0.044753	1835	48	49	GO:0007045_cell-substrate adherens junction assembly
GREM1	MACF1	0.366169	0.000119024	0.0589168	5349	55	56	GO:0034333_adherens junction assembly
GREM1	MACF1	0.366169	0.000119024	0.044753	7779	48	49	GO:0048041_focal adhesion assembly
GREM1	MACF1	0.366169	0.000119024	0.0172585	8750	30	31	GO:0051893_regulation of focal adhesion assembly
GREM1	MACF1	0.366169	0.000119024	0.0172585	10964	30	31	GO:0090109_regulation of cell-substrate junction assembly
GREM1	MACF1	0.366169	0.000119024	0.0341599	11715	42	43	GO:1901888_regulation of cell junction assembly
HES1	VAV1	-0.371537	3.39e-05	0.0786386	769	339	364	GO:0002694_regulation of leukocyte activation
HES1	VAV1	-0.371537	3.39e-05	0.0870646	771	227	243	GO:0002696_positive regulation of leukocyte activation
HES1	VAV1	-0.371537	3.39e-05	0.0845496	6113	349	380	GO:0042110_T cell activation
HES1	VAV1	-0.371537	3.39e-05	0.0842329	8253	228	245	GO:0050863_regulation of T cell activation
HES1	VAV1	-0.371537	3.39e-05	0.0900933	8255	366	394	GO:0050865_regulation of cell activation
HES1	VAV1	-0.371537	3.39e-05	0.0920672	8257	236	253	GO:0050867_positive regulation of cell activation
HES1	VAV1	-0.371537	3.39e-05	0.0712781	8471	298	320	GO:0051249_regulation of lymphocyte activation
HES1	VAV1	-0.371537	3.39e-05	0.0737763	8473	209	225	GO:0051251_positive regulation of lymphocyte activation
HLA-DPA1	IL2RA	0.354643	5.2e-05	0.0828299	769	339	364	GO:0002694_regulation of leukocyte activation
HLA-DPA1	IL2RA	0.354643	5.2e-05	0.095363	771	227	243	GO:0002696_positive regulation of leukocyte activation
HLA-DPA1	IL2RA	0.354643	5.2e-05	0.0867497	6113	349	380	GO:0042110_T cell activation
HLA-DPA1	IL2RA	0.354643	5.2e-05	0.0897931	8253	228	245	GO:0050863_regulation of T cell activation
HLA-DPA1	IL2RA	0.354643	5.2e-05	0.0939606	8255	366	394	GO:0050865_regulation of cell activation
HLA-DPA1	IL2RA	0.354643	5.2e-05	0.0962193	8257	236	253	GO:0050867_positive regulation of cell activation
HLA-DPA1	IL2RA	0.354643	5.2e-05	0.0742993	8471	298	320	GO:0051249_regulation of lymphocyte activation
HLA-DPA1	IL2RA	0.354643	5.2e-05	0.0808081	8473	209	225	GO:0051251_positive regulation of lymphocyte activation
HLA-DRA	TNFRSF21	0.337324	8.34e-05	0.049768	622	192	221	GO:0002429_immune response-activating cell surface receptor signaling pathway
HLA-DRA	TNFRSF21	0.337324	8.34e-05	0.0918942	769	339	364	GO:0002694_regulation of leukocyte activation
HLA-DRA	TNFRSF21	0.337324	8.34e-05	0.0904482	814	328	364	GO:0002757_immune response-activating signal transduction
HLA-DRA	TNFRSF21	0.337324	8.34e-05	0.0943418	824	307	343	GO:0002768_immune response-regulating cell surface receptor signaling pathway
HLA-DRA	TNFRSF21	0.337324	8.34e-05	0.0972257	6113	349	380	GO:0042110_T cell activation
HLA-DRA	TNFRSF21	0.337324	8.34e-05	0.0825734	8242	100	107	GO:0050852_T cell receptor signaling pathway
HLA-DRA	TNFRSF21	0.337324	8.34e-05	0.0977404	8255	366	394	GO:0050865_regulation of cell activation
HLA-DRA	TNFRSF21	0.337324	8.34e-05	0.0838871	8471	298	320	GO:0051249_regulation of lymphocyte activation
IKZF1	PYCARD	-0.41099	1.06e-05	0.0597653	769	339	364	GO:0002694_regulation of leukocyte activation
IKZF1	PYCARD	-0.41099	1.06e-05	0.0546329	771	227	243	GO:0002696_positive regulation of leukocyte activation
IKZF1	PYCARD	-0.41099	1.06e-05	0.0617676	6113	349	380	GO:0042110_T cell activation
IKZF1	PYCARD	-0.41099	1.06e-05	0.0688955	8253	228	245	GO:0050863_regulation of T cell activation
IKZF1	PYCARD	-0.41099	1.06e-05	0.0696797	8255	366	394	GO:0050865_regulation of cell activation
IKZF1	PYCARD	-0.41099	1.06e-05	0.0590609	8257	236	253	GO:0050867_positive regulation of cell activation
IKZF1	PYCARD	-0.41099	1.06e-05	0.055397	8471	298	320	GO:0051249_regulation of lymphocyte activation
IKZF1	PYCARD	-0.41099	1.06e-05	0.0462945	8473	209	225	GO:0051251_positive regulation of lymphocyte activation
IL7	NCKAP1L	-0.347579	0.000296547	0.0871847	4265	49	53	GO:0030888_regulation of B cell proliferation
IL7	NCKAP1L	-0.347579	0.000296547	0.0475122	4267	31	35	GO:0030890_positive regulation of B cell proliferation
IL7	NCKAP1L	-0.347579	0.000296547	0.088272	4987	95	105	GO:0032946_positive regulation of mononuclear cell proliferation
IL7	NCKAP1L	-0.347579	0.000296547	0.0922353	7126	57	59	GO:0045582_positive regulation of T cell differentiation
IL7	NCKAP1L	-0.347579	0.000296547	0.0864137	8138	94	104	GO:0050671_positive regulation of lymphocyte proliferation
IL7	NCKAP1L	-0.347579	0.000296547	0.0833752	8254	86	90	GO:0050864_regulation of B cell activation
IL7	NCKAP1L	-0.347579	0.000296547	0.0583773	8261	53	57	GO:0050871_positive regulation of B cell activation
IL7	NCKAP1L	-0.347579	0.000296547	0.0858458	10004	98	108	GO:0070665_positive regulation of leukocyte proliferation
LAT	LAT2	-0.300478	0.00101175	0.0580913	541	53	55	GO:0002275_myeloid cell activation involved in immune response
LAT	LAT2	-0.300478	0.00101175	0.0347674	545	28	29	GO:0002279_mast cell activation involved in immune response
LAT	LAT2	-0.300478	0.00101175	0.066101	636	49	51	GO:0002444_myeloid leukocyte mediated immunity
LAT	LAT2	-0.300478	0.00101175	0.0263055	640	13	14	GO:0002448_mast cell mediated immunity
LAT	LAT2	-0.300478	0.00101175	0.0414817	6557	41	43	GO:0043299_leukocyte degranulation
LAT	LAT2	-0.300478	0.00101175	0.032284	6561	27	28	GO:0043303_mast cell degranulation
LAT	LAT2	-0.300478	0.00101175	0.0447193	6968	52	54	GO:0045055_regulated secretory pathway
LAT	LAT2	-0.300478	0.00101175	0.06466	7120	38	40	GO:0045576_mast cell activation
LAT	LYN	-0.272879	0.00204639	0.065377	541	53	55	GO:0002275_myeloid cell activation involved in immune response
LAT	LYN	-0.272879	0.00204639	0.0438377	545	28	29	GO:0002279_mast cell activation involved in immune response
LAT	LYN	-0.272879	0.00204639	0.0818303	636	49	51	GO:0002444_myeloid leukocyte mediated immunity
LAT	LYN	-0.272879	0.00204639	0.0325651	640	13	14	GO:0002448_mast cell mediated immunity
LAT	LYN	-0.272879	0.00204639	0.0503458	6557	41	43	GO:0043299_leukocyte degranulation
LAT	LYN	-0.272879	0.00204639	0.0407064	6561	27	28	GO:0043303_mast cell degranulation
LAT	LYN	-0.272879	0.00204639	0.0615119	6968	52	54	GO:0045055_regulated secretory pathway
LAT	LYN	-0.272879	0.00204639	0.0815288	7120	38	40	GO:0045576_mast cell activation
OCSTAMP	STAT5A	0.253127	3.22e-05	0.0513624	818	85	91	GO:0002761_regulation of myeloid leukocyte differentiation
OCSTAMP	STAT5A	0.253127	3.22e-05	0.0168331	820	40	43	GO:0002763_positive regulation of myeloid leukocyte differentiation
OCSTAMP	STAT5A	0.253127	3.22e-05	0.0783537	7169	140	148	GO:0045637_regulation of myeloid cell differentiation
OCSTAMP	STAT5A	0.253127	3.22e-05	0.0462909	7171	66	70	GO:0045639_positive regulation of myeloid cell differentiation
OCSTAMP	STAT5A	0.253127	3.22e-05	0.0799645	10000	201	227	GO:0070661_leukocyte proliferation
OCSTAMP	STAT5A	0.253127	3.22e-05	0.0703031	10002	154	167	GO:0070663_regulation of leukocyte proliferation
OCSTAMP	STAT5A	0.253127	3.22e-05	0.0527893	10004	98	108	GO:0070665_positive regulation of leukocyte proliferation
OCSTAMP	STAT5A	0.253127	3.22e-05	0.0908338	11768	184	196	GO:1902105_regulation of leukocyte differentiation
PIF1	POT1	-0.336787	0.000925319	0.0721749	2835	40	41	GO:0010833_telomere maintenance via telomere lengthening
PIF1	POT1	-0.336787	0.000925319	0.0721749	4567	13	13	GO:0032204_regulation of telomere maintenance
PIF1	POT1	-0.336787	0.000925319	0.0416393	4568	10	10	GO:0032205_negative regulation of telomere maintenance
PIF1	POT1	-0.336787	0.000925319	0.0259089	4570	8	8	GO:0032210_regulation of telomere maintenance via telomerase
PIF1	POT1	-0.336787	0.000925319	0.0138798	4571	6	6	GO:0032211_negative regulation of telomere maintenance via telomerase
PIF1	POT1	-0.336787	0.000925319	0.0925319	4916	25	26	GO:0032845_negative regulation of homeostatic process
PIF1	POT1	-0.336787	0.000925319	0.0305355	8799	12	12	GO:0051972_regulation of telomerase activity
PIF1	POT1	-0.336787	0.000925319	0.0129545	8801	8	8	GO:0051974_negative regulation of telomerase activity
PTEN	SYK	0.31386	6.06e-05	0.0460688	622	192	221	GO:0002429_immune response-activating cell surface receptor signaling pathway
PTEN	SYK	0.31386	6.06e-05	0.0904482	814	328	364	GO:0002757_immune response-activating signal transduction
PTEN	SYK	0.31386	6.06e-05	0.0943418	824	307	343	GO:0002768_immune response-regulating cell surface receptor signaling pathway
PTEN	SYK	0.31386	6.06e-05	0.0686201	1748	161	185	GO:0006909_phagocytosis
PTEN	SYK	0.31386	6.06e-05	0.0726292	4050	130	137	GO:0030100_regulation of endocytosis
PTEN	SYK	0.31386	6.06e-05	0.0889973	5990	213	241	GO:0038093_Fc receptor signaling pathway
PTEN	SYK	0.31386	6.06e-05	0.0522047	8191	42	44	GO:0050764_regulation of phagocytosis
PTEN	SYK	0.31386	6.06e-05	0.0985644	8241	128	135	GO:0050851_antigen receptor-mediated signaling pathway
PVR	TRAF6	0.354332	0.000222392	0.0665974	643	62	67	GO:0002456_T cell mediated immunity
PVR	TRAF6	0.354332	0.000222392	0.0655145	774	111	117	GO:0002699_positive regulation of immune effector process
PVR	TRAF6	0.354332	0.000222392	0.0780265	778	109	116	GO:0002703_regulation of leukocyte mediated immunity
PVR	TRAF6	0.354332	0.000222392	0.0721763	781	85	92	GO:0002706_regulation of lymphocyte mediated immunity
PVR	TRAF6	0.354332	0.000222392	0.0982972	783	52	57	GO:0002708_positive regulation of lymphocyte mediated immunity
PVR	TRAF6	0.354332	0.000222392	0.0788374	784	44	49	GO:0002709_regulation of T cell mediated immunity
PVR	TRAF6	0.354332	0.000222392	0.088908	786	34	37	GO:0002711_positive regulation of T cell mediated immunity
PVR	TRAF6	0.354332	0.000222392	0.0302453	858	17	21	GO:0002833_positive regulation of response to biotic stimulus
RAB27A	RAET1E	-0.349312	8.73e-05	0.0527056	356	82	93	GO:0001906_cell killing
RAB27A	RAET1E	-0.349312	8.73e-05	0.0330104	358	65	72	GO:0001909_leukocyte mediated cytotoxicity
RAB27A	RAET1E	-0.349312	8.73e-05	0.0230404	362	33	36	GO:0001913_T cell mediated cytotoxicity
RAB27A	RAET1E	-0.349312	8.73e-05	0.0137457	521	36	41	GO:0002228_natural killer cell mediated immunity
RAB27A	RAET1E	-0.349312	8.73e-05	0.0795626	635	214	252	GO:0002443_leukocyte mediated immunity
RAB27A	RAET1E	-0.349312	8.73e-05	0.0680157	641	168	204	GO:0002449_lymphocyte mediated immunity
RAB27A	RAET1E	-0.349312	8.73e-05	0.0550118	643	62	67	GO:0002456_T cell mediated immunity
RAB27A	RAET1E	-0.349312	8.73e-05	0.0173094	6166	35	40	GO:0042267_natural killer cell mediated cytotoxicity
SH2D1B	STAT6	-0.389247	1.84e-05	0.0476848	537	147	166	GO:0002263_cell activation involved in immune response
SH2D1B	STAT6	-0.389247	1.84e-05	0.0476848	590	147	166	GO:0002366_leukocyte activation involved in immune response
SH2D1B	STAT6	-0.389247	1.84e-05	0.0525118	635	214	252	GO:0002443_leukocyte mediated immunity
SH2D1B	STAT6	-0.389247	1.84e-05	0.0517142	641	168	204	GO:0002449_lymphocyte mediated immunity
SH2D1B	STAT6	-0.389247	1.84e-05	0.074058	772	242	257	GO:0002697_regulation of immune effector process
SH2D1B	STAT6	-0.389247	1.84e-05	0.0232566	774	111	117	GO:0002699_positive regulation of immune effector process
SH2D1B	STAT6	-0.389247	1.84e-05	0.0271234	778	109	116	GO:0002703_regulation of leukocyte mediated immunity
SH2D1B	STAT6	-0.389247	1.84e-05	0.0219346	781	85	92	GO:0002706_regulation of lymphocyte mediated immunity
SYK	TICAM1	-0.237355	0.0005752	0.044575	541	53	55	GO:0002275_myeloid cell activation involved in immune response
SYK	TICAM1	-0.237355	0.0005752	0.0448656	546	13	13	GO:0002281_macrophage activation involved in immune response
SYK	TICAM1	-0.237355	0.0005752	0.0917238	4987	95	105	GO:0032946_positive regulation of mononuclear cell proliferation
SYK	TICAM1	-0.237355	0.0005752	0.0748283	6111	54	59	GO:0042108_positive regulation of cytokine biosynthetic process
SYK	TICAM1	-0.237355	0.0005752	0.0787155	6115	43	45	GO:0042116_macrophage activation
SYK	TICAM1	-0.237355	0.0005752	0.0897928	8138	94	104	GO:0050671_positive regulation of lymphocyte proliferation
SYK	TICAM1	-0.237355	0.0005752	0.0649845	8261	53	57	GO:0050871_positive regulation of B cell activation
SYK	TICAM1	-0.237355	0.0005752	0.0911308	10004	98	108	GO:0070665_positive regulation of leukocyte proliferation
TBX21	XRCC4	-0.374308	0.000322963	0.0935588	511	36	36	GO:0002204_somatic recombination of immunoglobulin genes involved in immune response
TBX21	XRCC4	-0.374308	0.000322963	0.0935588	512	36	36	GO:0002208_somatic diversification of immunoglobulins involved in immune response
TBX21	XRCC4	-0.374308	0.000322963	0.0728483	599	73	78	GO:0002377_immunoglobulin production
TBX21	XRCC4	-0.374308	0.000322963	0.0949512	701	49	51	GO:0002562_somatic diversification of immune receptors via germline recombination within a single locus
TBX21	XRCC4	-0.374308	0.000322963	0.0949512	3333	49	51	GO:0016444_somatic cell DNA recombination
TBX21	XRCC4	-0.374308	0.000322963	0.0768518	3334	46	48	GO:0016445_somatic diversification of immunoglobulins
TBX21	XRCC4	-0.374308	0.000322963	0.0695178	3336	42	42	GO:0016447_somatic recombination of immunoglobulin gene segments
TBX21	XRCC4	-0.374308	0.000322963	0.0935588	7033	36	36	GO:0045190_isotype switching
TICAM1	VAV1	-0.294617	8.23e-06	0.098419	533	375	416	GO:0002253_activation of immune response
TICAM1	VAV1	-0.294617	8.23e-06	0.0597653	769	339	364	GO:0002694_regulation of leukocyte activation
TICAM1	VAV1	-0.294617	8.23e-06	0.0546329	771	227	243	GO:0002696_positive regulation of leukocyte activation
TICAM1	VAV1	-0.294617	8.23e-06	0.0817467	814	328	364	GO:0002757_immune response-activating signal transduction
TICAM1	VAV1	-0.294617	8.23e-06	0.0696797	8255	366	394	GO:0050865_regulation of cell activation
TICAM1	VAV1	-0.294617	8.23e-06	0.0590609	8257	236	253	GO:0050867_positive regulation of cell activation
TICAM1	VAV1	-0.294617	8.23e-06	0.055397	8471	298	320	GO:0051249_regulation of lymphocyte activation
TICAM1	VAV1	-0.294617	8.23e-06	0.0462945	8473	209	225	GO:0051251_positive regulation of lymphocyte activation
ADAM8	P2RX7	-0.31975	0.000220095	0.083196	7013	28	31	GO:0045124_regulation of bone resorption
ADAM8	P2RX7	-0.31975	0.000220095	0.089716	7704	63	72	GO:0046849_bone remodeling
ADAM8	P2RX7	-0.31975	0.000220095	0.0581051	7705	33	37	GO:0046850_regulation of bone remodeling
ADAM8	P2RX7	-0.31975	0.000220095	0.0727635	9842	58	62	GO:0070227_lymphocyte apoptotic process
ADAM8	P2RX7	-0.31975	0.000220095	0.0694033	9843	44	48	GO:0070228_regulation of lymphocyte apoptotic process
ADAM8	P2RX7	-0.31975	0.000220095	0.0200287	9845	14	16	GO:0070230_positive regulation of lymphocyte apoptotic process
ADAM8	P2RX7	-0.31975	0.000220095	0.050842	12015	22	25	GO:2000108_positive regulation of leukocyte apoptotic process
APAF1	WNT9B	0.453235	1.95e-06	0.00925216	327	98	107	GO:0001838_embryonic epithelial tube formation
APAF1	WNT9B	0.453235	1.95e-06	0.0949859	432	361	390	GO:0002009_morphogenesis of an epithelium
APAF1	WNT9B	0.453235	1.95e-06	0.0143678	3324	122	133	GO:0016331_morphogenesis of embryonic epithelium
APAF1	WNT9B	0.453235	1.95e-06	0.011884	5529	111	120	GO:0035148_tube formation
APAF1	WNT9B	0.453235	1.95e-06	0.0782259	5544	284	309	GO:0035239_tube morphogenesis
APAF1	WNT9B	0.453235	1.95e-06	0.0696453	9325	268	292	GO:0060562_epithelial tube morphogenesis
APAF1	WNT9B	0.453235	1.95e-06	0.00944293	10602	99	108	GO:0072175_epithelial tube formation
ARPC5	HCK	-0.428297	0.00018894	0.0549905	622	192	221	GO:0002429_immune response-activating cell surface receptor signaling pathway
ARPC5	HCK	-0.428297	0.00018894	0.0300192	624	74	95	GO:0002431_Fc receptor mediated stimulatory signaling pathway
ARPC5	HCK	-0.428297	0.00018894	0.0284371	626	70	91	GO:0002433_immune response-regulating cell surface receptor signaling pathway involved in phagocytosis
ARPC5	HCK	-0.428297	0.00018894	0.0922271	814	328	364	GO:0002757_immune response-activating signal transduction
ARPC5	HCK	-0.428297	0.00018894	0.0686201	1748	161	185	GO:0006909_phagocytosis
ARPC5	HCK	-0.428297	0.00018894	0.0276186	5991	71	92	GO:0038094_Fc-gamma receptor signaling pathway
ARPC5	HCK	-0.428297	0.00018894	0.0284371	5993	70	91	GO:0038096_Fc-gamma receptor signaling pathway involved in phagocytosis
AXIN1	EPB41L5	0.313015	6.45e-05	0.0392866	255	69	83	GO:0001704_formation of primary germ layer
AXIN1	EPB41L5	0.313015	6.45e-05	0.0296494	258	53	62	GO:0001707_mesoderm formation
AXIN1	EPB41L5	0.313015	6.45e-05	0.0782815	2040	99	117	GO:0007498_mesoderm development
AXIN1	EPB41L5	0.313015	6.45e-05	0.0802018	2496	71	77	GO:0009798_axis specification
AXIN1	EPB41L5	0.313015	6.45e-05	0.00180737	7867	8	8	GO:0048318_axial mesoderm development
AXIN1	EPB41L5	0.313015	6.45e-05	0.000645488	7868	5	5	GO:0048319_axial mesoderm morphogenesis
AXIN1	EPB41L5	0.313015	6.45e-05	0.033135	7873	56	65	GO:0048332_mesoderm morphogenesis
BAD	BCL2L11	-0.147616	0.0715434	0.0715434	2960	2	2	GO:0012502_induction of programmed cell death
BAD	BCL2L11	-0.147616	0.0715434	0.0715434	6891	2	2	GO:0044533_positive regulation of apoptotic process in other organism
BAD	BCL2L11	-0.147616	0.0715434	0.0715434	8813	2	2	GO:0052042_positive regulation by symbiont of host programmed cell death
BAD	BCL2L11	-0.147616	0.0715434	0.0715434	8820	2	2	GO:0052151_positive regulation by symbiont of host apoptotic process
BAD	BCL2L11	-0.147616	0.0715434	0.0715434	8843	2	2	GO:0052330_positive regulation by organism of programmed cell death in other organism involved in symbiotic interaction
BAD	BCL2L11	-0.147616	0.0715434	0.0715434	8851	2	2	GO:0052501_positive regulation by organism of apoptotic process in other organism involved in symbiotic interaction
BAD	BCL2L11	-0.147616	0.0715434	0.0715434	9036	2	2	GO:0060139_positive regulation of apoptotic process by virus
BATF	RAB27A	-0.348463	5.29e-05	0.0630221	537	147	166	GO:0002263_cell activation involved in immune response
BATF	RAB27A	-0.348463	5.29e-05	0.0882615	549	95	112	GO:0002285_lymphocyte activation involved in immune response
BATF	RAB27A	-0.348463	5.29e-05	0.0393174	550	52	67	GO:0002286_T cell activation involved in immune response
BATF	RAB27A	-0.348463	5.29e-05	0.0630221	590	147	166	GO:0002366_leukocyte activation involved in immune response
BATF	RAB27A	-0.348463	5.29e-05	0.0708614	635	214	252	GO:0002443_leukocyte mediated immunity
BATF	RAB27A	-0.348463	5.29e-05	0.067406	641	168	204	GO:0002449_lymphocyte mediated immunity
BATF	RAB27A	-0.348463	5.29e-05	0.0867497	6113	349	380	GO:0042110_T cell activation
BCR	FGR	0.303053	0.00166535	0.0581866	541	53	55	GO:0002275_myeloid cell activation involved in immune response
BCR	FGR	0.303053	0.00166535	0.0753251	636	49	51	GO:0002444_myeloid leukocyte mediated immunity
BCR	FGR	0.303053	0.00166535	0.0526667	888	23	23	GO:0002886_regulation of myeloid leukocyte mediated immunity
BCR	FGR	0.303053	0.00166535	0.0440512	6557	41	43	GO:0043299_leukocyte degranulation
BCR	FGR	0.303053	0.00166535	0.048087	6558	22	22	GO:0043300_regulation of leukocyte degranulation
BCR	FGR	0.303053	0.00166535	0.0538599	6968	52	54	GO:0045055_regulated secretory pathway
BCR	FGR	0.303053	0.00166535	0.0955912	8191	42	44	GO:0050764_regulation of phagocytosis
BTK	UNC13D	-0.314582	0.000582257	0.044575	541	53	55	GO:0002275_myeloid cell activation involved in immune response
BTK	UNC13D	-0.314582	0.000582257	0.0275116	545	28	29	GO:0002279_mast cell activation involved in immune response
BTK	UNC13D	-0.314582	0.000582257	0.0526719	636	49	51	GO:0002444_myeloid leukocyte mediated immunity
BTK	UNC13D	-0.314582	0.000582257	0.0318301	6557	41	43	GO:0043299_leukocyte degranulation
BTK	UNC13D	-0.314582	0.000582257	0.0255465	6561	27	28	GO:0043303_mast cell degranulation
BTK	UNC13D	-0.314582	0.000582257	0.0335684	6968	52	54	GO:0045055_regulated secretory pathway
BTK	UNC13D	-0.314582	0.000582257	0.0511658	7120	38	40	GO:0045576_mast cell activation
CD247	CYFIP2	-0.331612	0.000128482	0.0545123	622	192	221	GO:0002429_immune response-activating cell surface receptor signaling pathway
CD247	CYFIP2	-0.331612	0.000128482	0.0296105	624	74	95	GO:0002431_Fc receptor mediated stimulatory signaling pathway
CD247	CYFIP2	-0.331612	0.000128482	0.0282402	626	70	91	GO:0002433_immune response-regulating cell surface receptor signaling pathway involved in phagocytosis
CD247	CYFIP2	-0.331612	0.000128482	0.0904482	814	328	364	GO:0002757_immune response-activating signal transduction
CD247	CYFIP2	-0.331612	0.000128482	0.0686201	1748	161	185	GO:0006909_phagocytosis
CD247	CYFIP2	-0.331612	0.000128482	0.0272426	5991	71	92	GO:0038094_Fc-gamma receptor signaling pathway
CD247	CYFIP2	-0.331612	0.000128482	0.0282402	5993	70	91	GO:0038096_Fc-gamma receptor signaling pathway involved in phagocytosis
CD247	PLD2	-0.35719	0.000128169	0.0545123	622	192	221	GO:0002429_immune response-activating cell surface receptor signaling pathway
CD247	PLD2	-0.35719	0.000128169	0.0296105	624	74	95	GO:0002431_Fc receptor mediated stimulatory signaling pathway
CD247	PLD2	-0.35719	0.000128169	0.0282402	626	70	91	GO:0002433_immune response-regulating cell surface receptor signaling pathway involved in phagocytosis
CD247	PLD2	-0.35719	0.000128169	0.0904482	814	328	364	GO:0002757_immune response-activating signal transduction
CD247	PLD2	-0.35719	0.000128169	0.0686201	1748	161	185	GO:0006909_phagocytosis
CD247	PLD2	-0.35719	0.000128169	0.0272426	5991	71	92	GO:0038094_Fc-gamma receptor signaling pathway
CD247	PLD2	-0.35719	0.000128169	0.0282402	5993	70	91	GO:0038096_Fc-gamma receptor signaling pathway involved in phagocytosis
CTNNA1	FAS	0.368214	3.71e-05	0.041455	5977	79	82	GO:0038034_signal transduction in absence of ligand
CTNNA1	FAS	0.368214	3.71e-05	0.041455	11231	79	82	GO:0097192_extrinsic apoptotic signaling pathway in absence of ligand
CTNNA1	FAS	0.368214	3.71e-05	0.0623556	12579	113	118	GO:2001235_positive regulation of apoptotic signaling pathway
CTNNA1	FAS	0.368214	3.71e-05	0.0953929	12580	138	147	GO:2001236_regulation of extrinsic apoptotic signaling pathway
CTNNA1	FAS	0.368214	3.71e-05	0.0255327	12582	53	56	GO:2001238_positive regulation of extrinsic apoptotic signaling pathway
CTNNA1	FAS	0.368214	3.71e-05	0.0288813	12583	54	57	GO:2001239_regulation of extrinsic apoptotic signaling pathway in absence of ligand
CTNNA1	FAS	0.368214	3.71e-05	0.00389105	12585	15	15	GO:2001241_positive regulation of extrinsic apoptotic signaling pathway in absence of ligand
CX3CR1	TNFAIP3	-0.295046	1.07e-05	0.0787579	7243	156	171	GO:0045765_regulation of angiogenesis
CX3CR1	TNFAIP3	-0.295046	1.07e-05	0.0236868	10145	116	127	GO:0071216_cellular response to biotic stimulus
CX3CR1	TNFAIP3	-0.295046	1.07e-05	0.0570615	10147	104	114	GO:0071219_cellular response to molecule of bacterial origin
CX3CR1	TNFAIP3	-0.295046	1.07e-05	0.0516813	10150	99	109	GO:0071222_cellular response to lipopolysaccharide
CX3CR1	TNFAIP3	-0.295046	1.07e-05	0.0969198	11588	173	188	GO:1901342_regulation of vasculature development
CX3CR1	TNFAIP3	-0.295046	1.07e-05	0.0953929	12580	138	147	GO:2001236_regulation of extrinsic apoptotic signaling pathway
CX3CR1	TNFAIP3	-0.295046	1.07e-05	0.0328242	12581	79	85	GO:2001237_negative regulation of extrinsic apoptotic signaling pathway
CYFIP2	VAV1	-0.320182	0.000146498	0.0545123	622	192	221	GO:0002429_immune response-activating cell surface receptor signaling pathway
CYFIP2	VAV1	-0.320182	0.000146498	0.0296105	624	74	95	GO:0002431_Fc receptor mediated stimulatory signaling pathway
CYFIP2	VAV1	-0.320182	0.000146498	0.0282402	626	70	91	GO:0002433_immune response-regulating cell surface receptor signaling pathway involved in phagocytosis
CYFIP2	VAV1	-0.320182	0.000146498	0.0904482	814	328	364	GO:0002757_immune response-activating signal transduction
CYFIP2	VAV1	-0.320182	0.000146498	0.0686201	1748	161	185	GO:0006909_phagocytosis
CYFIP2	VAV1	-0.320182	0.000146498	0.0272426	5991	71	92	GO:0038094_Fc-gamma receptor signaling pathway
CYFIP2	VAV1	-0.320182	0.000146498	0.0282402	5993	70	91	GO:0038096_Fc-gamma receptor signaling pathway involved in phagocytosis
DENND5A	TBC1D10B	-0.325853	1.19e-05	0.0945194	1265	437	457	GO:0006184_GTP catabolic process
DENND5A	TBC1D10B	-0.325853	1.19e-05	0.00553627	4628	31	31	GO:0032313_regulation of Rab GTPase activity
DENND5A	TBC1D10B	-0.325853	1.19e-05	0.00590536	4728	32	32	GO:0032483_regulation of Rab protein signal transduction
DENND5A	TBC1D10B	-0.325853	1.19e-05	0.0857712	5060	325	338	GO:0033124_regulation of GTP catabolic process
DENND5A	TBC1D10B	-0.325853	1.19e-05	0.0852434	6483	324	337	GO:0043087_regulation of GTPase activity
DENND5A	TBC1D10B	-0.325853	1.19e-05	0.0984573	7389	446	469	GO:0046039_GTP metabolic process
DENND5A	TBC1D10B	-0.325853	1.19e-05	0.094953	11502	438	459	GO:1901069_guanosine-containing compound catabolic process
ELMO2	WAS	-0.379128	0.000172914	0.0545123	622	192	221	GO:0002429_immune response-activating cell surface receptor signaling pathway
ELMO2	WAS	-0.379128	0.000172914	0.0296105	624	74	95	GO:0002431_Fc receptor mediated stimulatory signaling pathway
ELMO2	WAS	-0.379128	0.000172914	0.0282402	626	70	91	GO:0002433_immune response-regulating cell surface receptor signaling pathway involved in phagocytosis
ELMO2	WAS	-0.379128	0.000172914	0.0904482	814	328	364	GO:0002757_immune response-activating signal transduction
ELMO2	WAS	-0.379128	0.000172914	0.0686201	1748	161	185	GO:0006909_phagocytosis
ELMO2	WAS	-0.379128	0.000172914	0.0272426	5991	71	92	GO:0038094_Fc-gamma receptor signaling pathway
ELMO2	WAS	-0.379128	0.000172914	0.0282402	5993	70	91	GO:0038096_Fc-gamma receptor signaling pathway involved in phagocytosis
EOMES	HOXA11	-0.375056	2.82e-05	0.0336816	255	69	83	GO:0001704_formation of primary germ layer
EOMES	HOXA11	-0.375056	2.82e-05	0.019784	258	53	62	GO:0001707_mesoderm formation
EOMES	HOXA11	-0.375056	2.82e-05	0.0169413	259	60	79	GO:0001708_cell fate specification
EOMES	HOXA11	-0.375056	2.82e-05	0.0464306	2040	99	117	GO:0007498_mesoderm development
EOMES	HOXA11	-0.375056	2.82e-05	0.0800014	7024	198	242	GO:0045165_cell fate commitment
EOMES	HOXA11	-0.375056	2.82e-05	0.0221098	7873	56	65	GO:0048332_mesoderm morphogenesis
EOMES	HOXA11	-0.375056	2.82e-05	0.00713144	9464	23	26	GO:0060795_cell fate commitment involved in formation of primary germ layer
EPB41L5	MAD2L2	0.421941	2.86e-05	0.0673944	326	79	83	GO:0001837_epithelial to mesenchymal transition
EPB41L5	MAD2L2	0.421941	2.86e-05	0.062532	1892	94	101	GO:0007162_negative regulation of cell adhesion
EPB41L5	MAD2L2	0.421941	2.86e-05	0.0270672	2756	44	47	GO:0010717_regulation of epithelial to mesenchymal transition
EPB41L5	MAD2L2	0.421941	2.86e-05	0.0859225	3981	78	85	GO:0022407_regulation of cell-cell adhesion
EPB41L5	MAD2L2	0.421941	2.86e-05	0.0133047	3982	31	35	GO:0022408_negative regulation of cell-cell adhesion
EPB41L5	MAD2L2	0.421941	2.86e-05	0.0904146	8392	80	84	GO:0051100_negative regulation of binding
EPB41L5	MAD2L2	0.421941	2.86e-05	0.0793989	12399	75	82	GO:2000736_regulation of stem cell differentiation
ERBB2	SIRPG	-0.355705	2.48e-05	0.0747089	769	339	364	GO:0002694_regulation of leukocyte activation
ERBB2	SIRPG	-0.355705	2.48e-05	0.0998	4059	281	301	GO:0030155_regulation of cell adhesion
ERBB2	SIRPG	-0.355705	2.48e-05	0.0754174	6113	349	380	GO:0042110_T cell activation
ERBB2	SIRPG	-0.355705	2.48e-05	0.074446	7252	139	147	GO:0045785_positive regulation of cell adhesion
ERBB2	SIRPG	-0.355705	2.48e-05	0.0749902	8253	228	245	GO:0050863_regulation of T cell activation
ERBB2	SIRPG	-0.355705	2.48e-05	0.0871024	8255	366	394	GO:0050865_regulation of cell activation
ERBB2	SIRPG	-0.355705	2.48e-05	0.0678906	8471	298	320	GO:0051249_regulation of lymphocyte activation
EREG	TLR1	-0.287055	0.000212619	0.0777121	6083	86	93	GO:0042035_regulation of cytokine biosynthetic process
EREG	TLR1	-0.287055	0.000212619	0.0969541	6098	96	104	GO:0042089_cytokine biosynthetic process
EREG	TLR1	-0.287055	0.000212619	0.0859511	6110	99	107	GO:0042107_cytokine metabolic process
EREG	TLR1	-0.287055	0.000212619	0.0695204	6111	54	59	GO:0042108_positive regulation of cytokine biosynthetic process
EREG	TLR1	-0.287055	0.000212619	0.022325	6152	15	18	GO:0042226_interleukin-6 biosynthetic process
EREG	TLR1	-0.287055	0.000212619	0.0193483	7093	14	16	GO:0045408_regulation of interleukin-6 biosynthetic process
EREG	TLR1	-0.287055	0.000212619	0.00446499	7095	7	7	GO:0045410_positive regulation of interleukin-6 biosynthetic process
FCER1G	LAT	-0.258308	0.00165822	0.0581866	541	53	55	GO:0002275_myeloid cell activation involved in immune response
FCER1G	LAT	-0.258308	0.00165822	0.0417872	545	28	29	GO:0002279_mast cell activation involved in immune response
FCER1G	LAT	-0.258308	0.00165822	0.0753251	636	49	51	GO:0002444_myeloid leukocyte mediated immunity
FCER1G	LAT	-0.258308	0.00165822	0.0440512	6557	41	43	GO:0043299_leukocyte degranulation
FCER1G	LAT	-0.258308	0.00165822	0.0388024	6561	27	28	GO:0043303_mast cell degranulation
FCER1G	LAT	-0.258308	0.00165822	0.0538599	6968	52	54	GO:0045055_regulated secretory pathway
FCER1G	LAT	-0.258308	0.00165822	0.0777153	7120	38	40	GO:0045576_mast cell activation
FCER1G	PLD2	-0.356425	2.44e-05	0.098419	533	375	416	GO:0002253_activation of immune response
FCER1G	PLD2	-0.356425	2.44e-05	0.0372668	622	192	221	GO:0002429_immune response-activating cell surface receptor signaling pathway
FCER1G	PLD2	-0.356425	2.44e-05	0.0219585	624	74	95	GO:0002431_Fc receptor mediated stimulatory signaling pathway
FCER1G	PLD2	-0.356425	2.44e-05	0.0817467	814	328	364	GO:0002757_immune response-activating signal transduction
FCER1G	PLD2	-0.356425	2.44e-05	0.0881221	824	307	343	GO:0002768_immune response-regulating cell surface receptor signaling pathway
FCER1G	PLD2	-0.356425	2.44e-05	0.0686201	1748	161	185	GO:0006909_phagocytosis
FCER1G	PLD2	-0.356425	2.44e-05	0.0719863	5990	213	241	GO:0038093_Fc receptor signaling pathway
FCGR2A	PLD2	-0.282665	0.000144837	0.0545123	622	192	221	GO:0002429_immune response-activating cell surface receptor signaling pathway
FCGR2A	PLD2	-0.282665	0.000144837	0.0296105	624	74	95	GO:0002431_Fc receptor mediated stimulatory signaling pathway
FCGR2A	PLD2	-0.282665	0.000144837	0.0282402	626	70	91	GO:0002433_immune response-regulating cell surface receptor signaling pathway involved in phagocytosis
FCGR2A	PLD2	-0.282665	0.000144837	0.0904482	814	328	364	GO:0002757_immune response-activating signal transduction
FCGR2A	PLD2	-0.282665	0.000144837	0.0686201	1748	161	185	GO:0006909_phagocytosis
FCGR2A	PLD2	-0.282665	0.000144837	0.0272426	5991	71	92	GO:0038094_Fc-gamma receptor signaling pathway
FCGR2A	PLD2	-0.282665	0.000144837	0.0282402	5993	70	91	GO:0038096_Fc-gamma receptor signaling pathway involved in phagocytosis
FGF10	GATA2	0.409035	7.97e-05	0.0412668	2189	46	47	GO:0008593_regulation of Notch signaling pathway
FGF10	GATA2	0.409035	7.97e-05	0.0560591	3949	38	44	GO:0021983_pituitary gland development
FGF10	GATA2	0.409035	7.97e-05	0.0560591	5487	38	43	GO:0035019_somatic stem cell maintenance
FGF10	GATA2	0.409035	7.97e-05	0.0882751	6259	82	94	GO:0042472_inner ear morphogenesis
FGF10	GATA2	0.409035	7.97e-05	0.00358842	9497	10	11	GO:0060872_semicircular canal development
FGF10	GATA2	0.409035	7.97e-05	0.000478456	9896	4	4	GO:0070341_fat cell proliferation
FGF10	GATA2	0.409035	7.97e-05	0.000478456	9898	4	4	GO:0070344_regulation of fat cell proliferation
GAA	IGF1	0.33554	1.21e-05	0.0447332	1141	100	108	GO:0005976_polysaccharide metabolic process
GAA	IGF1	0.33554	1.21e-05	0.0199809	1142	67	73	GO:0005977_glycogen metabolic process
GAA	IGF1	0.33554	1.21e-05	0.0205863	1206	68	74	GO:0006073_cellular glucan metabolic process
GAA	IGF1	0.33554	1.21e-05	0.0205863	6769	68	74	GO:0044042_glucan metabolic process
GAA	IGF1	0.33554	1.21e-05	0.0338075	6829	87	95	GO:0044264_cellular polysaccharide metabolic process
GAA	IGF1	0.33554	1.21e-05	0.0179455	6838	55	57	GO:0044275_cellular carbohydrate catabolic process
GAA	IGF1	0.33554	1.21e-05	0.0966884	6913	127	135	GO:0044724_single-organism carbohydrate catabolic process
GFI1	VDR	-0.323924	0.000433718	0.0910808	2250	21	23	GO:0009110_vitamin biosynthetic process
GFI1	VDR	-0.323924	0.000433718	0.0195173	4197	10	11	GO:0030656_regulation of vitamin metabolic process
GFI1	VDR	-0.323924	0.000433718	0.0663589	6206	18	19	GO:0042359_vitamin D metabolic process
GFI1	VDR	-0.323924	0.000433718	0.03383	6208	13	15	GO:0042362_fat-soluble vitamin biosynthetic process
GFI1	VDR	-0.323924	0.000433718	0.0195173	6211	10	10	GO:0042368_vitamin D biosynthetic process
GFI1	VDR	-0.323924	0.000433718	0.0156138	9319	9	9	GO:0060556_regulation of vitamin D biosynthetic process
GFI1	VDR	-0.323924	0.000433718	0.00910808	9321	7	7	GO:0060558_regulation of calcidiol 1-monooxygenase activity
GSTO1	LYN	-0.415721	3.7e-05	0.0373366	2646	64	65	GO:0010522_regulation of calcium ion transport into cytosol
GSTO1	LYN	-0.415721	3.7e-05	0.0486709	8453	73	75	GO:0051209_release of sequestered calcium ion into cytosol
GSTO1	LYN	-0.415721	3.7e-05	0.0208907	8489	48	48	GO:0051279_regulation of release of sequestered calcium ion into cytosol
GSTO1	LYN	-0.415721	3.7e-05	0.0486709	8492	73	75	GO:0051282_regulation of sequestering of calcium ion
GSTO1	LYN	-0.415721	3.7e-05	0.0486709	8493	73	75	GO:0051283_negative regulation of sequestering of calcium ion
GSTO1	LYN	-0.415721	3.7e-05	0.0880262	9210	98	101	GO:0060401_cytosolic calcium ion transport
GSTO1	LYN	-0.415721	3.7e-05	0.0862298	9211	97	100	GO:0060402_calcium ion transport into cytosol
HCK	PLD2	-0.314824	0.000174764	0.0545123	622	192	221	GO:0002429_immune response-activating cell surface receptor signaling pathway
HCK	PLD2	-0.314824	0.000174764	0.0296105	624	74	95	GO:0002431_Fc receptor mediated stimulatory signaling pathway
HCK	PLD2	-0.314824	0.000174764	0.0282402	626	70	91	GO:0002433_immune response-regulating cell surface receptor signaling pathway involved in phagocytosis
HCK	PLD2	-0.314824	0.000174764	0.0904482	814	328	364	GO:0002757_immune response-activating signal transduction
HCK	PLD2	-0.314824	0.000174764	0.0686201	1748	161	185	GO:0006909_phagocytosis
HCK	PLD2	-0.314824	0.000174764	0.0272426	5991	71	92	GO:0038094_Fc-gamma receptor signaling pathway
HCK	PLD2	-0.314824	0.000174764	0.0282402	5993	70	91	GO:0038096_Fc-gamma receptor signaling pathway involved in phagocytosis
HCK	VAV2	-0.304526	0.000200179	0.0573512	622	192	221	GO:0002429_immune response-activating cell surface receptor signaling pathway
HCK	VAV2	-0.304526	0.000200179	0.0300379	624	74	95	GO:0002431_Fc receptor mediated stimulatory signaling pathway
HCK	VAV2	-0.304526	0.000200179	0.0284371	626	70	91	GO:0002433_immune response-regulating cell surface receptor signaling pathway involved in phagocytosis
HCK	VAV2	-0.304526	0.000200179	0.0967133	814	328	364	GO:0002757_immune response-activating signal transduction
HCK	VAV2	-0.304526	0.000200179	0.0696838	1748	161	185	GO:0006909_phagocytosis
HCK	VAV2	-0.304526	0.000200179	0.0276358	5991	71	92	GO:0038094_Fc-gamma receptor signaling pathway
HCK	VAV2	-0.304526	0.000200179	0.0284371	5993	70	91	GO:0038096_Fc-gamma receptor signaling pathway involved in phagocytosis
IL2RA	TBX21	0.378753	8.24e-05	0.0918942	769	339	364	GO:0002694_regulation of leukocyte activation
IL2RA	TBX21	0.378753	8.24e-05	0.0998737	772	242	257	GO:0002697_regulation of immune effector process
IL2RA	TBX21	0.378753	8.24e-05	0.0952387	4048	241	264	GO:0030098_lymphocyte differentiation
IL2RA	TBX21	0.378753	8.24e-05	0.0972257	6113	349	380	GO:0042110_T cell activation
IL2RA	TBX21	0.378753	8.24e-05	0.0977404	8255	366	394	GO:0050865_regulation of cell activation
IL2RA	TBX21	0.378753	8.24e-05	0.0838871	8471	298	320	GO:0051249_regulation of lymphocyte activation
IL2RA	TBX21	0.378753	8.24e-05	0.0895351	8473	209	225	GO:0051251_positive regulation of lymphocyte activation
ITGAL	STAT5A	0.34392	0.000246629	0.0786569	4987	95	105	GO:0032946_positive regulation of mononuclear cell proliferation
ITGAL	STAT5A	0.34392	0.000246629	0.0838537	6106	136	145	GO:0042098_T cell proliferation
ITGAL	STAT5A	0.34392	0.000246629	0.0605884	6108	67	74	GO:0042102_positive regulation of T cell proliferation
ITGAL	STAT5A	0.34392	0.000246629	0.0907285	6121	109	118	GO:0042129_regulation of T cell proliferation
ITGAL	STAT5A	0.34392	0.000246629	0.077001	8138	94	104	GO:0050671_positive regulation of lymphocyte proliferation
ITGAL	STAT5A	0.34392	0.000246629	0.092916	8215	33	36	GO:0050798_activated T cell proliferation
ITGAL	STAT5A	0.34392	0.000246629	0.0781484	10004	98	108	GO:0070665_positive regulation of leukocyte proliferation
LAT	MYO1F	-0.335354	0.000154056	0.0918198	537	147	166	GO:0002263_cell activation involved in immune response
LAT	MYO1F	-0.335354	0.000154056	0.0819159	540	125	133	GO:0002274_myeloid leukocyte activation
LAT	MYO1F	-0.335354	0.000154056	0.030951	541	53	55	GO:0002275_myeloid cell activation involved in immune response
LAT	MYO1F	-0.335354	0.000154056	0.0918198	590	147	166	GO:0002366_leukocyte activation involved in immune response
LAT	MYO1F	-0.335354	0.000154056	0.0301873	636	49	51	GO:0002444_myeloid leukocyte mediated immunity
LAT	MYO1F	-0.335354	0.000154056	0.0184179	6557	41	43	GO:0043299_leukocyte degranulation
LAT	MYO1F	-0.335354	0.000154056	0.0159901	6968	52	54	GO:0045055_regulated secretory pathway
LAT	STXBP2	-0.28006	0.00149921	0.0581866	541	53	55	GO:0002275_myeloid cell activation involved in immune response
LAT	STXBP2	-0.28006	0.00149921	0.0404788	545	28	29	GO:0002279_mast cell activation involved in immune response
LAT	STXBP2	-0.28006	0.00149921	0.0753251	636	49	51	GO:0002444_myeloid leukocyte mediated immunity
LAT	STXBP2	-0.28006	0.00149921	0.0440512	6557	41	43	GO:0043299_leukocyte degranulation
LAT	STXBP2	-0.28006	0.00149921	0.0375875	6561	27	28	GO:0043303_mast cell degranulation
LAT	STXBP2	-0.28006	0.00149921	0.0538599	6968	52	54	GO:0045055_regulated secretory pathway
LAT	STXBP2	-0.28006	0.00149921	0.075282	7120	38	40	GO:0045576_mast cell activation
LAT2	UNC13D	-0.299566	0.000567226	0.044575	541	53	55	GO:0002275_myeloid cell activation involved in immune response
LAT2	UNC13D	-0.299566	0.000567226	0.0275116	545	28	29	GO:0002279_mast cell activation involved in immune response
LAT2	UNC13D	-0.299566	0.000567226	0.0526719	636	49	51	GO:0002444_myeloid leukocyte mediated immunity
LAT2	UNC13D	-0.299566	0.000567226	0.0318301	6557	41	43	GO:0043299_leukocyte degranulation
LAT2	UNC13D	-0.299566	0.000567226	0.0255465	6561	27	28	GO:0043303_mast cell degranulation
LAT2	UNC13D	-0.299566	0.000567226	0.0335684	6968	52	54	GO:0045055_regulated secretory pathway
LAT2	UNC13D	-0.299566	0.000567226	0.0511658	7120	38	40	GO:0045576_mast cell activation
LRP6	WNT5A	-0.14103	0.0923659	0.0923659	9698	2	2	GO:0061341_non-canonical Wnt signaling pathway involved in heart development
LRP6	WNT5A	-0.14103	0.0923659	0.0923659	9699	2	2	GO:0061346_planar cell polarity pathway involved in heart morphogenesis
LRP6	WNT5A	-0.14103	0.0923659	0.0923659	9700	2	2	GO:0061347_planar cell polarity pathway involved in outflow tract morphogenesis
LRP6	WNT5A	-0.14103	0.0923659	0.0923659	9701	2	2	GO:0061348_planar cell polarity pathway involved in ventricular septum morphogenesis
LRP6	WNT5A	-0.14103	0.0923659	0.0923659	9702	2	2	GO:0061349_planar cell polarity pathway involved in cardiac right atrium morphogenesis
LRP6	WNT5A	-0.14103	0.0923659	0.0923659	9703	2	2	GO:0061350_planar cell polarity pathway involved in cardiac muscle tissue morphogenesis
LRP6	WNT5A	-0.14103	0.0923659	0.0923659	9705	2	2	GO:0061354_planar cell polarity pathway involved in pericardium morphogenesis
LTB	MAST2	-0.371872	3.55e-05	0.0152876	4788	42	46	GO:0032615_interleukin-12 production
LTB	MAST2	-0.371872	3.55e-05	0.0145596	4815	41	45	GO:0032655_regulation of interleukin-12 production
LTB	MAST2	-0.371872	3.55e-05	0.0338642	6083	86	93	GO:0042035_regulation of cytokine biosynthetic process
LTB	MAST2	-0.371872	3.55e-05	0.0422491	6098	96	104	GO:0042089_cytokine biosynthetic process
LTB	MAST2	-0.371872	3.55e-05	0.000639202	6099	9	9	GO:0042090_interleukin-12 biosynthetic process
LTB	MAST2	-0.371872	3.55e-05	0.0359563	6110	99	107	GO:0042107_cytokine metabolic process
LTB	MAST2	-0.371872	3.55e-05	0.000639202	6985	9	9	GO:0045075_regulation of interleukin-12 biosynthetic process
LYN	PLD2	-0.318956	0.000175405	0.0545123	622	192	221	GO:0002429_immune response-activating cell surface receptor signaling pathway
LYN	PLD2	-0.318956	0.000175405	0.0296105	624	74	95	GO:0002431_Fc receptor mediated stimulatory signaling pathway
LYN	PLD2	-0.318956	0.000175405	0.0282402	626	70	91	GO:0002433_immune response-regulating cell surface receptor signaling pathway involved in phagocytosis
LYN	PLD2	-0.318956	0.000175405	0.0904482	814	328	364	GO:0002757_immune response-activating signal transduction
LYN	PLD2	-0.318956	0.000175405	0.0686201	1748	161	185	GO:0006909_phagocytosis
LYN	PLD2	-0.318956	0.000175405	0.0272426	5991	71	92	GO:0038094_Fc-gamma receptor signaling pathway
LYN	PLD2	-0.318956	0.000175405	0.0282402	5993	70	91	GO:0038096_Fc-gamma receptor signaling pathway involved in phagocytosis
MYO1F	STXBP3	-0.304243	0.00379877	0.07813	541	53	55	GO:0002275_myeloid cell activation involved in immune response
MYO1F	STXBP3	-0.304243	0.00379877	0.0501438	548	12	12	GO:0002283_neutrophil activation involved in immune response
MYO1F	STXBP3	-0.304243	0.00379877	0.0797742	5923	22	26	GO:0036230_granulocyte activation
MYO1F	STXBP3	-0.304243	0.00379877	0.0656152	6118	20	23	GO:0042119_neutrophil activation
MYO1F	STXBP3	-0.304243	0.00379877	0.0662765	6557	41	43	GO:0043299_leukocyte degranulation
MYO1F	STXBP3	-0.304243	0.00379877	0.034189	6570	10	10	GO:0043312_neutrophil degranulation
MYO1F	STXBP3	-0.304243	0.00379877	0.0812447	6968	52	54	GO:0045055_regulated secretory pathway
MYO6	SIX4	-0.407565	2.38e-06	0.00479534	2022	64	83	GO:0007416_synapse assembly
MYO6	SIX4	-0.407565	2.38e-06	0.0122524	6258	102	114	GO:0042471_ear morphogenesis
MYO6	SIX4	-0.407565	2.38e-06	0.00789947	6259	82	94	GO:0042472_inner ear morphogenesis
MYO6	SIX4	-0.407565	2.38e-06	0.0349803	6687	172	190	GO:0043583_ear development
MYO6	SIX4	-0.407565	2.38e-06	0.0665211	7945	237	266	GO:0048562_embryonic organ morphogenesis
MYO6	SIX4	-0.407565	2.38e-06	0.0255252	8077	147	165	GO:0048839_inner ear development
MYO6	SIX4	-0.407565	2.38e-06	0.0196381	8223	129	158	GO:0050808_synapse organization
NCKAP1L	STAT5A	0.300485	0.00734893	0.0514425	6272	7	7	GO:0042492_gamma-delta T cell differentiation
NCKAP1L	STAT5A	0.300485	0.00734893	0.0997354	7121	20	20	GO:0045577_regulation of B cell differentiation
NCKAP1L	STAT5A	0.300485	0.00734893	0.0367446	7129	6	6	GO:0045586_regulation of gamma-delta T cell differentiation
NCKAP1L	STAT5A	0.300485	0.00734893	0.0367446	7130	6	6	GO:0045588_positive regulation of gamma-delta T cell differentiation
NCKAP1L	STAT5A	0.300485	0.00734893	0.081888	7625	13	13	GO:0046629_gamma-delta T cell activation
NCKAP1L	STAT5A	0.300485	0.00734893	0.0514425	7638	8	8	GO:0046643_regulation of gamma-delta T cell activation
NCKAP1L	STAT5A	0.300485	0.00734893	0.0514425	7639	8	8	GO:0046645_positive regulation of gamma-delta T cell activation
P2RX7	SYK	-0.32854	0.000606637	0.0236588	4619	13	16	GO:0032303_regulation of icosanoid secretion
P2RX7	SYK	-0.32854	0.000606637	0.0837159	4625	24	30	GO:0032309_icosanoid secretion
P2RX7	SYK	-0.32854	0.000606637	0.096702	6106	136	145	GO:0042098_T cell proliferation
P2RX7	SYK	-0.32854	0.000606637	0.089716	7704	63	72	GO:0046849_bone remodeling
P2RX7	SYK	-0.32854	0.000606637	0.0985785	10399	26	32	GO:0071715_icosanoid transport
P2RX7	SYK	-0.32854	0.000606637	0.0985785	11631	26	32	GO:1901571_fatty acid derivative transport
P2RX7	SYK	-0.32854	0.000606637	0.0576305	12069	20	23	GO:2000191_regulation of fatty acid transport
PAK1	TBX21	-0.461488	4.44e-07	0.0153259	769	339	364	GO:0002694_regulation of leukocyte activation
PAK1	TBX21	-0.461488	4.44e-07	0.0113845	771	227	243	GO:0002696_positive regulation of leukocyte activation
PAK1	TBX21	-0.461488	4.44e-07	0.0154234	6113	349	380	GO:0042110_T cell activation
PAK1	TBX21	-0.461488	4.44e-07	0.0178683	8255	366	394	GO:0050865_regulation of cell activation
PAK1	TBX21	-0.461488	4.44e-07	0.0123072	8257	236	253	GO:0050867_positive regulation of cell activation
PAK1	TBX21	-0.461488	4.44e-07	0.0118381	8471	298	320	GO:0051249_regulation of lymphocyte activation
PAK1	TBX21	-0.461488	4.44e-07	0.0096469	8473	209	225	GO:0051251_positive regulation of lymphocyte activation
POLE	RPA3	-0.282012	0.000793803	0.0429976	135	26	26	GO:0000722_telomere maintenance via recombination
POLE	RPA3	-0.282012	0.000793803	0.027148	1325	19	19	GO:0006297_nucleotide-excision repair, DNA gap filling
POLE	RPA3	-0.282012	0.000793803	0.062512	1338	36	36	GO:0006312_mitotic recombination
POLE	RPA3	-0.282012	0.000793803	0.0687962	2835	40	41	GO:0010833_telomere maintenance via telomere lengthening
POLE	RPA3	-0.282012	0.000793803	0.0365149	4564	24	24	GO:0032201_telomere maintenance via semi-conservative replication
POLE	RPA3	-0.282012	0.000793803	0.0444671	5108	31	31	GO:0033260_nuclear cell cycle DNA replication
POLE	RPA3	-0.282012	0.000793803	0.0556761	6935	39	39	GO:0044786_cell cycle DNA replication
PRKCQ	TNFRSF21	0.360542	0.000114415	0.0545123	622	192	221	GO:0002429_immune response-activating cell surface receptor signaling pathway
PRKCQ	TNFRSF21	0.360542	0.000114415	0.0904482	814	328	364	GO:0002757_immune response-activating signal transduction
PRKCQ	TNFRSF21	0.360542	0.000114415	0.0813105	6106	136	145	GO:0042098_T cell proliferation
PRKCQ	TNFRSF21	0.360542	0.000114415	0.0907285	6121	109	118	GO:0042129_regulation of T cell proliferation
PRKCQ	TNFRSF21	0.360542	0.000114415	0.0912549	8242	100	107	GO:0050852_T cell receptor signaling pathway
PRKCQ	TNFRSF21	0.360542	0.000114415	0.097508	8471	298	320	GO:0051249_regulation of lymphocyte activation
PRKCQ	TNFRSF21	0.360542	0.000114415	0.0699285	9842	58	62	GO:0070227_lymphocyte apoptotic process
PSMD10	RFWD3	-0.367348	8.43e-05	0.0797411	27	141	146	GO:0000077_DNA damage checkpoint
PSMD10	RFWD3	-0.367348	8.43e-05	0.0878849	4436	148	153	GO:0031570_DNA integrity checkpoint
PSMD10	RFWD3	-0.367348	8.43e-05	0.0731667	4437	70	74	GO:0031571_mitotic G1 DNA damage checkpoint
PSMD10	RFWD3	-0.367348	8.43e-05	0.0515449	6928	88	92	GO:0044773_mitotic DNA damage checkpoint
PSMD10	RFWD3	-0.367348	8.43e-05	0.0551401	6929	91	95	GO:0044774_mitotic DNA integrity checkpoint
PSMD10	RFWD3	-0.367348	8.43e-05	0.0752875	6932	71	75	GO:0044783_G1 DNA damage checkpoint
PSMD10	RFWD3	-0.367348	8.43e-05	0.0731667	6942	70	74	GO:0044819_mitotic G1/S transition checkpoint
VAV2	VAV3	-0.322647	0.000845904	0.0945913	622	192	221	GO:0002429_immune response-activating cell surface receptor signaling pathway
VAV2	VAV3	-0.322647	0.000845904	0.0692359	624	74	95	GO:0002431_Fc receptor mediated stimulatory signaling pathway
VAV2	VAV3	-0.322647	0.000845904	0.0658986	626	70	91	GO:0002433_immune response-regulating cell surface receptor signaling pathway involved in phagocytosis
VAV2	VAV3	-0.322647	0.000845904	0.0656897	5991	71	92	GO:0038094_Fc-gamma receptor signaling pathway
VAV2	VAV3	-0.322647	0.000845904	0.0658986	5993	70	91	GO:0038096_Fc-gamma receptor signaling pathway involved in phagocytosis
VAV2	VAV3	-0.322647	0.000845904	0.0837327	6675	24	25	GO:0043552_positive regulation of phosphatidylinositol 3-kinase activity
VAV2	VAV3	-0.322647	0.000845904	0.0910138	11032	25	26	GO:0090218_positive regulation of lipid kinase activity
VAV2	WAS	-0.34649	0.000135286	0.0545123	622	192	221	GO:0002429_immune response-activating cell surface receptor signaling pathway
VAV2	WAS	-0.34649	0.000135286	0.0296105	624	74	95	GO:0002431_Fc receptor mediated stimulatory signaling pathway
VAV2	WAS	-0.34649	0.000135286	0.0282402	626	70	91	GO:0002433_immune response-regulating cell surface receptor signaling pathway involved in phagocytosis
VAV2	WAS	-0.34649	0.000135286	0.0904482	814	328	364	GO:0002757_immune response-activating signal transduction
VAV2	WAS	-0.34649	0.000135286	0.0686201	1748	161	185	GO:0006909_phagocytosis
VAV2	WAS	-0.34649	0.000135286	0.0272426	5991	71	92	GO:0038094_Fc-gamma receptor signaling pathway
VAV2	WAS	-0.34649	0.000135286	0.0282402	5993	70	91	GO:0038096_Fc-gamma receptor signaling pathway involved in phagocytosis
AICDA	TBX21	-0.33903	0.000445518	0.0935588	511	36	36	GO:0002204_somatic recombination of immunoglobulin genes involved in immune response
AICDA	TBX21	-0.33903	0.000445518	0.0935588	512	36	36	GO:0002208_somatic diversification of immunoglobulins involved in immune response
AICDA	TBX21	-0.33903	0.000445518	0.0731763	599	73	78	GO:0002377_immunoglobulin production
AICDA	TBX21	-0.33903	0.000445518	0.0768518	3334	46	48	GO:0016445_somatic diversification of immunoglobulins
AICDA	TBX21	-0.33903	0.000445518	0.0767182	3336	42	42	GO:0016447_somatic recombination of immunoglobulin gene segments
AICDA	TBX21	-0.33903	0.000445518	0.0935588	7033	36	36	GO:0045190_isotype switching
APITD1	MEIOB	0.373328	0.000288004	0.0103682	130	9	10	GO:0000712_resolution of meiotic recombination intermediates
APITD1	MEIOB	0.373328	0.000288004	0.0972023	1877	38	43	GO:0007131_reciprocal meiotic recombination
APITD1	MEIOB	0.373328	0.000288004	0.0972023	5790	38	43	GO:0035825_reciprocal DNA recombination
APITD1	MEIOB	0.373328	0.000288004	0.0346093	7015	22	23	GO:0045132_meiotic chromosome segregation
APITD1	MEIOB	0.373328	0.000288004	0.0302405	8509	15	16	GO:0051304_chromosome separation
APITD1	MEIOB	0.373328	0.000288004	0.0129602	8512	10	11	GO:0051307_meiotic chromosome separation
ARPC5	WAS	-0.395115	0.000251961	0.0617379	622	192	221	GO:0002429_immune response-activating cell surface receptor signaling pathway
ARPC5	WAS	-0.395115	0.000251961	0.0309339	624	74	95	GO:0002431_Fc receptor mediated stimulatory signaling pathway
ARPC5	WAS	-0.395115	0.000251961	0.0304243	626	70	91	GO:0002433_immune response-regulating cell surface receptor signaling pathway involved in phagocytosis
ARPC5	WAS	-0.395115	0.000251961	0.077268	1748	161	185	GO:0006909_phagocytosis
ARPC5	WAS	-0.395115	0.000251961	0.0298154	5991	71	92	GO:0038094_Fc-gamma receptor signaling pathway
ARPC5	WAS	-0.395115	0.000251961	0.0304243	5993	70	91	GO:0038096_Fc-gamma receptor signaling pathway involved in phagocytosis
BBS7	GREM1	0.370848	7.92e-06	0.0296443	2497	87	97	GO:0009799_specification of symmetry
BBS7	GREM1	0.370848	7.92e-06	0.0289628	2507	86	96	GO:0009855_determination of bilateral symmetry
BBS7	GREM1	0.370848	7.92e-06	0.07961	5544	284	309	GO:0035239_tube morphogenesis
BBS7	GREM1	0.370848	7.92e-06	0.0407935	8043	144	156	GO:0048736_appendage development
BBS7	GREM1	0.370848	7.92e-06	0.0407935	9059	144	156	GO:0060173_limb development
BBS7	GREM1	0.370848	7.92e-06	0.0708776	9325	268	292	GO:0060562_epithelial tube morphogenesis
C3	FCER1G	0.169353	0.0969376	0.0969376	295	2	2	GO:0001794_type IIa hypersensitivity
C3	FCER1G	0.169353	0.0969376	0.0969376	296	2	2	GO:0001796_regulation of type IIa hypersensitivity
C3	FCER1G	0.169353	0.0969376	0.0969376	297	2	2	GO:0001798_positive regulation of type IIa hypersensitivity
C3	FCER1G	0.169353	0.0969376	0.0969376	637	2	2	GO:0002445_type II hypersensitivity
C3	FCER1G	0.169353	0.0969376	0.0969376	893	2	2	GO:0002892_regulation of type II hypersensitivity
C3	FCER1G	0.169353	0.0969376	0.0969376	894	2	2	GO:0002894_positive regulation of type II hypersensitivity
CADM1	TBX21	0.290088	4.55e-05	0.0708614	635	214	252	GO:0002443_leukocyte mediated immunity
CADM1	TBX21	0.290088	4.55e-05	0.067406	641	168	204	GO:0002449_lymphocyte mediated immunity
CADM1	TBX21	0.290088	4.55e-05	0.0811722	772	242	257	GO:0002697_regulation of immune effector process
CADM1	TBX21	0.290088	4.55e-05	0.0312914	774	111	117	GO:0002699_positive regulation of immune effector process
CADM1	TBX21	0.290088	4.55e-05	0.0446309	778	109	116	GO:0002703_regulation of leukocyte mediated immunity
CADM1	TBX21	0.290088	4.55e-05	0.0324837	781	85	92	GO:0002706_regulation of lymphocyte mediated immunity
CARD11	IL13RA1	0.222842	0.000485587	0.0885546	4265	49	53	GO:0030888_regulation of B cell proliferation
CARD11	IL13RA1	0.222842	0.000485587	0.0475122	4267	31	35	GO:0030890_positive regulation of B cell proliferation
CARD11	IL13RA1	0.222842	0.000485587	0.0917238	4987	95	105	GO:0032946_positive regulation of mononuclear cell proliferation
CARD11	IL13RA1	0.222842	0.000485587	0.0897928	8138	94	104	GO:0050671_positive regulation of lymphocyte proliferation
CARD11	IL13RA1	0.222842	0.000485587	0.0649845	8261	53	57	GO:0050871_positive regulation of B cell activation
CARD11	IL13RA1	0.222842	0.000485587	0.0911308	10004	98	108	GO:0070665_positive regulation of leukocyte proliferation
CARD9	STAT5A	0.358904	0.000157066	0.0725418	4820	40	42	GO:0032663_regulation of interleukin-2 production
CARD9	STAT5A	0.358904	0.000157066	0.064836	6083	86	93	GO:0042035_regulation of cytokine biosynthetic process
CARD9	STAT5A	0.358904	0.000157066	0.0808897	6098	96	104	GO:0042089_cytokine biosynthetic process
CARD9	STAT5A	0.358904	0.000157066	0.0298425	6103	20	22	GO:0042094_interleukin-2 biosynthetic process
CARD9	STAT5A	0.358904	0.000157066	0.0774466	6110	99	107	GO:0042107_cytokine metabolic process
CARD9	STAT5A	0.358904	0.000157066	0.021361	6986	17	19	GO:0045076_regulation of interleukin-2 biosynthetic process
CASP3	PPAP2B	0.417916	1.48e-06	0.0319097	374	228	234	GO:0001933_negative regulation of protein phosphorylation
CASP3	PPAP2B	0.417916	1.48e-06	0.060982	2664	315	329	GO:0010563_negative regulation of phosphorus metabolic process
CASP3	PPAP2B	0.417916	1.48e-06	0.0353107	4410	362	371	GO:0031400_negative regulation of protein modification process
CASP3	PPAP2B	0.417916	1.48e-06	0.0588022	4601	467	480	GO:0032269_negative regulation of cellular protein metabolic process
CASP3	PPAP2B	0.417916	1.48e-06	0.0457818	6191	273	280	GO:0042326_negative regulation of phosphorylation
CASP3	PPAP2B	0.417916	1.48e-06	0.060982	7338	315	329	GO:0045936_negative regulation of phosphate metabolic process
CCR2	HES1	-0.348785	0.000224756	0.0786569	4987	95	105	GO:0032946_positive regulation of mononuclear cell proliferation
CCR2	HES1	-0.348785	0.000224756	0.0838537	6106	136	145	GO:0042098_T cell proliferation
CCR2	HES1	-0.348785	0.000224756	0.0605884	6108	67	74	GO:0042102_positive regulation of T cell proliferation
CCR2	HES1	-0.348785	0.000224756	0.0907285	6121	109	118	GO:0042129_regulation of T cell proliferation
CCR2	HES1	-0.348785	0.000224756	0.077001	8138	94	104	GO:0050671_positive regulation of lymphocyte proliferation
CCR2	HES1	-0.348785	0.000224756	0.0781484	10004	98	108	GO:0070665_positive regulation of leukocyte proliferation
CD247	ERBB2	-0.342065	7.31e-05	0.0918604	769	339	364	GO:0002694_regulation of leukocyte activation
CD247	ERBB2	-0.342065	7.31e-05	0.0943418	824	307	343	GO:0002768_immune response-regulating cell surface receptor signaling pathway
CD247	ERBB2	-0.342065	7.31e-05	0.0889973	5990	213	241	GO:0038093_Fc receptor signaling pathway
CD247	ERBB2	-0.342065	7.31e-05	0.0972257	6113	349	380	GO:0042110_T cell activation
CD247	ERBB2	-0.342065	7.31e-05	0.0968011	8255	366	394	GO:0050865_regulation of cell activation
CD247	ERBB2	-0.342065	7.31e-05	0.0833724	8471	298	320	GO:0051249_regulation of lymphocyte activation
CD276	ITGAL	-0.370479	0.000243747	0.0786569	4987	95	105	GO:0032946_positive regulation of mononuclear cell proliferation
CD276	ITGAL	-0.370479	0.000243747	0.0838537	6106	136	145	GO:0042098_T cell proliferation
CD276	ITGAL	-0.370479	0.000243747	0.0605884	6108	67	74	GO:0042102_positive regulation of T cell proliferation
CD276	ITGAL	-0.370479	0.000243747	0.0907285	6121	109	118	GO:0042129_regulation of T cell proliferation
CD276	ITGAL	-0.370479	0.000243747	0.077001	8138	94	104	GO:0050671_positive regulation of lymphocyte proliferation
CD276	ITGAL	-0.370479	0.000243747	0.0781484	10004	98	108	GO:0070665_positive regulation of leukocyte proliferation
CD300A	LAT	-0.286883	0.00288675	0.0721862	541	53	55	GO:0002275_myeloid cell activation involved in immune response
CD300A	LAT	-0.286883	0.00288675	0.0545597	545	28	29	GO:0002279_mast cell activation involved in immune response
CD300A	LAT	-0.286883	0.00288675	0.0957192	636	49	51	GO:0002444_myeloid leukocyte mediated immunity
CD300A	LAT	-0.286883	0.00288675	0.0586036	6557	41	43	GO:0043299_leukocyte degranulation
CD300A	LAT	-0.286883	0.00288675	0.0506626	6561	27	28	GO:0043303_mast cell degranulation
CD300A	LAT	-0.286883	0.00288675	0.0719522	6968	52	54	GO:0045055_regulated secretory pathway
CHEK1	RAD51AP1	-0.427414	0.000282683	0.0637733	4	48	50	GO:0000018_regulation of DNA recombination
CHEK1	RAD51AP1	-0.427414	0.000282683	0.0890923	137	62	64	GO:0000724_double-strand break repair via homologous recombination
CHEK1	RAD51AP1	-0.427414	0.000282683	0.0920134	138	63	65	GO:0000725_recombinational repair
CHEK1	RAD51AP1	-0.427414	0.000282683	0.0724934	1315	54	55	GO:0006282_regulation of DNA repair
CHEK1	RAD51AP1	-0.427414	0.000282683	0.0186571	2668	12	13	GO:0010569_regulation of double-strand break repair via homologous recombination
CHEK1	RAD51AP1	-0.427414	0.000282683	0.0561626	12428	23	24	GO:2000779_regulation of double-strand break repair
CORO1A	STAT5A	0.349353	0.000565814	0.0917238	4987	95	105	GO:0032946_positive regulation of mononuclear cell proliferation
CORO1A	STAT5A	0.349353	0.000565814	0.0947336	6106	136	145	GO:0042098_T cell proliferation
CORO1A	STAT5A	0.349353	0.000565814	0.0962319	6108	67	74	GO:0042102_positive regulation of T cell proliferation
CORO1A	STAT5A	0.349353	0.000565814	0.0821443	6459	29	30	GO:0043029_T cell homeostasis
CORO1A	STAT5A	0.349353	0.000565814	0.0897928	8138	94	104	GO:0050671_positive regulation of lymphocyte proliferation
CORO1A	STAT5A	0.349353	0.000565814	0.0911308	10004	98	108	GO:0070665_positive regulation of leukocyte proliferation
CTSC	RAB27A	-0.383118	5.02e-05	0.0524773	356	82	93	GO:0001906_cell killing
CTSC	RAB27A	-0.383118	5.02e-05	0.0328674	358	65	72	GO:0001909_leukocyte mediated cytotoxicity
CTSC	RAB27A	-0.383118	5.02e-05	0.0230404	362	33	36	GO:0001913_T cell mediated cytotoxicity
CTSC	RAB27A	-0.383118	5.02e-05	0.0708614	635	214	252	GO:0002443_leukocyte mediated immunity
CTSC	RAB27A	-0.383118	5.02e-05	0.067406	641	168	204	GO:0002449_lymphocyte mediated immunity
CTSC	RAB27A	-0.383118	5.02e-05	0.0550118	643	62	67	GO:0002456_T cell mediated immunity
DTX1	TRAF6	-0.381322	4.03e-05	0.0788915	769	339	364	GO:0002694_regulation of leukocyte activation
DTX1	TRAF6	-0.381322	4.03e-05	0.0845496	6113	349	380	GO:0042110_T cell activation
DTX1	TRAF6	-0.381322	4.03e-05	0.0859184	8253	228	245	GO:0050863_regulation of T cell activation
DTX1	TRAF6	-0.381322	4.03e-05	0.0900933	8255	366	394	GO:0050865_regulation of cell activation
DTX1	TRAF6	-0.381322	4.03e-05	0.0712781	8471	298	320	GO:0051249_regulation of lymphocyte activation
DTX1	TRAF6	-0.381322	4.03e-05	0.0908338	11768	184	196	GO:1902105_regulation of leukocyte differentiation
DUT	TYMS	-0.227527	0.00570835	0.00570835	2309	2	2	GO:0009177_pyrimidine deoxyribonucleoside monophosphate biosynthetic process
DUT	TYMS	-0.227527	0.00570835	0.0428126	2293	6	6	GO:0009157_deoxyribonucleoside monophosphate biosynthetic process
DUT	TYMS	-0.227527	0.00570835	0.0171251	2308	3	3	GO:0009176_pyrimidine deoxyribonucleoside monophosphate metabolic process
DUT	TYMS	-0.227527	0.00570835	0.0342501	2341	4	6	GO:0009211_pyrimidine deoxyribonucleoside triphosphate metabolic process
DUT	TYMS	-0.227527	0.00570835	0.0856253	2350	6	6	GO:0009221_pyrimidine deoxyribonucleotide biosynthetic process
DUT	TYMS	-0.227527	0.00570835	0.0171251	7411	3	3	GO:0046078_dUMP metabolic process
EBI3	TNFSF9	-0.281341	0.000145596	0.0786569	4987	95	105	GO:0032946_positive regulation of mononuclear cell proliferation
EBI3	TNFSF9	-0.281341	0.000145596	0.0813105	6106	136	145	GO:0042098_T cell proliferation
EBI3	TNFSF9	-0.281341	0.000145596	0.0605884	6108	67	74	GO:0042102_positive regulation of T cell proliferation
EBI3	TNFSF9	-0.281341	0.000145596	0.0907285	6121	109	118	GO:0042129_regulation of T cell proliferation
EBI3	TNFSF9	-0.281341	0.000145596	0.077001	8138	94	104	GO:0050671_positive regulation of lymphocyte proliferation
EBI3	TNFSF9	-0.281341	0.000145596	0.0781484	10004	98	108	GO:0070665_positive regulation of leukocyte proliferation
ELMO1	YES1	0.32496	0.000495858	0.0777099	622	192	221	GO:0002429_immune response-activating cell surface receptor signaling pathway
ELMO1	YES1	0.32496	0.000495858	0.0496042	624	74	95	GO:0002431_Fc receptor mediated stimulatory signaling pathway
ELMO1	YES1	0.32496	0.000495858	0.0478999	626	70	91	GO:0002433_immune response-regulating cell surface receptor signaling pathway involved in phagocytosis
ELMO1	YES1	0.32496	0.000495858	0.0997915	1748	161	185	GO:0006909_phagocytosis
ELMO1	YES1	0.32496	0.000495858	0.0473926	5991	71	92	GO:0038094_Fc-gamma receptor signaling pathway
ELMO1	YES1	0.32496	0.000495858	0.0478999	5993	70	91	GO:0038096_Fc-gamma receptor signaling pathway involved in phagocytosis
ELMO2	FCGR2A	-0.339564	0.000396684	0.0713098	622	192	221	GO:0002429_immune response-activating cell surface receptor signaling pathway
ELMO2	FCGR2A	-0.339564	0.000396684	0.0446435	624	74	95	GO:0002431_Fc receptor mediated stimulatory signaling pathway
ELMO2	FCGR2A	-0.339564	0.000396684	0.0435451	626	70	91	GO:0002433_immune response-regulating cell surface receptor signaling pathway involved in phagocytosis
ELMO2	FCGR2A	-0.339564	0.000396684	0.0982556	1748	161	185	GO:0006909_phagocytosis
ELMO2	FCGR2A	-0.339564	0.000396684	0.0428591	5991	71	92	GO:0038094_Fc-gamma receptor signaling pathway
ELMO2	FCGR2A	-0.339564	0.000396684	0.0435451	5993	70	91	GO:0038096_Fc-gamma receptor signaling pathway involved in phagocytosis
ELMO2	SYK	-0.324941	0.00046634	0.0750071	622	192	221	GO:0002429_immune response-activating cell surface receptor signaling pathway
ELMO2	SYK	-0.324941	0.00046634	0.0496042	624	74	95	GO:0002431_Fc receptor mediated stimulatory signaling pathway
ELMO2	SYK	-0.324941	0.00046634	0.0478999	626	70	91	GO:0002433_immune response-regulating cell surface receptor signaling pathway involved in phagocytosis
ELMO2	SYK	-0.324941	0.00046634	0.0997915	1748	161	185	GO:0006909_phagocytosis
ELMO2	SYK	-0.324941	0.00046634	0.0473926	5991	71	92	GO:0038094_Fc-gamma receptor signaling pathway
ELMO2	SYK	-0.324941	0.00046634	0.0478999	5993	70	91	GO:0038096_Fc-gamma receptor signaling pathway involved in phagocytosis
EOMES	TBX6	-0.37164	2.87e-05	0.0336816	255	69	83	GO:0001704_formation of primary germ layer
EOMES	TBX6	-0.37164	2.87e-05	0.019784	258	53	62	GO:0001707_mesoderm formation
EOMES	TBX6	-0.37164	2.87e-05	0.0169413	259	60	79	GO:0001708_cell fate specification
EOMES	TBX6	-0.37164	2.87e-05	0.0464306	2040	99	117	GO:0007498_mesoderm development
EOMES	TBX6	-0.37164	2.87e-05	0.0800014	7024	198	242	GO:0045165_cell fate commitment
EOMES	TBX6	-0.37164	2.87e-05	0.0221098	7873	56	65	GO:0048332_mesoderm morphogenesis
ETV2	HES1	-0.361313	1.33e-05	0.055798	348	130	142	GO:0001890_placenta development
ETV2	HES1	-0.361313	1.33e-05	0.0816072	676	466	496	GO:0002520_immune system development
ETV2	HES1	-0.361313	1.33e-05	0.0420957	1941	149	154	GO:0007219_Notch signaling pathway
ETV2	HES1	-0.361313	1.33e-05	0.0685546	4167	102	111	GO:0030509_BMP signaling pathway
ETV2	HES1	-0.361313	1.33e-05	0.0497889	4252	87	96	GO:0030856_regulation of epithelial cell differentiation
ETV2	HES1	-0.361313	1.33e-05	0.0757344	7024	198	242	GO:0045165_cell fate commitment
FADD	ZBTB1	0.323203	0.000316963	0.0665974	643	62	67	GO:0002456_T cell mediated immunity
FADD	ZBTB1	0.323203	0.000316963	0.0806274	774	111	117	GO:0002699_positive regulation of immune effector process
FADD	ZBTB1	0.323203	0.000316963	0.0886992	778	109	116	GO:0002703_regulation of leukocyte mediated immunity
FADD	ZBTB1	0.323203	0.000316963	0.0860771	781	85	92	GO:0002706_regulation of lymphocyte mediated immunity
FADD	ZBTB1	0.323203	0.000316963	0.0788374	784	44	49	GO:0002709_regulation of T cell mediated immunity
FADD	ZBTB1	0.323203	0.000316963	0.088908	786	34	37	GO:0002711_positive regulation of T cell mediated immunity
FCGR2A	VAV2	-0.314347	0.000483425	0.0764145	622	192	221	GO:0002429_immune response-activating cell surface receptor signaling pathway
FCGR2A	VAV2	-0.314347	0.000483425	0.0496042	624	74	95	GO:0002431_Fc receptor mediated stimulatory signaling pathway
FCGR2A	VAV2	-0.314347	0.000483425	0.0478999	626	70	91	GO:0002433_immune response-regulating cell surface receptor signaling pathway involved in phagocytosis
FCGR2A	VAV2	-0.314347	0.000483425	0.0997915	1748	161	185	GO:0006909_phagocytosis
FCGR2A	VAV2	-0.314347	0.000483425	0.0473926	5991	71	92	GO:0038094_Fc-gamma receptor signaling pathway
FCGR2A	VAV2	-0.314347	0.000483425	0.0478999	5993	70	91	GO:0038096_Fc-gamma receptor signaling pathway involved in phagocytosis
GAA	PKP2	0.310603	5.45e-05	0.0839137	1028	56	61	GO:0003208_cardiac ventricle morphogenesis
GAA	PKP2	0.310603	5.45e-05	0.0446813	1042	41	44	GO:0003229_ventricular cardiac muscle tissue development
GAA	PKP2	0.310603	5.45e-05	0.0932314	7987	59	65	GO:0048644_muscle organ morphogenesis
GAA	PKP2	0.310603	5.45e-05	0.0667495	8881	50	53	GO:0055008_cardiac muscle tissue morphogenesis
GAA	PKP2	0.310603	5.45e-05	0.038306	8883	38	40	GO:0055010_ventricular cardiac muscle tissue morphogenesis
GAA	PKP2	0.310603	5.45e-05	0.0779743	9220	54	59	GO:0060415_muscle tissue morphogenesis
GREM1	NBR1	0.428459	4.24e-07	0.0163437	190	278	298	GO:0001503_ossification
GREM1	NBR1	0.428459	4.24e-07	0.00487133	4117	152	163	GO:0030278_regulation of ossification
GREM1	NBR1	0.428459	4.24e-07	0.00158798	4119	87	92	GO:0030282_bone mineralization
GREM1	NBR1	0.428459	4.24e-07	0.000751329	4163	60	64	GO:0030500_regulation of bone mineralization
GREM1	NBR1	0.428459	4.24e-07	0.00254476	4355	110	121	GO:0031214_biomineral tissue development
GREM1	NBR1	0.428459	4.24e-07	0.000882918	9817	65	70	GO:0070167_regulation of biomineral tissue development
GREM1	SFRP1	0.290445	0.000954351	0.0267218	5217	8	8	GO:0033689_negative regulation of osteoblast proliferation
GREM1	SFRP1	0.290445	0.000954351	0.0629872	5257	12	13	GO:0034104_negative regulation of tissue remodeling
GREM1	SFRP1	0.290445	0.000954351	0.0429458	7706	10	11	GO:0046851_negative regulation of bone remodeling
GREM1	SFRP1	0.290445	0.000954351	0.0532011	8750	30	31	GO:0051893_regulation of focal adhesion assembly
GREM1	SFRP1	0.290445	0.000954351	0.0343566	9164	9	9	GO:0060346_bone trabecula formation
GREM1	SFRP1	0.290445	0.000954351	0.0532011	10964	30	31	GO:0090109_regulation of cell-substrate junction assembly
HES1	PRKCQ	-0.330124	0.000240898	0.0786569	4987	95	105	GO:0032946_positive regulation of mononuclear cell proliferation
HES1	PRKCQ	-0.330124	0.000240898	0.0838537	6106	136	145	GO:0042098_T cell proliferation
HES1	PRKCQ	-0.330124	0.000240898	0.0605884	6108	67	74	GO:0042102_positive regulation of T cell proliferation
HES1	PRKCQ	-0.330124	0.000240898	0.0907285	6121	109	118	GO:0042129_regulation of T cell proliferation
HES1	PRKCQ	-0.330124	0.000240898	0.077001	8138	94	104	GO:0050671_positive regulation of lymphocyte proliferation
HES1	PRKCQ	-0.330124	0.000240898	0.0781484	10004	98	108	GO:0070665_positive regulation of leukocyte proliferation
HMGA2	ISG15	-0.363151	4.94e-05	0.0301802	3511	66	69	GO:0019079_viral genome replication
HMGA2	ISG15	-0.363151	4.94e-05	0.0472949	6729	88	95	GO:0043901_negative regulation of multi-organism process
HMGA2	ISG15	-0.363151	4.94e-05	0.0186568	6979	52	55	GO:0045069_regulation of viral genome replication
HMGA2	ISG15	-0.363151	4.94e-05	0.0147735	6981	36	38	GO:0045071_negative regulation of viral genome replication
HMGA2	ISG15	-0.363151	4.94e-05	0.0415065	7925	60	65	GO:0048525_negative regulation of viral process
HMGA2	ISG15	-0.363151	4.94e-05	0.0998385	8210	131	138	GO:0050792_regulation of viral process
HMGA2	RSAD2	-0.425747	7.04e-05	0.0301802	3511	66	69	GO:0019079_viral genome replication
HMGA2	RSAD2	-0.425747	7.04e-05	0.05386	6729	88	95	GO:0043901_negative regulation of multi-organism process
HMGA2	RSAD2	-0.425747	7.04e-05	0.0186568	6979	52	55	GO:0045069_regulation of viral genome replication
HMGA2	RSAD2	-0.425747	7.04e-05	0.0147735	6981	36	38	GO:0045071_negative regulation of viral genome replication
HMGA2	RSAD2	-0.425747	7.04e-05	0.0415065	7925	60	65	GO:0048525_negative regulation of viral process
HMGA2	RSAD2	-0.425747	7.04e-05	0.0998385	8210	131	138	GO:0050792_regulation of viral process
HMGA2	TWIST1	0.304511	0.00189326	0.0265056	7226	8	8	GO:0045738_negative regulation of DNA repair
HMGA2	TWIST1	0.304511	0.00189326	0.0644564	11116	18	20	GO:0090342_regulation of cell aging
HMGA2	TWIST1	0.304511	0.00189326	0.0530112	12370	8	8	GO:2000679_positive regulation of transcription regulatory region DNA binding
HMGA2	TWIST1	0.304511	0.00189326	0.0624775	12423	12	12	GO:2000772_regulation of cellular senescence
HMGA2	TWIST1	0.304511	0.00189326	0.0957989	12428	23	24	GO:2000779_regulation of double-strand break repair
HMGA2	TWIST1	0.304511	0.00189326	0.0198792	12429	7	7	GO:2000780_negative regulation of double-strand break repair
IKBKB	SKAP1	-0.348296	3.33e-05	0.098419	533	375	416	GO:0002253_activation of immune response
IKBKB	SKAP1	-0.348296	3.33e-05	0.0401665	622	192	221	GO:0002429_immune response-activating cell surface receptor signaling pathway
IKBKB	SKAP1	-0.348296	3.33e-05	0.0826286	814	328	364	GO:0002757_immune response-activating signal transduction
IKBKB	SKAP1	-0.348296	3.33e-05	0.0886591	824	307	343	GO:0002768_immune response-regulating cell surface receptor signaling pathway
IKBKB	SKAP1	-0.348296	3.33e-05	0.0970077	8241	128	135	GO:0050851_antigen receptor-mediated signaling pathway
IKBKB	SKAP1	-0.348296	3.33e-05	0.0590783	8242	100	107	GO:0050852_T cell receptor signaling pathway
IKZF1	TYRO3	0.305991	6.95e-05	0.00660132	289	20	22	GO:0001779_natural killer cell differentiation
IKZF1	TYRO3	0.305991	6.95e-05	0.0918604	769	339	364	GO:0002694_regulation of leukocyte activation
IKZF1	TYRO3	0.305991	6.95e-05	0.0952387	4048	241	264	GO:0030098_lymphocyte differentiation
IKZF1	TYRO3	0.305991	6.95e-05	0.018779	4051	47	65	GO:0030101_natural killer cell activation
IKZF1	TYRO3	0.305991	6.95e-05	0.0968011	8255	366	394	GO:0050865_regulation of cell activation
IKZF1	TYRO3	0.305991	6.95e-05	0.0833724	8471	298	320	GO:0051249_regulation of lymphocyte activation
IL5	NFATC2	-0.222922	0.000425625	0.0885546	4265	49	53	GO:0030888_regulation of B cell proliferation
IL5	NFATC2	-0.222922	0.000425625	0.0475122	4267	31	35	GO:0030890_positive regulation of B cell proliferation
IL5	NFATC2	-0.222922	0.000425625	0.0917238	4987	95	105	GO:0032946_positive regulation of mononuclear cell proliferation
IL5	NFATC2	-0.222922	0.000425625	0.0897928	8138	94	104	GO:0050671_positive regulation of lymphocyte proliferation
IL5	NFATC2	-0.222922	0.000425625	0.0649845	8261	53	57	GO:0050871_positive regulation of B cell activation
IL5	NFATC2	-0.222922	0.000425625	0.0911308	10004	98	108	GO:0070665_positive regulation of leukocyte proliferation
IL7	PTPRC	-0.340999	0.000527111	0.0885546	4265	49	53	GO:0030888_regulation of B cell proliferation
IL7	PTPRC	-0.340999	0.000527111	0.0475122	4267	31	35	GO:0030890_positive regulation of B cell proliferation
IL7	PTPRC	-0.340999	0.000527111	0.0917238	4987	95	105	GO:0032946_positive regulation of mononuclear cell proliferation
IL7	PTPRC	-0.340999	0.000527111	0.0897928	8138	94	104	GO:0050671_positive regulation of lymphocyte proliferation
IL7	PTPRC	-0.340999	0.000527111	0.0649845	8261	53	57	GO:0050871_positive regulation of B cell activation
IL7	PTPRC	-0.340999	0.000527111	0.0911308	10004	98	108	GO:0070665_positive regulation of leukocyte proliferation
INHBA	TBX21	-0.347199	2.89e-05	0.0786386	769	339	364	GO:0002694_regulation of leukocyte activation
INHBA	TBX21	-0.347199	2.89e-05	0.0733396	4048	241	264	GO:0030098_lymphocyte differentiation
INHBA	TBX21	-0.347199	2.89e-05	0.0597397	6114	175	197	GO:0042113_B cell activation
INHBA	TBX21	-0.347199	2.89e-05	0.0224861	8254	86	90	GO:0050864_regulation of B cell activation
INHBA	TBX21	-0.347199	2.89e-05	0.0900933	8255	366	394	GO:0050865_regulation of cell activation
INHBA	TBX21	-0.347199	2.89e-05	0.071024	8471	298	320	GO:0051249_regulation of lymphocyte activation
IRF3	IRF5	-0.268516	0.000451128	0.0473684	4781	15	16	GO:0032607_interferon-alpha production
IRF3	IRF5	-0.268516	0.000451128	0.0894737	4782	35	36	GO:0032608_interferon-beta production
IRF3	IRF5	-0.268516	0.000451128	0.0473684	4808	15	16	GO:0032647_regulation of interferon-alpha production
IRF3	IRF5	-0.268516	0.000451128	0.0793985	4809	33	34	GO:0032648_regulation of interferon-beta production
IRF3	IRF5	-0.268516	0.000451128	0.024812	4850	11	11	GO:0032727_positive regulation of interferon-alpha production
IRF3	IRF5	-0.268516	0.000451128	0.0947369	4851	21	22	GO:0032728_positive regulation of interferon-beta production
ITPR3	LYN	-0.323279	0.000336068	0.0692376	622	192	221	GO:0002429_immune response-activating cell surface receptor signaling pathway
ITPR3	LYN	-0.323279	0.000336068	0.0394661	624	74	95	GO:0002431_Fc receptor mediated stimulatory signaling pathway
ITPR3	LYN	-0.323279	0.000336068	0.0386478	626	70	91	GO:0002433_immune response-regulating cell surface receptor signaling pathway involved in phagocytosis
ITPR3	LYN	-0.323279	0.000336068	0.092097	1748	161	185	GO:0006909_phagocytosis
ITPR3	LYN	-0.323279	0.000336068	0.0379604	5991	71	92	GO:0038094_Fc-gamma receptor signaling pathway
ITPR3	LYN	-0.323279	0.000336068	0.0386478	5993	70	91	GO:0038096_Fc-gamma receptor signaling pathway involved in phagocytosis
LCK	STAT5A	0.241891	0.00592491	0.0514425	6272	7	7	GO:0042492_gamma-delta T cell differentiation
LCK	STAT5A	0.241891	0.00592491	0.0367446	7129	6	6	GO:0045586_regulation of gamma-delta T cell differentiation
[truncated: 4,566 more rows]

## Sheet: Adipose_KEGG
Table S1(2): The liquid associated gene pairs sorted by their appearance times for the ``Adipose" tissue at KEGG pathways
Gene 1	Gene 2	LA	P-Value	FDR	Module NO. in KEGG	Module Size after filtering	Initial Module Size	Module Annotation
VAV1	VAV2	-0.345253	2.41415e-05	0.0585552	161	99	104	hsa04660_T cell receptor signaling pathway
VAV1	VAV2	-0.345253	2.41415e-05	0.0217923	162	70	72	hsa04662_B cell receptor signaling pathway
VAV1	VAV2	-0.345253	2.41415e-05	0.0517835	163	66	70	hsa04664_Fc epsilon RI signaling pathway
VAV1	VAV2	-0.345253	2.41415e-05	0.0462068	164	88	91	hsa04666_Fc gamma R-mediated phagocytosis
VAV1	VAV2	-0.345253	2.41415e-05	0.0913715	184	199	215	hsa04810_Regulation of actin cytoskeleton
GSTA1	GSTO1	0.329629	4.47128e-05	0.019061	39	47	51	hsa00480_Glutathione metabolism
GSTA1	GSTO1	0.329629	4.47128e-05	0.0308072	82	53	74	hsa00980_Metabolism of xenobiotics by cytochrome P450
GSTA1	GSTO1	0.329629	4.47128e-05	0.025218	83	48	68	hsa00982_Drug metabolism - cytochrome P450
GSTA1	GSTO1	0.329629	4.47128e-05	0.0382518	251	59	80	hsa05204_Chemical carcinogenesis
GSTO1	MGST3	-0.396161	2.63909e-05	0.019061	39	47	51	hsa00480_Glutathione metabolism
GSTO1	MGST3	-0.396161	2.63909e-05	0.0308072	82	53	74	hsa00980_Metabolism of xenobiotics by cytochrome P450
GSTO1	MGST3	-0.396161	2.63909e-05	0.025218	83	48	68	hsa00982_Drug metabolism - cytochrome P450
GSTO1	MGST3	-0.396161	2.63909e-05	0.0382518	251	59	80	hsa05204_Chemical carcinogenesis
POLD3	RPA3	-0.398715	6.06584e-06	0.00286914	100	44	47	hsa03420_Nucleotide excision repair
POLD3	RPA3	-0.398715	6.06584e-06	0.00153466	101	23	23	hsa03430_Mismatch repair
POLD3	RPA3	-0.398715	6.06584e-06	0.00229289	102	28	28	hsa03440_Homologous recombination
POLD3	RPA3	-0.398715	6.06584e-06	0.00382148	94	36	36	hsa03030_DNA replication
ALDH3A1	ALDH3B1	-0.290834	0.000267272	0.0469063	28	27	28	hsa00340_Histidine metabolism
ALDH3A1	ALDH3B1	-0.290834	0.000267272	0.0320727	30	16	18	hsa00360_Phenylalanine metabolism
ALDH3A1	ALDH3B1	-0.290834	0.000267272	0.0920753	82	53	74	hsa00980_Metabolism of xenobiotics by cytochrome P450
LIG1	RFC5	-0.319193	0.000381532	0.0267072	94	36	36	hsa03030_DNA replication
LIG1	RFC5	-0.319193	0.000381532	0.0451161	100	44	47	hsa03420_Nucleotide excision repair
LIG1	RFC5	-0.319193	0.000381532	0.0193055	101	23	23	hsa03430_Mismatch repair
PLA2G2D	PLA2G4B	-0.270948	0.000383468	0.0851299	55	37	42	hsa00565_Ether lipid metabolism
PLA2G2D	PLA2G4B	-0.270948	0.000383468	0.0485087	57	23	29	hsa00591_Linoleic acid metabolism
PLA2G2D	PLA2G4B	-0.270948	0.000383468	0.0697454	58	20	25	hsa00592_alpha-Linolenic acid metabolism
POLD1	RFC2	-0.361494	0.00026349	0.0166657	101	23	23	hsa03430_Mismatch repair
POLD1	RFC2	-0.361494	0.00026349	0.0231718	94	36	36	hsa03030_DNA replication
POLD1	RFC2	-0.361494	0.00026349	0.0356088	100	44	47	hsa03420_Nucleotide excision repair
POLD1	RFC4	-0.347031	2.3621e-05	0.00199204	101	23	23	hsa03430_Mismatch repair
POLD1	RFC4	-0.347031	2.3621e-05	0.00744063	94	36	36	hsa03030_DNA replication
POLD1	RFC4	-0.347031	2.3621e-05	0.0074485	100	44	47	hsa03420_Nucleotide excision repair
ARPC5	HCLS1	-0.338446	7.31867e-05	0.0873869	225	67	76	hsa05100_Bacterial invasion of epithelial cells
ARPC5	HCLS1	-0.338446	7.31867e-05	0.0470133	228	52	55	hsa05130_Pathogenic Escherichia coli infection
ARPC5	WAS	-0.395115	0.000251961	0.0582536	164	88	91	hsa04666_Fc gamma R-mediated phagocytosis
ARPC5	WAS	-0.395115	0.000251961	0.0793472	228	52	55	hsa05130_Pathogenic Escherichia coli infection
CX3CR1	CXCR4	-0.443503	4.04087e-06	0.0491168	110	221	265	hsa04060_Cytokine-cytokine receptor interaction
CX3CR1	CXCR4	-0.443503	4.04087e-06	0.0566853	111	168	189	hsa04062_Chemokine signaling pathway
CXCL10	NFKB1	-0.294789	7.41029e-05	0.0944812	156	51	70	hsa04622_RIG-I-like receptor signaling pathway
CXCL10	NFKB1	-0.294789	7.41029e-05	0.0669149	157	43	64	hsa04623_Cytosolic DNA-sensing pathway
CYP2E1	PLA2G4B	-0.319968	0.000147834	0.0980138	56	52	64	hsa00590_Arachidonic acid metabolism
CYP2E1	PLA2G4B	-0.319968	0.000147834	0.037402	57	23	29	hsa00591_Linoleic acid metabolism
FCGR2B	IKBKB	-0.340126	2.70712e-05	0.0716089	142	125	132	hsa04380_Osteoclast differentiation
FCGR2B	IKBKB	-0.340126	2.70712e-05	0.0217923	162	70	72	hsa04662_B cell receptor signaling pathway
HYAL1	SGSH	0.300184	0.000427015	0.0983513	125	120	122	hsa04142_Lysosome
HYAL1	SGSH	0.300184	0.000427015	0.0653333	47	18	19	hsa00531_Glycosaminoglycan degradation
INPPL1	LYN	-0.303051	0.000306173	0.0924259	162	70	72	hsa04662_B cell receptor signaling pathway
INPPL1	LYN	-0.303051	0.000306173	0.06046	164	88	91	hsa04666_Fc gamma R-mediated phagocytosis
NFKBIE	PTPN6	-0.397267	7.65369e-06	0.037128	161	99	104	hsa04660_T cell receptor signaling pathway
NFKBIE	PTPN6	-0.397267	7.65369e-06	0.0184837	162	70	72	hsa04662_B cell receptor signaling pathway
PLA2G12B	PLA2G6	-0.193317	0.000952741	0.0803478	57	23	29	hsa00591_Linoleic acid metabolism
PLA2G12B	PLA2G6	-0.193317	0.000952741	0.0697454	58	20	25	hsa00592_alpha-Linolenic acid metabolism
POLE	RPA3	-0.282012	0.000793803	0.0834375	100	44	47	hsa03420_Nucleotide excision repair
POLE	RPA3	-0.282012	0.000793803	0.0416746	94	36	36	hsa03030_DNA replication
POLE2	POLE3	-0.34512	0.000249966	0.0231718	94	36	36	hsa03030_DNA replication
POLE2	POLE3	-0.34512	0.000249966	0.0356088	100	44	47	hsa03420_Nucleotide excision repair
PPARG	SPI1	0.350941	5.34109e-05	0.0827869	142	125	132	hsa04380_Osteoclast differentiation
PPARG	SPI1	0.350941	5.34109e-05	0.0962687	249	159	179	hsa05202_Transcriptional misregulation in cancer
RFC1	RPA3	-0.227925	0.00217143	0.0720728	94	36	36	hsa03030_DNA replication
RFC1	RPA3	-0.227925	0.00217143	0.0876024	101	23	23	hsa03430_Mismatch repair
ABCG5	SLC4A5	0.354785	1.32498e-05	0.0250554	212	62	72	hsa04976_Bile secretion
ACAA1	PLA2G10	0.293098	0.00110124	0.0697454	58	20	25	hsa00592_alpha-Linolenic acid metabolism
ACACB	MCAT	0.327062	0.00272988	0.0272988	8	5	6	hsa00061_Fatty acid biosynthesis
ACP5	AP1G2	-0.339909	0.00021671	0.0804171	125	120	122	hsa04142_Lysosome
ACP5	CTSH	-0.380987	0.000266523	0.0827379	125	120	122	hsa04142_Lysosome
ACP5	GGA1	-0.398515	6.50398e-05	0.0804171	125	120	122	hsa04142_Lysosome
ACP5	TCIRG1	-0.37884	0.00020127	0.0804171	125	120	122	hsa04142_Lysosome
ACTB	ROCK1	0.308447	0.000478716	0.0793472	228	52	55	hsa05130_Pathogenic Escherichia coli infection
ADCY7	CAMKK1	-0.376841	1.332e-05	0.0497083	196	150	159	hsa04921_Oxytocin signaling pathway
ADORA2B	CAMKK1	-0.40867	4.41502e-06	0.0173841	224	126	180	hsa05034_Alcoholism
ADORA2B	LAT	-0.397103	4.10827e-06	0.0842318	108	203	213	hsa04015_Rap1 signaling pathway
ADRBK2	KCNJ5	0.362154	7.79989e-06	0.0259034	222	82	93	hsa05032_Morphine addiction
AFF1	DOT1L	0.346346	5.21932e-05	0.0962687	249	159	179	hsa05202_Transcriptional misregulation in cancer
AFF1	EWSR1	0.298104	5.3768e-05	0.0962687	249	159	179	hsa05202_Transcriptional misregulation in cancer
AFF1	MLLT3	-0.395619	5.45476e-05	0.0962687	249	159	179	hsa05202_Transcriptional misregulation in cancer
AGPAT4	PLD3	-0.452465	8.68282e-06	0.0317357	54	86	92	hsa00564_Glycerophospholipid metabolism
AGPS	EPT1	-0.325018	0.000256425	0.0851299	55	37	42	hsa00565_Ether lipid metabolism
AHCYL2	LDHAL6B	-0.300304	0.000166025	0.0368575	22	37	37	hsa00270_Cysteine and methionine metabolism
ALDH1A3	CYP2S1	-0.396396	0.000244002	0.0920753	82	53	74	hsa00980_Metabolism of xenobiotics by cytochrome P450
ALDH3A1	AMDHD1	-0.375091	3.06921e-06	0.00107729	28	27	28	hsa00340_Histidine metabolism
ALDH3B1	IL4I1	-0.294298	0.00170511	0.0710112	30	16	18	hsa00360_Phenylalanine metabolism
AP1G2	CTSS	-0.35933	0.000125266	0.0804171	125	120	122	hsa04142_Lysosome
AP1G2	SUMF1	-0.295739	0.000310843	0.0887767	125	120	122	hsa04142_Lysosome
AP4B1	ATP6AP1	-0.421319	0.000141803	0.0804171	125	120	122	hsa04142_Lysosome
AP4B1	CTSS	-0.34147	0.000114527	0.0804171	125	120	122	hsa04142_Lysosome
AP4B1	FUCA1	-0.337969	0.000125226	0.0804171	125	120	122	hsa04142_Lysosome
AP4B1	NPC2	-0.32772	0.000230241	0.0804171	125	120	122	hsa04142_Lysosome
AP4B1	SUMF1	-0.345113	0.000368566	0.0924355	125	120	122	hsa04142_Lysosome
ARF6	LAT	-0.253215	0.000729173	0.0817639	164	88	91	hsa04666_Fc gamma R-mediated phagocytosis
ARF6	PIK3CA	0.302295	0.00137393	0.0978314	164	88	91	hsa04666_Fc gamma R-mediated phagocytosis
ARNT2	ID2	0.356501	6.60078e-05	0.0962687	249	159	179	hsa05202_Transcriptional misregulation in cancer
ARPC1B	TUBA8	0.318144	0.000446259	0.0793472	228	52	55	hsa05130_Pathogenic Escherichia coli infection
ARPC3	DNM2	-0.277119	0.0014138	0.0978314	164	88	91	hsa04666_Fc gamma R-mediated phagocytosis
ARPC3	INPPL1	-0.291349	0.000809824	0.0817639	164	88	91	hsa04666_Fc gamma R-mediated phagocytosis
ARPC3	LAT	-0.277694	0.00188403	0.0978314	164	88	91	hsa04666_Fc gamma R-mediated phagocytosis
ARPC3	MAPK1	-0.290309	0.00111213	0.0925485	164	88	91	hsa04666_Fc gamma R-mediated phagocytosis
ARPC3	VAV2	-0.251849	0.00110794	0.0925485	164	88	91	hsa04666_Fc gamma R-mediated phagocytosis
ARPC5	DOCK2	-0.368257	0.00117976	0.0960873	164	88	91	hsa04666_Fc gamma R-mediated phagocytosis
ARPC5	FCGR2A	-0.356967	0.000784867	0.0817639	164	88	91	hsa04666_Fc gamma R-mediated phagocytosis
ARPC5	HCK	-0.428297	0.00018894	0.0582536	164	88	91	hsa04666_Fc gamma R-mediated phagocytosis
ARPC5	PTPRC	-0.418013	0.000156583	0.0582536	164	88	91	hsa04666_Fc gamma R-mediated phagocytosis
ARPC5	RAC2	-0.392851	0.000910783	0.085036	164	88	91	hsa04666_Fc gamma R-mediated phagocytosis
ARPC5	SCIN	-0.335177	0.000287622	0.06046	164	88	91	hsa04666_Fc gamma R-mediated phagocytosis
ARPC5	SYK	-0.402382	0.000601011	0.0793334	164	88	91	hsa04666_Fc gamma R-mediated phagocytosis
ARRB1	KCNJ5	0.305509	8.37643e-05	0.0927271	222	82	93	hsa05032_Morphine addiction
ARSB	SGSH	-0.293531	0.00324359	0.0992538	47	18	19	hsa00531_Glycosaminoglycan degradation
ASAH1	CTSC	0.348114	0.000134164	0.0804171	125	120	122	hsa04142_Lysosome
ASAP3	HCK	-0.315448	0.000807439	0.0817639	164	88	91	hsa04666_Fc gamma R-mediated phagocytosis
ATP5F1	LHPP	0.359682	9.40129e-06	0.0573949	16	111	133	hsa00190_Oxidative phosphorylation
ATP6AP1	CTSH	-0.39724	0.000117377	0.0804171	125	120	122	hsa04142_Lysosome
ATP6AP1	GGA1	-0.359248	0.000381978	0.0924355	125	120	122	hsa04142_Lysosome
ATP6AP1	HEXB	-0.355423	0.00021455	0.0804171	125	120	122	hsa04142_Lysosome
ATP6AP1	PAK1	-0.40974	2.9392e-05	0.0555802	227	62	68	hsa05120_Epithelial cell signaling in Helicobacter pylori infection
ATP6AP1	STAT5A	0.48187	7.41634e-06	0.0612293	242	129	146	hsa05161_Hepatitis B
ATP6AP1	TUBA1A	-0.37849	3.29232e-05	0.0800856	127	140	155	hsa04145_Phagosome
ATP6V1F	ITGB3	-0.347707	6.88853e-05	0.0957506	127	140	155	hsa04145_Phagosome
BCAT1	SDS	-0.246669	0.0113133	0.0678801	24	4	4	hsa00290_Valine, leucine and isoleucine biosynthesis
BRCA2	EME1	-0.308267	0.00102709	0.0970604	102	28	28	hsa03440_Homologous recombination
BRCA2	POLD1	-0.391827	0.000287307	0.054301	102	28	28	hsa03440_Homologous recombination
CACNA1F	CHRM4	0.451618	1.85427e-06	0.00899506	175	99	113	hsa04725_Cholinergic synapse
CACNB1	KCNJ5	-0.435412	1.33445e-05	0.0497083	196	150	159	hsa04921_Oxytocin signaling pathway
CAMKK1	KCNJ5	-0.424791	1.81864e-06	0.0203232	196	150	159	hsa04921_Oxytocin signaling pathway
CARD11	TLR4	0.348634	3.07607e-05	0.0549078	112	85	91	hsa04064_NF-kappa B signaling pathway
CCL28	HLA-DMA	-0.276065	0.000632539	0.0894591	167	45	48	hsa04672_Intestinal immune network for IgA production
CCL28	HLA-DMB	-0.351296	0.000124376	0.0615662	167	45	48	hsa04672_Intestinal immune network for IgA production
CCL28	HLA-DOA	-0.287864	0.000240973	0.0670462	167	45	48	hsa04672_Intestinal immune network for IgA production
CCL28	HLA-DRA	-0.336799	0.000100716	0.0615662	167	45	48	hsa04672_Intestinal immune network for IgA production
CCNT2	SIX4	-0.30501	3.60509e-05	0.0962687	249	159	179	hsa05202_Transcriptional misregulation in cancer
CD28	MADCAM1	-0.354524	0.000607336	0.0894591	167	45	48	hsa04672_Intestinal immune network for IgA production
CD4	ITGA5	-0.360506	2.3708e-05	0.0768138	159	81	88	hsa04640_Hematopoietic cell lineage
CD68	GGA1	-0.376742	0.000219129	0.0804171	125	120	122	hsa04142_Lysosome
CDK5R1	GNAI3	-0.409315	5.91495e-05	0.058558	220	45	50	hsa05030_Cocaine addiction
CETN2	POLD3	-0.380401	0.00011767	0.0222632	100	44	47	hsa03420_Nucleotide excision repair
CFL1	PIP5K1A	-0.241085	0.00193165	0.0978314	164	88	91	hsa04666_Fc gamma R-mediated phagocytosis
CHRNA7	GABRG1	-0.295988	0.000966252	0.0565258	223	27	40	hsa05033_Nicotine addiction
CHRNA7	GRIA4	-0.287117	0.000783862	0.0565258	223	27	40	hsa05033_Nicotine addiction
CHRNA7	GRIN3B	0.253055	0.00142349	0.071378	223	27	40	hsa05033_Nicotine addiction
CIITA	HSPA1L	-0.335014	3.11224e-05	0.0455821	152	66	79	hsa04612_Antigen processing and presentation
CLTA	FN1	-0.362114	7.90474e-05	0.0873869	225	67	76	hsa05100_Bacterial invasion of epithelial cells
COL4A3	RAB5C	-0.413247	6.9405e-06	0.0336684	238	99	109	hsa05146_Amoebiasis
CRYL1	DHDH	-0.275284	0.000364622	0.0557871	4	18	34	hsa00040_Pentose and glucuronate interconversions
CTSH	FUCA1	-0.335968	0.000247784	0.0804171	125	120	122	hsa04142_Lysosome
CTSH	MAN2B1	-0.361534	0.000376923	0.0924355	125	120	122	hsa04142_Lysosome
CTSL	TUBA1B	-0.380377	1.58988e-05	0.0515651	127	140	155	hsa04145_Phagosome
CTSS	GGA1	-0.395765	0.000130153	0.0804171	125	120	122	hsa04142_Lysosome
CTSW	IDS	-0.347155	0.000143674	0.0804171	125	120	122	hsa04142_Lysosome
CTSW	NAPSA	-0.306954	0.000163347	0.0804171	125	120	122	hsa04142_Lysosome
CUL4B	ERCC8	-0.341005	8.03426e-05	0.019001	100	44	47	hsa03420_Nucleotide excision repair
CXCR4	HLA-DMB	-0.306399	0.000338617	0.0670462	167	45	48	hsa04672_Intestinal immune network for IgA production
CYBA	PPARG	0.349289	3.69594e-05	0.0716089	142	125	132	hsa04380_Osteoclast differentiation
CYFIP2	FGD3	-0.318766	4.17412e-05	0.0913715	184	199	215	hsa04810_Regulation of actin cytoskeleton
CYP2R1	LIPA	-0.276012	0.00131232	0.0986813	12	20	20	hsa00100_Steroid biosynthesis
DIAPH1	RAC2	-0.347337	2.00273e-05	0.0913715	184	199	215	hsa04810_Regulation of actin cytoskeleton
DIAPH1	VAV1	-0.364704	3.87084e-05	0.0913715	184	199	215	hsa04810_Regulation of actin cytoskeleton
DNM2	DOCK2	-0.249082	0.00185544	0.0978314	164	88	91	hsa04666_Fc gamma R-mediated phagocytosis
DNM2	HCK	-0.261417	0.00188887	0.0978314	164	88	91	hsa04666_Fc gamma R-mediated phagocytosis
DNM2	LIMK1	-0.256015	0.00123898	0.0978314	164	88	91	hsa04666_Fc gamma R-mediated phagocytosis
DNM2	LYN	-0.301743	0.000597052	0.0793334	164	88	91	hsa04666_Fc gamma R-mediated phagocytosis
DNM2	PLCG1	0.288415	0.00109756	0.0925485	164	88	91	hsa04666_Fc gamma R-mediated phagocytosis
DNM2	SYK	-0.282012	0.000505258	0.0773651	164	88	91	hsa04666_Fc gamma R-mediated phagocytosis
DNM2	VAV1	-0.356871	8.93073e-06	0.0341868	164	88	91	hsa04666_Fc gamma R-mediated phagocytosis
DNMT1	IL4I1	-0.362449	6.59357e-05	0.0313803	22	37	37	hsa00270_Cysteine and methionine metabolism
DNMT3B	LDHAL6B	-0.317495	9.42352e-05	0.0313803	22	37	37	hsa00270_Cysteine and methionine metabolism
DOCK2	LAT	-0.265529	0.00168902	0.0978314	164	88	91	hsa04666_Fc gamma R-mediated phagocytosis
DOCK2	PLD2	-0.30571	0.000334	0.06046	164	88	91	hsa04666_Fc gamma R-mediated phagocytosis
DOCK2	VAV2	-0.298242	0.00109439	0.0925485	164	88	91	hsa04666_Fc gamma R-mediated phagocytosis
EIF3I	FXR1	0.354824	1.59929e-05	0.0846424	89	146	164	hsa03013_RNA transport
EIF4A3	FXR1	0.403179	8.80629e-06	0.0846424	89	146	164	hsa03013_RNA transport
ERCC8	POLD3	-0.413374	1.66487e-06	0.00157497	100	44	47	hsa03420_Nucleotide excision repair
EXO1	POLD1	-0.303597	0.00242378	0.0876024	101	23	23	hsa03430_Mismatch repair
FASN	MCAT	0.262155	0.0214101	0.0713669	8	5	6	hsa00061_Fatty acid biosynthesis
FCAR	TUBA8	0.333542	6.37668e-05	0.0957506	127	140	155	hsa04145_Phagosome
FCGR1A	RPS6KB2	-0.261562	0.00190156	0.0978314	164	88	91	hsa04666_Fc gamma R-mediated phagocytosis
FCGR2A	PLD2	-0.282665	0.000144837	0.0582536	164	88	91	hsa04666_Fc gamma R-mediated phagocytosis
FCGR2A	RPS6KB2	-0.258661	0.00143799	0.0978314	164	88	91	hsa04666_Fc gamma R-mediated phagocytosis
FCGR2A	VAV2	-0.314347	0.000483425	0.0771063	164	88	91	hsa04666_Fc gamma R-mediated phagocytosis
FCGR2B	LAT	-0.310189	0.00181394	0.0978314	164	88	91	hsa04666_Fc gamma R-mediated phagocytosis
FCGR2B	PLD2	-0.323889	0.00039176	0.0652024	164	88	91	hsa04666_Fc gamma R-mediated phagocytosis
FGF16	MYLK4	-0.377946	3.66185e-05	0.0913715	184	199	215	hsa04810_Regulation of actin cytoskeleton
FNTA	IDI2	-0.253717	0.000287601	0.0603962	78	21	21	hsa00900_Terpenoid backbone biosynthesis
FUCA1	GGA1	-0.368961	0.000388384	0.0924355	125	120	122	hsa04142_Lysosome
GABRA1	GRIA2	-0.338606	0.000124801	0.0414364	223	27	40	hsa05033_Nicotine addiction
GABRA5	GRIA2	-0.304601	0.000236105	0.0414364	223	27	40	hsa05033_Nicotine addiction
GABRA6	GRIA2	-0.204176	0.000438651	0.0513221	223	27	40	hsa05033_Nicotine addiction
GABRG2	GRIA2	-0.269746	0.000865054	0.0565258	223	27	40	hsa05033_Nicotine addiction
GGA1	HEXB	-0.356263	0.000157601	0.0804171	125	120	122	hsa04142_Lysosome
GGA1	LAMP1	-0.337141	2.00617e-05	0.0804171	125	120	122	hsa04142_Lysosome
GGA1	NPC2	-0.362722	0.000240759	0.0804171	125	120	122	hsa04142_Lysosome
GGA1	PSAP	-0.400706	2.71286e-05	0.0804171	125	120	122	hsa04142_Lysosome
GGA2	TCIRG1	-0.383214	0.000289828	0.0862238	125	120	122	hsa04142_Lysosome
GNAT2	PDE6A	0.306056	7.50184e-05	0.0173292	182	22	29	hsa04744_Phototransduction
GNB1	HIST2H2BF	-0.369064	2.79738e-06	0.0173841	224	126	180	hsa05034_Alcoholism
GPT2	IL4I1	0.343544	2.41233e-05	0.0112173	20	31	32	hsa00250_Alanine, aspartate and glutamate metabolism
GPX1	MAP2K6	0.422904	5.76345e-06	0.00623029	217	47	51	hsa05014_Amyotrophic lateral sclerosis (ALS)
GPX1	PLA2G10	0.331491	2.49589e-05	0.0330955	56	52	64	hsa00590_Arachidonic acid metabolism
GRB2	RELA	-0.281787	0.000473519	0.0925089	162	70	72	hsa04662_B cell receptor signaling pathway
GSS	GSTO1	-0.430654	0.000127761	0.0345273	39	47	51	hsa00480_Glutathione metabolism
GSTO1	LAP3	-0.419566	5.28983e-05	0.019061	39	47	51	hsa00480_Glutathione metabolism
GTF2A2	TAF9B	-0.352826	7.91786e-05	0.0556625	93	38	45	hsa03022_Basal transcription factors
GZMB	PPARG	0.289267	6.01591e-05	0.0962687	249	159	179	hsa05202_Transcriptional misregulation in cancer
HAGHL	ME3	-0.287025	7.87834e-05	0.0583785	63	39	41	hsa00620_Pyruvate metabolism
HCK	LAT	-0.242611	0.00164377	0.0978314	164	88	91	hsa04666_Fc gamma R-mediated phagocytosis
HCK	PLD2	-0.314824	0.000174764	0.0582536	164	88	91	hsa04666_Fc gamma R-mediated phagocytosis
HCK	VAV2	-0.304526	0.000200179	0.0582536	164	88	91	hsa04666_Fc gamma R-mediated phagocytosis
HCLS1	TUBA1A	-0.33367	0.000577234	0.0833054	228	52	55	hsa05130_Pathogenic Escherichia coli infection
HCLS1	TUBA8	0.289661	0.000106365	0.0470133	228	52	55	hsa05130_Pathogenic Escherichia coli infection
HES1	LFNG	-0.36571	4.16351e-05	0.0450075	137	47	48	hsa04330_Notch signaling pathway
HEXA	IDS	-0.251708	0.00194539	0.0992151	47	18	19	hsa00531_Glycosaminoglycan degradation
HEXA	PGM3	0.408044	7.23726e-05	0.0749056	45	46	47	hsa00520_Amino sugar and nucleotide sugar metabolism
HEXB	SGSH	-0.318621	0.00287459	0.0992538	47	18	19	hsa00531_Glycosaminoglycan degradation
HEXB	TCIRG1	-0.391719	0.000179465	0.0804171	125	120	122	hsa04142_Lysosome
HGSNAT	LAMP1	-0.26604	0.000340468	0.0924355	125	120	122	hsa04142_Lysosome
HHEX	HOXA11	-0.293961	6.89769e-05	0.0962687	249	159	179	hsa05202_Transcriptional misregulation in cancer
HLA-DQB1	TNFRSF13C	0.264782	0.000316521	0.0670462	167	45	48	hsa04672_Intestinal immune network for IgA production
HMGA2	NCOR1	0.309202	4.61643e-05	0.0962687	249	159	179	hsa05202_Transcriptional misregulation in cancer
HSD17B7	LIPA	-0.331164	5.67036e-05	0.0107737	12	20	20	hsa00100_Steroid biosynthesis
HYAL2	IDUA	0.262739	0.00136178	0.0992151	47	18	19	hsa00531_Glycosaminoglycan degradation
IDS	SUMF1	-0.313728	0.000152487	0.0804171	125	120	122	hsa04142_Lysosome
IKBKB	VAV1	-0.298081	0.000277149	0.0924259	162	70	72	hsa04662_B cell receptor signaling pathway
IL2RA	WNT9B	-0.452735	7.54283e-07	0.0229159	245	247	260	hsa05166_HTLV-I infection
IL2RB	TNFRSF21	0.38979	1.09478e-05	0.088714	110	221	265	hsa04060_Cytokine-cytokine receptor interaction
IL4I1	MAOB	0.241759	0.00211588	0.0710112	30	16	18	hsa00360_Phenylalanine metabolism
IL4I1	PRDX6	0.233907	0.00236704	0.0710112	30	16	18	hsa00360_Phenylalanine metabolism
INPPL1	PIK3AP1	-0.308455	0.00049517	0.0925089	162	70	72	hsa04662_B cell receptor signaling pathway
INPPL1	PTPRC	-0.315228	0.00172672	0.0978314	164	88	91	hsa04666_Fc gamma R-mediated phagocytosis
INPPL1	VAV1	-0.288958	0.0015952	0.0978314	164	88	91	hsa04666_Fc gamma R-mediated phagocytosis
ITGA5	RAC2	-0.349076	1.93179e-05	0.0913715	184	199	215	hsa04810_Regulation of actin cytoskeleton
ITGAL	ITGB8	-0.320486	2.76931e-05	0.0913715	184	199	215	hsa04810_Regulation of actin cytoskeleton
KCNJ5	PDE3B	0.305349	6.95192e-05	0.0927271	222	82	93	hsa05032_Morphine addiction
KLRC1	NFYA	-0.354234	4.25008e-05	0.0455821	152	66	79	hsa04612_Antigen processing and presentation
LAMP1	TUBA1A	-0.408779	4.46635e-07	0.00434576	127	140	155	hsa04145_Phagosome
LAT	LIMK1	-0.285879	0.00154835	0.0978314	164	88	91	hsa04666_Fc gamma R-mediated phagocytosis
LAT	LTB	-0.362377	9.51844e-05	0.0849521	112	85	91	hsa04064_NF-kappa B signaling pathway
LAT	PIK3R5	-0.275917	0.00157345	0.0978314	164	88	91	hsa04666_Fc gamma R-mediated phagocytosis
LAT	PTPRC	-0.317231	0.00110383	0.0925485	164	88	91	hsa04666_Fc gamma R-mediated phagocytosis
LAT	RAC2	-0.287914	0.00133324	0.0978314	164	88	91	hsa04666_Fc gamma R-mediated phagocytosis
LAT	SCIN	-0.261445	0.000678316	0.0817639	164	88	91	hsa04666_Fc gamma R-mediated phagocytosis
LAT	SYK	-0.324902	0.000258702	0.0582536	164	88	91	hsa04666_Fc gamma R-mediated phagocytosis
LAT	TICAM2	-0.343565	7.63537e-05	0.0849521	112	85	91	hsa04064_NF-kappa B signaling pathway
LAT	VAV1	-0.297629	0.000589992	0.0793334	164	88	91	hsa04666_Fc gamma R-mediated phagocytosis
LAT	WAS	-0.310894	0.000581662	0.0793334	164	88	91	hsa04666_Fc gamma R-mediated phagocytosis
LIG1	MCM2	-0.275025	0.00447389	0.0999792	94	36	36	hsa03030_DNA replication
LIMK1	PTPRC	-0.384323	0.00190035	0.0978314	164	88	91	hsa04666_Fc gamma R-mediated phagocytosis
LIMK1	RAC2	-0.419245	0.000854377	0.0817639	164	88	91	hsa04666_Fc gamma R-mediated phagocytosis
LIMK1	SCIN	-0.295238	0.00146596	0.0978314	164	88	91	hsa04666_Fc gamma R-mediated phagocytosis
LIPA	TM7SF2	0.311347	0.00155813	0.0986813	12	20	20	hsa00100_Steroid biosynthesis
LTB	NFKB2	-0.336494	0.000191767	0.0978009	112	85	91	hsa04064_NF-kappa B signaling pathway
LTB	RELA	-0.318008	2.99352e-05	0.0549078	112	85	91	hsa04064_NF-kappa B signaling pathway
LTB	TICAM1	-0.327439	0.000157938	0.0939733	112	85	91	hsa04064_NF-kappa B signaling pathway
LTB	TNFRSF21	0.4378	2.03384e-06	0.0491168	110	221	265	hsa04060_Cytokine-cytokine receptor interaction
LYN	PIK3CD	-0.302934	0.000813132	0.0817639	164	88	91	hsa04666_Fc gamma R-mediated phagocytosis
LYN	PLD2	-0.318956	0.000175405	0.0582536	164	88	91	hsa04666_Fc gamma R-mediated phagocytosis
LYN	PPAP2B	0.276132	0.00177302	0.0978314	164	88	91	hsa04666_Fc gamma R-mediated phagocytosis
M6PR	TUBA1A	-0.397888	1.15722e-05	0.0515651	127	140	155	hsa04145_Phagosome
MAP3K14	TNFSF14	-0.339051	0.000150404	0.0939733	112	85	91	hsa04064_NF-kappa B signaling pathway
MAP3K5	TP53	0.34518	3.3609e-05	0.0181656	217	47	51	hsa05014_Amyotrophic lateral sclerosis (ALS)
MAPK1	PTPRC	-0.303214	0.000727784	0.0817639	164	88	91	hsa04666_Fc gamma R-mediated phagocytosis
MCM2	MCM5	-0.347552	0.000427469	0.0269305	94	36	36	hsa03030_DNA replication
MCM2	POLA2	-0.259429	0.00457634	0.0999792	94	36	36	hsa03030_DNA replication
MCM2	POLD1	-0.342023	0.000294245	0.0231718	94	36	36	hsa03030_DNA replication
MCM2	POLE4	-0.296937	0.00205091	0.0720728	94	36	36	hsa03030_DNA replication
MCM2	RFC5	-0.333992	6.62715e-05	0.013917	94	36	36	hsa03030_DNA replication
MCM2	RNASEH2C	-0.238047	0.00490096	0.0999792	94	36	36	hsa03030_DNA replication
MCM3	RFC2	-0.325921	0.000583109	0.0333962	94	36	36	hsa03030_DNA replication
MCM3	RFC4	-0.331841	0.000257609	0.0231718	94	36	36	hsa03030_DNA replication
MCM3	RPA3	-0.324859	0.00240083	0.073006	94	36	36	hsa03030_DNA replication
MCM4	MCM5	-0.30159	0.00317779	0.083819	94	36	36	hsa03030_DNA replication
MCM4	POLD1	-0.305524	0.00243353	0.073006	94	36	36	hsa03030_DNA replication
MCM4	POLE2	-0.319032	0.00319786	0.083819	94	36	36	hsa03030_DNA replication
MCM4	RFC5	-0.303366	0.00285739	0.0818252	94	36	36	hsa03030_DNA replication
MCM5	PRIM2	-0.365367	0.00217362	0.0720728	94	36	36	hsa03030_DNA replication
MCM5	RFC4	-0.290506	0.00132256	0.0555475	94	36	36	hsa03030_DNA replication
MRE11A	RPA3	-0.319728	0.000756515	0.0953209	102	28	28	hsa03440_Homologous recombination
MSH6	RPA3	-0.447482	1.55091e-05	0.0019619	101	23	23	hsa03430_Mismatch repair
MYO10	PIK3CA	0.357667	6.57306e-05	0.051936	164	88	91	hsa04666_Fc gamma R-mediated phagocytosis
NCL	TUBA1B	-0.263337	0.000407262	0.0793472	228	52	55	hsa05130_Pathogenic Escherichia coli infection
NFKBIE	PIK3AP1	-0.380269	0.000364056	0.0925089	162	70	72	hsa04662_B cell receptor signaling pathway
NFKBIE	RAC2	-0.370376	0.000386314	0.0925089	162	70	72	hsa04662_B cell receptor signaling pathway
NFKBIE	SYK	-0.353313	0.000536284	0.0925089	162	70	72	hsa04662_B cell receptor signaling pathway
NFKBIE	VAV1	-0.354763	0.000521484	0.0925089	162	70	72	hsa04662_B cell receptor signaling pathway
OLAH	OXSM	0.249565	0.0135714	0.0678572	8	5	6	hsa00061_Fatty acid biosynthesis
PAK1	PTPRC	-0.381949	0.000689751	0.0817639	164	88	91	hsa04666_Fc gamma R-mediated phagocytosis
PAK1	RAC2	-0.399914	0.000337997	0.06046	164	88	91	hsa04666_Fc gamma R-mediated phagocytosis
PAK1	WAS	-0.350025	0.00145347	0.0978314	164	88	91	hsa04666_Fc gamma R-mediated phagocytosis
PFKP	PGLS	-0.347072	0.000184544	0.0647751	3	27	28	hsa00030_Pentose phosphate pathway
PIK3AP1	VAV2	-0.326151	0.000252777	0.0924259	162	70	72	hsa04662_B cell receptor signaling pathway
PIK3CA	TNFRSF11B	0.344737	1.73422e-05	0.0716089	142	125	132	hsa04380_Osteoclast differentiation
PIK3CD	RAC2	-0.282097	0.00190523	0.0978314	164	88	91	hsa04666_Fc gamma R-mediated phagocytosis
PIK3R1	WAS	0.25334	0.00173441	0.0978314	164	88	91	hsa04666_Fc gamma R-mediated phagocytosis
PIK3R5	PLD2	-0.302996	0.000347471	0.06046	164	88	91	hsa04666_Fc gamma R-mediated phagocytosis
PIK3R5	VAV2	-0.298956	0.00167641	0.0978314	164	88	91	hsa04666_Fc gamma R-mediated phagocytosis
PIP4K2A	RAC2	-0.381416	2.14202e-05	0.0913715	184	199	215	hsa04810_Regulation of actin cytoskeleton
PIP4K2C	RAC2	-0.354319	4.01987e-05	0.0913715	184	199	215	hsa04810_Regulation of actin cytoskeleton
PLA2G7	PLD2	-0.278974	0.000244278	0.0851299	55	37	42	hsa00565_Ether lipid metabolism
PLD2	PTPRC	-0.333577	6.37981e-05	0.051936	164	88	91	hsa04666_Fc gamma R-mediated phagocytosis
PLD2	SCIN	-0.253483	0.00194232	0.0978314	164	88	91	hsa04666_Fc gamma R-mediated phagocytosis
PLD2	SYK	-0.329467	0.000233398	0.0582536	164	88	91	hsa04666_Fc gamma R-mediated phagocytosis
PLD2	VAV1	-0.353439	6.78369e-05	0.051936	164	88	91	hsa04666_Fc gamma R-mediated phagocytosis
PLD2	WAS	-0.320163	0.000247186	0.0582536	164	88	91	hsa04666_Fc gamma R-mediated phagocytosis
POLA2	POLD1	-0.313307	0.00487199	0.0999792	94	36	36	hsa03030_DNA replication
POLA2	POLE4	-0.270567	0.00114086	0.0513387	94	36	36	hsa03030_DNA replication
POLA2	PRIM2	-0.314432	0.00105191	0.0509771	94	36	36	hsa03030_DNA replication
POLA2	RFC5	-0.301645	0.00332615	0.083819	94	36	36	hsa03030_DNA replication
POLA2	RNASEH2A	-0.312152	0.00417006	0.0999792	94	36	36	hsa03030_DNA replication
POLA2	RPA3	-0.332531	0.00014973	0.0231718	94	36	36	hsa03030_DNA replication
PPARG	SYK	0.339379	3.66042e-05	0.0716089	142	125	132	hsa04380_Osteoclast differentiation
PRH2	PRKACB	-0.315881	1.09949e-05	0.0330177	206	78	90	hsa04970_Salivary secretion
PTPN6	VAV2	-0.293545	0.00023407	0.0924259	162	70	72	hsa04662_B cell receptor signaling pathway
PTPRC	VAV2	-0.290093	0.00153737	0.0978314	164	88	91	hsa04666_Fc gamma R-mediated phagocytosis
RAC2	VAV2	-0.29664	0.00125896	0.0978314	164	88	91	hsa04666_Fc gamma R-mediated phagocytosis
RELA	VAV1	-0.315815	0.00015766	0.0924259	162	70	72	hsa04662_B cell receptor signaling pathway
RFC3	RNASEH2B	-0.249504	0.00491961	0.0999792	94	36	36	hsa03030_DNA replication
RNASEH2C	RPA4	0.2578	0.00188123	0.0720728	94	36	36	hsa03030_DNA replication
SPHK1	SYK	-0.268564	0.00166462	0.0978314	164	88	91	hsa04666_Fc gamma R-mediated phagocytosis
SPHK1	VAV1	-0.31334	0.000161589	0.0582536	164	88	91	hsa04666_Fc gamma R-mediated phagocytosis
STX10	STX5	-0.268571	0.000358745	0.0631392	122	33	34	hsa04130_SNARE interactions in vesicular transport
STX4	STX5	-0.291501	0.000177634	0.0631392	122	33	34	hsa04130_SNARE interactions in vesicular transport
STX5	VTI1A	0.308975	0.000251765	0.0631392	122	33	34	hsa04130_SNARE interactions in vesicular transport
STX7	VTI1A	-0.31554	0.000754196	0.0796431	122	33	34	hsa04130_SNARE interactions in vesicular transport
SYK	VAV2	-0.289296	0.000827992	0.0817639	164	88	91	hsa04666_Fc gamma R-mediated phagocytosis
TCIRG1	TUBA1A	-0.326452	5.59657e-05	0.0957506	127	140	155	hsa04145_Phagosome
TUBA1A	WAS	-0.384357	3.6704e-05	0.0470133	228	52	55	hsa05130_Pathogenic Escherichia coli infection
TUBA1B	TUBA1C	-0.349761	0.000352317	0.0793472	228	52	55	hsa05130_Pathogenic Escherichia coli infection
TUBA1B	TUBA8	0.275996	0.000628246	0.0833054	228	52	55	hsa05130_Pathogenic Escherichia coli infection
TUBA8	WAS	0.272554	0.000800206	0.0964612	228	52	55	hsa05130_Pathogenic Escherichia coli infection
VAMP3	VTI1A	-0.3407	0.000688043	0.0796431	122	33	34	hsa04130_SNARE interactions in vesicular transport
VASP	VAV1	-0.295151	0.00131977	0.0978314	164	88	91	hsa04666_Fc gamma R-mediated phagocytosis
VAV2	VAV3	-0.322647	0.000845904	0.0817639	164	88	91	hsa04666_Fc gamma R-mediated phagocytosis
VAV2	WAS	-0.34649	0.000135286	0.0582536	164	88	91	hsa04666_Fc gamma R-mediated phagocytosis

## Sheet: Artery_Tibial_GO
Table S1(3): The liquid associated gene pairs sorted by their appearance times for the "Artery Tibial" tissue at GO terms
Gene 1	Gene 2	LA	P-Value	FDR	Module NO. in BP	Module Size after filtering	Initial Module Size	Module Annotation
FGFR2	NOTCH1	-0.287595	0.000222032	0.0666095	467	25	29	GO:0002067_glandular epithelial cell differentiation
FGFR2	NOTCH1	-0.287595	0.000222032	0.0637231	1042	42	44	GO:0003229_ventricular cardiac muscle tissue development
FGFR2	NOTCH1	-0.287595	0.000222032	0.0897961	3390	29	31	GO:0017145_stem cell division
FGFR2	NOTCH1	-0.287595	0.000222032	0.0822627	4246	39	40	GO:0030850_prostate gland development
FGFR2	NOTCH1	-0.287595	0.000222032	0.0721603	4315	26	28	GO:0031069_hair follicle morphogenesis
FGFR2	NOTCH1	-0.287595	0.000222032	0.0378205	7793	19	21	GO:0048103_somatic stem cell division
FGFR2	NOTCH1	-0.287595	0.000222032	0.0943635	8881	51	53	GO:0055008_cardiac muscle tissue morphogenesis
FGFR2	NOTCH1	-0.287595	0.000222032	0.0548418	8883	39	40	GO:0055010_ventricular cardiac muscle tissue morphogenesis
FGFR2	NOTCH1	-0.287595	0.000222032	0.0965838	8892	30	33	GO:0055021_regulation of cardiac muscle tissue growth
FGFR2	NOTCH1	-0.287595	0.000222032	0.0666095	8973	25	28	GO:0060043_regulation of cardiac muscle cell proliferation
FGFR2	NOTCH1	-0.287595	0.000222032	0.0301963	8975	17	19	GO:0060045_positive regulation of cardiac muscle cell proliferation
FGFR2	NOTCH1	-0.287595	0.000222032	0.0666095	9217	25	28	GO:0060412_ventricular septum morphogenesis
FGFR2	NOTCH1	-0.287595	0.000222032	0.0389666	9291	27	28	GO:0060512_prostate gland morphogenesis
FGFR2	NOTCH1	-0.287595	0.000222032	0.0146541	9298	12	12	GO:0060525_prostate glandular acinus development
FGFR2	NOTCH1	-0.287595	0.000222032	0.0516224	9431	31	31	GO:0060740_prostate gland epithelium morphogenesis
FGFR2	NOTCH1	-0.287595	0.000222032	0.0173185	9433	13	13	GO:0060742_epithelial cell differentiation involved in prostate gland development
IL27	PRKCZ	0.32603	0.000105343	0.0698427	550	52	67	GO:0002286_T cell activation involved in immune response
IL27	PRKCZ	0.32603	0.000105343	0.0626793	551	35	37	GO:0002287_alpha-beta T cell activation involved in immune response
IL27	PRKCZ	0.32603	0.000105343	0.0663663	554	36	39	GO:0002292_T cell differentiation involved in immune response
IL27	PRKCZ	0.32603	0.000105343	0.0626793	555	35	37	GO:0002293_alpha-beta T cell differentiation involved in immune response
IL27	PRKCZ	0.32603	0.000105343	0.0556213	556	33	35	GO:0002294_CD4-positive, alpha-beta T cell differentiation involved in immune response
IL27	PRKCZ	0.32603	0.000105343	0.0556213	6102	33	35	GO:0042093_T-helper cell differentiation
IL27	PRKCZ	0.32603	0.000105343	0.0951251	6580	43	46	GO:0043367_CD4-positive, alpha-beta T cell differentiation
IL27	PRKCZ	0.32603	0.000105343	0.0342366	6583	26	28	GO:0043370_regulation of CD4-positive, alpha-beta T cell differentiation
IL27	PRKCZ	0.32603	0.000105343	0.0200152	7155	20	22	GO:0045622_regulation of T-helper cell differentiation
IL27	PRKCZ	0.32603	0.000105343	0.0780594	7632	39	41	GO:0046637_regulation of alpha-beta T cell differentiation
IL27	PRKCZ	0.32603	0.000105343	0.0427694	12255	29	31	GO:2000514_regulation of CD4-positive, alpha-beta T cell activation
TRAF2	ZP3	0.370707	1.85597e-05	0.0350965	643	62	67	GO:0002456_T cell mediated immunity
TRAF2	ZP3	0.370707	1.85597e-05	0.026559	780	54	59	GO:0002705_positive regulation of leukocyte mediated immunity
TRAF2	ZP3	0.370707	1.85597e-05	0.0646992	781	84	92	GO:0002706_regulation of lymphocyte mediated immunity
TRAF2	ZP3	0.370707	1.85597e-05	0.0246102	783	52	57	GO:0002708_positive regulation of lymphocyte mediated immunity
TRAF2	ZP3	0.370707	1.85597e-05	0.0175575	784	44	49	GO:0002709_regulation of T cell mediated immunity
TRAF2	ZP3	0.370707	1.85597e-05	0.010412	786	34	37	GO:0002711_positive regulation of T cell mediated immunity
TRAF2	ZP3	0.370707	1.85597e-05	0.0937267	844	101	109	GO:0002819_regulation of adaptive immune response
TRAF2	ZP3	0.370707	1.85597e-05	0.0275612	846	55	60	GO:0002821_positive regulation of adaptive immune response
TRAF2	ZP3	0.370707	1.85597e-05	0.0776911	847	92	100	GO:0002822_regulation of adaptive immune response based on somatic recombination of immune receptors built from immunoglobulin superfamily domains
TRAF2	ZP3	0.370707	1.85597e-05	0.0246102	849	52	57	GO:0002824_positive regulation of adaptive immune response based on somatic recombination of immune receptors built from immunoglobulin superfamily domains
AMPD1	AMPD3	-0.300349	0.000207159	0.00932217	1268	10	10	GO:0006188_IMP biosynthetic process
AMPD1	AMPD3	-0.300349	0.000207159	0.00435034	4596	7	7	GO:0032261_purine nucleotide salvage
AMPD1	AMPD3	-0.300349	0.000207159	0.00124296	4599	4	4	GO:0032264_IMP salvage
AMPD1	AMPD3	-0.300349	0.000207159	0.0901143	6489	30	31	GO:0043094_cellular metabolic compound salvage
AMPD1	AMPD3	-0.300349	0.000207159	0.0217517	6493	15	15	GO:0043101_purine-containing compound salvage
AMPD1	AMPD3	-0.300349	0.000207159	0.0136725	6524	12	13	GO:0043173_nucleotide salvage
AMPD1	AMPD3	-0.300349	0.000207159	0.0136725	7390	12	12	GO:0046040_IMP metabolic process
BMP4	SIX1	-0.204486	0.0109397	0.0656381	9393	4	5	GO:0060681_branch elongation involved in ureteric bud branching
BMP4	SIX1	-0.204486	0.0109397	0.032819	10549	3	4	GO:0072095_regulation of branch elongation involved in ureteric bud branching
BMP4	SIX1	-0.204486	0.0109397	0.032819	10616	3	3	GO:0072191_ureter smooth muscle development
BMP4	SIX1	-0.204486	0.0109397	0.0656381	10618	4	4	GO:0072193_ureter smooth muscle cell differentiation
BMP4	SIX1	-0.204486	0.0109397	0.0656381	10622	4	4	GO:0072198_mesenchymal cell proliferation involved in ureter development
BMP4	SIX1	-0.204486	0.0109397	0.0656381	10623	4	4	GO:0072199_regulation of mesenchymal cell proliferation involved in ureter development
BMP4	SIX1	-0.204486	0.0109397	0.032819	11011	4	4	GO:0090191_negative regulation of branching involved in ureteric bud morphogenesis
DRD1	LHX6	0.206496	0.00648473	0.0648473	3871	5	7	GO:0021826_substrate-independent telencephalic tangential migration
DRD1	LHX6	0.206496	0.00648473	0.0389084	3873	4	6	GO:0021830_interneuron migration from the subpallium to the cortex
DRD1	LHX6	0.206496	0.00648473	0.0648473	3876	5	7	GO:0021843_substrate-independent telencephalic tangential interneuron migration
DRD1	LHX6	0.206496	0.00648473	0.0389084	3881	4	6	GO:0021853_cerebral cortex GABAergic interneuron migration
DRD1	LHX6	0.206496	0.00648473	0.0605241	3904	8	10	GO:0021892_cerebral cortex GABAergic interneuron differentiation
DRD1	LHX6	0.206496	0.00648473	0.0389084	3906	4	6	GO:0021894_cerebral cortex GABAergic interneuron development
DRD1	LHX6	0.206496	0.00648473	0.0605241	11218	8	11	GO:0097154_GABAergic neuron differentiation
INHBA	INHBB	-0.269427	0.00833291	0.0499975	4609	4	7	GO:0032277_negative regulation of gonadotropin secretion
INHBA	INHBB	-0.269427	0.00833291	0.0833291	4610	5	5	GO:0032278_positive regulation of gonadotropin secretion
INHBA	INHBB	-0.269427	0.00833291	0.0499975	7717	4	5	GO:0046880_regulation of follicle-stimulating hormone secretion
INHBA	INHBB	-0.269427	0.00833291	0.0499975	7718	4	4	GO:0046881_positive regulation of follicle-stimulating hormone secretion
INHBA	INHBB	-0.269427	0.00833291	0.0249987	7719	3	4	GO:0046882_negative regulation of follicle-stimulating hormone secretion
INHBA	INHBB	-0.269427	0.00833291	0.0249987	9109	3	4	GO:0060278_regulation of ovulation
INHBA	INHBB	-0.269427	0.00833291	0.0249987	9110	3	3	GO:0060279_positive regulation of ovulation
CAPN3	NRG1	-0.304878	2.16055e-05	0.0946854	3302	99	105	GO:0016202_regulation of striated muscle tissue development
CAPN3	NRG1	-0.304878	2.16055e-05	0.0286489	7104	52	57	GO:0045445_myoblast differentiation
CAPN3	NRG1	-0.304878	2.16055e-05	0.0985696	7978	101	107	GO:0048634_regulation of muscle organ development
CAPN3	NRG1	-0.304878	2.16055e-05	0.0635851	8419	109	115	GO:0051147_regulation of muscle cell differentiation
CAPN3	NRG1	-0.304878	2.16055e-05	0.0498899	8425	72	76	GO:0051153_regulation of striated muscle cell differentiation
CAPN3	NRG1	-0.304878	2.16055e-05	0.0966177	11705	100	106	GO:1901861_regulation of muscle tissue development
F2RL1	MAP2K5	-0.327965	7.77338e-05	0.0669288	4799	42	47	GO:0032637_interleukin-8 production
F2RL1	MAP2K5	-0.327965	7.77338e-05	0.0876837	4803	48	52	GO:0032642_regulation of chemokine production
F2RL1	MAP2K5	-0.327965	7.77338e-05	0.0546468	4826	38	43	GO:0032677_regulation of interleukin-8 production
F2RL1	MAP2K5	-0.327965	7.77338e-05	0.00279842	4830	9	9	GO:0032682_negative regulation of chemokine production
F2RL1	MAP2K5	-0.327965	7.77338e-05	0.0385559	9447	32	34	GO:0060761_negative regulation of response to cytokine stimulus
F2RL1	MAP2K5	-0.327965	7.77338e-05	0.00116601	10776	6	7	GO:0072567_chemokine (C-X-C motif) ligand 2 production
LHX9	TLR5	-0.338355	3.77143e-06	0.0958887	2061	226	265	GO:0007548_sex differentiation
LHX9	TLR5	-0.338355	3.77143e-06	0.0600827	2178	179	211	GO:0008406_gonad development
LHX9	TLR5	-0.338355	3.77143e-06	0.0190457	2184	101	119	GO:0008584_male gonad development
LHX9	TLR5	-0.338355	3.77143e-06	0.074301	7017	199	234	GO:0045137_development of primary sexual characteristics
LHX9	TLR5	-0.338355	3.77143e-06	0.0247217	7596	115	134	GO:0046546_development of primary male sexual characteristics
LHX9	TLR5	-0.338355	3.77143e-06	0.0287609	7646	124	143	GO:0046661_male sex differentiation
ALOX12	ALOX15	-0.196969	0.00728215	0.00728215	12622	2	2	GO:2001301_lipoxin biosynthetic process
ALOX12	ALOX15	-0.196969	0.00728215	0.00728215	12623	2	2	GO:2001302_lipoxin A4 metabolic process
ALOX12	ALOX15	-0.196969	0.00728215	0.00728215	12624	2	2	GO:2001303_lipoxin A4 biosynthetic process
ALOX12	ALOX15	-0.196969	0.00728215	0.0728215	8398	5	5	GO:0051121_hepoxilin metabolic process
ALOX12	ALOX15	-0.196969	0.00728215	0.0728215	8399	5	5	GO:0051122_hepoxilin biosynthetic process
ANKRD2	HDAC2	0.285451	3.90375e-05	0.0946854	3302	99	105	GO:0016202_regulation of striated muscle tissue development
ANKRD2	HDAC2	0.285451	3.90375e-05	0.0985696	7978	101	107	GO:0048634_regulation of muscle organ development
ANKRD2	HDAC2	0.285451	3.90375e-05	0.0765915	8419	109	115	GO:0051147_regulation of muscle cell differentiation
ANKRD2	HDAC2	0.285451	3.90375e-05	0.0498899	8425	72	76	GO:0051153_regulation of striated muscle cell differentiation
ANKRD2	HDAC2	0.285451	3.90375e-05	0.0966177	11705	100	106	GO:1901861_regulation of muscle tissue development
CDC25A	HYAL2	0.396751	8.93401e-06	0.0460191	2412	102	110	GO:0009411_response to UV
CDC25A	HYAL2	0.396751	8.93401e-06	0.00595005	5444	37	40	GO:0034644_cellular response to UV
CDC25A	HYAL2	0.396751	8.93401e-06	0.0888934	10143	200	221	GO:0071214_cellular response to abiotic stimulus
CDC25A	HYAL2	0.396751	8.93401e-06	0.0497177	10287	106	121	GO:0071478_cellular response to radiation
CDC25A	HYAL2	0.396751	8.93401e-06	0.018011	10291	64	79	GO:0071482_cellular response to light stimulus
CYP27B1	CYP3A4	0.167227	0.0250819	0.0250819	5958	2	2	GO:0036378_calcitriol biosynthetic process from calciol
CYP27B1	CYP3A4	0.167227	0.0250819	0.0250819	6786	2	2	GO:0044107_cellular alcohol metabolic process
CYP27B1	CYP3A4	0.167227	0.0250819	0.0250819	6787	2	2	GO:0044108_cellular alcohol biosynthetic process
CYP27B1	CYP3A4	0.167227	0.0250819	0.0250819	9996	2	2	GO:0070640_vitamin D3 metabolic process
CYP27B1	CYP3A4	0.167227	0.0250819	0.0250819	11906	2	2	GO:1902652_secondary alcohol metabolic process
EIF2AK2	TGFB1	0.1712	0.0300449	0.0901348	3500	3	3	GO:0019049_evasion or tolerance of host defenses by virus
EIF2AK2	TGFB1	0.1712	0.0300449	0.0901348	6881	3	3	GO:0044413_avoidance of host defenses
EIF2AK2	TGFB1	0.1712	0.0300449	0.0901348	6882	3	3	GO:0044415_evasion or tolerance of host defenses
EIF2AK2	TGFB1	0.1712	0.0300449	0.0901348	8730	3	3	GO:0051832_avoidance of defenses of other organism involved in symbiotic interaction
EIF2AK2	TGFB1	0.1712	0.0300449	0.0901348	8731	3	3	GO:0051834_evasion or tolerance of defenses of other organism involved in symbiotic interaction
FGFR2	NUMB	-0.297777	0.000442345	0.0897961	3390	29	31	GO:0017145_stem cell division
FGFR2	NUMB	-0.297777	0.000442345	0.0123857	3892	8	9	GO:0021873_forebrain neuroblast division
FGFR2	NUMB	-0.297777	0.000442345	0.024329	5963	11	12	GO:0036445_neuronal stem cell division
FGFR2	NUMB	-0.297777	0.000442345	0.0378205	7793	19	21	GO:0048103_somatic stem cell division
FGFR2	NUMB	-0.297777	0.000442345	0.024329	8898	11	12	GO:0055057_neuroblast division
HYAL1	PLCB1	0.336626	1.33272e-06	0.0823303	2243	352	384	GO:0009100_glycoprotein metabolic process
HYAL1	PLCB1	0.336626	1.33272e-06	0.0141069	7331	146	164	GO:0045927_positive regulation of growth
HYAL1	PLCB1	0.336626	1.33272e-06	0.00268677	9971	64	71	GO:0070555_response to interleukin-1
HYAL1	PLCB1	0.336626	1.33272e-06	0.0963031	10211	438	478	GO:0071345_cellular response to cytokine stimulus
HYAL1	PLCB1	0.336626	1.33272e-06	0.00109283	10213	41	46	GO:0071347_cellular response to interleukin-1
SLC25A17	SLC25A42	0.207785	0.0307663	0.0307663	3205	2	2	GO:0015880_coenzyme A transport
SLC25A17	SLC25A42	0.207785	0.0307663	0.0307663	5579	2	2	GO:0035349_coenzyme A transmembrane transport
SLC25A17	SLC25A42	0.207785	0.0307663	0.0307663	10127	2	2	GO:0071106_adenosine 3',5'-bisphosphate transmembrane transport
SLC25A17	SLC25A42	0.207785	0.0307663	0.0307663	10854	2	2	GO:0080121_AMP transport
SLC25A17	SLC25A42	0.207785	0.0307663	0.092299	3195	3	3	GO:0015866_ADP transport
SMAD3	TGFB2	-0.260446	0.000498088	0.0179312	2742	9	9	GO:0010692_regulation of alkaline phosphatase activity
SMAD3	TGFB2	-0.260446	0.000498088	0.0104598	4957	7	7	GO:0032906_transforming growth factor beta2 production
SMAD3	TGFB2	-0.260446	0.000498088	0.0104598	4960	7	7	GO:0032909_regulation of transforming growth factor beta2 production
SMAD3	TGFB2	-0.260446	0.000498088	0.0946367	10339	20	21	GO:0071604_transforming growth factor beta production
SMAD3	TGFB2	-0.260446	0.000498088	0.0851731	10353	19	20	GO:0071634_regulation of transforming growth factor beta production
ADIPOQ	MAP2K5	0.258651	0.000848739	0.0560168	5264	12	12	GO:0034114_regulation of heterotypic cell-cell adhesion
ADIPOQ	MAP2K5	0.258651	0.000848739	0.0178235	5265	7	7	GO:0034115_negative regulation of heterotypic cell-cell adhesion
ADIPOQ	MAP2K5	0.258651	0.000848739	0.0237647	9983	8	8	GO:0070586_cell-cell adhesion involved in gastrulation
ADIPOQ	MAP2K5	0.258651	0.000848739	0.0178235	9984	7	7	GO:0070587_regulation of cell-cell adhesion involved in gastrulation
ADM	SALL1	-0.261094	2.52217e-05	0.0777081	330	79	87	GO:0001841_neural tube formation
ADM	SALL1	-0.261094	2.52217e-05	0.0508469	332	64	70	GO:0001843_neural tube closure
ADM	SALL1	-0.261094	2.52217e-05	0.057455	2973	68	75	GO:0014020_primary neural tube formation
ADM	SALL1	-0.261094	2.52217e-05	0.0524611	9358	65	71	GO:0060606_tube closure
BCL2L11	F2RL1	-0.273231	0.00146648	0.0307961	8689	7	7	GO:0051709_regulation of killing of cells of other organism
BCL2L11	F2RL1	-0.273231	0.00146648	0.0219972	8690	6	6	GO:0051712_positive regulation of killing of cells of other organism
BCL2L11	F2RL1	-0.273231	0.00146648	0.0527934	8725	9	10	GO:0051818_disruption of cells of other organism involved in symbiotic interaction
BCL2L11	F2RL1	-0.273231	0.00146648	0.0527934	8744	9	10	GO:0051883_killing of cells in other organism involved in symbiotic interaction
BLVRA	BLVRB	0.23524	0.00805827	0.0402914	1674	5	6	GO:0006787_porphyrin-containing compound catabolic process
BLVRA	BLVRB	0.23524	0.00805827	0.0402914	5020	5	6	GO:0033015_tetrapyrrole catabolic process
BLVRA	BLVRB	0.23524	0.00805827	0.0402914	6135	5	6	GO:0042167_heme catabolic process
BLVRA	BLVRB	0.23524	0.00805827	0.0402914	7455	5	6	GO:0046149_pigment catabolic process
BLVRA	HMOX2	0.248885	0.00308914	0.0308914	1674	5	6	GO:0006787_porphyrin-containing compound catabolic process
BLVRA	HMOX2	0.248885	0.00308914	0.0308914	5020	5	6	GO:0033015_tetrapyrrole catabolic process
BLVRA	HMOX2	0.248885	0.00308914	0.0308914	6135	5	6	GO:0042167_heme catabolic process
BLVRA	HMOX2	0.248885	0.00308914	0.0308914	7455	5	6	GO:0046149_pigment catabolic process
DTYMK	TBPL1	0.191776	0.0146071	0.0438213	1294	3	3	GO:0006235_dTTP biosynthetic process
DTYMK	TBPL1	0.191776	0.0146071	0.0876425	2341	4	6	GO:0009211_pyrimidine deoxyribonucleoside triphosphate metabolic process
DTYMK	TBPL1	0.191776	0.0146071	0.0438213	2342	3	3	GO:0009212_pyrimidine deoxyribonucleoside triphosphate biosynthetic process
DTYMK	TBPL1	0.191776	0.0146071	0.0438213	7409	3	3	GO:0046075_dTTP metabolic process
FEM1B	NKX3-1	-0.339531	6.95421e-05	0.0515307	4246	39	40	GO:0030850_prostate gland development
FEM1B	NKX3-1	-0.339531	6.95421e-05	0.00730193	9244	15	15	GO:0060442_branching involved in prostate gland morphogenesis
FEM1B	NKX3-1	-0.339531	6.95421e-05	0.0244093	9291	27	28	GO:0060512_prostate gland morphogenesis
FEM1B	NKX3-1	-0.339531	6.95421e-05	0.0323371	9431	31	31	GO:0060740_prostate gland epithelium morphogenesis
GATA3	SCGB1A1	-0.219866	0.00117987	0.0648929	4789	11	13	GO:0032616_interleukin-13 production
GATA3	SCGB1A1	-0.219866	0.00117987	0.0530942	4797	10	15	GO:0032634_interleukin-5 production
GATA3	SCGB1A1	-0.219866	0.00117987	0.0530942	4816	10	12	GO:0032656_regulation of interleukin-13 production
GATA3	SCGB1A1	-0.219866	0.00117987	0.0530942	4824	10	15	GO:0032674_regulation of interleukin-5 production
KLF4	NOS3	0.202918	0.0214994	0.0644982	3034	3	3	GO:0014745_negative regulation of muscle adaptation
KLF4	NOS3	0.202918	0.0214994	0.0214994	3028	2	2	GO:0014738_regulation of muscle hyperplasia
KLF4	NOS3	0.202918	0.0214994	0.0214994	3029	2	2	GO:0014740_negative regulation of muscle hyperplasia
KLF4	NOS3	0.202918	0.0214994	0.0214994	3087	2	2	GO:0014900_muscle hyperplasia
LCN2	SLC22A17	0.164784	0.0315003	0.0315003	3112	2	2	GO:0015688_iron chelate transport
LCN2	SLC22A17	0.164784	0.0315003	0.0315003	3214	2	2	GO:0015891_siderophore transport
LCN2	SLC22A17	0.164784	0.0315003	0.094501	5099	3	3	GO:0033212_iron assimilation
LCN2	SLC22A17	0.164784	0.0315003	0.094501	5100	3	3	GO:0033214_iron assimilation by chelation and transport
NAGPA	RAB7A	0.275005	0.000449314	0.0202191	1560	10	10	GO:0006622_protein targeting to lysosome
NAGPA	RAB7A	0.275005	0.000449314	0.0247123	1561	11	11	GO:0006623_protein targeting to vacuole
NAGPA	RAB7A	0.275005	0.000449314	0.0350465	10807	13	13	GO:0072665_protein localization to vacuole
NAGPA	RAB7A	0.275005	0.000449314	0.0247123	10808	11	11	GO:0072666_establishment of protein localization to vacuole
TNFRSF11A	TNFSF11	0.133166	0.0717687	0.0717687	10421	2	2	GO:0071810_regulation of fever generation by regulation of prostaglandin secretion
TNFRSF11A	TNFSF11	0.133166	0.0717687	0.0717687	10422	2	2	GO:0071812_positive regulation of fever generation by positive regulation of prostaglandin secretion
TNFRSF11A	TNFSF11	0.133166	0.0717687	0.0717687	10433	2	2	GO:0071847_TNFSF11-mediated signaling pathway
TNFRSF11A	TNFSF11	0.133166	0.0717687	0.0717687	10434	2	2	GO:0071848_positive regulation of ERK1 and ERK2 cascade via TNFSF11-mediated signaling
UCK1	UCK2	0.24407	0.00918914	0.0918914	2568	5	5	GO:0010138_pyrimidine ribonucleotide salvage
UCK1	UCK2	0.24407	0.00918914	0.0918914	4597	5	5	GO:0032262_pyrimidine nucleotide salvage
UCK1	UCK2	0.24407	0.00918914	0.0918914	6802	5	5	GO:0044206_UMP salvage
UCK1	UCK2	0.24407	0.00918914	0.0275674	6806	3	3	GO:0044211_CTP salvage
ABR	PRAM1	-0.242584	0.00170732	0.0768293	6570	10	10	GO:0043312_neutrophil degranulation
ABR	PRAM1	-0.242584	0.00170732	0.0102439	6571	4	4	GO:0043313_regulation of neutrophil degranulation
ABR	PRAM1	-0.242584	0.00170732	0.0170732	11881	5	5	GO:1902563_regulation of neutrophil activation
ADCYAP1	GHRL	0.312689	0.000734763	0.0668634	4108	14	16	GO:0030252_growth hormone secretion
ADCYAP1	GHRL	0.312689	0.000734763	0.0330643	9023	10	11	GO:0060123_regulation of growth hormone secretion
ADCYAP1	GHRL	0.312689	0.000734763	0.01543	9024	7	8	GO:0060124_positive regulation of growth hormone secretion
ADH1B	ADH5	-0.267262	0.000597181	0.0465801	1201	13	14	GO:0006067_ethanol metabolic process
ADH1B	ADH5	-0.267262	0.000597181	0.0268731	1203	10	11	GO:0006069_ethanol oxidation
ADH1B	ADH5	-0.267262	0.000597181	0.0913687	5338	18	20	GO:0034308_primary alcohol metabolic process
AIF1	LPAR1	-0.217889	0.00741318	0.00741318	10373	2	2	GO:0071673_positive regulation of smooth muscle cell chemotaxis
AIF1	LPAR1	-0.217889	0.00741318	0.0741318	10370	5	5	GO:0071670_smooth muscle cell chemotaxis
AIF1	LPAR1	-0.217889	0.00741318	0.0222396	10371	3	3	GO:0071671_regulation of smooth muscle cell chemotaxis
ALKBH1	FTO	-0.31288	0.00152814	0.00152814	6156	2	2	GO:0042245_RNA repair
ALKBH1	FTO	-0.31288	0.00152814	0.0320909	1333	7	7	GO:0006307_DNA dealkylation involved in DNA repair
ALKBH1	FTO	-0.31288	0.00152814	0.0550129	10101	9	11	GO:0070989_oxidative demethylation
ALKBH3	FTO	-0.272496	0.00700961	0.0736009	1333	7	7	GO:0006307_DNA dealkylation involved in DNA repair
ALKBH3	FTO	-0.272496	0.00700961	0.0210288	5641	3	3	GO:0035511_oxidative DNA demethylation
ALKBH3	FTO	-0.272496	0.00700961	0.00700961	5658	2	2	GO:0035552_oxidative single-stranded DNA demethylation
APOC3	HNRNPK	-0.173531	0.000556256	0.0250315	2945	10	13	GO:0010984_regulation of lipoprotein particle clearance
APOC3	HNRNPK	-0.173531	0.000556256	0.00834384	2949	6	7	GO:0010988_regulation of low-density lipoprotein particle clearance
APOC3	HNRNPK	-0.173531	0.000556256	0.0667507	5376	16	17	GO:0034383_low-density lipoprotein particle clearance
ATRAID	DAB2IP	0.222799	0.0128348	0.065034	2121	8	8	GO:0008054_cyclin catabolic process
ATRAID	DAB2IP	0.222799	0.0128348	0.0192522	12314	3	3	GO:2000598_regulation of cyclin catabolic process
ATRAID	DAB2IP	0.222799	0.0128348	0.0192522	12315	3	3	GO:2000599_negative regulation of cyclin catabolic process
CD300A	GH1	0.235302	0.00321947	0.0321947	2651	5	8	GO:0010533_regulation of activation of Janus kinase activity
CD300A	GH1	0.235302	0.00321947	0.0193168	2652	4	7	GO:0010534_regulation of activation of JAK2 kinase activity
CD300A	GH1	0.235302	0.00321947	0.0676089	6430	7	10	GO:0042977_activation of JAK2 kinase activity
CD38	TNFRSF11B	-0.281292	0.00146729	0.0968412	5257	12	13	GO:0034104_negative regulation of tissue remodeling
CD38	TNFRSF11B	-0.281292	0.00146729	0.0410841	7250	8	9	GO:0045779_negative regulation of bone resorption
CD38	TNFRSF11B	-0.281292	0.00146729	0.0660281	7706	10	11	GO:0046851_negative regulation of bone remodeling
CDK5RAP2	HTT	-0.257589	0.000463667	0.0421937	47	14	14	GO:0000132_establishment of mitotic spindle orientation
CDK5RAP2	HTT	-0.257589	0.000463667	0.05564	6055	16	16	GO:0040001_establishment of mitotic spindle localization
CDK5RAP2	HTT	-0.257589	0.000463667	0.05564	8500	16	17	GO:0051294_establishment of spindle orientation
CST1	ITPR3	0.289733	3.21376e-05	0.079862	2086	71	131	GO:0007606_sensory perception of chemical stimulus
CST1	ITPR3	0.289733	3.21376e-05	0.0290203	8288	43	61	GO:0050909_sensory perception of taste
CST1	ITPR3	0.289733	3.21376e-05	0.00292452	8292	14	21	GO:0050913_sensory perception of bitter taste
CTR9	WDR61	-0.218293	0.0156683	0.0156683	5465	2	2	GO:0034729_histone H3-K79 methylation
CTR9	WDR61	-0.218293	0.0156683	0.0156683	12545	2	2	GO:2001160_regulation of histone H3-K79 methylation
CTR9	WDR61	-0.218293	0.0156683	0.0156683	12546	2	2	GO:2001162_positive regulation of histone H3-K79 methylation
CYP11A1	HSD17B1	0.270785	0.0028628	0.0744327	1622	13	15	GO:0006702_androgen biosynthetic process
CYP11A1	HSD17B1	0.270785	0.0028628	0.0300594	1623	7	9	GO:0006703_estrogen biosynthetic process
CYP11A1	HSD17B1	0.270785	0.0028628	0.0429419	9713	6	6	GO:0061370_testosterone biosynthetic process
DAB2IP	NELL1	-0.215794	0.00446694	0.065034	2121	8	8	GO:0008054_cyclin catabolic process
DAB2IP	NELL1	-0.215794	0.00446694	0.0134008	12314	3	3	GO:2000598_regulation of cyclin catabolic process
DAB2IP	NELL1	-0.215794	0.00446694	0.0134008	12315	3	3	GO:2000599_negative regulation of cyclin catabolic process
DDX58	IFIH1	-0.169828	0.0807845	0.0807845	2442	3	3	GO:0009597_detection of virus
DDX58	IFIH1	-0.169828	0.0807845	0.0807845	5353	3	3	GO:0034343_type III interferon production
DDX58	IFIH1	-0.169828	0.0807845	0.0807845	5354	3	3	GO:0034344_regulation of type III interferon production
DDX58	TLR3	-0.183264	0.0427796	0.0641694	2442	3	3	GO:0009597_detection of virus
DDX58	TLR3	-0.183264	0.0427796	0.0641694	5353	3	3	GO:0034343_type III interferon production
DDX58	TLR3	-0.183264	0.0427796	0.0641694	5354	3	3	GO:0034344_regulation of type III interferon production
DIO1	TPO	-0.311475	8.79031e-05	0.00922982	1536	15	17	GO:0006590_thyroid hormone generation
DIO1	TPO	-0.311475	8.79031e-05	0.0134492	6223	18	20	GO:0042403_thyroid hormone metabolic process
DIO1	TPO	-0.311475	8.79031e-05	0.068643	6247	54	60	GO:0042446_hormone biosynthetic process
DKK3	REST	0.22237	0.0106506	0.0639034	4646	4	4	GO:0032345_negative regulation of aldosterone metabolic process
DKK3	REST	0.22237	0.0106506	0.0639034	4649	4	4	GO:0032348_negative regulation of aldosterone biosynthetic process
DKK3	REST	0.22237	0.0106506	0.0639034	11999	4	4	GO:2000065_negative regulation of cortisol biosynthetic process
DLL4	TNNI3	-0.28756	8.26763e-05	0.0637231	1042	42	44	GO:0003229_ventricular cardiac muscle tissue development
DLL4	TNNI3	-0.28756	8.26763e-05	0.0943635	8881	51	53	GO:0055008_cardiac muscle tissue morphogenesis
DLL4	TNNI3	-0.28756	8.26763e-05	0.0548418	8883	39	40	GO:0055010_ventricular cardiac muscle tissue morphogenesis
DLX2	LHX6	-0.194207	0.00147839	0.0179519	3894	7	7	GO:0021877_forebrain neuron fate commitment
DLX2	LHX6	-0.194207	0.00147839	0.0239358	3904	8	10	GO:0021892_cerebral cortex GABAergic interneuron differentiation
DLX2	LHX6	-0.194207	0.00147839	0.0239358	11218	8	11	GO:0097154_GABAergic neuron differentiation
EGFR	PEX5	0.341482	0.00010013	0.0435566	3856	30	35	GO:0021795_cerebral cortex cell migration
EGFR	PEX5	0.341482	0.00010013	0.0781014	3899	40	48	GO:0021885_forebrain cell migration
EGFR	PEX5	0.341482	0.00010013	0.0666866	3971	37	45	GO:0022029_telencephalon cell migration
EIF2B2	ZP3	0.272274	3.09177e-05	0.0253525	203	41	50	GO:0001541_ovarian follicle development
EIF2B2	ZP3	0.272274	3.09177e-05	0.0464229	2185	78	92	GO:0008585_female gonad development
EIF2B2	ZP3	0.272274	3.09177e-05	0.0904651	3991	77	88	GO:0022602_ovulation cycle process
EPOR	KIT	-0.231328	0.00317684	0.00317684	6012	2	2	GO:0038162_erythropoietin-mediated signaling pathway
EPOR	KIT	-0.231328	0.00317684	0.019061	5873	4	4	GO:0036017_response to erythropoietin
EPOR	KIT	-0.231328	0.00317684	0.019061	5874	4	4	GO:0036018_cellular response to erythropoietin
F2RL1	OPHN1	-0.339521	1.72573e-06	0.047449	4028	235	249	GO:0030031_cell projection assembly
F2RL1	OPHN1	-0.339521	1.72573e-06	0.0144702	4050	130	137	GO:0030100_regulation of endocytosis
F2RL1	OPHN1	-0.339521	1.72573e-06	0.0454471	9367	230	246	GO:0060627_regulation of vesicle-mediated transport
F2RL1	PELI1	-0.223757	0.00436946	0.0262168	5281	4	4	GO:0034139_regulation of toll-like receptor 3 signaling pathway
F2RL1	PELI1	-0.223757	0.00436946	0.0131084	5283	3	3	GO:0034141_positive regulation of toll-like receptor 3 signaling pathway
F2RL1	PELI1	-0.223757	0.00436946	0.0777966	5287	7	7	GO:0034145_positive regulation of toll-like receptor 4 signaling pathway
FGF10	PID1	-0.257986	0.0141917	0.0141917	9900	2	2	GO:0070346_positive regulation of fat cell proliferation
FGF10	PID1	-0.257986	0.0141917	0.0851504	9896	4	4	GO:0070341_fat cell proliferation
FGF10	PID1	-0.257986	0.0141917	0.0851504	9898	4	4	GO:0070344_regulation of fat cell proliferation
FGFR3	KIT	-0.277912	0.00119614	0.0789454	6283	12	16	GO:0042508_tyrosine phosphorylation of Stat1 protein
FGFR3	KIT	-0.277912	0.00119614	0.0538264	6285	10	13	GO:0042510_regulation of tyrosine phosphorylation of Stat1 protein
FGFR3	KIT	-0.277912	0.00119614	0.033492	6286	8	9	GO:0042511_positive regulation of tyrosine phosphorylation of Stat1 protein
FITM2	PNPLA2	0.294588	0.000330209	0.0148594	2873	10	11	GO:0010889_regulation of sequestering of triglyceride
FITM2	PNPLA2	0.294588	0.000330209	0.0257563	4205	13	14	GO:0030730_sequestering of triglyceride
FITM2	PNPLA2	0.294588	0.000330209	0.0627398	11026	20	23	GO:0090207_regulation of triglyceride metabolic process
FUT1	FUT2	0.218308	0.0157517	0.0682611	3555	6	9	GO:0019317_fucose catabolic process
FUT1	FUT2	0.218308	0.0157517	0.0682611	6203	6	9	GO:0042354_L-fucose metabolic process
FUT1	FUT2	0.218308	0.0157517	0.0682611	6204	6	9	GO:0042355_L-fucose catabolic process
FUT1	FUT8	0.219998	0.018203	0.0682611	3555	6	9	GO:0019317_fucose catabolic process
FUT1	FUT8	0.219998	0.018203	0.0682611	6203	6	9	GO:0042354_L-fucose metabolic process
FUT1	FUT8	0.219998	0.018203	0.0682611	6204	6	9	GO:0042355_L-fucose catabolic process
FUT10	FUT7	0.230485	0.0100896	0.0682611	3555	6	9	GO:0019317_fucose catabolic process
FUT10	FUT7	0.230485	0.0100896	0.0682611	6203	6	9	GO:0042354_L-fucose metabolic process
FUT10	FUT7	0.230485	0.0100896	0.0682611	6204	6	9	GO:0042355_L-fucose catabolic process
FUT7	FUT8	0.241626	0.00817674	0.0682611	3555	6	9	GO:0019317_fucose catabolic process
FUT7	FUT8	0.241626	0.00817674	0.0682611	6203	6	9	GO:0042354_L-fucose metabolic process
FUT7	FUT8	0.241626	0.00817674	0.0682611	6204	6	9	GO:0042355_L-fucose catabolic process
GBP1	STAR	0.369991	2.01254e-06	0.0118458	5352	109	118	GO:0034341_response to interferon-gamma
GBP1	STAR	0.369991	2.01254e-06	0.0963031	10211	438	478	GO:0071345_cellular response to cytokine stimulus
GBP1	STAR	0.369991	2.01254e-06	0.00824136	10212	91	98	GO:0071346_cellular response to interferon-gamma
HEY1	TNNI3	-0.285493	0.000176526	0.0637231	1042	42	44	GO:0003229_ventricular cardiac muscle tissue development
HEY1	TNNI3	-0.285493	0.000176526	0.0943635	8881	51	53	GO:0055008_cardiac muscle tissue morphogenesis
HEY1	TNNI3	-0.285493	0.000176526	0.0548418	8883	39	40	GO:0055010_ventricular cardiac muscle tissue morphogenesis
IDH1	LHX9	-0.32608	2.05786e-05	0.0464229	2185	78	92	GO:0008585_female gonad development
IDH1	LHX9	-0.32608	2.05786e-05	0.0752146	7595	86	101	GO:0046545_development of primary female sexual characteristics
IDH1	LHX9	-0.32608	2.05786e-05	0.0842692	7645	91	106	GO:0046660_female sex differentiation
IFIH1	TLR3	-0.200414	0.03062	0.0641694	2442	3	3	GO:0009597_detection of virus
IFIH1	TLR3	-0.200414	0.03062	0.0641694	5353	3	3	GO:0034343_type III interferon production
IFIH1	TLR3	-0.200414	0.03062	0.0641694	5354	3	3	GO:0034344_regulation of type III interferon production
LHX6	NKX2-1	-0.209595	0.0017097	0.0179519	3894	7	7	GO:0021877_forebrain neuron fate commitment
LHX6	NKX2-1	-0.209595	0.0017097	0.0239358	3904	8	10	GO:0021892_cerebral cortex GABAergic interneuron differentiation
LHX6	NKX2-1	-0.209595	0.0017097	0.0239358	11218	8	11	GO:0097154_GABAergic neuron differentiation
LRRK2	SCLT1	-0.327966	2.62643e-06	0.0451877	3816	186	198	GO:0021700_developmental maturation
LRRK2	SCLT1	-0.327966	2.62643e-06	0.00106633	6310	29	32	GO:0042551_neuron maturation
LRRK2	SCLT1	-0.327966	2.62643e-06	0.0184401	7900	119	125	GO:0048469_cell maturation
MMP7	NOD2	0.273636	0.00199255	0.00199255	827	2	3	GO:0002775_antimicrobial peptide production
MMP7	NOD2	0.273636	0.00199255	0.00199255	830	2	3	GO:0002778_antibacterial peptide production
MMP7	NOD2	0.273636	0.00199255	0.0717317	3658	9	14	GO:0019730_antimicrobial humoral response
NEK2	RANBP1	0.250367	0.00246928	0.0246928	1868	5	5	GO:0007100_mitotic centrosome separation
NEK2	RANBP1	0.250367	0.00246928	0.00740785	7612	3	3	GO:0046602_regulation of mitotic centrosome separation
NEK2	RANBP1	0.250367	0.00246928	0.0370392	8505	6	6	GO:0051299_centrosome separation
NFKBIA	TNFSF14	0.264428	0.000309687	0.0139359	1954	10	10	GO:0007253_cytoplasmic sequestering of NF-kappaB
NFKBIA	TNFSF14	0.264428	0.000309687	0.0529564	6199	19	19	GO:0042347_negative regulation of NF-kappaB import into nucleus
NFKBIA	TNFSF14	0.264428	0.000309687	0.0715377	6443	22	22	GO:0042994_cytoplasmic sequestering of transcription factor
NRP1	NRP2	-0.178659	0.0272159	0.0985763	11298	4	4	GO:0097490_sympathetic neuron projection extension
NRP1	NRP2	-0.178659	0.0272159	0.0985763	11299	4	4	GO:0097491_sympathetic neuron projection guidance
NRP1	NRP2	-0.178659	0.0272159	0.0985763	11831	4	4	GO:1902285_semaphorin-plexin signaling pathway involved in neuron projection guidance
NRP2	SEMA3A	-0.164177	0.0328588	0.0985763	11298	4	4	GO:0097490_sympathetic neuron projection extension
NRP2	SEMA3A	-0.164177	0.0328588	0.0985763	11299	4	4	GO:0097491_sympathetic neuron projection guidance
NRP2	SEMA3A	-0.164177	0.0328588	0.0985763	11831	4	4	GO:1902285_semaphorin-plexin signaling pathway involved in neuron projection guidance
NTF3	REL	-0.365353	1.93205e-06	0.0411933	10104	207	221	GO:0070997_neuron death
NTF3	REL	-0.365353	1.93205e-06	0.0300936	11543	177	188	GO:1901214_regulation of neuron death
NTF3	REL	-0.365353	1.93205e-06	0.0140267	11544	121	129	GO:1901215_negative regulation of neuron death
PDGFRA	VEGFA	-0.244325	0.00237778	0.0939312	5985	10	13	GO:0038084_vascular endothelial growth factor signaling pathway
PDGFRA	VEGFA	-0.244325	0.00237778	0.00713335	5986	3	3	GO:0038086_VEGF-activated platelet-derived growth factor receptor signaling pathway
PDGFRA	VEGFA	-0.244325	0.00237778	0.00713335	5988	3	3	GO:0038091_positive regulation of cell proliferation by VEGF-activated platelet derived growth factor receptor signaling pathway
PRKCZ	TNFSF4	0.250632	0.00530581	0.0972732	4789	11	13	GO:0032616_interleukin-13 production
PRKCZ	TNFSF4	0.250632	0.00530581	0.0795872	4816	10	12	GO:0032656_regulation of interleukin-13 production
PRKCZ	TNFSF4	0.250632	0.00530581	0.0795872	7163	6	6	GO:0045630_positive regulation of T-helper 2 cell differentiation
PRKD1	PRKD2	-0.209487	0.0109172	0.0655032	5976	4	4	GO:0038033_positive regulation of endothelial cell chemotaxis by VEGF-activated vascular endothelial growth factor receptor signaling pathway
PRKD1	PRKD2	-0.209487	0.0109172	0.0655032	11681	4	4	GO:1901725_regulation of histone deacetylase activity
PRKD1	PRKD2	-0.209487	0.0109172	0.0327516	11682	3	3	GO:1901727_positive regulation of histone deacetylase activity
RARB	SALL1	0.275584	5.2443e-05	0.0330391	5528	36	40	GO:0035137_hindlimb morphogenesis
RARB	SALL1	0.275584	5.2443e-05	0.0928241	7194	60	76	GO:0045666_positive regulation of neuron differentiation
RARB	SALL1	0.275584	5.2443e-05	0.024386	7948	31	36	GO:0048566_embryonic digestive tract development
TALDO1	TKT	0.267602	0.00475617	0.00475617	1158	2	2	GO:0005999_xylulose biosynthetic process
TALDO1	TKT	0.267602	0.00475617	0.028537	1156	4	4	GO:0005997_xylulose metabolic process
TALDO1	TKT	0.267602	0.00475617	0.028537	3560	4	4	GO:0019322_pentose biosynthetic process
ABCB6	SLC30A1	-0.146288	0.0740731	0.0740731	10332	2	2	GO:0071585_detoxification of cadmium ion
ABCB6	SLC30A1	-0.146288	0.0740731	0.0740731	11947	2	2	GO:1990170_stress response to cadmium ion
ABCC3	CYP8B1	-0.357007	3.20864e-06	0.0943435	2136	243	278	GO:0008202_steroid metabolic process
ABCC3	CYP8B1	-0.357007	3.20864e-06	0.00190914	2138	35	45	GO:0008206_bile acid metabolic process
ACAT1	BCL2	-0.405313	2.9623e-05	0.0844257	233	76	87	GO:0001656_metanephros development
ACAT1	BCL2	-0.405313	2.9623e-05	0.0757165	10493	72	84	GO:0072006_nephron development
ACVR1B	NODAL	0.200914	0.0165293	0.0835597	9740	5	5	GO:0061450_trophoblast cell migration
ACVR1B	NODAL	0.200914	0.0165293	0.0835597	11526	5	5	GO:1901163_regulation of trophoblast cell migration
ACVR1B	TIMP1	-0.184821	0.0167119	0.0835597	9740	5	5	GO:0061450_trophoblast cell migration
ACVR1B	TIMP1	-0.184821	0.0167119	0.0835597	11526	5	5	GO:1901163_regulation of trophoblast cell migration
ADAM8	CCL24	0.222844	0.00469535	0.00469535	12208	2	2	GO:2000418_positive regulation of eosinophil migration
ADAM8	CCL24	0.222844	0.00469535	0.0281721	12206	4	4	GO:2000416_regulation of eosinophil migration
ADAM9	FGF7	-0.223633	0.010616	0.05308	8608	5	5	GO:0051547_regulation of keratinocyte migration
ADAM9	FGF7	-0.223633	0.010616	0.05308	8609	5	5	GO:0051549_positive regulation of keratinocyte migration
ADH5	ATP2B4	0.184652	0.0110587	0.084971	3380	7	7	GO:0017014_protein nitrosylation
ADH5	ATP2B4	0.184652	0.0110587	0.084971	3420	7	7	GO:0018119_peptidyl-cysteine S-nitrosylation
ADH5	GAPDH	0.226799	0.00742357	0.084971	3380	7	7	GO:0017014_protein nitrosylation
ADH5	GAPDH	0.226799	0.00742357	0.084971	3420	7	7	GO:0018119_peptidyl-cysteine S-nitrosylation
ALKBH5	FTO	0.215069	0.023934	0.023934	5642	2	2	GO:0035513_oxidative RNA demethylation
ALKBH5	FTO	0.215069	0.023934	0.023934	5659	2	2	GO:0035553_oxidative single-stranded RNA demethylation
AMPD1	ATIC	-0.289509	0.00185737	0.0417908	1268	10	10	GO:0006188_IMP biosynthetic process
AMPD1	ATIC	-0.289509	0.00185737	0.0612932	7390	12	12	GO:0046040_IMP metabolic process
APOM	PLAGL2	0.278863	0.000479846	0.0575815	5370	16	17	GO:0034377_plasma lipoprotein particle assembly
APOM	PLAGL2	0.278863	0.000479846	0.065259	9767	17	18	GO:0065005_protein-lipid complex assembly
ARG1	SKI	-0.300907	4.41127e-05	0.0205124	9836	31	34	GO:0070206_protein trimerization
ARG1	SKI	-0.300907	4.41127e-05	0.00344079	9837	13	16	GO:0070207_protein homotrimerization
ASCL1	NRP1	-0.188442	0.00485179	0.0727768	9752	6	7	GO:0061548_ganglion development
ASCL1	NRP1	-0.188442	0.00485179	0.0727768	9753	6	7	GO:0061549_sympathetic ganglion development
ATP10D	NPC2	-0.322361	5.40434e-05	0.0862533	3139	57	63	GO:0015748_organophosphate ester transport
ATP10D	NPC2	-0.322361	5.40434e-05	0.0359929	3221	37	41	GO:0015914_phospholipid transport
AVP	NPAS3	-0.177317	0.00308866	0.0890151	6359	11	11	GO:0042711_maternal behavior
AVP	NPAS3	-0.177317	0.00308866	0.0890151	9437	11	11	GO:0060746_parental behavior
AVPR1A	CA2	0.204335	0.0100263	0.0601577	4918	4	4	GO:0032847_regulation of cellular pH reduction
AVPR1A	CA2	0.204335	0.0100263	0.0300788	4920	3	3	GO:0032849_positive regulation of cellular pH reduction
AVPR1A	SNCA	0.261723	0.000611629	0.0403675	2991	12	13	GO:0014048_regulation of glutamate secretion
AVPR1A	SNCA	0.261723	0.000611629	0.0831816	8784	17	19	GO:0051955_regulation of amino acid transport
AZU1	CMA1	0.125685	0.0771191	0.0771191	6149	2	2	GO:0042222_interleukin-1 biosynthetic process
AZU1	CMA1	0.125685	0.0771191	0.0771191	8172	2	2	GO:0050720_interleukin-1 beta biosynthetic process
BDNF	CDKN1A	-0.326524	0.000799314	0.041964	5936	15	15	GO:0036296_response to increased oxygen levels
BDNF	CDKN1A	-0.326524	0.000799314	0.041964	8924	15	15	GO:0055093_response to hyperoxia
BHLHE41	KLHL41	-0.339058	9.21034e-05	0.0786907	2832	49	52	GO:0010830_regulation of myotube differentiation
BHLHE41	KLHL41	-0.339058	9.21034e-05	0.0784721	8425	72	76	GO:0051153_regulation of striated muscle cell differentiation
BHLHE41	SMYD1	-0.36687	0.000133828	0.0786907	2832	49	52	GO:0010830_regulation of myotube differentiation
BHLHE41	SMYD1	-0.36687	0.000133828	0.0855159	8425	72	76	GO:0051153_regulation of striated muscle cell differentiation
BRD4	DDX39B	0.202978	0.0151816	0.0910896	11726	4	4	GO:1901977_negative regulation of cell cycle checkpoint
BRD4	DDX39B	0.202978	0.0151816	0.0910896	11955	4	4	GO:2000002_negative regulation of DNA damage checkpoint
CAD	CPS1	-0.158193	0.0988071	0.0988071	9919	2	2	GO:0070408_carbamoyl phosphate metabolic process
CAD	CPS1	-0.158193	0.0988071	0.0988071	9920	2	2	GO:0070409_carbamoyl phosphate biosynthetic process
CARD9	PCSK5	-0.343377	3.25979e-06	0.0136455	6098	92	104	GO:0042089_cytokine biosynthetic process
CARD9	PCSK5	-0.343377	3.25979e-06	0.014555	6110	95	107	GO:0042107_cytokine metabolic process
CAV1	EPO	-0.21729	0.00283378	0.0991823	5936	15	15	GO:0036296_response to increased oxygen levels
CAV1	EPO	-0.21729	0.00283378	0.0991823	8924	15	15	GO:0055093_response to hyperoxia
CAV1	NCF2	-0.26811	0.000585134	0.041964	5936	15	15	GO:0036296_response to increased oxygen levels
CAV1	NCF2	-0.26811	0.000585134	0.041964	8924	15	15	GO:0055093_response to hyperoxia
CD1B	CD1D	-0.163169	0.00401436	0.0843015	7759	7	7	GO:0048003_antigen processing and presentation of lipid antigen via MHC class Ib
CD1B	CD1D	-0.163169	0.00401436	0.0843015	7761	7	7	GO:0048007_antigen processing and presentation, exogenous lipid antigen via MHC class Ib
CD274	F2RL1	-0.292539	0.000164493	0.0715543	4787	30	38	GO:0032613_interleukin-10 production
CD274	F2RL1	-0.292539	0.000164493	0.0046058	10794	8	11	GO:0072608_interleukin-10 secretion
CD36	F2RL1	-0.223262	0.00487782	0.0731673	9012	6	6	GO:0060099_regulation of phagocytosis, engulfment
CD36	F2RL1	-0.223262	0.00487782	0.0292669	9013	4	4	GO:0060100_positive regulation of phagocytosis, engulfment
CDC25A	CHEK1	-0.289278	8.86018e-05	0.0204171	5444	37	40	GO:0034644_cellular response to UV
CDC25A	CHEK1	-0.289278	8.86018e-05	0.0487463	10291	64	79	GO:0071482_cellular response to light stimulus
CDC25A	HYAL1	0.36092	9.1969e-05	0.0204171	5444	37	40	GO:0034644_cellular response to UV
CDC25A	HYAL1	0.36092	9.1969e-05	0.0487463	10291	64	79	GO:0071482_cellular response to light stimulus
CDC25A	TNFRSF10A	0.402413	1.13098e-06	0.0225064	10143	200	221	GO:0071214_cellular response to abiotic stimulus
CDC25A	TNFRSF10A	0.402413	1.13098e-06	0.0755436	10465	366	393	GO:0071900_regulation of protein serine/threonine kinase activity
CDK2AP1	LSM11	-0.219152	0.00463951	0.0974297	32	7	7	GO:0000084_mitotic S phase
CDK2AP1	LSM11	-0.219152	0.00463951	0.0974297	8519	7	7	GO:0051320_S phase
CDKN2B	WNT10A	0.283955	1.69419e-06	0.0333773	10321	199	209	GO:0071559_response to transforming growth factor beta
CDKN2B	WNT10A	0.283955	1.69419e-06	0.0330419	10322	198	208	GO:0071560_cellular response to transforming growth factor beta stimulus
CEND1	GLI1	0.268863	0.000242066	0.0786716	3813	26	31	GO:0021696_cerebellar cortex morphogenesis
CEND1	GLI1	0.268863	0.000242066	0.00871439	3930	9	12	GO:0021936_regulation of cerebellar granule cell precursor proliferation
CER1	NPPC	0.139763	0.00914465	0.0761984	1131	9	10	GO:0003417_growth plate cartilage development
CER1	NPPC	0.139763	0.00914465	0.0548679	1133	4	4	GO:0003419_growth plate cartilage chondrocyte proliferation
CHPT1	PLA2G4A	-0.206431	0.016475	0.0375169	1590	4	4	GO:0006663_platelet activating factor biosynthetic process
CHPT1	PLA2G4A	-0.206431	0.016475	0.0625282	7554	5	5	GO:0046469_platelet activating factor metabolic process
CHPT1	PLA2G5	-0.282316	0.000194742	0.00116845	1590	4	4	GO:0006663_platelet activating factor biosynthetic process
CHPT1	PLA2G5	-0.282316	0.000194742	0.00194742	7554	5	5	GO:0046469_platelet activating factor metabolic process
CITED2	PLCB1	0.269345	0.000122382	0.0871848	12087	63	73	GO:2000241_regulation of reproductive process
CITED2	PLCB1	0.269345	0.000122382	0.0145085	12089	26	31	GO:2000243_positive regulation of reproductive process
CROT	FOLH1	-0.407601	1.59566e-06	0.0289533	1639	191	200	GO:0006732_coenzyme metabolic process
CROT	FOLH1	-0.407601	1.59566e-06	0.0476944	8444	245	258	GO:0051186_cofactor metabolic process
CST1	TAS2R13	0.174672	0.000282224	0.0846671	8286	25	65	GO:0050907_detection of chemical stimulus involved in sensory perception
CST1	TAS2R13	0.174672	0.000282224	0.0482602	8291	19	30	GO:0050912_detection of chemical stimulus involved in sensory perception of taste
CYP27B1	PAFAH1B2	0.269031	0.000965738	0.0878822	4552	14	15	GO:0032106_positive regulation of response to extracellular stimulus
CYP27B1	PAFAH1B2	0.269031	0.000965738	0.0878822	4555	14	15	GO:0032109_positive regulation of response to nutrient levels
CYP2D6	POR	0.25472	0.00432541	0.00432541	11119	2	2	GO:0090345_cellular organohalogen metabolic process
CYP2D6	POR	0.25472	0.00432541	0.00432541	11120	2	2	GO:0090346_cellular organofluorine metabolic process
CYP3A4	CYP4F12	-0.219776	0.00109688	0.095457	3389	23	33	GO:0017144_drug metabolic process
CYP3A4	CYP4F12	-0.219776	0.00109688	0.0855569	6208	13	15	GO:0042362_fat-soluble vitamin biosynthetic process
DIO1	GATA3	-0.306173	0.00205894	0.0720629	1536	15	17	GO:0006590_thyroid hormone generation
DIO1	GATA3	-0.306173	0.00205894	0.0801101	6223	18	20	GO:0042403_thyroid hormone metabolic process
DIO1	HPN	-0.269575	0.000322223	0.0169167	1536	15	17	GO:0006590_thyroid hormone generation
DIO1	HPN	-0.269575	0.000322223	0.02465	6223	18	20	GO:0042403_thyroid hormone metabolic process
DIO2	PSTK	0.275457	0.00410755	0.0410755	196	5	6	GO:0001514_selenocysteine incorporation
DIO2	PSTK	0.275457	0.00410755	0.0410755	1429	5	6	GO:0006451_translational readthrough
DNA2	PID1	-0.275539	0.000852025	0.0468614	1303	11	11	GO:0006264_mitochondrial DNA replication
DNA2	PID1	-0.275539	0.000852025	0.0775342	4522	14	14	GO:0032042_mitochondrial DNA metabolic process
E2F1	KPNA2	0.235826	0.00223698	0.0805314	33	9	9	GO:0000085_mitotic G2 phase
E2F1	KPNA2	0.235826	0.00223698	0.0805314	8518	9	9	GO:0051319_G2 phase
EDA	TGM2	0.202839	0.00616304	0.0369782	9357	4	5	GO:0060605_tube lumen cavitation
EDA	TGM2	0.202839	0.00616304	0.0369782	9380	4	5	GO:0060662_salivary gland cavitation
EDNRB	PLCB1	0.329321	3.62785e-05	0.070852	12087	63	73	GO:2000241_regulation of reproductive process
EDNRB	PLCB1	0.329321	3.62785e-05	0.0117905	12089	26	31	GO:2000243_positive regulation of reproductive process
EGFR	PLA2G1B	-0.197027	0.0097149	0.0582894	4697	4	5	GO:0032430_positive regulation of phospholipase A2 activity
EGFR	PLA2G1B	-0.197027	0.0097149	0.0291447	4698	3	4	GO:0032431_activation of phospholipase A2 activity
ENPP1	FGF23	0.149145	0.0108333	0.065	4194	4	6	GO:0030643_cellular phosphate ion homeostasis
ENPP1	FGF23	0.149145	0.0108333	0.065	10747	4	6	GO:0072502_cellular trivalent inorganic anion homeostasis
F10	SERPINC1	-0.339084	9.95966e-06	0.00119516	2078	16	19	GO:0007597_blood coagulation, intrinsic pathway
F10	SERPINC1	-0.339084	9.95966e-06	0.0164633	10722	58	88	GO:0072376_protein activation cascade
F2RL1	HYAL2	-0.231284	0.00966033	0.0966033	12237	5	6	GO:2000484_positive regulation of interleukin-8 secretion
F2RL1	HYAL2	-0.231284	0.00966033	0.0966033	12427	5	6	GO:2000778_positive regulation of interleukin-6 secretion
FABP4	FOS	0.276679	2.05983e-05	0.082496	10160	90	96	GO:0071241_cellular response to inorganic substance
FABP4	FOS	0.276679	2.05983e-05	0.0684068	10164	82	88	GO:0071248_cellular response to metal ion
FGF10	HBEGF	-0.217381	0.00558276	0.05308	8608	5	5	GO:0051547_regulation of keratinocyte migration
FGF10	HBEGF	-0.217381	0.00558276	0.05308	8609	5	5	GO:0051549_positive regulation of keratinocyte migration
FGFR3	FGFR4	-0.279223	0.00261637	0.00261637	9636	2	2	GO:0061144_alveolar secondary septum development
FGFR3	FGFR4	-0.279223	0.00261637	0.0732583	9232	8	8	GO:0060430_lung saccule development
FIS1	MCUR1	0.297747	0.000224143	0.0147934	8611	12	12	GO:0051560_mitochondrial calcium ion homeostasis
FIS1	MCUR1	0.297747	0.000224143	0.00336215	8612	6	6	GO:0051561_positive regulation of mitochondrial calcium ion concentration
FOS	NETO1	0.241317	1.03697e-05	0.042464	2090	91	105	GO:0007612_learning
FOS	NETO1	0.241317	1.03697e-05	0.0121948	2163	49	60	GO:0008306_associative learning
FUCA1	HYAL3	0.304631	5.02383e-05	0.0889218	1176	60	66	GO:0006026_aminoglycan catabolic process
FUCA1	HYAL3	0.304631	5.02383e-05	0.071891	1177	54	59	GO:0006027_glycosaminoglycan catabolic process
GAL3ST1	UGT8	0.197446	0.0426862	0.0426862	1605	2	2	GO:0006682_galactosylceramide biosynthetic process
GAL3ST1	UGT8	0.197446	0.0426862	0.0426862	3583	2	2	GO:0019375_galactolipid biosynthetic process
GHRL	UTS2	0.128938	0.0210482	0.0702697	6374	4	8	GO:0042747_circadian sleep/wake cycle, REM sleep
GHRL	UTS2	0.128938	0.0210482	0.0210482	6186	2	6	GO:0042320_regulation of circadian sleep/wake cycle, REM sleep
GJA1	MEF2C	0.213642	0.00850802	0.025524	12449	3	4	GO:2000822_regulation of behavioral fear response
GJA1	MEF2C	0.213642	0.00850802	0.025524	12494	3	4	GO:2000987_positive regulation of behavioral fear response
GJA1	UCN	0.205462	0.0537148	0.0805722	12449	3	4	GO:2000822_regulation of behavioral fear response
GJA1	UCN	0.205462	0.0537148	0.0805722	12494	3	4	GO:2000987_positive regulation of behavioral fear response
GJC1	PDE4D	-0.315231	7.9833e-05	0.0421518	10871	33	36	GO:0086004_regulation of cardiac muscle cell contraction
GJC1	PDE4D	-0.315231	7.9833e-05	0.0280214	10893	27	30	GO:0086065_cell communication involved in cardiac conduction
GLI3	INSIG2	-0.260556	0.000549648	0.0197873	9176	9	10	GO:0060363_cranial suture morphogenesis
GLI3	INSIG2	-0.260556	0.000549648	0.0362768	11198	12	13	GO:0097094_craniofacial suture morphogenesis
GREM1	SIX1	-0.204968	0.00378394	0.0567591	9390	6	6	GO:0060676_ureteric bud formation
GREM1	SIX1	-0.204968	0.00378394	0.0227036	11011	4	4	GO:0090191_negative regulation of branching involved in ureteric bud morphogenesis
GREM1	WNT8B	0.179842	0.00188624	0.0188624	7841	5	5	GO:0048262_determination of dorsal/ventral asymmetry
GREM1	WNT8B	0.179842	0.00188624	0.0528147	7842	8	8	GO:0048263_determination of dorsal identity
GTF2A2	TAF1	-0.27493	0.00270383	0.0757072	8400	8	8	GO:0051123_RNA polymerase II transcriptional preinitiation complex assembly
GTF2A2	TAF1	-0.27493	0.00270383	0.0973379	10060	9	9	GO:0070897_DNA-templated transcriptional preinitiation complex assembly
HEY1	SMAD4	-0.180297	0.00352522	0.0740296	1016	7	10	GO:0003188_heart valve formation
HEY1	SMAD4	-0.180297	0.00352522	0.00352522	1017	2	2	GO:0003190_atrioventricular valve formation
HIF1A	SMAD3	-0.268008	0.00414766	0.0435505	4957	7	7	GO:0032906_transforming growth factor beta2 production
HIF1A	SMAD3	-0.268008	0.00414766	0.0435505	4960	7	7	GO:0032909_regulation of transforming growth factor beta2 production
HPSE	SMAD4	-0.233397	0.000787221	0.0659152	6329	14	14	GO:0042634_regulation of hair cycle
HPSE	SMAD4	-0.233397	0.000787221	0.0432972	8717	11	11	GO:0051797_regulation of hair follicle development
HSF4	PHF2	-0.279585	0.00030759	0.0645939	1450	21	23	GO:0006482_protein demethylation
HSF4	PHF2	-0.279585	0.00030759	0.0645939	2145	21	23	GO:0008214_protein dealkylation
HTT	LDHC	0.130515	0.0965776	0.0965776	3540	2	2	GO:0019244_lactate biosynthetic process from pyruvate
HTT	LDHC	0.130515	0.0965776	0.0965776	3541	2	2	GO:0019249_lactate biosynthetic process
HYAL2	PLCB1	0.311988	1.70708e-05	0.0172074	9971	64	71	GO:0070555_response to interleukin-1
HYAL2	PLCB1	0.311988	1.70708e-05	0.00699905	10213	41	46	GO:0071347_cellular response to interleukin-1
IFIT2	STAR	0.259141	0.0014395	0.0978863	5617	17	17	GO:0035455_response to interferon-alpha
IFIT2	STAR	0.259141	0.0014395	0.0201531	5619	8	8	GO:0035457_cellular response to interferon-alpha
IFIT3	STAR	0.254916	0.000834688	0.0978863	5617	17	17	GO:0035455_response to interferon-alpha
IFIT3	STAR	0.254916	0.000834688	0.0201531	5619	8	8	GO:0035457_cellular response to interferon-alpha
IL4	STAT6	-0.198903	0.0083041	0.0083041	558	2	2	GO:0002296_T-helper 1 cell lineage commitment
IL4	STAT6	-0.198903	0.0083041	0.0498246	7856	4	4	GO:0048295_positive regulation of isotype switching to IgE isotypes
IL6	NGF	-0.277521	0.00472814	0.099291	11181	7	8	GO:0097050_type B pancreatic cell apoptotic process
IL6	NGF	-0.277521	0.00472814	0.0709221	12365	6	7	GO:2000674_regulation of type B pancreatic cell apoptotic process
IRF4	SCGB1A1	-0.211364	0.00265991	0.0731476	4789	11	13	GO:0032616_interleukin-13 production
IRF4	SCGB1A1	-0.211364	0.00265991	0.059848	4816	10	12	GO:0032656_regulation of interleukin-13 production
JUN	NQO1	0.293166	7.46715e-05	0.0612307	6662	41	43	GO:0043525_positive regulation of neuron apoptotic process
JUN	NQO1	0.293166	7.46715e-05	0.0674284	11545	43	45	GO:1901216_positive regulation of neuron death
KDM7A	PHF8	0.212613	0.0274737	0.0824211	10320	3	3	GO:0071557_histone H3-K27 demethylation
KDM7A	PHF8	0.212613	0.0274737	0.0274737	5672	2	3	GO:0035574_histone H4-K20 demethylation
KIF23	PRC1	-0.160439	0.047241	0.047241	6	2	2	GO:0000022_mitotic spindle elongation
KIF23	PRC1	-0.160439	0.047241	0.047241	8460	2	2	GO:0051231_spindle elongation
KIT	TCF7L1	-0.325826	1.46643e-05	0.068277	3670	97	108	GO:0019827_stem cell maintenance
KIT	TCF7L1	-0.325826	1.46643e-05	0.010309	5487	38	43	GO:0035019_somatic stem cell maintenance
KLF4	MYADM	-0.229246	0.0093003	0.0976532	5265	7	7	GO:0034115_negative regulation of heterotypic cell-cell adhesion
KLF4	MYADM	-0.229246	0.0093003	0.0976532	9984	7	7	GO:0070587_regulation of cell-cell adhesion involved in gastrulation
LAMB2	NTRK3	-0.226864	0.0286085	0.0286085	8006	2	3	GO:0048677_axon extension involved in regeneration
LAMB2	NTRK3	-0.226864	0.0286085	0.0286085	8011	2	3	GO:0048682_sprouting of injured axon
LIAS	LIPT2	-0.161394	0.0347482	0.0347482	2246	2	2	GO:0009106_lipoate metabolic process
LIAS	LIPT2	-0.161394	0.0347482	0.0347482	2247	2	2	GO:0009107_lipoate biosynthetic process
LIF	STAT1	0.229129	0.00973198	0.0583919	10659	4	5	GO:0072257_metanephric nephron tubule epithelial cell differentiation
LIF	STAT1	0.229129	0.00973198	0.0583919	10689	4	5	GO:0072307_regulation of metanephric nephron tubule epithelial cell differentiation
LPCAT2	PLA2G5	-0.178448	0.0187585	0.0375169	1590	4	4	GO:0006663_platelet activating factor biosynthetic process
LPCAT2	PLA2G5	-0.178448	0.0187585	0.0625282	7554	5	5	GO:0046469_platelet activating factor metabolic process
LRP1	PTPN2	-0.171351	0.0205742	0.0205742	12305	2	2	GO:2000586_regulation of platelet-derived growth factor receptor-beta signaling pathway
LRP1	PTPN2	-0.171351	0.0205742	0.0205742	12306	2	2	GO:2000587_negative regulation of platelet-derived growth factor receptor-beta signaling pathway
MAP7	NTRK1	0.265353	0.000562032	0.0511449	8942	14	18	GO:0060008_Sertoli cell differentiation
MAP7	NTRK1	0.265353	0.000562032	0.0309117	8943	11	12	GO:0060009_Sertoli cell development
MAPK11	PLCB1	0.339401	6.09266e-06	0.0358614	8419	109	115	GO:0051147_regulation of muscle cell differentiation
MAPK11	PLCB1	0.339401	6.09266e-06	0.0090476	8421	55	59	GO:0051149_positive regulation of muscle cell differentiation
MAPK12	PLCB1	0.287528	8.3051e-05	0.0550628	7104	52	57	GO:0045445_myoblast differentiation
MAPK12	PLCB1	0.287528	8.3051e-05	0.0616654	8421	55	59	GO:0051149_positive regulation of muscle cell differentiation
MEF2C	STAR	0.212172	0.000657699	0.0361735	10159	11	12	GO:0071236_cellular response to antibiotic
MEF2C	STAR	0.212172	0.000657699	0.0513005	11245	13	14	GO:0097237_cellular response to toxic substance
NOS2	SNTA1	-0.22392	0.0121387	0.084971	3380	7	7	GO:0017014_protein nitrosylation
NOS2	SNTA1	-0.22392	0.0121387	0.084971	3420	7	7	GO:0018119_peptidyl-cysteine S-nitrosylation
NOX1	TGFB2	0.132016	0.0213023	0.063907	7009	3	3	GO:0045113_regulation of integrin biosynthetic process
NOX1	TGFB2	0.132016	0.0213023	0.063907	7219	3	3	GO:0045726_positive regulation of integrin biosynthetic process
NPAS3	OXT	-0.18396	0.00323691	0.0890151	6359	11	11	GO:0042711_maternal behavior
NPAS3	OXT	-0.18396	0.00323691	0.0890151	9437	11	11	GO:0060746_parental behavior
NRXN1	PIK3R1	0.298322	8.69133e-05	0.0547554	10906	36	38	GO:0090003_regulation of establishment of protein localization to plasma membrane
NRXN1	PIK3R1	0.298322	8.69133e-05	0.0165135	10907	20	22	GO:0090004_positive regulation of establishment of protein localization to plasma membrane
OXT	ZFPM2	-0.225592	0.000133924	0.0871848	12087	63	73	GO:2000241_regulation of reproductive process
OXT	ZFPM2	-0.225592	0.000133924	0.0145085	12089	26	31	GO:2000243_positive regulation of reproductive process
PDGFRA	SOX5	0.254709	0.00166698	0.0466756	10745	8	8	GO:0072497_mesenchymal stem cell differentiation
PDGFRA	SOX5	0.254709	0.00166698	0.0250048	12402	6	6	GO:2000739_regulation of mesenchymal stem cell differentiation
PDGFRA	SOX6	0.201705	0.00454585	0.063642	10745	8	8	GO:0072497_mesenchymal stem cell differentiation
PDGFRA	SOX6	0.201705	0.00454585	0.0340939	12402	6	6	GO:2000739_regulation of mesenchymal stem cell differentiation
PLCB1	PLVAP	0.297525	9.13157e-05	0.00255684	766	8	8	GO:0002691_regulation of cellular extravasation
PLCB1	PLVAP	0.297525	9.13157e-05	0.0320518	7012	27	29	GO:0045123_cellular extravasation
PLCB1	RIPK3	0.289173	0.000359112	0.00502757	766	8	8	GO:0002691_regulation of cellular extravasation
PLCB1	RIPK3	0.289173	0.000359112	0.0630242	7012	27	29	GO:0045123_cellular extravasation
PTGS2	RGCC	-0.196864	0.00419512	0.0125854	11061	3	3	GO:0090269_fibroblast growth factor production
PTGS2	RGCC	-0.196864	0.00419512	0.0125854	11062	3	3	GO:0090270_regulation of fibroblast growth factor production
RBP4	STRA6	0.181548	0.00758952	0.00758952	7711	2	2	GO:0046864_isoprenoid transport
RBP4	STRA6	0.181548	0.00758952	0.00758952	7712	2	2	GO:0046865_terpenoid transport
SERPINE2	SOX5	0.310002	0.00027874	0.0125433	6075	10	12	GO:0040034_regulation of development, heterochronic
SERPINE2	SOX5	0.310002	0.00027874	0.0100346	7912	9	11	GO:0048505_regulation of timing of cell differentiation
SIX1	SRF	0.345172	0.00032719	0.075581	5820	22	23	GO:0035904_aorta development
SIX1	SRF	0.345172	0.00032719	0.0621662	5823	20	21	GO:0035909_aorta morphogenesis
SIX1	STAT1	-0.217988	0.000827242	0.0752791	10534	14	16	GO:0072074_kidney mesenchyme development
SIX1	STAT1	-0.217988	0.000827242	0.054598	10535	12	14	GO:0072075_metanephric mesenchyme development
SLC17A3	SLC37A4	0.177821	0.00975472	0.0585283	3125	4	4	GO:0015712_hexose phosphate transport
SLC17A3	SLC37A4	0.177821	0.00975472	0.0585283	3143	4	4	GO:0015760_glucose-6-phosphate transport
STIM1	STIM2	-0.192397	0.012911	0.0774663	4588	4	5	GO:0032237_activation of store-operated calcium channel activity
STIM1	STIM2	-0.192397	0.012911	0.0774663	11587	4	5	GO:1901341_positive regulation of store-operated calcium channel activity
TNFRSF14	TNFRSF19	-0.252032	5.65316e-05	0.0418899	5096	39	39	GO:0033209_tumor necrosis factor-mediated signaling pathway
TNFRSF14	TNFRSF19	-0.252032	5.65316e-05	0.0737926	10219	89	94	GO:0071356_cellular response to tumor necrosis factor
AACS	AVPR1A	0.270718	1.19518e-05	0.0478669	11652	90	100	GO:1901654_response to ketone
AACS	SIRT1	0.152378	0.0702256	0.0702256	10243	2	2	GO:0071394_cellular response to testosterone stimulus
ABAT	ALDH5A1	-0.201433	0.0544446	0.0544446	2429	2	2	GO:0009450_gamma-aminobutyric acid catabolic process
ABCB11	AQP9	0.175877	0.00999669	0.0299901	3128	3	4	GO:0015722_canalicular bile acid transport
ABCC2	P2RX4	-0.273441	0.000727994	0.0327597	3132	10	11	GO:0015732_prostaglandin transport
ABCC3	CYP7B1	-0.324573	0.000304693	0.0906463	2138	35	45	GO:0008206_bile acid metabolic process
ABCG1	GUK1	0.23518	0.0130173	0.0390518	5394	3	3	GO:0034436_glycoprotein transport
ACAD8	HIBCH	-0.210135	0.016241	0.048723	1524	3	3	GO:0006574_valine catabolic process
ACAT1	OXCT1	-0.193405	0.0268549	0.0805646	7745	4	4	GO:0046952_ketone body catabolic process
ACSS2	ALDH5A1	-0.241414	0.0132805	0.0398414	1209	3	3	GO:0006083_acetate metabolic process
ACVR1	TBX3	-0.141645	0.0905836	0.0905836	9517	2	6	GO:0060923_cardiac muscle cell fate commitment
ADA	AURKB	0.272837	0.00141868	0.0397229	899	8	9	GO:0002903_negative regulation of B cell apoptotic process
ADA	DGUOK	0.159179	0.0671257	0.0671257	7437	2	2	GO:0046122_purine deoxyribonucleoside metabolic process
ADAL	VKORC1	-0.258238	0.0011319	0.095457	3389	23	33	GO:0017144_drug metabolic process
ADAM9	MT1G	-0.287203	0.000791611	0.0118742	6116	6	7	GO:0042117_monocyte activation
ADH1A	CYP3A5	-0.338161	0.000386853	0.095457	3389	23	33	GO:0017144_drug metabolic process
ADIPOQ	ANKRD1	-0.220975	0.00356101	0.0356101	12110	5	6	GO:2000279_negative regulation of DNA biosynthetic process
ADK	AMPD1	-0.197826	0.00918118	0.0964024	4596	7	7	GO:0032261_purine nucleotide salvage
ADM	GFAP	-0.238116	0.000136476	0.0593672	4324	30	31	GO:0031102_neuron projection regeneration
ADORA1	INS	0.143999	0.0133617	0.0801704	7312	4	4	GO:0045908_negative regulation of vasodilation
ADORA1	RIPK1	0.15775	0.0629992	0.0629992	4592	2	2	GO:0032242_regulation of nucleoside transport
ADRA1B	PHKG2	-0.185715	0.0193608	0.0193608	7266	2	2	GO:0045819_positive regulation of glycogen catabolic process
AGTR1	F2RL1	-0.307597	0.000486207	0.0661242	948	17	22	GO:0003071_renal system process involved in regulation of systemic arterial blood pressure
AJUBA	UTY	-0.284462	0.000486142	0.0583371	9532	16	21	GO:0060968_regulation of gene silencing
AKR1B1	DIO1	-0.28479	0.000178125	0.0849655	6247	54	60	GO:0042446_hormone biosynthetic process
AKR1C3	SDR16C5	0.259717	0.00138138	0.0759756	6318	11	12	GO:0042574_retinal metabolic process
ALAS1	DCXR	0.403782	3.94391e-06	0.0589418	8444	245	258	GO:0051186_cofactor metabolic process
ALB	ARHGAP21	-0.257752	0.00385504	0.0289128	8670	6	6	GO:0051657_maintenance of organelle location
ALB	SLCO2B1	-0.226071	0.00541334	0.0464653	6541	8	12	GO:0043252_sodium-independent organic anion transport
ALDH1A3	ASCL1	-0.173896	0.0293216	0.0879647	9055	3	3	GO:0060166_olfactory pit development
ALDH4A1	GOT2	0.218174	0.0133593	0.0447168	3610	4	4	GO:0019470_4-hydroxyproline catabolic process
ALDOA	CRYZ	0.280998	5.31038e-05	0.0704156	8495	52	54	GO:0051289_protein homotetramerization
ALG11	PMM1	-0.270947	0.000188759	0.0996649	1453	33	34	GO:0006488_dolichol-linked oligosaccharide biosynthetic process
AMICA1	FGF10	-0.249443	0.00194382	0.0116629	8983	4	6	GO:0060054_positive regulation of epithelial cell proliferation involved in wound healing
AMPD2	SGIP1	-0.310618	0.000163755	0.0171943	11161	15	15	GO:0097009_energy homeostasis
ANG	EGFR	-0.128332	0.0473248	0.0709872	4698	3	4	GO:0032431_activation of phospholipase A2 activity
ANK2	GNPAT	-0.25649	0.000660569	0.0138719	4274	7	7	GO:0030913_paranodal junction assembly
ANK2	SCN5A	-0.138453	0.0768227	0.0768227	10888	2	2	GO:0086046_membrane depolarization during SA node cell action potential
ANKRD1	CSRP3	-0.204865	0.0129801	0.0778803	5863	4	4	GO:0035994_response to muscle stretch
ANKRD1	DNAJC2	-0.208194	0.0163856	0.0819281	12110	5	6	GO:2000279_negative regulation of DNA biosynthetic process
ANO6	F3	-0.177584	0.0251549	0.0251549	692	2	2	GO:0002543_activation of blood coagulation via clotting cascade
APBB1	CLN3	-0.278761	7.25994e-05	0.0426884	2163	49	60	GO:0008306_associative learning
APOA1	METAP1	-0.184804	0.00872982	0.0916631	3443	7	7	GO:0018206_peptidyl-methionine modification
APOA1	NAA60	0.210098	0.00804494	0.0916631	3443	7	7	GO:0018206_peptidyl-methionine modification
APOA1	NLRP3	0.135944	0.0973428	0.0973428	8166	2	2	GO:0050713_negative regulation of interleukin-1 beta secretion
APOA1	TSPO	0.25257	0.00737077	0.0700167	2967	5	5	GO:0014012_peripheral nervous system axon regeneration
APOA2	LIPE	-0.147846	0.0256047	0.0768141	7504	3	3	GO:0046340_diacylglycerol catabolic process
APOD	APOM	-0.156861	0.0856633	0.0856633	5399	2	3	GO:0034443_negative regulation of lipoprotein oxidation
APOE	TSPO	0.237148	0.0140033	0.0700167	2967	5	5	GO:0014012_peripheral nervous system axon regeneration
AQP1	CELSR2	-0.172149	0.0302986	0.0302986	5124	2	3	GO:0033326_cerebrospinal fluid secretion
AQP2	CALB1	0.179341	0.00800895	0.0800895	10629	5	7	GO:0072205_metanephric collecting duct development
AQP3	AQP5	0.278543	0.0013711	0.0493597	3667	9	9	GO:0019755_one-carbon compound transport
AR	SYCP2	-0.231936	0.0151393	0.0908358	8068	4	4	GO:0048808_male genitalia morphogenesis
AR	WNT5A	-0.184295	0.0362593	0.0362593	9352	2	2	GO:0060599_lateral sprouting involved in mammary gland duct morphogenesis
ARHGEF10	PPARGC1A	-0.221184	0.00752731	0.0225819	7360	3	3	GO:0045979_positive regulation of nucleoside metabolic process
ARIH2	PRG4	0.289814	0.000421385	0.038346	10261	14	14	GO:0071425_hematopoietic stem cell proliferation
ARRDC3	CNTN2	-0.269432	0.000659713	0.089721	7233	17	18	GO:0045745_positive regulation of G-protein coupled receptor protein signaling pathway
ASCL1	BCHE	-0.168616	0.00229844	0.00229844	2971	2	2	GO:0014016_neuroblast differentiation
ATF6	CREB3	-0.176603	0.0491393	0.0491393	1798	2	2	GO:0006990_positive regulation of transcription from RNA polymerase II promoter involved in unfolded protein response
ATP2A1	TBCCD1	0.275873	0.0024254	0.0289128	8670	6	6	GO:0051657_maintenance of organelle location
ATP7A	ATP7B	-0.148002	0.0837978	0.0837978	3108	2	2	GO:0015677_copper ion import
ATRAID	UBE2C	0.232271	0.00876888	0.065034	2121	8	8	GO:0008054_cyclin catabolic process
AURKB	MAP3K12	0.313457	0.000221486	0.0378742	3363	19	20	GO:0016572_histone phosphorylation
AVPR1A	DPYSL2	0.240734	0.00389598	0.0389598	2992	5	5	GO:0014049_positive regulation of glutamate secretion
AVPR1A	PCSK5	0.297871	0.000281186	0.0913854	418	26	33	GO:0001990_regulation of systemic arterial blood pressure by hormone
AVPR2	UTS2	0.149361	0.0199324	0.0597973	5786	3	4	GO:0035814_negative regulation of renal sodium excretion
BBS7	MKKS	-0.234066	0.0106314	0.0318942	8741	3	3	GO:0051877_pigment granule aggregation in cell center
BCL2	NELL1	0.289851	0.00132635	0.0207816	5217	8	8	GO:0033689_negative regulation of osteoblast proliferation
BDH1	OXCT1	-0.255382	0.0101851	0.0611105	7745	4	4	GO:0046952_ketone body catabolic process
BEST1	SLC23A1	-0.276809	0.000807859	0.0533187	9992	12	13	GO:0070633_transepithelial transport
BHLHE41	NOTCH1	-0.218583	0.0038625	0.038625	2834	5	7	GO:0010832_negative regulation of myotube differentiation
BHMT2	GNMT	-0.279996	0.000890628	0.0935159	1506	15	15	GO:0006555_methionine metabolic process
BMP7	CD44	0.182874	0.0159427	0.0956564	9948	4	4	GO:0070487_monocyte aggregation
BMP7	EGR1	0.191049	0.00889885	0.0889885	10568	5	6	GO:0072124_regulation of glomerular mesangial cell proliferation
BMP7	SULF1	0.206488	0.0162347	0.097408	9397	4	4	GO:0060686_negative regulation of prostatic bud formation
BMPR1A	NOG	0.230013	0.0087117	0.087117	9503	5	5	GO:0060897_neural plate regionalization
BRMS1	SIK1	0.152868	0.0125384	0.0752302	12075	4	4	GO:2000210_positive regulation of anoikis
BTG1	PLCB1	0.276284	0.0010657	0.0586132	7191	11	11	GO:0045663_positive regulation of myoblast differentiation
C2CD5	FER	-0.228489	0.0112957	0.0677741	5972	4	4	GO:0038028_insulin receptor signaling pathway via phosphatidylinositol 3-kinase
C2orf40	UBE2C	0.263047	0.0123181	0.065034	2121	8	8	GO:0008054_cyclin catabolic process
CADPS2	UNC13A	-0.309848	0.000869314	0.0182556	3275	7	7	GO:0016082_synaptic vesicle priming
CAPN3	MEGF10	-0.161743	0.075808	0.075808	3020	2	5	GO:0014719_satellite cell activation
CASK	GRM6	-0.232468	0.00559749	0.0671699	11071	9	11	GO:0090280_positive regulation of calcium ion import
CCL19	HLX	0.260483	0.00550464	0.0550464	7160	5	5	GO:0045627_positive regulation of T-helper 1 cell differentiation
CCL2	MFGE8	0.11872	0.0737802	0.0737802	12213	2	2	GO:2000427_positive regulation of apoptotic cell clearance
CCL24	RALBP1	-0.244913	0.000181342	0.0342737	4926	28	29	GO:0032855_positive regulation of Rac GTPase activity
CCNB1	SBDS	0.165596	0.0548473	0.0548473	6514	2	2	GO:0043148_mitotic spindle stabilization
CCND1	HMGCS1	0.265608	0.000805835	0.0443209	5093	11	11	GO:0033197_response to vitamin E
CCR2	CD300A	-0.165027	0.0438634	0.0438634	11884	2	2	GO:1902567_negative regulation of eosinophil activation
CDC25A	OPN4	0.321311	0.000123708	0.0498792	10291	64	79	GO:0071482_cellular response to light stimulus
CDK5	NTRK3	-0.241593	0.000898962	0.0494429	12091	11	11	GO:2000251_positive regulation of actin cytoskeleton reorganization
CDK5	PIGR	0.286582	0.000101462	0.0356132	6499	27	27	GO:0043113_receptor clustering
CDK5R1	NLK	0.198621	0.00937177	0.0562306	5069	4	4	GO:0033136_serine phosphorylation of STAT3 protein
CDKN1B	SNX1	-0.329178	2.2976e-05	0.0961776	7223	92	93	GO:0045732_positive regulation of protein catabolic process
CELF3	PRPF19	0.293569	0.00322861	0.0678009	7776	7	7	GO:0048026_positive regulation of mRNA splicing, via spliceosome
CER1	MATN1	0.206478	0.0062169	0.0746028	1131	9	10	GO:0003417_growth plate cartilage development
CHEK1	RANBP1	0.193446	0.0632325	0.0948488	7612	3	3	GO:0046602_regulation of mitotic centrosome separation
CHP1	RAB17	0.204356	0.00951503	0.0951503	6969	5	6	GO:0045056_transcytosis
CIB1	PF4	0.203281	0.0161978	0.0529983	7181	4	5	GO:0045653_negative regulation of megakaryocyte differentiation
CLASP2	TUBGCP2	-0.264365	0.00216096	0.0983237	1817	14	15	GO:0007020_microtubule nucleation
CLASP2	TUBGCP6	-0.260974	0.000907673	0.0825982	1817	14	15	GO:0007020_microtubule nucleation
CLOCK	PRKG2	-0.252774	0.000328042	0.0446137	4972	17	18	GO:0032922_circadian regulation of gene expression
CLP1	TARBP2	0.201024	0.0376334	0.0376334	10068	2	2	GO:0070922_small RNA loading onto RISC
CLSPN	TICRR	-0.162219	0.0375989	0.0563983	5120	3	3	GO:0033314_mitotic DNA replication checkpoint
CMPK1	CYP11A1	-0.192968	0.0164554	0.0810448	3490	4	5	GO:0018963_phthalate metabolic process
CNNM2	EGFR	-0.184055	0.0748199	0.0748199	2929	2	3	GO:0010960_magnesium ion homeostasis
COMP	MATN1	-0.222451	0.00227201	0.0746028	1131	9	10	GO:0003417_growth plate cartilage development
COMP	THBS1	-0.209218	0.0105831	0.0761984	1131	9	10	GO:0003417_growth plate cartilage development
COMT	DBH	0.184609	0.0143639	0.0861834	6232	4	4	GO:0042420_dopamine catabolic process
CPEB1	CPEB2	-0.189847	0.0605959	0.0605959	12420	2	2	GO:2000766_negative regulation of cytoplasmic translation
CST3	UTS2	0.140372	0.0351348	0.0702697	6374	4	8	GO:0042747_circadian sleep/wake cycle, REM sleep
CTNNBIP1	HEY2	-0.203637	0.0511482	0.0511482	9372	2	2	GO:0060633_negative regulation of transcription initiation from RNA polymerase II promoter
CUL3	NELL1	0.212136	0.0139358	0.065034	2121	8	8	GO:0008054_cyclin catabolic process
CXADR	SCN5A	-0.292835	0.00675204	0.0202561	10895	3	5	GO:0086067_AV node cell to bundle of His cell communication
CXCR5	SPNS2	-0.250333	0.000804133	0.0731761	7928	14	15	GO:0048535_lymph node development
CYP11A1	FOXL2	0.23881	0.00955684	0.00955684	8948	2	3	GO:0060014_granulosa cell differentiation
CYP11A1	SKIL	-0.27654	0.000114627	0.0939945	7651	41	43	GO:0046677_response to antibiotic
CYP11A1	STARD3	0.267012	0.00639684	0.0959526	1621	6	7	GO:0006701_progesterone biosynthetic process
CYP11B1	SRD5A1	0.210953	9.59371e-05	0.068643	6247	54	60	GO:0042446_hormone biosynthetic process
CYP17A1	STAR	-0.164269	0.0270149	0.0810448	3490	4	5	GO:0018963_phthalate metabolic process
DAB2	PRKD1	-0.336871	0.000149417	0.00418367	12517	8	8	GO:2001044_regulation of integrin-mediated signaling pathway
DAB2	STXBP5L	-0.300052	7.35612e-06	0.0968618	9367	230	246	GO:0060627_regulation of vesicle-mediated transport
DAB2IP	PDCD6	0.158128	0.0958533	0.0958533	5947	2	2	GO:0036324_vascular endothelial growth factor receptor-2 signaling pathway
DCC	GLI2	-0.136648	0.0765338	0.0765338	3944	2	2	GO:0021965_spinal cord ventral commissure morphogenesis
DDX39B	DDX3X	0.142064	0.0706426	0.0706426	2633	2	2	GO:0010501_RNA secondary structure unwinding
DGCR8	SMAD3	0.254265	0.00507592	0.0627529	4303	6	6	GO:0031053_primary miRNA processing
DHDH	RBKS	0.19596	0.0109946	0.0659675	3561	4	4	GO:0019323_pentose catabolic process
DICER1	NCMAP	-0.151494	0.0409577	0.0409577	4615	2	2	GO:0032290_peripheral nervous system myelin formation
DIO1	SULT1B1	-0.210575	0.00209438	0.0801101	6223	18	20	GO:0042403_thyroid hormone metabolic process
DMD	GSTM3	-0.200489	0.00961542	0.0288463	2125	3	3	GO:0008065_establishment of blood-nerve barrier
DNAAF3	LRRC6	0.224968	0.00557913	0.0836869	6885	6	7	GO:0044458_motile cilium assembly
DNAJC10	HSPA5	0.139568	0.0672609	0.0672609	5483	2	2	GO:0034975_protein folding in endoplasmic reticulum
ECT2	SFRP1	-0.29961	0.000118779	0.0342737	4926	28	29	GO:0032855_positive regulation of Rac GTPase activity
EDN1	SLIT3	0.220851	0.00449773	0.067466	9792	6	7	GO:0070099_regulation of chemokine-mediated signaling pathway
EGFR	MGARP	-0.333747	7.78682e-05	0.0992819	10236	51	61	GO:0071383_cellular response to steroid hormone stimulus
ELOVL6	SLC25A1	0.299201	0.000720848	0.0865018	5578	16	17	GO:0035338_long-chain fatty-acyl-CoA biosynthetic process
ENG	SERPINE1	-0.202622	0.00685712	0.00685712	181	2	2	GO:0001300_chronological cell aging
ENG	SNAI2	-0.190991	0.00482764	0.0144829	1063	3	3	GO:0003273_cell migration involved in endocardial cushion formation
EPHB1	TMEM126A	0.227965	0.00150039	0.0540139	3745	9	11	GO:0021554_optic nerve development
ERCC1	SIRT1	0.220637	0.0103708	0.0311125	134	3	3	GO:0000720_pyrimidine dimer repair by nucleotide-excision repair
F2R	PTPRO	-0.204678	0.0104531	0.0627186	964	4	6	GO:0003105_negative regulation of glomerular filtration
F2RL1	LTF	-0.187662	0.0074092	0.0777966	5287	7	7	GO:0034145_positive regulation of toll-like receptor 4 signaling pathway
F2RL1	NOD2	0.16617	0.0198776	0.0198776	11460	2	3	GO:1900424_regulation of defense response to bacterium
F2RL1	PDE2A	-0.272459	0.00145441	0.0872643	9574	16	18	GO:0061028_establishment of endothelial barrier
F2RL1	RAPGEF3	-0.258079	0.00140819	0.0872643	9574	16	18	GO:0061028_establishment of endothelial barrier
F3	SLC9A3R1	0.250802	0.00113693	0.0511618	2712	10	10	GO:0010640_regulation of platelet-derived growth factor receptor signaling pathway
FA2H	NGFR	0.263743	0.00144869	0.0659152	6329	14	14	GO:0042634_regulation of hair cycle
FAN1	NTHL1	-0.251929	0.00227589	0.0477937	5211	7	7	GO:0033683_nucleotide-excision repair, DNA incision
FBL	NUDT16	0.173893	0.0280868	0.0280868	3268	2	2	GO:0016074_snoRNA metabolic process
FBXO31	UBE2C	0.159979	0.0130835	0.065034	2121	8	8	GO:0008054_cyclin catabolic process
FEM1B	SEMA3A	-0.303962	1.84751e-05	0.0896227	3997	99	104	GO:0022612_gland morphogenesis
FGF10	RARG	-0.163891	0.0838613	0.0838613	9915	2	2	GO:0070384_Harderian gland development
FGF10	SYCP2	-0.192866	0.0329647	0.098894	8068	4	4	GO:0048808_male genitalia morphogenesis
FGF10	TWIST2	-0.242332	0.00566848	0.0566848	2840	5	5	GO:0010838_positive regulation of keratinocyte proliferation
FGF2	PAX6	0.161433	0.030726	0.092178	6334	3	4	GO:0042660_positive regulation of cell fate specification
FGF7	WNT2	-0.166483	0.0196045	0.0980225	9286	5	5	GO:0060501_positive regulation of epithelial cell proliferation involved in lung morphogenesis
FGFBP3	VEGFA	0.269672	0.0011224	0.0314271	6502	8	8	GO:0043117_positive regulation of vascular permeability
FGFR2	INVS	-0.324242	2.3355e-05	0.0814156	2493	84	96	GO:0009791_post-embryonic development
FGFR2	RARRES2	-0.266129	0.000387288	0.0900445	7948	31	36	GO:0048566_embryonic digestive tract development
FGFR4	FZD1	-0.340637	2.1762e-05	0.0144935	7850	37	38	GO:0048286_lung alveolus development
FIG4	PIK3C2B	-0.234784	0.00204634	0.0920854	5896	10	10	GO:0036092_phosphatidylinositol-3-phosphate biosynthetic process
FLCN	PPARGC1A	-0.227005	0.00994836	0.0298451	12547	3	3	GO:2001169_regulation of ATP biosynthetic process
FNIP1	HES5	-0.222512	0.00672651	0.0672651	12483	5	5	GO:2000973_regulation of pro-B cell differentiation
FOS	PPARG	0.246306	6.30732e-05	0.0256077	2410	29	33	GO:0009409_response to cold
FOXA1	SHH	0.178438	0.0261475	0.0261475	9429	2	2	GO:0060738_epithelial-mesenchymal signaling involved in prostate gland development
FOXH1	HEYL	-0.117503	0.0705905	0.0705905	12451	2	2	GO:2000824_negative regulation of androgen receptor activity
FOXL2	WNT4	0.131636	0.0715033	0.0715033	4103	2	2	GO:0030237_female sex determination
FZD1	HILPDA	0.157754	0.0480718	0.0480718	5607	2	2	GO:0035425_autocrine signaling
FZD1	ID2	0.234984	0.00512837	0.0769255	985	6	6	GO:0003149_membranous septum morphogenesis
FZD4	LAMA1	0.19765	0.0168204	0.0504611	9680	3	3	GO:0061304_retinal blood vessel morphogenesis
GATA3	SULF2	0.232118	0.0132728	0.0796368	5802	4	4	GO:0035860_glial cell-derived neurotrophic factor receptor signaling pathway
GATA3	ZP3	-0.194699	0.0128769	0.0772612	301	4	4	GO:0001806_type IV hypersensitivity
GATA6	MCL1	-0.307559	0.000102451	0.0508157	260	32	40	GO:0001709_cell fate determination
GATC	QRSL1	0.1599	0.0429737	0.0429737	10013	2	3	GO:0070681_glutaminyl-tRNAGln biosynthesis via transamidation
GCGR	KDM3A	-0.206512	0.000146394	0.0974983	2484	37	43	GO:0009755_hormone-mediated signaling pathway
GFI1	PAX6	-0.136129	0.062457	0.0936856	6334	3	4	GO:0042660_positive regulation of cell fate specification
GHR	KLF2	0.204709	0.0121962	0.0731774	7728	4	4	GO:0046898_response to cycloheximide
GHR	KLF4	0.172194	0.0269898	0.0809695	7728	4	4	GO:0046898_response to cycloheximide
GHRL	LIF	0.261225	0.000606395	0.0636714	7662	15	17	GO:0046697_decidualization
GHRL	STAR	0.178732	0.0255925	0.0702697	6374	4	8	GO:0042747_circadian sleep/wake cycle, REM sleep
GLMN	IRF4	0.251821	0.000864889	0.0570827	6996	12	13	GO:0045086_positive regulation of interleukin-2 biosynthetic process
GLS	PRODH	-0.216894	0.00300476	0.0300476	1489	5	6	GO:0006537_glutamate biosynthetic process
GLTP	NPC2	0.151299	0.0326123	0.0326123	7700	2	2	GO:0046836_glycolipid transport
GPD1	KLF2	0.319254	2.84352e-05	0.0737926	10219	89	94	GO:0071356_cellular response to tumor necrosis factor
GPD1L	TNF	-0.184558	0.010691	0.010691	11963	2	3	GO:2000010_positive regulation of protein localization to cell surface
GPM6B	HRH3	-0.23738	0.000524593	0.0409183	1704	13	15	GO:0006837_serotonin transport
GTPBP4	ITGA2	0.105265	0.0995152	0.0995152	5126	2	2	GO:0033341_regulation of collagen binding
HAX1	IL5	-0.271918	0.00128428	0.0462339	4250	9	9	GO:0030854_positive regulation of granulocyte differentiation
HCRT	IL6	0.137722	0.0142286	0.0853715	8798	4	5	GO:0051971_positive regulation of transmission of nerve impulse
HDAC9	SIRT3	-0.254339	0.00245095	0.0514699	5486	7	7	GO:0034983_peptidyl-lysine deacetylation
HEY2	NOTCH1	-0.208802	0.0342001	0.0779503	9525	3	3	GO:0060948_cardiac vascular smooth muscle cell development
HEY2	VEGFA	0.159743	0.0519668	0.0779503	9525	3	3	GO:0060948_cardiac vascular smooth muscle cell development
HLCS	OTC	-0.148096	0.0422807	0.0422807	10023	2	2	GO:0070781_response to biotin
HOGA1	P4HA1	0.221459	0.00336633	0.0946642	3611	9	10	GO:0019471_4-hydroxyproline metabolic process
HOGA1	PRODH	-0.222326	0.0149056	0.0447168	3610	4	4	GO:0019470_4-hydroxyproline catabolic process
HOXA1	HOXB2	-0.125502	0.0754689	0.0754689	3757	2	3	GO:0021570_rhombomere 4 development
HOXA5	TCF21	0.156459	0.0272535	0.0817606	9237	3	3	GO:0060435_bronchiole development
HP	PRDX2	0.266524	0.000543598	0.0831704	6371	18	21	GO:0042744_hydrogen peroxide catabolic process
HSD17B6	SCARB1	-0.277583	0.00109137	0.0589729	1622	13	15	GO:0006702_androgen biosynthetic process
HSD17B7	STAR	0.217637	0.00221409	0.0300594	1623	7	9	GO:0006703_estrogen biosynthetic process
HTR1B	HTR3A	-0.162202	0.00792821	0.0832462	1933	7	11	GO:0007210_serotonin receptor signaling pathway
HTR2B	TACR2	-0.182447	0.02337	0.02337	3051	2	3	GO:0014827_intestine smooth muscle contraction
HTR3A	HTR4	-0.214457	0.00112019	0.023524	1933	7	11	GO:0007210_serotonin receptor signaling pathway
HYAL2	TYMS	0.2589	0.00549983	0.0164995	3516	3	3	GO:0019087_transformation of host cell by virus
ICAM1	PLCB1	0.234367	0.00686431	0.0640669	766	8	8	GO:0002691_regulation of cellular extravasation
IDH1	IDH2	0.20004	0.0271142	0.0271142	1218	2	2	GO:0006097_glyoxylate cycle
IFITM1	TRIM11	0.239493	0.00380984	0.0800067	7607	7	9	GO:0046597_negative regulation of viral entry into host cell
IFNA5	IKBKB	0.233913	0.00133283	0.0599773	6277	10	22	GO:0042501_serine phosphorylation of STAT protein
IFNG	RBP1	0.25662	0.000149733	0.0696258	1664	31	37	GO:0006775_fat-soluble vitamin metabolic process
IFT122	TCTN1	-0.288657	0.000631019	0.066257	3913	15	19	GO:0021904_dorsal/ventral neural tube patterning
IGF1R	PCSK5	0.32205	1.66757e-05	0.0981532	8936	109	126	GO:0055123_digestive system development
IGFBP5	MSTN	-0.262161	0.00305873	0.0305873	7974	5	6	GO:0048630_skeletal muscle tissue growth
IHH	MED1	0.140425	0.0568001	0.0568001	1123	2	3	GO:0003406_retinal pigment epithelium development
IL12RB1	RIPK2	0.228349	0.0114909	0.0689456	10010	4	4	GO:0070671_response to interleukin-12
IL1B	TNF	0.176425	0.0258605	0.0775816	9322	3	3	GO:0060559_positive regulation of calcidiol 1-monooxygenase activity
IL1RN	ZNF675	0.209645	0.04634	0.04634	12353	2	2	GO:2000660_negative regulation of interleukin-1-mediated signaling pathway
IL4	PRKCZ	-0.176258	0.0159242	0.0955454	5752	4	6	GO:0035745_T-helper 2 cell cytokine production
ILK	PLCB1	-0.227349	0.00330587	0.0909113	7191	11	11	GO:0045663_positive regulation of myoblast differentiation
IMMT	VGF	0.262096	0.000300913	0.0610854	2410	29	33	GO:0009409_response to cold
INHBA	VGF	-0.276242	0.000229482	0.0940878	203	41	50	GO:0001541_ovarian follicle development
INO80	METAP1	-0.325894	0.000286485	0.0962591	10291	64	79	GO:0071482_cellular response to light stimulus
INPP1	PLCB1	0.27514	4.86046e-05	0.0889464	6714	61	63	GO:0043647_inositol phosphate metabolic process
INS	RFK	0.162079	0.00110927	0.0110927	5225	5	6	GO:0033860_regulation of NAD(P)H oxidase activity
INSM1	PAX6	-0.143464	0.00425749	0.0425749	1082	5	7	GO:0003310_pancreatic A cell differentiation
IREB2	RBP4	-0.302878	5.89899e-05	0.0975103	3989	58	73	GO:0022600_digestive system process
ITGB1	REEP2	0.178919	0.0223705	0.0223705	4769	2	3	GO:0032594_protein transport within lipid bilayer
ITGB1BP1	MZB1	0.220762	0.00101964	0.0795321	5197	13	13	GO:0033622_integrin activation
KCNA5	SCN5A	0.205817	0.0273564	0.0820693	9185	4	5	GO:0060372_regulation of atrial cardiac muscle cell membrane repolarization
KCNJ1	SLC9A3R1	0.237138	0.00217869	0.0217869	959	5	5	GO:0003096_renal sodium ion transport
KCNQ1	SCN5A	-0.267868	0.00300979	0.0180587	9185	4	5	GO:0060372_regulation of atrial cardiac muscle cell membrane repolarization
KIT	LYN	-0.201717	0.0159506	0.0957037	10001	4	4	GO:0070662_mast cell proliferation
KLF2	TSHB	-0.367031	4.32911e-07	0.0237867	2551	332	356	GO:0010035_response to inorganic substance
KLF4	MEFV	0.202066	0.00275675	0.0496216	4830	9	9	GO:0032682_negative regulation of chemokine production
KLF9	SRC	-0.308776	0.00243199	0.0364799	8237	6	6	GO:0050847_progesterone receptor signaling pathway
LIF	SALL1	-0.242015	0.000986528	0.0769492	1096	13	14	GO:0003337_mesenchymal to epithelial transition involved in metanephros morphogenesis
LPCAT1	ZP3	0.212008	0.00115891	0.0324493	10121	8	9	GO:0071071_regulation of phospholipid biosynthetic process
LRP5	RBP4	0.27819	0.00104368	0.0219173	8988	7	8	GO:0060059_embryonic retina morphogenesis in camera-type eye
LRP8	VLDLR	-0.215195	0.0199687	0.0599062	5970	3	3	GO:0038026_reelin-mediated signaling pathway
MAB21L2	SKI	0.264008	7.77761e-05	0.0735762	2576	44	44	GO:0010171_body morphogenesis
MAML1	TBX3	0.147943	0.0872979	0.0872979	9518	2	3	GO:0060926_cardiac pacemaker cell development
MATN1	RARG	-0.164874	0.0707275	0.0707275	1138	2	2	GO:0003433_chondrocyte development involved in endochondral bone morphogenesis
MCAM	SERPINE1	0.239544	0.00394107	0.0827625	9586	7	7	GO:0061042_vascular wound healing
METAP1	PIK3R1	-0.348004	9.67189e-05	0.0487463	10291	64	79	GO:0071482_cellular response to light stimulus
MGARP	SOD1	0.224741	0.00818218	0.0818218	2129	5	6	GO:0008090_retrograde axon cargo transport
MGARP	UCHL1	0.254173	0.00199504	0.0119702	3685	4	5	GO:0019896_axon transport of mitochondrion
MKKS	NPHP3	-0.217815	0.018613	0.0558391	8960	3	3	GO:0060027_convergent extension involved in gastrulation
MMAA	PNPO	-0.297257	0.00123188	0.0344925	6210	8	8	GO:0042364_water-soluble vitamin biosynthetic process
MPV17L	ZNF205	-0.153533	0.0593925	0.0593925	2766	2	2	GO:0010728_regulation of hydrogen peroxide biosynthetic process
MSX1	PLCB1	0.242336	0.00566557	0.0339934	11144	4	4	GO:0090427_activation of meiosis
MT3	NR1D1	-0.249649	0.00148942	0.0983019	6846	12	12	GO:0044321_response to leptin
MYLK3	TTN	-0.202712	0.0331015	0.0993044	8058	3	3	GO:0048769_sarcomerogenesis
NAE1	TICRR	-0.168002	0.0245699	0.0563983	5120	3	3	GO:0033314_mitotic DNA replication checkpoint
NCKAP1	NOG	0.242559	0.00165145	0.0346805	7952	7	9	GO:0048570_notochord morphogenesis
NCKAP1L	XCL1	0.147984	0.083505	0.083505	12559	2	2	GO:2001187_positive regulation of CD8-positive, alpha-beta T cell activation
NCOA1	OXT	-0.141418	0.0247138	0.0741415	7329	3	3	GO:0045925_positive regulation of female receptivity
NFIB	PLXNA4	-0.26948	0.00120944	0.00362832	3943	3	5	GO:0021960_anterior commissure morphogenesis
NKX3-1	SMPD4	0.345053	5.59723e-05	0.0737926	10219	89	94	GO:0071356_cellular response to tumor necrosis factor
NOP14	PIWIL2	0.200498	0.00890581	0.0890581	168	5	5	GO:0000966_RNA 5'-end processing
NR1H2	WNK4	-0.198353	0.0161713	0.0970279	11006	4	4	GO:0090186_regulation of pancreatic juice secretion
NRP1	PLXNA4	-0.174923	0.0344099	0.0344099	3789	2	2	GO:0021636_trigeminal nerve morphogenesis
NUPR1	ZFPM2	-0.290034	0.00144466	0.0303379	12072	7	9	GO:2000194_regulation of female gonad development
P2RX4	PCSK5	-0.309739	1.42026e-05	0.0673144	2148	134	153	GO:0008217_regulation of blood pressure
P2RX4	POMC	0.369747	1.51082e-05	0.0673144	2148	134	153	GO:0008217_regulation of blood pressure
P4HA1	PRODH	0.223084	0.00525912	0.0946642	3611	9	10	GO:0019471_4-hydroxyproline metabolic process
PAPSS2	SULT2B1	0.185836	0.0077289	0.0231867	43	3	3	GO:0000103_sulfate assimilation
PARM1	WRAP53	-0.23408	0.0074361	0.074361	8800	5	5	GO:0051973_positive regulation of telomerase activity
PARP1	TNKS	-0.260495	0.0168872	0.0506615	9839	3	3	GO:0070212_protein poly-ADP-ribosylation
PAWR	SOAT1	-0.227909	0.0196708	0.0196708	6436	2	2	GO:0042986_positive regulation of amyloid precursor protein biosynthetic process
PCYOX1	ZMPSTE24	-0.165043	0.0677701	0.0677701	4138	2	2	GO:0030327_prenylated protein catabolic process
PDGFRA	PRKD1	-0.248424	0.00417472	0.0939312	5985	10	13	GO:0038084_vascular endothelial growth factor signaling pathway
PF4	PRMT1	0.188392	0.0176661	0.0529983	7181	4	5	GO:0045653_negative regulation of megakaryocyte differentiation
PHACTR4	PRKD1	-0.229624	0.00707172	0.099004	12517	8	8	GO:2001044_regulation of integrin-mediated signaling pathway
PIK3C2B	PIK3R3	0.244899	0.00410441	0.0923492	5896	10	10	GO:0036092_phosphatidylinositol-3-phosphate biosynthetic process
PKD2	S100A7	-0.247344	0.000100732	0.0997248	8464	45	48	GO:0051238_sequestering of metal ion
PLA2G10	SHH	0.213069	0.0148553	0.0891321	11130	4	4	GO:0090370_negative regulation of cholesterol efflux
PLA2R1	WNT16	0.170196	0.0231523	0.069457	11140	3	3	GO:0090403_oxidative stress-induced premature senescence
PLCB1	RETN	0.240777	0.0012116	0.0984427	12089	26	31	GO:2000243_positive regulation of reproductive process
PLCB1	SHANK3	0.307924	5.65981e-05	0.0665593	1937	49	57	GO:0007215_glutamate receptor signaling pathway
PLCB1	TPST2	0.226148	0.0024331	0.0145986	1995	4	7	GO:0007343_egg activation
PLSCR4	XKR8	-0.238159	0.0082256	0.082256	3386	5	7	GO:0017121_phospholipid scrambling
PLXNA4	ROBO2	-0.242088	0.00777872	0.0466723	8301	4	4	GO:0050923_regulation of negative chemotaxis
PLXNB1	SMAD3	0.206777	0.00427298	0.0398812	5217	8	8	GO:0033689_negative regulation of osteoblast proliferation
PML	PPP1R10	0.33837	1.09746e-05	0.0410558	6919	87	91	GO:0044744_protein targeting to nucleus
PRELID1	TRIAP1	0.184568	0.0696972	0.0696972	12536	2	2	GO:2001140_positive regulation of phospholipid transport
PTGS2	SLC34A2	-0.242365	0.0023373	0.023373	2482	5	5	GO:0009750_response to fructose
RAB27A	TNFSF18	0.294824	6.72175e-05	0.0698427	550	52	67	GO:0002286_T cell activation involved in immune response
RAD23B	XPC	0.140424	0.0860201	0.0860201	131	2	2	GO:0000715_nucleotide-excision repair, DNA damage recognition
RARA	THBS1	-0.24962	0.00495167	0.0746028	1131	9	10	GO:0003417_growth plate cartilage development
RARB	THBS1	0.20748	0.0133084	0.0798501	1131	9	10	GO:0003417_growth plate cartilage development
RASL11A	UBTF	0.215255	0.00266048	0.0399072	7343	6	6	GO:0045943_positive regulation of transcription from RNA polymerase I promoter
RECK	SCLT1	-0.355526	6.01957e-06	0.0517834	3816	186	198	GO:0021700_developmental maturation
RYR2	SREBF1	-0.253403	0.00597816	0.0896725	942	6	6	GO:0003062_regulation of heart rate by chemical signal
SDC2	VGF	-0.321635	1.27242e-05	0.0908505	3013	120	130	GO:0014074_response to purine-containing compound
SERPINE1	SERPINF2	-0.216927	0.0125422	0.0752532	2789	4	5	GO:0010757_negative regulation of plasminogen activation
SERPINE1	SNAI2	-0.230026	0.00487947	0.0292768	5203	4	5	GO:0033629_negative regulation of cell adhesion mediated by integrin
SERPINE1	THBS1	-0.205419	0.040404	0.0808079	2789	4	5	GO:0010757_negative regulation of plasminogen activation
SERPINE2	THBS1	-0.171356	0.0352054	0.0808079	2789	4	5	GO:0010757_negative regulation of plasminogen activation
SFRP1	SMAD3	-0.220026	0.0014844	0.0207816	5217	8	8	GO:0033689_negative regulation of osteoblast proliferation
SFSWAP	SRSF12	0.27457	0.000906023	0.0951324	7775	15	15	GO:0048025_negative regulation of mRNA splicing, via spliceosome
SLC16A10	SLC3A2	0.222712	0.00337731	0.0202639	3156	4	4	GO:0015801_aromatic amino acid transport
SLC1A4	SLC36A2	-0.130025	0.0995119	0.0995119	5649	2	2	GO:0035524_proline transmembrane transport
SLC26A1	SLC26A8	0.196936	0.0149276	0.0895658	3627	4	5	GO:0019532_oxalate transport
SLC35A3	SLC35B4	-0.18661	0.0750819	0.0750819	3149	2	2	GO:0015788_UDP-N-acetylglucosamine transport
SLCO2A1	SLCO4C1	0.292174	0.000265676	0.00743893	6541	8	12	GO:0043252_sodium-independent organic anion transport
SLCO2B1	SLCO4C1	0.199271	0.00927973	0.0519665	6541	8	12	GO:0043252_sodium-independent organic anion transport
SLCO3A1	SLCO4C1	0.159343	0.0066379	0.0464653	6541	8	12	GO:0043252_sodium-independent organic anion transport
SLCO4A1	SLCO4C1	0.248589	0.00263636	0.036909	6541	8	12	GO:0043252_sodium-independent organic anion transport
SMAD1	SMAD2	-0.256047	0.0110661	0.0627529	4303	6	6	GO:0031053_primary miRNA processing
SMAD1	SMAD3	0.246794	0.0167341	0.0627529	4303	6	6	GO:0031053_primary miRNA processing
SMAD3	SRRT	0.176241	0.0160769	0.0627529	4303	6	6	GO:0031053_primary miRNA processing
SRD5A1	STAR	0.270068	0.00151212	0.0589729	1622	13	15	GO:0006702_androgen biosynthetic process
SRSF6	WNT2	0.224452	0.0107755	0.0980225	9286	5	5	GO:0060501_positive regulation of epithelial cell proliferation involved in lung morphogenesis
STAR	TNFSF4	0.282222	0.000230142	0.0531629	11653	22	26	GO:1901655_cellular response to ketone
STAT6	TNFSF4	-0.177252	0.0197545	0.0592635	7856	4	4	GO:0048295_positive regulation of isotype switching to IgE isotypes
STT3A	STT3B	-0.169552	0.0891002	0.0891002	6723	2	2	GO:0043686_co-translational protein modification
TBRG1	WRN	0.233578	0.0124934	0.0374801	4528	3	3	GO:0032066_nucleolus to nucleoplasm transport
TCTN1	WDR19	-0.315048	0.00171545	0.0900609	3913	15	19	GO:0021904_dorsal/ventral neural tube patterning
TIRAP	TUSC2	0.151155	0.0674028	0.0674028	4790	2	2	GO:0032618_interleukin-15 production
TNP1	WBP2NL	0.124189	0.0508468	0.0508468	5498	2	2	GO:0035039_male pronucleus assembly
TRIM11	TRIM38	-0.156996	0.0880888	0.0880888	7608	2	2	GO:0046598_positive regulation of viral entry into host cell
TRPV2	TRPV3	0.261824	0.00106143	0.0258952	11071	9	11	GO:0090280_positive regulation of calcium ion import
TRPV2	ZP3	0.277093	0.00143862	0.0258952	11071	9	11	GO:0090280_positive regulation of calcium ion import
UCK2	UCKL1	0.173367	0.0609544	0.0914316	6806	3	3	GO:0044211_CTP salvage
WNT2	WNT9A	0.263277	0.00110188	0.0231395	9602	7	7	GO:0061072_iris morphogenesis

## Sheet: Artery_Tibial_KEGG
Table S1(4): The liquid associated gene pairs sorted by their appearance times for the "Artery Tibial" tissue at KEGG pathways
Gene 1	Gene 2	LA	P-Value	FDR	Module NO. in KEGG	Module Size after filtering	Initial Module Size	Module Annotation
MAPK11	PLCB1	0.339401	6.09266e-06	0.0601345	133	141	149	hsa04261_Adrenergic signaling in cardiomyocytes
MAPK11	PLCB1	0.339401	6.09266e-06	0.0464626	151	124	131	hsa04611_Platelet activation
MAPK11	PLCB1	0.339401	6.09266e-06	0.0227926	173	87	103	hsa04723_Retrograde endocannabinoid signaling
MAPK11	PLCB1	0.339401	6.09266e-06	0.0442327	178	121	131	hsa04728_Dopaminergic synapse
MAPK11	PLCB1	0.339401	6.09266e-06	0.0238588	183	89	99	hsa04750_Inflammatory mediator regulation of TRP channels
MAPK11	PLCB1	0.339401	6.09266e-06	0.0217508	187	85	92	hsa04912_GnRH signaling pathway
MAPK11	PLCB1	0.339401	6.09266e-06	0.026631	234	94	104	hsa05142_Chagas disease (American trypanosomiasis)
CDKN2B	WNT10A	0.283955	1.69419e-06	0.0811434	248	310	327	hsa05200_Pathways in cancer
CDKN2B	WNT10A	0.283955	1.69419e-06	0.0502261	245	244	260	hsa05166_HTLV-I infection
KIT	TCF7L1	-0.325826	1.46643e-05	0.0627339	191	93	101	hsa04916_Melanogenesis
KIT	TCF7L1	-0.325826	1.46643e-05	0.022583	265	56	57	hsa05221_Acute myeloid leukemia
ACAT1	SHMT2	0.304905	0.000143986	0.0332608	64	22	25	hsa00630_Glyoxylate and dicarboxylate metabolism
ACVR1	CCL24	-0.317903	3.38204e-06	0.0728085	110	208	265	hsa04060_Cytokine-cytokine receptor interaction
ADCY4	CDC25A	0.390064	4.82577e-06	0.00821105	189	83	86	hsa04914_Progesterone-mediated oocyte maturation
APOA1	PLCB3	0.240881	4.97259e-05	0.0231225	235	31	34	hsa05143_African trypanosomiasis
CDC25A	MAPK11	0.384927	2.046e-05	0.0232085	189	83	86	hsa04914_Progesterone-mediated oocyte maturation
CDC25A	MAPK12	0.415312	2.60007e-06	0.00821105	189	83	86	hsa04914_Progesterone-mediated oocyte maturation
CDC25A	NOTCH4	0.400425	4.08271e-06	0.0426235	253	145	296	hsa05206_MicroRNAs in cancer
CDC25A	PIK3R3	0.381536	3.04224e-05	0.0258819	189	83	86	hsa04914_Progesterone-mediated oocyte maturation
CST1	ITPR3	0.289733	3.21376e-05	0.0821438	206	72	90	hsa04970_Salivary secretion
CYP11B1	SRD5A1	0.210953	9.59371e-05	0.0475848	15	32	57	hsa00140_Steroid hormone biosynthesis
DNM1	KLK2	0.243505	8.2583e-05	0.0817572	202	45	48	hsa04961_Endocrine and other factor-regulated calcium reabsorption
EDNRB	PLCB1	0.329321	3.62785e-05	0.0775998	191	93	101	hsa04916_Melanogenesis
F10	SERPINC1	-0.339084	9.95966e-06	0.0164633	150	58	69	hsa04610_Complement and coagulation cascades
FOS	MAPK11	0.240095	5.97907e-05	0.0660986	192	67	72	hsa04917_Prolactin signaling pathway
FOS	MAPK12	0.325822	0.000107487	0.0792181	192	67	72	hsa04917_Prolactin signaling pathway
IFNA5	TNFRSF19	0.291367	8.3896e-06	0.0903057	110	208	265	hsa04060_Cytokine-cytokine receptor interaction
INPP1	PLCB1	0.27514	4.86046e-05	0.0803434	52	58	61	hsa00562_Inositol phosphate metabolism
ITGA11	LAMA3	-0.328693	1.87385e-05	0.0637672	145	83	87	hsa04512_ECM-receptor interaction
NEO1	OCLN	-0.328299	6.23074e-06	0.0530547	146	131	144	hsa04514_Cell adhesion molecules (CAMs)
PIK3R2	PRL	0.258709	5.59297e-05	0.0660986	192	67	72	hsa04917_Prolactin signaling pathway
PLCB1	RAPGEF3	0.295539	2.32562e-05	0.0454193	170	63	67	hsa04720_Long-term potentiation

## Sheet: Heart_Left_Ventricle_GO
Table S1(5): The liquid associated gene pairs sorted by their appearance times for the "Heart Left Ventricle" tissue at GO terms
Gene 1	Gene 2	LA	P-Value	FDR	Module NO. in BP	Module Size after filtering	Initial Module Size	Module Annotation
NOD2	TLR6	0.424648	0.000120559	0.00663074	284	11	11	GO:0001774_microglial cell activation
NOD2	TLR6	0.424648	0.000120559	0.0923218	517	156	169	GO:0002221_pattern recognition receptor signaling pathway
NOD2	TLR6	0.424648	0.000120559	0.0802233	519	137	144	GO:0002224_toll-like receptor signaling pathway
NOD2	TLR6	0.424648	0.000120559	0.00940359	546	13	13	GO:0002281_macrophage activation involved in immune response
NOD2	TLR6	0.424648	0.000120559	0.00253174	547	7	7	GO:0002282_microglial cell activation involved in immune response
NOD2	TLR6	0.424648	0.000120559	0.0391925	812	82	85	GO:0002755_MyD88-dependent toll-like receptor signaling pathway
NOD2	TLR6	0.424648	0.000120559	0.0947119	815	158	172	GO:0002758_innate immune response-activating signal transduction
NOD2	TLR6	0.424648	0.000120559	0.0278491	2441	22	27	GO:0009595_detection of biotic stimulus
NOD2	TLR6	0.424648	0.000120559	0.0109709	3250	14	19	GO:0016045_detection of bacterium
NOD2	TLR6	0.424648	0.000120559	0.00434012	4735	9	9	GO:0032490_detection of molecule of bacterial origin
NOD2	TLR6	0.424648	0.000120559	0.0727874	4798	70	84	GO:0032635_interleukin-6 production
NOD2	TLR6	0.424648	0.000120559	0.0707078	4825	69	82	GO:0032675_regulation of interleukin-6 production
NOD2	TLR6	0.424648	0.000120559	0.047793	5276	75	77	GO:0034134_toll-like receptor 2 signaling pathway
NOD2	TLR6	0.424648	0.000120559	0.0776248	5284	102	107	GO:0034142_toll-like receptor 4 signaling pathway
NOD2	TLR6	0.424648	0.000120559	0.0415928	6005	70	71	GO:0038123_toll-like receptor TLR1:TLR2 signaling pathway
NOD2	TLR6	0.424648	0.000120559	0.0415928	6006	70	71	GO:0038124_toll-like receptor TLR6:TLR2 signaling pathway
NOD2	TLR6	0.424648	0.000120559	0.0847529	6115	38	45	GO:0042116_macrophage activation
NOD2	TLR6	0.424648	0.000120559	0.0676335	6758	34	36	GO:0044003_modification by symbiont of host morphology or physiology
NOD2	TLR6	0.424648	0.000120559	0.088704	6999	189	207	GO:0045089_positive regulation of innate immune response
NOD2	TLR6	0.424648	0.000120559	0.088092	8161	80	94	GO:0050707_regulation of cytokine secretion
NOD2	TLR6	0.424648	0.000120559	0.00337565	8809	8	8	GO:0052031_modulation by symbiont of host defense response
NOD2	TLR6	0.424648	0.000120559	0.00180838	8810	6	6	GO:0052033_pathogen-associated molecular pattern dependent induction by symbiont of host innate immune response
NOD2	TLR6	0.424648	0.000120559	0.00180838	8822	6	6	GO:0052166_positive regulation by symbiont of host innate immune response
NOD2	TLR6	0.424648	0.000120559	0.00180838	8823	6	6	GO:0052167_modulation by symbiont of host innate immune response
NOD2	TLR6	0.424648	0.000120559	0.00180838	8824	6	6	GO:0052169_pathogen-associated molecular pattern dependent modulation by symbiont of host innate immune response
NOD2	TLR6	0.424648	0.000120559	0.00795688	8825	12	12	GO:0052173_response to defenses of other organism involved in symbiotic interaction
NOD2	TLR6	0.424648	0.000120559	0.00795688	8829	12	12	GO:0052200_response to host defenses
NOD2	TLR6	0.424648	0.000120559	0.00337565	8834	8	8	GO:0052255_modulation by organism of defense response of other organism involved in symbiotic interaction
NOD2	TLR6	0.424648	0.000120559	0.00180838	8835	6	6	GO:0052257_pathogen-associated molecular pattern dependent induction by organism of innate immune response of other organism involved in symbiotic interaction
NOD2	TLR6	0.424648	0.000120559	0.00180838	8838	6	6	GO:0052305_positive regulation by organism of innate immune response in other organism involved in symbiotic interaction
NOD2	TLR6	0.424648	0.000120559	0.00180838	8839	6	6	GO:0052306_modulation by organism of innate immune response in other organism involved in symbiotic interaction
NOD2	TLR6	0.424648	0.000120559	0.00180838	8840	6	6	GO:0052308_pathogen-associated molecular pattern dependent modulation by organism of innate immune response in other organism involved in symbiotic interaction
NOD2	TLR6	0.424648	0.000120559	0.00337565	8852	8	8	GO:0052509_positive regulation by symbiont of host defense response
NOD2	TLR6	0.424648	0.000120559	0.00337565	8853	8	8	GO:0052510_positive regulation by organism of defense response of other organism involved in symbiotic interaction
NOD2	TLR6	0.424648	0.000120559	0.00337565	8858	8	8	GO:0052552_modulation by organism of immune response of other organism involved in symbiotic interaction
NOD2	TLR6	0.424648	0.000120559	0.00337565	8859	8	8	GO:0052553_modulation by symbiont of host immune response
NOD2	TLR6	0.424648	0.000120559	0.00180838	8860	6	6	GO:0052555_positive regulation by organism of immune response of other organism involved in symbiotic interaction
NOD2	TLR6	0.424648	0.000120559	0.00180838	8861	6	6	GO:0052556_positive regulation by symbiont of host immune response
NOD2	TLR6	0.424648	0.000120559	0.00663074	8864	11	11	GO:0052564_response to immune response of other organism involved in symbiotic interaction
NOD2	TLR6	0.424648	0.000120559	0.00663074	8866	11	11	GO:0052572_response to host immune response
NOD2	TLR6	0.424648	0.000120559	0.0670106	10145	116	127	GO:0071216_cellular response to biotic stimulus
NOD2	TLR6	0.424648	0.000120559	0.0538094	10147	104	114	GO:0071219_cellular response to molecule of bacterial origin
NOD2	TLR6	0.424648	0.000120559	0.00795688	10841	12	12	GO:0075136_response to host
NOD2	TLR6	0.424648	0.000120559	0.0144671	11317	16	21	GO:0098543_detection of other organism
NOD2	TLR6	0.424648	0.000120559	0.0206156	11318	19	24	GO:0098581_detection of external biotic stimulus
ANAPC11	CDC16	0.377205	6.52578e-05	0.0905747	1848	341	359	GO:0007067_mitosis
ANAPC11	CDC16	0.377205	6.52578e-05	0.0969892	1857	104	109	GO:0007088_regulation of mitosis
ANAPC11	CDC16	0.377205	6.52578e-05	0.0294639	1859	43	43	GO:0007091_metaphase/anaphase transition of mitotic cell cycle
ANAPC11	CDC16	0.377205	6.52578e-05	0.0448418	1862	38	38	GO:0007094_mitotic spindle assembly checkpoint
ANAPC11	CDC16	0.377205	6.52578e-05	0.0352718	4043	47	47	GO:0030071_regulation of mitotic metaphase/anaphase transition
ANAPC11	CDC16	0.377205	6.52578e-05	0.0651363	4347	81	83	GO:0031145_anaphase-promoting complex-dependent proteasomal ubiquitin-dependent protein catabolic process
ANAPC11	CDC16	0.377205	6.52578e-05	0.0696241	4407	101	103	GO:0031397_negative regulation of protein ubiquitination
ANAPC11	CDC16	0.377205	6.52578e-05	0.0719511	4440	48	49	GO:0031577_spindle checkpoint
ANAPC11	CDC16	0.377205	6.52578e-05	0.0294639	6933	43	44	GO:0044784_metaphase/anaphase transition of cell cycle
ANAPC11	CDC16	0.377205	6.52578e-05	0.0719511	7281	48	48	GO:0045839_negative regulation of mitosis
ANAPC11	CDC16	0.377205	6.52578e-05	0.0472657	7283	39	39	GO:0045841_negative regulation of mitotic metaphase/anaphase transition
ANAPC11	CDC16	0.377205	6.52578e-05	0.0643984	8530	98	102	GO:0051340_regulation of ligase activity
ANAPC11	CDC16	0.377205	6.52578e-05	0.0501359	8541	84	88	GO:0051351_positive regulation of ligase activity
ANAPC11	CDC16	0.377205	6.52578e-05	0.049958	8542	71	72	GO:0051352_negative regulation of ligase activity
ANAPC11	CDC16	0.377205	6.52578e-05	0.0431227	8562	66	67	GO:0051436_negative regulation of ubiquitin-protein ligase activity involved in mitotic cell cycle
ANAPC11	CDC16	0.377205	6.52578e-05	0.0485507	8563	70	72	GO:0051437_positive regulation of ubiquitin-protein ligase activity involved in mitotic cell cycle
ANAPC11	CDC16	0.377205	6.52578e-05	0.0707221	8564	94	98	GO:0051438_regulation of ubiquitin-protein ligase activity
ANAPC11	CDC16	0.377205	6.52578e-05	0.0572959	8565	76	78	GO:0051439_regulation of ubiquitin-protein ligase activity involved in mitotic cell cycle
ANAPC11	CDC16	0.377205	6.52578e-05	0.0511283	8566	80	84	GO:0051443_positive regulation of ubiquitin-protein ligase activity
ANAPC11	CDC16	0.377205	6.52578e-05	0.049958	8567	71	72	GO:0051444_negative regulation of ubiquitin-protein ligase activity
ANAPC11	CDC16	0.377205	6.52578e-05	0.0456392	8708	54	57	GO:0051784_negative regulation of nuclear division
ANAPC11	CDC16	0.377205	6.52578e-05	0.0212088	10095	26	26	GO:0070979_protein K11-linked ubiquitination
ANAPC11	CDC16	0.377205	6.52578e-05	0.0472657	10139	39	39	GO:0071173_spindle assembly checkpoint
ANAPC11	CDC16	0.377205	6.52578e-05	0.0523048	10140	41	41	GO:0071174_mitotic spindle checkpoint
ANAPC11	CDC16	0.377205	6.52578e-05	0.0352718	11763	47	48	GO:1902099_regulation of metaphase/anaphase transition of cell cycle
ANAPC11	CDC16	0.377205	6.52578e-05	0.0472657	11764	39	40	GO:1902100_negative regulation of metaphase/anaphase transition of cell cycle
PRKD1	PRKD2	0.376271	0.000216467	0.0806426	376	93	98	GO:0001935_endothelial cell proliferation
PRKD1	PRKD2	0.376271	0.000216467	0.0876691	377	81	85	GO:0001936_regulation of endothelial cell proliferation
PRKD1	PRKD2	0.376271	0.000216467	0.0565906	379	61	63	GO:0001938_positive regulation of endothelial cell proliferation
PRKD1	PRKD2	0.376271	0.000216467	0.0758717	1444	50	55	GO:0006476_protein deacetylation
PRKD1	PRKD2	0.376271	0.000216467	0.0694403	2682	51	52	GO:0010595_positive regulation of endothelial cell migration
PRKD1	PRKD2	0.376271	0.000216467	0.0483101	3366	40	45	GO:0016575_histone deacetylation
PRKD1	PRKD2	0.376271	0.000216467	0.0185808	4312	16	19	GO:0031063_regulation of histone deacetylation
PRKD1	PRKD2	0.376271	0.000216467	0.0168844	4889	13	13	GO:0032793_positive regulation of CREB transcription factor activity
PRKD1	PRKD2	0.376271	0.000216467	0.0711232	5681	53	58	GO:0035601_protein deacylation
PRKD1	PRKD2	0.376271	0.000216467	0.0196985	5761	14	15	GO:0035767_endothelial cell chemotaxis
PRKD1	PRKD2	0.376271	0.000216467	0.0441394	5829	23	26	GO:0035924_cellular response to vascular endothelial growth factor stimulus
PRKD1	PRKD2	0.376271	0.000216467	0.0012988	5976	4	4	GO:0038033_positive regulation of endothelial cell chemotaxis by VEGF-activated vascular endothelial growth factor receptor signaling pathway
PRKD1	PRKD2	0.376271	0.000216467	0.00974101	5985	10	13	GO:0038084_vascular endothelial growth factor signaling pathway
PRKD1	PRKD2	0.376271	0.000216467	0.00216467	5987	5	5	GO:0038089_positive regulation of cell migration by vascular endothelial growth factor signaling pathway
PRKD1	PRKD2	0.376271	0.000216467	0.0707061	6664	39	42	GO:0043535_regulation of blood vessel endothelial cell migration
PRKD1	PRKD2	0.376271	0.000216467	0.042709	6665	22	22	GO:0043536_positive regulation of blood vessel endothelial cell migration
PRKD1	PRKD2	0.376271	0.000216467	0.0788136	7244	90	97	GO:0045766_positive regulation of angiogenesis
PRKD1	PRKD2	0.376271	0.000216467	0.0232973	7764	42	44	GO:0048010_vascular endothelial growth factor receptor signaling pathway
PRKD1	PRKD2	0.376271	0.000216467	0.003247	10928	6	6	GO:0090045_positive regulation of deacetylase activity
PRKD1	PRKD2	0.376271	0.000216467	0.0357681	11095	22	25	GO:0090311_regulation of protein deacetylation
PRKD1	PRKD2	0.376271	0.000216467	0.0012988	11681	4	4	GO:1901725_regulation of histone deacetylase activity
PRKD1	PRKD2	0.376271	0.000216467	0.000649401	11682	3	3	GO:1901727_positive regulation of histone deacetylase activity
PRKD1	PRKD2	0.376271	0.000216467	0.00606107	12505	8	9	GO:2001026_regulation of endothelial cell chemotaxis
PRKD1	PRKD2	0.376271	0.000216467	0.003247	12507	6	6	GO:2001028_positive regulation of endothelial cell chemotaxis
CD34	PDGFB	0.391268	0.000375355	0.000375355	5965	2	2	GO:0038001_paracrine signaling
CD34	PDGFB	0.391268	0.000375355	0.000375355	10633	2	2	GO:0072209_metanephric mesangial cell differentiation
CD34	PDGFB	0.391268	0.000375355	0.000375355	10657	2	2	GO:0072254_metanephric glomerular mesangial cell differentiation
CD34	PDGFB	0.391268	0.000375355	0.0197062	957	15	17	GO:0003094_glomerular filtration
CD34	PDGFB	0.391268	0.000375355	0.0690164	4913	46	53	GO:0032835_glomerulus development
CD34	PDGFB	0.391268	0.000375355	0.0468111	5797	27	33	GO:0035850_epithelial cell differentiation involved in kidney development
CD34	PDGFB	0.391268	0.000375355	0.063015	9561	36	43	GO:0061005_cell differentiation involved in kidney development
CD34	PDGFB	0.391268	0.000375355	0.0150142	9731	16	17	GO:0061437_renal system vasculature development
CD34	PDGFB	0.391268	0.000375355	0.0150142	9734	16	17	GO:0061440_kidney vasculature development
CD34	PDGFB	0.391268	0.000375355	0.00281517	10494	6	6	GO:0072007_mesangial cell differentiation
CD34	PDGFB	0.391268	0.000375355	0.00187678	10495	5	5	GO:0072008_glomerular mesangial cell differentiation
CD34	PDGFB	0.391268	0.000375355	0.00112607	10498	3	4	GO:0072011_glomerular endothelium development
CD34	PDGFB	0.391268	0.000375355	0.0197062	10499	15	16	GO:0072012_glomerulus vasculature development
CD34	PDGFB	0.391268	0.000375355	0.00394123	10532	7	7	GO:0072071_renal interstitial cell differentiation
CD34	PDGFB	0.391268	0.000375355	0.00394123	10563	7	7	GO:0072109_glomerular mesangium development
CD34	PDGFB	0.391268	0.000375355	0.0123867	10626	12	14	GO:0072202_cell differentiation involved in metanephros development
CD34	PDGFB	0.391268	0.000375355	0.0472948	10634	28	32	GO:0072210_metanephric nephron development
CD34	PDGFB	0.391268	0.000375355	0.00112607	10642	3	3	GO:0072223_metanephric glomerular mesangium development
CD34	PDGFB	0.391268	0.000375355	0.0146389	10643	13	16	GO:0072224_metanephric glomerulus development
CD34	PDGFB	0.391268	0.000375355	0.00563033	10651	6	6	GO:0072239_metanephric glomerulus vasculature development
CD34	PDGFB	0.391268	0.000375355	0.0197062	11238	15	17	GO:0097205_renal filtration
CDC16	PSMB10	0.393498	1.31388e-05	0.089968	59	166	175	GO:0000209_protein polyubiquitination
CDC16	PSMB10	0.393498	1.31388e-05	0.0743985	1861	151	159	GO:0007093_mitotic cell cycle checkpoint
CDC16	PSMB10	0.393498	1.31388e-05	0.0536006	2631	261	267	GO:0010498_proteasomal protein catabolic process
CDC16	PSMB10	0.393498	1.31388e-05	0.0840726	2918	218	235	GO:0010948_negative regulation of cell cycle process
CDC16	PSMB10	0.393498	1.31388e-05	0.0212849	4347	81	83	GO:0031145_anaphase-promoting complex-dependent proteasomal ubiquitin-dependent protein catabolic process
CDC16	PSMB10	0.393498	1.31388e-05	0.0753511	4406	186	194	GO:0031396_regulation of protein ubiquitination
CDC16	PSMB10	0.393498	1.31388e-05	0.0331755	4407	101	103	GO:0031397_negative regulation of protein ubiquitination
CDC16	PSMB10	0.393498	1.31388e-05	0.0384442	4408	133	140	GO:0031398_positive regulation of protein ubiquitination
CDC16	PSMB10	0.393498	1.31388e-05	0.0775947	4601	449	480	GO:0032269_negative regulation of cellular protein metabolic process
CDC16	PSMB10	0.393498	1.31388e-05	0.0921528	6519	244	250	GO:0043161_proteasome-mediated ubiquitin-dependent protein catabolic process
CDC16	PSMB10	0.393498	1.31388e-05	0.0312244	8530	98	102	GO:0051340_regulation of ligase activity
CDC16	PSMB10	0.393498	1.31388e-05	0.022901	8541	84	88	GO:0051351_positive regulation of ligase activity
CDC16	PSMB10	0.393498	1.31388e-05	0.016325	8542	71	72	GO:0051352_negative regulation of ligase activity
CDC16	PSMB10	0.393498	1.31388e-05	0.0140914	8562	66	67	GO:0051436_negative regulation of ubiquitin-protein ligase activity involved in mitotic cell cycle
CDC16	PSMB10	0.393498	1.31388e-05	0.0158651	8563	70	72	GO:0051437_positive regulation of ubiquitin-protein ligase activity involved in mitotic cell cycle
CDC16	PSMB10	0.393498	1.31388e-05	0.0287149	8564	94	98	GO:0051438_regulation of ubiquitin-protein ligase activity
CDC16	PSMB10	0.393498	1.31388e-05	0.0187228	8565	76	78	GO:0051439_regulation of ubiquitin-protein ligase activity involved in mitotic cell cycle
CDC16	PSMB10	0.393498	1.31388e-05	0.0207593	8566	80	84	GO:0051443_positive regulation of ubiquitin-protein ligase activity
CDC16	PSMB10	0.393498	1.31388e-05	0.016325	8567	71	72	GO:0051444_negative regulation of ubiquitin-protein ligase activity
CDC16	PSMB10	0.393498	1.31388e-05	0.0977397	11733	173	185	GO:1901988_negative regulation of cell cycle phase transition
CDC16	PSMB10	0.393498	1.31388e-05	0.0966097	11736	172	181	GO:1901991_negative regulation of mitotic cell cycle phase transition
CDC16	PSME2	0.458738	1.03804e-05	0.089968	59	166	175	GO:0000209_protein polyubiquitination
CDC16	PSME2	0.458738	1.03804e-05	0.0743985	1861	151	159	GO:0007093_mitotic cell cycle checkpoint
CDC16	PSME2	0.458738	1.03804e-05	0.0536006	2631	261	267	GO:0010498_proteasomal protein catabolic process
CDC16	PSME2	0.458738	1.03804e-05	0.0840726	2918	218	235	GO:0010948_negative regulation of cell cycle process
CDC16	PSME2	0.458738	1.03804e-05	0.0212849	4347	81	83	GO:0031145_anaphase-promoting complex-dependent proteasomal ubiquitin-dependent protein catabolic process
CDC16	PSME2	0.458738	1.03804e-05	0.0753511	4406	186	194	GO:0031396_regulation of protein ubiquitination
CDC16	PSME2	0.458738	1.03804e-05	0.0331755	4407	101	103	GO:0031397_negative regulation of protein ubiquitination
CDC16	PSME2	0.458738	1.03804e-05	0.0384442	4408	133	140	GO:0031398_positive regulation of protein ubiquitination
CDC16	PSME2	0.458738	1.03804e-05	0.0775947	4601	449	480	GO:0032269_negative regulation of cellular protein metabolic process
CDC16	PSME2	0.458738	1.03804e-05	0.0921528	6519	244	250	GO:0043161_proteasome-mediated ubiquitin-dependent protein catabolic process
CDC16	PSME2	0.458738	1.03804e-05	0.0312244	8530	98	102	GO:0051340_regulation of ligase activity
CDC16	PSME2	0.458738	1.03804e-05	0.022901	8541	84	88	GO:0051351_positive regulation of ligase activity
CDC16	PSME2	0.458738	1.03804e-05	0.016325	8542	71	72	GO:0051352_negative regulation of ligase activity
CDC16	PSME2	0.458738	1.03804e-05	0.0140914	8562	66	67	GO:0051436_negative regulation of ubiquitin-protein ligase activity involved in mitotic cell cycle
CDC16	PSME2	0.458738	1.03804e-05	0.0158651	8563	70	72	GO:0051437_positive regulation of ubiquitin-protein ligase activity involved in mitotic cell cycle
CDC16	PSME2	0.458738	1.03804e-05	0.0287149	8564	94	98	GO:0051438_regulation of ubiquitin-protein ligase activity
CDC16	PSME2	0.458738	1.03804e-05	0.0187228	8565	76	78	GO:0051439_regulation of ubiquitin-protein ligase activity involved in mitotic cell cycle
CDC16	PSME2	0.458738	1.03804e-05	0.0207593	8566	80	84	GO:0051443_positive regulation of ubiquitin-protein ligase activity
CDC16	PSME2	0.458738	1.03804e-05	0.016325	8567	71	72	GO:0051444_negative regulation of ubiquitin-protein ligase activity
CDC16	PSME2	0.458738	1.03804e-05	0.0977397	11733	173	185	GO:1901988_negative regulation of cell cycle phase transition
CDC16	PSME2	0.458738	1.03804e-05	0.0966097	11736	172	181	GO:1901991_negative regulation of mitotic cell cycle phase transition
PIGB	PIGL	0.472037	1.78575e-06	0.00348757	1457	63	68	GO:0006497_protein lipidation
PIGB	PIGL	0.472037	1.78575e-06	0.000492867	1461	24	25	GO:0006501_C-terminal protein lipidation
PIGB	PIGL	0.472037	1.78575e-06	0.000776801	1462	30	34	GO:0006505_GPI anchor metabolic process
PIGB	PIGL	0.472037	1.78575e-06	0.000675014	1463	28	32	GO:0006506_GPI anchor biosynthetic process
PIGB	PIGL	0.472037	1.78575e-06	0.0202236	1575	151	167	GO:0006643_membrane lipid metabolic process
PIGB	PIGL	0.472037	1.78575e-06	0.0638906	1576	268	297	GO:0006644_phospholipid metabolic process
PIGB	PIGL	0.472037	1.78575e-06	0.0414651	1579	216	238	GO:0006650_glycerophospholipid metabolic process
PIGB	PIGL	0.472037	1.78575e-06	0.00652692	1588	86	96	GO:0006661_phosphatidylinositol biosynthetic process
PIGB	PIGL	0.472037	1.78575e-06	0.006993	1591	89	101	GO:0006664_glycolipid metabolic process
PIGB	PIGL	0.472037	1.78575e-06	0.0351811	2212	199	219	GO:0008654_phospholipid biosynthetic process
PIGB	PIGL	0.472037	1.78575e-06	0.00176789	2364	45	50	GO:0009247_glycolipid biosynthetic process
PIGB	PIGL	0.472037	1.78575e-06	0.000187504	3310	15	16	GO:0016254_preassembly of GPI anchor in ER membrane
PIGB	PIGL	0.472037	1.78575e-06	0.000626798	3479	27	30	GO:0018410_C-terminal protein amino acid modification
PIGB	PIGL	0.472037	1.78575e-06	0.0099377	6130	106	116	GO:0042157_lipoprotein metabolic process
PIGB	PIGL	0.472037	1.78575e-06	0.00383043	6131	66	72	GO:0042158_lipoprotein biosynthetic process
PIGB	PIGL	0.472037	1.78575e-06	0.031056	6724	187	211	GO:0043687_post-translational protein modification
PIGB	PIGL	0.472037	1.78575e-06	0.0388151	6955	209	230	GO:0045017_glycerolipid biosynthetic process
PIGB	PIGL	0.472037	1.78575e-06	0.00715193	7553	90	98	GO:0046467_membrane lipid biosynthetic process
PIGB	PIGL	0.472037	1.78575e-06	0.0265684	7558	173	192	GO:0046474_glycerophospholipid biosynthetic process
PIGB	PIGL	0.472037	1.78575e-06	0.0717621	7565	284	317	GO:0046486_glycerolipid metabolic process
PIGB	PIGL	0.472037	1.78575e-06	0.012327	7567	118	136	GO:0046488_phosphatidylinositol metabolic process
CCL21	TEK	0.44195	8.48649e-06	0.016048	387	62	68	GO:0001952_regulation of cell-matrix adhesion
CCL21	TEK	0.44195	8.48649e-06	0.00394622	389	31	32	GO:0001954_positive regulation of cell-matrix adhesion
CCL21	TEK	0.44195	8.48649e-06	0.0873769	1890	144	155	GO:0007160_cell-matrix adhesion
CCL21	TEK	0.44195	8.48649e-06	0.0546615	1893	114	123	GO:0007163_establishment or maintenance of cell polarity
CCL21	TEK	0.44195	8.48649e-06	0.0575893	2812	117	127	GO:0010810_regulation of cell-substrate adhesion
CCL21	TEK	0.44195	8.48649e-06	0.0216915	2813	72	74	GO:0010811_positive regulation of cell-substrate adhesion
CCL21	TEK	0.44195	8.48649e-06	0.052752	6645	112	122	GO:0043491_protein kinase B signaling
CCL21	TEK	0.44195	8.48649e-06	0.0042093	6673	32	35	GO:0043550_regulation of lipid kinase activity
CCL21	TEK	0.44195	8.48649e-06	0.00297876	6674	27	30	GO:0043551_regulation of phosphatidylinositol 3-kinase activity
CCL21	TEK	0.44195	8.48649e-06	0.00234227	6675	24	25	GO:0043552_positive regulation of phosphatidylinositol 3-kinase activity
CCL21	TEK	0.44195	8.48649e-06	0.077906	7252	136	147	GO:0045785_positive regulation of cell adhesion
CCL21	TEK	0.44195	8.48649e-06	0.0363052	7276	93	99	GO:0045834_positive regulation of lipid metabolic process
CCL21	TEK	0.44195	8.48649e-06	0.0871004	8487	264	279	GO:0051272_positive regulation of cellular component movement
CCL21	TEK	0.44195	8.48649e-06	0.0636741	8595	123	130	GO:0051495_positive regulation of cytoskeleton organization
CCL21	TEK	0.44195	8.48649e-06	0.0363052	8753	93	101	GO:0051896_regulation of protein kinase B signaling
CCL21	TEK	0.44195	8.48649e-06	0.0182035	8754	66	71	GO:0051897_positive regulation of protein kinase B signaling
CCL21	TEK	0.44195	8.48649e-06	0.0756231	9909	134	150	GO:0070371_ERK1 and ERK2 cascade
CCL21	TEK	0.44195	8.48649e-06	0.0616119	9910	121	137	GO:0070372_regulation of ERK1 and ERK2 cascade
CCL21	TEK	0.44195	8.48649e-06	0.031748	9912	87	101	GO:0070374_positive regulation of ERK1 and ERK2 cascade
CCL21	TEK	0.44195	8.48649e-06	0.00254595	11032	25	26	GO:0090218_positive regulation of lipid kinase activity
CD3E	VCAM1	0.440784	7.24654e-06	0.0775364	769	327	364	GO:0002694_regulation of leukocyte activation
CD3E	VCAM1	0.440784	7.24654e-06	0.0525652	771	220	243	GO:0002696_positive regulation of leukocyte activation
CD3E	VCAM1	0.440784	7.24654e-06	0.0733674	2071	144	159	GO:0007584_response to nutrient
CD3E	VCAM1	0.440784	7.24654e-06	0.0623383	4984	186	218	GO:0032943_mononuclear cell proliferation
CD3E	VCAM1	0.440784	7.24654e-06	0.0378269	4985	145	162	GO:0032944_regulation of mononuclear cell proliferation
CD3E	VCAM1	0.440784	7.24654e-06	0.030334	4987	92	105	GO:0032946_positive regulation of mononuclear cell proliferation
CD3E	VCAM1	0.440784	7.24654e-06	0.0626536	6106	132	145	GO:0042098_T cell proliferation
CD3E	VCAM1	0.440784	7.24654e-06	0.0150728	6108	65	74	GO:0042102_positive regulation of T cell proliferation
CD3E	VCAM1	0.440784	7.24654e-06	0.0395661	6121	105	118	GO:0042129_regulation of T cell proliferation
CD3E	VCAM1	0.440784	7.24654e-06	0.0610014	7641	184	216	GO:0046651_lymphocyte proliferation
CD3E	VCAM1	0.440784	7.24654e-06	0.0373052	8137	144	161	GO:0050670_regulation of lymphocyte proliferation
CD3E	VCAM1	0.440784	7.24654e-06	0.0296746	8138	91	104	GO:0050671_positive regulation of lymphocyte proliferation
CD3E	VCAM1	0.440784	7.24654e-06	0.090377	8255	353	394	GO:0050865_regulation of cell activation
CD3E	VCAM1	0.440784	7.24654e-06	0.0569642	8257	229	253	GO:0050867_positive regulation of cell activation
CD3E	VCAM1	0.440784	7.24654e-06	0.0910238	8260	159	177	GO:0050870_positive regulation of T cell activation
CD3E	VCAM1	0.440784	7.24654e-06	0.0675913	8471	290	320	GO:0051249_regulation of lymphocyte activation
CD3E	VCAM1	0.440784	7.24654e-06	0.0551177	8473	203	225	GO:0051251_positive regulation of lymphocyte activation
CD3E	VCAM1	0.440784	7.24654e-06	0.0671319	10000	193	227	GO:0070661_leukocyte proliferation
CD3E	VCAM1	0.440784	7.24654e-06	0.0399502	10002	149	167	GO:0070663_regulation of leukocyte proliferation
CD3E	VCAM1	0.440784	7.24654e-06	0.0316746	10004	94	108	GO:0070665_positive regulation of leukocyte proliferation
DMD	F2RL1	-0.349177	2.3445e-06	0.000951867	344	29	33	GO:0001885_endothelial cell development
DMD	F2RL1	-0.349177	2.3445e-06	0.0159098	464	117	141	GO:0002064_epithelial cell development
DMD	F2RL1	-0.349177	2.3445e-06	0.00401144	990	59	65	GO:0003158_endothelium development
DMD	F2RL1	-0.349177	2.3445e-06	0.076596	1721	362	426	GO:0006873_cellular ion homeostasis
DMD	F2RL1	-0.349177	2.3445e-06	0.069505	1722	244	293	GO:0006874_cellular calcium ion homeostasis
DMD	F2RL1	-0.349177	2.3445e-06	0.0620999	1723	326	386	GO:0006875_cellular metal ion homeostasis
DMD	F2RL1	-0.349177	2.3445e-06	0.0324971	1928	167	200	GO:0007204_positive regulation of cytosolic calcium ion concentration
DMD	F2RL1	-0.349177	2.3445e-06	0.0723888	2110	249	277	GO:0008015_blood circulation
DMD	F2RL1	-0.349177	2.3445e-06	0.0715952	4020	350	414	GO:0030003_cellular cation homeostasis
DMD	F2RL1	-0.349177	2.3445e-06	0.0628232	4028	232	249	GO:0030031_cell projection assembly
DMD	F2RL1	-0.349177	2.3445e-06	0.0332825	4398	169	178	GO:0031346_positive regulation of cell projection organization
DMD	F2RL1	-0.349177	2.3445e-06	0.0813917	6191	264	280	GO:0042326_negative regulation of phosphorylation
DMD	F2RL1	-0.349177	2.3445e-06	0.00374182	7105	57	64	GO:0045446_endothelial cell differentiation
DMD	F2RL1	-0.349177	2.3445e-06	0.0381919	8585	181	216	GO:0051480_cytosolic calcium ion homeostasis
DMD	F2RL1	-0.349177	2.3445e-06	0.0800236	8902	370	438	GO:0055065_metal ion homeostasis
DMD	F2RL1	-0.349177	2.3445e-06	0.074738	8909	253	304	GO:0055074_calcium ion homeostasis
DMD	F2RL1	-0.349177	2.3445e-06	0.0959018	8913	405	478	GO:0055080_cation homeostasis
DMD	F2RL1	-0.349177	2.3445e-06	0.0973296	8915	408	479	GO:0055082_cellular chemical homeostasis
DMD	F2RL1	-0.349177	2.3445e-06	0.0753311	10748	254	304	GO:0072503_cellular divalent inorganic cation homeostasis
DMD	F2RL1	-0.349177	2.3445e-06	0.0832555	10750	267	319	GO:0072507_divalent inorganic cation homeostasis
PIM3	REST	0.467572	2.64512e-06	0.0405095	835	178	216	GO:0002790_peptide secretion
PIM3	REST	0.467572	2.64512e-06	0.0276151	836	145	179	GO:0002791_regulation of peptide secretion
PIM3	REST	0.467572	2.64512e-06	0.00115063	837	30	34	GO:0002792_negative regulation of peptide secretion
PIM3	REST	0.467572	2.64512e-06	0.0580603	2522	213	258	GO:0009914_hormone transport
PIM3	REST	0.467572	2.64512e-06	0.0781728	2819	337	414	GO:0010817_regulation of hormone levels
PIM3	REST	0.467572	2.64512e-06	0.0294789	3178	191	231	GO:0015833_peptide transport
PIM3	REST	0.467572	2.64512e-06	0.0713449	4017	289	348	GO:0023061_signal release
PIM3	REST	0.467572	2.64512e-06	0.0387043	4044	174	209	GO:0030072_peptide hormone secretion
PIM3	REST	0.467572	2.64512e-06	0.0315695	4045	155	186	GO:0030073_insulin secretion
PIM3	REST	0.467572	2.64512e-06	0.0310466	6415	196	237	GO:0042886_amide transport
PIM3	REST	0.467572	2.64512e-06	0.000859664	7650	26	29	GO:0046676_negative regulation of insulin secretion
PIM3	REST	0.467572	2.64512e-06	0.0564325	7716	210	255	GO:0046879_hormone secretion
PIM3	REST	0.467572	2.64512e-06	0.0388991	7720	172	212	GO:0046883_regulation of hormone secretion
PIM3	REST	0.467572	2.64512e-06	0.0027377	7725	46	53	GO:0046888_negative regulation of hormone secretion
PIM3	REST	0.467572	2.64512e-06	0.0235707	8214	134	161	GO:0050796_regulation of insulin secretion
PIM3	REST	0.467572	2.64512e-06	0.018356	8364	120	140	GO:0051048_negative regulation of secretion
PIM3	REST	0.467572	2.64512e-06	0.0539009	8367	286	321	GO:0051051_negative regulation of transport
PIM3	REST	0.467572	2.64512e-06	0.0283848	10948	147	181	GO:0090087_regulation of peptide transport
PIM3	REST	0.467572	2.64512e-06	0.0268559	11067	143	174	GO:0090276_regulation of peptide hormone secretion
PIM3	REST	0.467572	2.64512e-06	0.00107392	11069	29	33	GO:0090278_negative regulation of peptide hormone secretion
CREB1	MAP2K7	0.344844	4.24787e-05	0.0965891	515	165	179	GO:0002218_activation of innate immune response
CREB1	MAP2K7	0.344844	4.24787e-05	0.0863091	517	156	169	GO:0002221_pattern recognition receptor signaling pathway
CREB1	MAP2K7	0.344844	4.24787e-05	0.0760067	519	137	144	GO:0002224_toll-like receptor signaling pathway
CREB1	MAP2K7	0.344844	4.24787e-05	0.0349889	812	82	85	GO:0002755_MyD88-dependent toll-like receptor signaling pathway
CREB1	MAP2K7	0.344844	4.24787e-05	0.0770682	813	77	79	GO:0002756_MyD88-independent toll-like receptor signaling pathway
CREB1	MAP2K7	0.344844	4.24787e-05	0.0885436	815	158	172	GO:0002758_innate immune response-activating signal transduction
CREB1	MAP2K7	0.344844	4.24787e-05	0.0292364	5276	75	77	GO:0034134_toll-like receptor 2 signaling pathway
CREB1	MAP2K7	0.344844	4.24787e-05	0.0874722	5280	82	84	GO:0034138_toll-like receptor 3 signaling pathway
CREB1	MAP2K7	0.344844	4.24787e-05	0.0542691	5284	102	107	GO:0034142_toll-like receptor 4 signaling pathway
CREB1	MAP2K7	0.344844	4.24787e-05	0.0273927	5288	65	66	GO:0034146_toll-like receptor 5 signaling pathway
CREB1	MAP2K7	0.344844	4.24787e-05	0.0327263	5296	71	74	GO:0034162_toll-like receptor 9 signaling pathway
CREB1	MAP2K7	0.344844	4.24787e-05	0.0265498	5300	64	65	GO:0034166_toll-like receptor 10 signaling pathway
CREB1	MAP2K7	0.344844	4.24787e-05	0.0711419	5714	74	76	GO:0035666_TRIF-dependent toll-like receptor signaling pathway
CREB1	MAP2K7	0.344844	4.24787e-05	0.0997544	5990	211	241	GO:0038093_Fc receptor signaling pathway
CREB1	MAP2K7	0.344844	4.24787e-05	0.0735212	5992	159	184	GO:0038095_Fc-epsilon receptor signaling pathway
CREB1	MAP2K7	0.344844	4.24787e-05	0.0254436	6005	70	71	GO:0038123_toll-like receptor TLR1:TLR2 signaling pathway
CREB1	MAP2K7	0.344844	4.24787e-05	0.0254436	6006	70	71	GO:0038124_toll-like receptor TLR6:TLR2 signaling pathway
CREB1	MAP2K7	0.344844	4.24787e-05	0.088704	6999	189	207	GO:0045089_positive regulation of innate immune response
MAP2K7	MAPK8	0.372533	5.26782e-05	0.0965891	515	165	179	GO:0002218_activation of innate immune response
MAP2K7	MAPK8	0.372533	5.26782e-05	0.0863091	517	156	169	GO:0002221_pattern recognition receptor signaling pathway
MAP2K7	MAPK8	0.372533	5.26782e-05	0.0760067	519	137	144	GO:0002224_toll-like receptor signaling pathway
MAP2K7	MAPK8	0.372533	5.26782e-05	0.0349889	812	82	85	GO:0002755_MyD88-dependent toll-like receptor signaling pathway
MAP2K7	MAPK8	0.372533	5.26782e-05	0.0770682	813	77	79	GO:0002756_MyD88-independent toll-like receptor signaling pathway
MAP2K7	MAPK8	0.372533	5.26782e-05	0.0885436	815	158	172	GO:0002758_innate immune response-activating signal transduction
MAP2K7	MAPK8	0.372533	5.26782e-05	0.0292364	5276	75	77	GO:0034134_toll-like receptor 2 signaling pathway
MAP2K7	MAPK8	0.372533	5.26782e-05	0.0874722	5280	82	84	GO:0034138_toll-like receptor 3 signaling pathway
MAP2K7	MAPK8	0.372533	5.26782e-05	0.0542691	5284	102	107	GO:0034142_toll-like receptor 4 signaling pathway
MAP2K7	MAPK8	0.372533	5.26782e-05	0.0273927	5288	65	66	GO:0034146_toll-like receptor 5 signaling pathway
MAP2K7	MAPK8	0.372533	5.26782e-05	0.0327263	5296	71	74	GO:0034162_toll-like receptor 9 signaling pathway
MAP2K7	MAPK8	0.372533	5.26782e-05	0.0265498	5300	64	65	GO:0034166_toll-like receptor 10 signaling pathway
MAP2K7	MAPK8	0.372533	5.26782e-05	0.0711419	5714	74	76	GO:0035666_TRIF-dependent toll-like receptor signaling pathway
MAP2K7	MAPK8	0.372533	5.26782e-05	0.0997544	5990	211	241	GO:0038093_Fc receptor signaling pathway
MAP2K7	MAPK8	0.372533	5.26782e-05	0.0735212	5992	159	184	GO:0038095_Fc-epsilon receptor signaling pathway
MAP2K7	MAPK8	0.372533	5.26782e-05	0.0254436	6005	70	71	GO:0038123_toll-like receptor TLR1:TLR2 signaling pathway
MAP2K7	MAPK8	0.372533	5.26782e-05	0.0254436	6006	70	71	GO:0038124_toll-like receptor TLR6:TLR2 signaling pathway
MAP2K7	MAPK8	0.372533	5.26782e-05	0.088704	6999	189	207	GO:0045089_positive regulation of innate immune response
ARNT	BMP2	0.504825	2.76151e-06	0.0689715	240	224	235	GO:0001666_response to hypoxia
ARNT	BMP2	0.504825	2.76151e-06	0.0508432	253	327	353	GO:0001701_in utero embryonic development
ARNT	BMP2	0.504825	2.76151e-06	0.0118137	376	93	98	GO:0001935_endothelial cell proliferation
ARNT	BMP2	0.504825	2.76151e-06	0.00894729	377	81	85	GO:0001936_regulation of endothelial cell proliferation
ARNT	BMP2	0.504825	2.76151e-06	0.00505356	379	61	63	GO:0001938_positive regulation of endothelial cell proliferation
ARNT	BMP2	0.504825	2.76151e-06	0.0781728	2819	337	414	GO:0010817_regulation of hormone levels
ARNT	BMP2	0.504825	2.76151e-06	0.000828453	4651	25	25	GO:0032350_regulation of hormone metabolic process
ARNT	BMP2	0.504825	2.76151e-06	0.0714624	5933	228	239	GO:0036293_response to decreased oxygen levels
ARNT	BMP2	0.504825	2.76151e-06	0.0268695	6246	140	172	GO:0042445_hormone metabolic process
ARNT	BMP2	0.504825	2.76151e-06	0.00395172	6247	54	60	GO:0042446_hormone biosynthetic process
ARNT	BMP2	0.504825	2.76151e-06	0.000422511	7722	18	18	GO:0046885_regulation of hormone biosynthetic process
ARNT	BMP2	0.504825	2.76151e-06	0.0294704	7950	334	395	GO:0048568_embryonic organ development
ARNT	BMP2	0.504825	2.76151e-06	0.0887301	8140	254	280	GO:0050673_epithelial cell proliferation
ARNT	BMP2	0.504825	2.76151e-06	0.0629376	8144	214	235	GO:0050678_regulation of epithelial cell proliferation
ARNT	BMP2	0.504825	2.76151e-06	0.0210593	8145	124	138	GO:0050679_positive regulation of epithelial cell proliferation
ARNT	BMP2	0.504825	2.76151e-06	0.0785401	9945	239	250	GO:0070482_response to oxygen levels
HMGCR	PIM3	0.375608	3.92939e-05	0.0958761	835	178	216	GO:0002790_peptide secretion
HMGCR	PIM3	0.375608	3.92939e-05	0.088956	836	145	179	GO:0002791_regulation of peptide secretion
HMGCR	PIM3	0.375608	3.92939e-05	0.00854641	837	30	34	GO:0002792_negative regulation of peptide secretion
HMGCR	PIM3	0.375608	3.92939e-05	0.09663	3178	191	231	GO:0015833_peptide transport
HMGCR	PIM3	0.375608	3.92939e-05	0.0916035	4044	174	209	GO:0030072_peptide hormone secretion
HMGCR	PIM3	0.375608	3.92939e-05	0.0847454	4045	155	186	GO:0030073_insulin secretion
HMGCR	PIM3	0.375608	3.92939e-05	0.0165419	5765	31	36	GO:0035773_insulin secretion involved in cellular response to glucose stimulus
HMGCR	PIM3	0.375608	3.92939e-05	0.00638525	7650	26	29	GO:0046676_negative regulation of insulin secretion
HMGCR	PIM3	0.375608	3.92939e-05	0.0203346	7725	46	53	GO:0046888_negative regulation of hormone secretion
HMGCR	PIM3	0.375608	3.92939e-05	0.0759279	8214	134	161	GO:0050796_regulation of insulin secretion
HMGCR	PIM3	0.375608	3.92939e-05	0.0467597	8364	120	140	GO:0051048_negative regulation of secretion
HMGCR	PIM3	0.375608	3.92939e-05	0.0148531	9649	28	33	GO:0061178_regulation of insulin secretion involved in cellular response to glucose stimulus
HMGCR	PIM3	0.375608	3.92939e-05	0.000589408	9650	6	6	GO:0061179_negative regulation of insulin secretion involved in cellular response to glucose stimulus
HMGCR	PIM3	0.375608	3.92939e-05	0.0914356	10948	147	181	GO:0090087_regulation of peptide transport
HMGCR	PIM3	0.375608	3.92939e-05	0.0865106	11067	143	174	GO:0090276_regulation of peptide hormone secretion
HMGCR	PIM3	0.375608	3.92939e-05	0.00797665	11069	29	33	GO:0090278_negative regulation of peptide hormone secretion
LGR4	OSR1	0.360074	0.00022493	0.0690164	4913	46	53	GO:0032835_glomerulus development
LGR4	OSR1	0.360074	0.00022493	0.0922214	9549	41	47	GO:0060993_kidney morphogenesis
LGR4	OSR1	0.360074	0.00022493	0.063015	9561	36	43	GO:0061005_cell differentiation involved in kidney development
LGR4	OSR1	0.360074	0.00022493	0.0955654	9694	31	37	GO:0061326_renal tubule development
LGR4	OSR1	0.360074	0.00022493	0.0431586	9695	21	24	GO:0061333_renal tubule morphogenesis
LGR4	OSR1	0.360074	0.00022493	0.0834399	10510	29	33	GO:0072028_nephron morphogenesis
LGR4	OSR1	0.360074	0.00022493	0.0314441	10538	18	21	GO:0072078_nephron tubule morphogenesis
LGR4	OSR1	0.360074	0.00022493	0.0834399	10540	29	35	GO:0072080_nephron tubule development
LGR4	OSR1	0.360074	0.00022493	0.0667931	10544	26	30	GO:0072088_nephron epithelium morphogenesis
LGR4	OSR1	0.360074	0.00022493	0.0204687	10598	14	17	GO:0072170_metanephric tubule development
LGR4	OSR1	0.360074	0.00022493	0.0123867	10626	12	14	GO:0072202_cell differentiation involved in metanephros development
LGR4	OSR1	0.360074	0.00022493	0.0204687	10631	14	18	GO:0072207_metanephric epithelium development
LGR4	OSR1	0.360074	0.00022493	0.0425118	10634	28	32	GO:0072210_metanephric nephron development
LGR4	OSR1	0.360074	0.00022493	0.0146389	10643	13	16	GO:0072224_metanephric glomerulus development
LGR4	OSR1	0.360074	0.00022493	0.0148454	10647	12	15	GO:0072234_metanephric nephron tubule development
LGR4	OSR1	0.360074	0.00022493	0.0148454	10653	12	15	GO:0072243_metanephric nephron epithelium development
MAP3K1	NFKBIA	0.363384	1.65658e-05	0.0747116	515	165	179	GO:0002218_activation of innate immune response
MAP3K1	NFKBIA	0.363384	1.65658e-05	0.06676	517	156	169	GO:0002221_pattern recognition receptor signaling pathway
MAP3K1	NFKBIA	0.363384	1.65658e-05	0.0514422	519	137	144	GO:0002224_toll-like receptor signaling pathway
MAP3K1	NFKBIA	0.363384	1.65658e-05	0.0275074	812	82	85	GO:0002755_MyD88-dependent toll-like receptor signaling pathway
MAP3K1	NFKBIA	0.363384	1.65658e-05	0.0684884	815	158	172	GO:0002758_innate immune response-activating signal transduction
MAP3K1	NFKBIA	0.363384	1.65658e-05	0.022985	5276	75	77	GO:0034134_toll-like receptor 2 signaling pathway
MAP3K1	NFKBIA	0.363384	1.65658e-05	0.0426651	5284	102	107	GO:0034142_toll-like receptor 4 signaling pathway
MAP3K1	NFKBIA	0.363384	1.65658e-05	0.0172284	5288	65	66	GO:0034146_toll-like receptor 5 signaling pathway
MAP3K1	NFKBIA	0.363384	1.65658e-05	0.020583	5296	71	74	GO:0034162_toll-like receptor 9 signaling pathway
MAP3K1	NFKBIA	0.363384	1.65658e-05	0.0166983	5300	64	65	GO:0034166_toll-like receptor 10 signaling pathway
MAP3K1	NFKBIA	0.363384	1.65658e-05	0.0997544	5990	211	241	GO:0038093_Fc receptor signaling pathway
MAP3K1	NFKBIA	0.363384	1.65658e-05	0.0735212	5992	159	184	GO:0038095_Fc-epsilon receptor signaling pathway
MAP3K1	NFKBIA	0.363384	1.65658e-05	0.0200032	6005	70	71	GO:0038123_toll-like receptor TLR1:TLR2 signaling pathway
MAP3K1	NFKBIA	0.363384	1.65658e-05	0.0200032	6006	70	71	GO:0038124_toll-like receptor TLR6:TLR2 signaling pathway
MAP3K1	NFKBIA	0.363384	1.65658e-05	0.088704	6999	189	207	GO:0045089_positive regulation of innate immune response
CACNA1C	PCK2	-0.520793	2.16749e-05	0.0717943	835	178	216	GO:0002790_peptide secretion
CACNA1C	PCK2	-0.520793	2.16749e-05	0.0793005	836	145	179	GO:0002791_regulation of peptide secretion
CACNA1C	PCK2	-0.520793	2.16749e-05	0.0857494	2522	213	258	GO:0009914_hormone transport
CACNA1C	PCK2	-0.520793	2.16749e-05	0.0689132	3178	191	231	GO:0015833_peptide transport
CACNA1C	PCK2	-0.520793	2.16749e-05	0.068595	4044	174	209	GO:0030072_peptide hormone secretion
CACNA1C	PCK2	-0.520793	2.16749e-05	0.0679922	4045	155	186	GO:0030073_insulin secretion
CACNA1C	PCK2	-0.520793	2.16749e-05	0.0401379	5158	103	125	GO:0033500_carbohydrate homeostasis
CACNA1C	PCK2	-0.520793	2.16749e-05	0.0401379	6321	103	125	GO:0042593_glucose homeostasis
CACNA1C	PCK2	-0.520793	2.16749e-05	0.0725782	6415	196	237	GO:0042886_amide transport
CACNA1C	PCK2	-0.520793	2.16749e-05	0.0990618	7716	210	255	GO:0046879_hormone secretion
CACNA1C	PCK2	-0.520793	2.16749e-05	0.0995764	7720	172	212	GO:0046883_regulation of hormone secretion
CACNA1C	PCK2	-0.520793	2.16749e-05	0.0676865	8214	134	161	GO:0050796_regulation of insulin secretion
CACNA1C	PCK2	-0.520793	2.16749e-05	0.0815109	10948	147	181	GO:0090087_regulation of peptide transport
CACNA1C	PCK2	-0.520793	2.16749e-05	0.0771205	11067	143	174	GO:0090276_regulation of peptide hormone secretion
EIF5A	EIF5A2	0.360086	0.000302281	0.0496746	1400	105	109	GO:0006414_translational elongation
EIF5A	EIF5A2	0.360086	0.000302281	0.0575773	1401	91	92	GO:0006415_translational termination
EIF5A	EIF5A2	0.360086	0.000302281	0.0166255	1426	11	11	GO:0006448_regulation of translational elongation
EIF5A	EIF5A2	0.360086	0.000302281	0.0063479	1427	7	7	GO:0006449_regulation of translational termination
EIF5A	EIF5A2	0.360086	0.000302281	0.000906843	1430	3	3	GO:0006452_translational frameshifting
EIF5A	EIF5A2	0.360086	0.000302281	0.00151141	2195	5	5	GO:0008612_peptidyl-lysine modification to hypusine
EIF5A	EIF5A2	0.360086	0.000302281	0.0698502	5006	187	196	GO:0032984_macromolecular complex disassembly
EIF5A	EIF5A2	0.360086	0.000302281	0.0655678	6533	180	189	GO:0043241_protein complex disassembly
EIF5A	EIF5A2	0.360086	0.000302281	0.025845	6535	19	19	GO:0043243_positive regulation of protein complex disassembly
EIF5A	EIF5A2	0.360086	0.000302281	0.0607106	6707	159	167	GO:0043624_cellular protein complex disassembly
EIF5A	EIF5A2	0.360086	0.000302281	0.00181369	7308	4	4	GO:0045901_positive regulation of translational elongation
EIF5A	EIF5A2	0.360086	0.000302281	0.000906843	7309	3	3	GO:0045905_positive regulation of translational termination
EIF5A	EIF5A2	0.360086	0.000302281	0.00151141	7584	5	5	GO:0046516_hypusine metabolic process
EIF5A	EIF5A2	0.360086	0.000302281	0.0848001	8348	115	125	GO:0051028_mRNA transport
FZD6	SOX18	0.422077	1.41025e-06	0.085639	201	349	380	GO:0001525_angiogenesis
FZD6	SOX18	0.422077	1.41025e-06	0.00360461	381	72	84	GO:0001942_hair follicle development
FZD6	SOX18	0.422077	1.41025e-06	0.0831993	432	344	390	GO:0002009_morphogenesis of an epithelium
FZD6	SOX18	0.422077	1.41025e-06	0.0411244	2182	242	283	GO:0008544_epidermis development
FZD6	SOX18	0.422077	1.41025e-06	0.00360461	3978	72	84	GO:0022404_molting cycle process
FZD6	SOX18	0.422077	1.41025e-06	0.00360461	3979	72	84	GO:0022405_hair cycle process
FZD6	SOX18	0.422077	1.41025e-06	0.0523599	5544	273	309	GO:0035239_tube morphogenesis
FZD6	SOX18	0.422077	1.41025e-06	0.00434499	6176	79	91	GO:0042303_molting cycle
FZD6	SOX18	0.422077	1.41025e-06	0.00434499	6328	79	91	GO:0042633_hair cycle
FZD6	SOX18	0.422077	1.41025e-06	0.0414657	6692	243	283	GO:0043588_skin development
FZD6	SOX18	0.422077	1.41025e-06	0.077021	7916	331	357	GO:0048514_blood vessel morphogenesis
FZD6	SOX18	0.422077	1.41025e-06	0.0330507	7945	217	266	GO:0048562_embryonic organ morphogenesis
FZD6	SOX18	0.422077	1.41025e-06	0.0224391	7950	334	395	GO:0048568_embryonic organ development
FZD6	SOX18	0.422077	1.41025e-06	0.0467541	9325	258	292	GO:0060562_epithelial tube morphogenesis
PRKAA1	SREBF1	0.352012	5.07528e-05	0.0902937	1617	129	146	GO:0006694_steroid biosynthetic process
PRKAA1	SREBF1	0.352012	5.07528e-05	0.042483	1618	44	44	GO:0006695_cholesterol biosynthetic process
PRKAA1	SREBF1	0.352012	5.07528e-05	0.00334969	2876	12	12	GO:0010893_positive regulation of steroid biosynthetic process
PRKAA1	SREBF1	0.352012	5.07528e-05	0.0528118	3291	49	49	GO:0016126_sterol biosynthetic process
PRKAA1	SREBF1	0.352012	5.07528e-05	0.056871	3526	65	72	GO:0019218_regulation of steroid metabolic process
PRKAA1	SREBF1	0.352012	5.07528e-05	0.00334969	7113	12	12	GO:0045540_regulation of cholesterol biosynthetic process
PRKAA1	SREBF1	0.352012	5.07528e-05	0.000507528	7115	5	5	GO:0045542_positive regulation of cholesterol biosynthetic process
PRKAA1	SREBF1	0.352012	5.07528e-05	0.0746628	7276	93	99	GO:0045834_positive regulation of lipid metabolic process
PRKAA1	SREBF1	0.352012	5.07528e-05	0.0106581	7342	21	21	GO:0045940_positive regulation of steroid metabolic process
PRKAA1	SREBF1	0.352012	5.07528e-05	0.0436982	7726	42	46	GO:0046889_positive regulation of lipid biosynthetic process
PRKAA1	SREBF1	0.352012	5.07528e-05	0.0866372	7727	98	107	GO:0046890_regulation of lipid biosynthetic process
PRKAA1	SREBF1	0.352012	5.07528e-05	0.0282988	8224	46	50	GO:0050810_regulation of steroid biosynthetic process
PRKAA1	SREBF1	0.352012	5.07528e-05	0.00776518	11001	18	19	GO:0090181_regulation of cholesterol metabolic process
PRKAA1	SREBF1	0.352012	5.07528e-05	0.000761292	11024	6	6	GO:0090205_positive regulation of cholesterol metabolic process
AHR	STAT5B	0.393723	6.59587e-06	0.0775364	769	327	364	GO:0002694_regulation of leukocyte activation
AHR	STAT5B	0.393723	6.59587e-06	0.0623383	4984	186	218	GO:0032943_mononuclear cell proliferation
AHR	STAT5B	0.393723	6.59587e-06	0.0378269	4985	145	162	GO:0032944_regulation of mononuclear cell proliferation
AHR	STAT5B	0.393723	6.59587e-06	0.093635	6114	169	197	GO:0042113_B cell activation
AHR	STAT5B	0.393723	6.59587e-06	0.0610014	7641	184	216	GO:0046651_lymphocyte proliferation
AHR	STAT5B	0.393723	6.59587e-06	0.0549128	7964	224	279	GO:0048608_reproductive structure development
AHR	STAT5B	0.393723	6.59587e-06	0.0373052	8137	144	161	GO:0050670_regulation of lymphocyte proliferation
AHR	STAT5B	0.393723	6.59587e-06	0.0213706	8254	81	90	GO:0050864_regulation of B cell activation
AHR	STAT5B	0.393723	6.59587e-06	0.090377	8255	353	394	GO:0050865_regulation of cell activation
AHR	STAT5B	0.393723	6.59587e-06	0.0675913	8471	290	320	GO:0051249_regulation of lymphocyte activation
AHR	STAT5B	0.393723	6.59587e-06	0.0520041	9743	218	273	GO:0061458_reproductive system development
AHR	STAT5B	0.393723	6.59587e-06	0.0671319	10000	193	227	GO:0070661_leukocyte proliferation
AHR	STAT5B	0.393723	6.59587e-06	0.0399502	10002	149	167	GO:0070663_regulation of leukocyte proliferation
B2M	HLA-C	0.287513	0.000181007	0.0742128	359	41	45	GO:0001910_regulation of leukocyte mediated cytotoxicity
B2M	HLA-C	0.287513	0.000181007	0.0477858	361	33	37	GO:0001912_positive regulation of leukocyte mediated cytotoxicity
B2M	HLA-C	0.287513	0.000181007	0.0893175	362	34	36	GO:0001913_T cell mediated cytotoxicity
B2M	HLA-C	0.287513	0.000181007	0.0635334	363	27	29	GO:0001914_regulation of T cell mediated cytotoxicity
B2M	HLA-C	0.287513	0.000181007	0.0418126	365	22	24	GO:0001916_positive regulation of T cell mediated cytotoxicity
B2M	HLA-C	0.287513	0.000181007	0.0988533	655	159	168	GO:0002478_antigen processing and presentation of exogenous peptide antigen
B2M	HLA-C	0.287513	0.000181007	0.00651624	657	9	9	GO:0002480_antigen processing and presentation of exogenous peptide antigen via MHC class I, TAP-independent
B2M	HLA-C	0.287513	0.000181007	0.0901881	784	44	49	GO:0002709_regulation of T cell mediated immunity
B2M	HLA-C	0.287513	0.000181007	0.0633344	786	34	37	GO:0002711_positive regulation of T cell mediated immunity
B2M	HLA-C	0.287513	0.000181007	0.0921012	846	56	60	GO:0002821_positive regulation of adaptive immune response
B2M	HLA-C	0.287513	0.000181007	0.0979608	3682	165	175	GO:0019884_antigen processing and presentation of exogenous antigen
B2M	HLA-C	0.287513	0.000181007	0.093671	4393	46	50	GO:0031341_regulation of cell killing
B2M	HLA-C	0.287513	0.000181007	0.0636239	4395	38	42	GO:0031343_positive regulation of cell killing
DUSP4	MAP3K1	0.488186	1.14623e-05	0.0747116	515	165	179	GO:0002218_activation of innate immune response
DUSP4	MAP3K1	0.488186	1.14623e-05	0.06676	517	156	169	GO:0002221_pattern recognition receptor signaling pathway
DUSP4	MAP3K1	0.488186	1.14623e-05	0.0514422	519	137	144	GO:0002224_toll-like receptor signaling pathway
DUSP4	MAP3K1	0.488186	1.14623e-05	0.0275074	812	82	85	GO:0002755_MyD88-dependent toll-like receptor signaling pathway
DUSP4	MAP3K1	0.488186	1.14623e-05	0.0684884	815	158	172	GO:0002758_innate immune response-activating signal transduction
DUSP4	MAP3K1	0.488186	1.14623e-05	0.022985	5276	75	77	GO:0034134_toll-like receptor 2 signaling pathway
DUSP4	MAP3K1	0.488186	1.14623e-05	0.0426651	5284	102	107	GO:0034142_toll-like receptor 4 signaling pathway
DUSP4	MAP3K1	0.488186	1.14623e-05	0.0172284	5288	65	66	GO:0034146_toll-like receptor 5 signaling pathway
DUSP4	MAP3K1	0.488186	1.14623e-05	0.020583	5296	71	74	GO:0034162_toll-like receptor 9 signaling pathway
DUSP4	MAP3K1	0.488186	1.14623e-05	0.0166983	5300	64	65	GO:0034166_toll-like receptor 10 signaling pathway
DUSP4	MAP3K1	0.488186	1.14623e-05	0.0200032	6005	70	71	GO:0038123_toll-like receptor TLR1:TLR2 signaling pathway
DUSP4	MAP3K1	0.488186	1.14623e-05	0.0200032	6006	70	71	GO:0038124_toll-like receptor TLR6:TLR2 signaling pathway
DUSP4	MAP3K1	0.488186	1.14623e-05	0.088704	6999	189	207	GO:0045089_positive regulation of innate immune response
MEF2C	NFKBIB	0.379445	0.000110618	0.0923218	517	156	169	GO:0002221_pattern recognition receptor signaling pathway
MEF2C	NFKBIB	0.379445	0.000110618	0.0802233	519	137	144	GO:0002224_toll-like receptor signaling pathway
MEF2C	NFKBIB	0.379445	0.000110618	0.0391925	812	82	85	GO:0002755_MyD88-dependent toll-like receptor signaling pathway
MEF2C	NFKBIB	0.379445	0.000110618	0.0947119	815	158	172	GO:0002758_innate immune response-activating signal transduction
MEF2C	NFKBIB	0.379445	0.000110618	0.047793	5276	75	77	GO:0034134_toll-like receptor 2 signaling pathway
MEF2C	NFKBIB	0.379445	0.000110618	0.0776248	5284	102	107	GO:0034142_toll-like receptor 4 signaling pathway
MEF2C	NFKBIB	0.379445	0.000110618	0.0335532	5288	65	66	GO:0034146_toll-like receptor 5 signaling pathway
MEF2C	NFKBIB	0.379445	0.000110618	0.0549771	5296	71	74	GO:0034162_toll-like receptor 9 signaling pathway
MEF2C	NFKBIB	0.379445	0.000110618	0.0325208	5300	64	65	GO:0034166_toll-like receptor 10 signaling pathway
MEF2C	NFKBIB	0.379445	0.000110618	0.0995929	5714	74	76	GO:0035666_TRIF-dependent toll-like receptor signaling pathway
MEF2C	NFKBIB	0.379445	0.000110618	0.0415928	6005	70	71	GO:0038123_toll-like receptor TLR1:TLR2 signaling pathway
MEF2C	NFKBIB	0.379445	0.000110618	0.0415928	6006	70	71	GO:0038124_toll-like receptor TLR6:TLR2 signaling pathway
MEF2C	NFKBIB	0.379445	0.000110618	0.088704	6999	189	207	GO:0045089_positive regulation of innate immune response
TLR5	TNIP2	0.325053	4.48874e-06	0.0607326	515	165	179	GO:0002218_activation of innate immune response
TLR5	TNIP2	0.325053	4.48874e-06	0.0542688	517	156	169	GO:0002221_pattern recognition receptor signaling pathway
TLR5	TNIP2	0.325053	4.48874e-06	0.0418171	519	137	144	GO:0002224_toll-like receptor signaling pathway
TLR5	TNIP2	0.325053	4.48874e-06	0.0692675	524	216	237	GO:0002237_response to molecule of bacterial origin
TLR5	TNIP2	0.325053	4.48874e-06	0.0556738	815	158	172	GO:0002758_innate immune response-activating signal transduction
TLR5	TNIP2	0.325053	4.48874e-06	0.0928489	4401	250	272	GO:0031349_positive regulation of defense response
TLR5	TNIP2	0.325053	4.48874e-06	0.0629881	4739	206	225	GO:0032496_response to lipopolysaccharide
TLR5	TNIP2	0.325053	4.48874e-06	0.0622364	6998	236	266	GO:0045088_regulation of innate immune response
TLR5	TNIP2	0.325053	4.48874e-06	0.0797469	6999	189	207	GO:0045089_positive regulation of innate immune response
TLR5	TNIP2	0.325053	4.48874e-06	0.0299399	10145	116	127	GO:0071216_cellular response to biotic stimulus
TLR5	TNIP2	0.325053	4.48874e-06	0.0240417	10147	104	114	GO:0071219_cellular response to molecule of bacterial origin
TLR5	TNIP2	0.325053	4.48874e-06	0.0217749	10150	99	109	GO:0071222_cellular response to lipopolysaccharide
TLR5	TNIP2	0.325053	4.48874e-06	0.075174	10245	225	253	GO:0071396_cellular response to lipid
ACVRL1	DMTN	-0.325005	0.000135089	0.0851511	387	62	68	GO:0001952_regulation of cell-matrix adhesion
ACVRL1	DMTN	-0.325005	0.000135089	0.0256669	388	20	22	GO:0001953_negative regulation of cell-matrix adhesion
ACVRL1	DMTN	-0.325005	0.000135089	0.0749537	1835	48	49	GO:0007045_cell-substrate adherens junction assembly
ACVRL1	DMTN	-0.325005	0.000135089	0.0803779	2814	35	39	GO:0010812_negative regulation of cell-substrate adhesion
ACVRL1	DMTN	-0.325005	0.000135089	0.0964535	5348	85	93	GO:0034332_adherens junction organization
ACVRL1	DMTN	-0.325005	0.000135089	0.0642981	5349	55	56	GO:0034333_adherens junction assembly
ACVRL1	DMTN	-0.325005	0.000135089	0.0749537	7779	48	49	GO:0048041_focal adhesion assembly
ACVRL1	DMTN	-0.325005	0.000135089	0.0530951	8750	30	31	GO:0051893_regulation of focal adhesion assembly
ACVRL1	DMTN	-0.325005	0.000135089	0.006079	8752	10	10	GO:0051895_negative regulation of focal adhesion assembly
ACVRL1	DMTN	-0.325005	0.000135089	0.0530951	10964	30	31	GO:0090109_regulation of cell-substrate junction assembly
ACVRL1	DMTN	-0.325005	0.000135089	0.0909062	11715	42	43	GO:1901888_regulation of cell junction assembly
ACVRL1	DMTN	-0.325005	0.000135089	0.006079	11716	10	10	GO:1901889_negative regulation of cell junction assembly
ANAPC11	APC	0.370657	0.000127573	0.0383994	1859	43	43	GO:0007091_metaphase/anaphase transition of mitotic cell cycle
ANAPC11	APC	0.370657	0.000127573	0.0448418	1862	38	38	GO:0007094_mitotic spindle assembly checkpoint
ANAPC11	APC	0.370657	0.000127573	0.0459687	4043	47	47	GO:0030071_regulation of mitotic metaphase/anaphase transition
ANAPC11	APC	0.370657	0.000127573	0.0719511	4440	48	49	GO:0031577_spindle checkpoint
ANAPC11	APC	0.370657	0.000127573	0.0383994	6933	43	44	GO:0044784_metaphase/anaphase transition of cell cycle
ANAPC11	APC	0.370657	0.000127573	0.0719511	7281	48	48	GO:0045839_negative regulation of mitosis
ANAPC11	APC	0.370657	0.000127573	0.0472657	7283	39	39	GO:0045841_negative regulation of mitotic metaphase/anaphase transition
ANAPC11	APC	0.370657	0.000127573	0.0456392	8708	54	57	GO:0051784_negative regulation of nuclear division
ANAPC11	APC	0.370657	0.000127573	0.0472657	10139	39	39	GO:0071173_spindle assembly checkpoint
ANAPC11	APC	0.370657	0.000127573	0.0523048	10140	41	41	GO:0071174_mitotic spindle checkpoint
ANAPC11	APC	0.370657	0.000127573	0.0459687	11763	47	48	GO:1902099_regulation of metaphase/anaphase transition of cell cycle
ANAPC11	APC	0.370657	0.000127573	0.0472657	11764	39	40	GO:1902100_negative regulation of metaphase/anaphase transition of cell cycle
BMP2	BMP6	0.269148	0.00154747	0.070152	1620	17	19	GO:0006700_C21-steroid hormone biosynthetic process
BMP2	BMP6	0.269148	0.00154747	0.0696362	1625	10	12	GO:0006705_mineralocorticoid biosynthetic process
BMP2	BMP6	0.269148	0.00154747	0.0928483	2139	25	29	GO:0008207_C21-steroid hormone metabolic process
BMP2	BMP6	0.269148	0.00154747	0.0851109	2143	11	13	GO:0008212_mineralocorticoid metabolic process
BMP2	BMP6	0.269148	0.00154747	0.0324969	2667	7	7	GO:0010566_regulation of ketone biosynthetic process
BMP2	BMP6	0.269148	0.00154747	0.055709	4643	9	10	GO:0032341_aldosterone metabolic process
BMP2	BMP6	0.269148	0.00154747	0.0433292	4644	8	9	GO:0032342_aldosterone biosynthetic process
BMP2	BMP6	0.269148	0.00154747	0.0324969	4645	7	7	GO:0032344_regulation of aldosterone metabolic process
BMP2	BMP6	0.269148	0.00154747	0.0232121	4648	6	6	GO:0032347_regulation of aldosterone biosynthetic process
BMP2	BMP6	0.269148	0.00154747	0.078921	7722	18	18	GO:0046885_regulation of hormone biosynthetic process
BMP2	BMP6	0.269148	0.00154747	0.0408728	9204	13	17	GO:0060395_SMAD protein signal transduction
BMP2	BMP6	0.269148	0.00154747	0.0510666	10917	12	12	GO:0090030_regulation of steroid hormone biosynthetic process
CD34	NOTCH1	0.379807	0.000234913	0.0739466	221	64	72	GO:0001570_vasculogenesis
CD34	NOTCH1	0.379807	0.000234913	0.0502421	990	59	65	GO:0003158_endothelium development
CD34	NOTCH1	0.379807	0.000234913	0.0690164	4913	46	53	GO:0032835_glomerulus development
CD34	NOTCH1	0.379807	0.000234913	0.0468111	5797	27	33	GO:0035850_epithelial cell differentiation involved in kidney development
CD34	NOTCH1	0.379807	0.000234913	0.063015	9561	36	43	GO:0061005_cell differentiation involved in kidney development
CD34	NOTCH1	0.379807	0.000234913	0.0140948	9731	16	17	GO:0061437_renal system vasculature development
CD34	NOTCH1	0.379807	0.000234913	0.0140948	9734	16	17	GO:0061440_kidney vasculature development
CD34	NOTCH1	0.379807	0.000234913	0.00281517	10494	6	6	GO:0072007_mesangial cell differentiation
CD34	NOTCH1	0.379807	0.000234913	0.00187678	10495	5	5	GO:0072008_glomerular mesangial cell differentiation
CD34	NOTCH1	0.379807	0.000234913	0.0197062	10499	15	16	GO:0072012_glomerulus vasculature development
CD34	NOTCH1	0.379807	0.000234913	0.00394123	10532	7	7	GO:0072071_renal interstitial cell differentiation
CD34	NOTCH1	0.379807	0.000234913	0.00394123	10563	7	7	GO:0072109_glomerular mesangium development
HLA-C	HLA-E	0.248079	0.00114404	0.075712	359	41	45	GO:0001910_regulation of leukocyte mediated cytotoxicity
HLA-C	HLA-E	0.248079	0.00114404	0.0573182	361	33	37	GO:0001912_positive regulation of leukocyte mediated cytotoxicity
HLA-C	HLA-E	0.248079	0.00114404	0.0916862	362	34	36	GO:0001913_T cell mediated cytotoxicity
HLA-C	HLA-E	0.248079	0.00114404	0.0669261	363	27	29	GO:0001914_regulation of T cell mediated cytotoxicity
HLA-C	HLA-E	0.248079	0.00114404	0.0504012	365	22	24	GO:0001916_positive regulation of T cell mediated cytotoxicity
HLA-C	HLA-E	0.248079	0.00114404	0.0205926	657	9	9	GO:0002480_antigen processing and presentation of exogenous peptide antigen via MHC class I, TAP-independent
HLA-C	HLA-E	0.248079	0.00114404	0.0411853	659	9	9	GO:0002483_antigen processing and presentation of endogenous peptide antigen
HLA-C	HLA-E	0.248079	0.00114404	0.0901881	784	44	49	GO:0002709_regulation of T cell mediated immunity
HLA-C	HLA-E	0.248079	0.00114404	0.0713115	786	34	37	GO:0002711_positive regulation of T cell mediated immunity
HLA-C	HLA-E	0.248079	0.00114404	0.0629219	3681	11	11	GO:0019883_antigen processing and presentation of endogenous antigen
HLA-C	HLA-E	0.248079	0.00114404	0.0955633	4393	46	50	GO:0031341_regulation of cell killing
HLA-C	HLA-E	0.248079	0.00114404	0.0763158	4395	38	42	GO:0031343_positive regulation of cell killing
PFKL	RFX3	0.365953	2.27875e-05	0.0717943	835	178	216	GO:0002790_peptide secretion
PFKL	RFX3	0.365953	2.27875e-05	0.0793005	836	145	179	GO:0002791_regulation of peptide secretion
PFKL	RFX3	0.365953	2.27875e-05	0.0857494	2522	213	258	GO:0009914_hormone transport
PFKL	RFX3	0.365953	2.27875e-05	0.0689132	3178	191	231	GO:0015833_peptide transport
PFKL	RFX3	0.365953	2.27875e-05	0.068595	4044	174	209	GO:0030072_peptide hormone secretion
PFKL	RFX3	0.365953	2.27875e-05	0.0679922	4045	155	186	GO:0030073_insulin secretion
PFKL	RFX3	0.365953	2.27875e-05	0.0725782	6415	196	237	GO:0042886_amide transport
PFKL	RFX3	0.365953	2.27875e-05	0.0990618	7716	210	255	GO:0046879_hormone secretion
PFKL	RFX3	0.365953	2.27875e-05	0.0995764	7720	172	212	GO:0046883_regulation of hormone secretion
PFKL	RFX3	0.365953	2.27875e-05	0.0676865	8214	134	161	GO:0050796_regulation of insulin secretion
PFKL	RFX3	0.365953	2.27875e-05	0.0815109	10948	147	181	GO:0090087_regulation of peptide transport
PFKL	RFX3	0.365953	2.27875e-05	0.0771205	11067	143	174	GO:0090276_regulation of peptide hormone secretion
RBPJ	SOX18	0.417905	6.18702e-05	0.0429394	259	50	79	GO:0001708_cell fate specification
RBPJ	SOX18	0.417905	6.18702e-05	0.0790701	381	72	84	GO:0001942_hair follicle development
RBPJ	SOX18	0.417905	6.18702e-05	0.0585292	987	44	50	GO:0003151_outflow tract morphogenesis
RBPJ	SOX18	0.417905	6.18702e-05	0.00173237	989	8	10	GO:0003157_endocardium development
RBPJ	SOX18	0.417905	6.18702e-05	0.0502421	990	59	65	GO:0003158_endothelium development
RBPJ	SOX18	0.417905	6.18702e-05	0.000618702	992	5	6	GO:0003160_endocardium morphogenesis
RBPJ	SOX18	0.417905	6.18702e-05	0.0790701	3978	72	84	GO:0022404_molting cycle process
RBPJ	SOX18	0.417905	6.18702e-05	0.0790701	3979	72	84	GO:0022405_hair cycle process
RBPJ	SOX18	0.417905	6.18702e-05	0.0987251	5503	96	103	GO:0035051_cardiocyte differentiation
RBPJ	SOX18	0.417905	6.18702e-05	0.095311	6176	79	91	GO:0042303_molting cycle
RBPJ	SOX18	0.417905	6.18702e-05	0.095311	6328	79	91	GO:0042633_hair cycle
RBPJ	SOX18	0.417905	6.18702e-05	0.0493724	7105	57	64	GO:0045446_endothelial cell differentiation
ANAPC4	PSMB9	0.318207	0.00020436	0.0735696	4347	81	83	GO:0031145_anaphase-promoting complex-dependent proteasomal ubiquitin-dependent protein catabolic process
ANAPC4	PSMB9	0.318207	0.00020436	0.0769386	4407	101	103	GO:0031397_negative regulation of protein ubiquitination
ANAPC4	PSMB9	0.318207	0.00020436	0.0747172	8530	98	102	GO:0051340_regulation of ligase activity
ANAPC4	PSMB9	0.318207	0.00020436	0.0593666	8541	84	88	GO:0051351_positive regulation of ligase activity
ANAPC4	PSMB9	0.318207	0.00020436	0.0634793	8542	71	72	GO:0051352_negative regulation of ligase activity
ANAPC4	PSMB9	0.318207	0.00020436	0.054794	8562	66	67	GO:0051436_negative regulation of ubiquitin-protein ligase activity involved in mitotic cell cycle
ANAPC4	PSMB9	0.318207	0.00020436	0.0616912	8563	70	72	GO:0051437_positive regulation of ubiquitin-protein ligase activity involved in mitotic cell cycle
ANAPC4	PSMB9	0.318207	0.00020436	0.0812052	8564	94	98	GO:0051438_regulation of ubiquitin-protein ligase activity
ANAPC4	PSMB9	0.318207	0.00020436	0.0728033	8565	76	78	GO:0051439_regulation of ubiquitin-protein ligase activity involved in mitotic cell cycle
ANAPC4	PSMB9	0.318207	0.00020436	0.0587071	8566	80	84	GO:0051443_positive regulation of ubiquitin-protein ligase activity
ANAPC4	PSMB9	0.318207	0.00020436	0.0634793	8567	71	72	GO:0051444_negative regulation of ubiquitin-protein ligase activity
CDC16	PSMA7	0.427235	0.000109723	0.0651363	4347	81	83	GO:0031145_anaphase-promoting complex-dependent proteasomal ubiquitin-dependent protein catabolic process
CDC16	PSMA7	0.427235	0.000109723	0.0696241	4407	101	103	GO:0031397_negative regulation of protein ubiquitination
CDC16	PSMA7	0.427235	0.000109723	0.0643984	8530	98	102	GO:0051340_regulation of ligase activity
CDC16	PSMA7	0.427235	0.000109723	0.0501359	8541	84	88	GO:0051351_positive regulation of ligase activity
CDC16	PSMA7	0.427235	0.000109723	0.049958	8542	71	72	GO:0051352_negative regulation of ligase activity
CDC16	PSMA7	0.427235	0.000109723	0.0431227	8562	66	67	GO:0051436_negative regulation of ubiquitin-protein ligase activity involved in mitotic cell cycle
CDC16	PSMA7	0.427235	0.000109723	0.0485507	8563	70	72	GO:0051437_positive regulation of ubiquitin-protein ligase activity involved in mitotic cell cycle
CDC16	PSMA7	0.427235	0.000109723	0.0707221	8564	94	98	GO:0051438_regulation of ubiquitin-protein ligase activity
CDC16	PSMA7	0.427235	0.000109723	0.0572959	8565	76	78	GO:0051439_regulation of ubiquitin-protein ligase activity involved in mitotic cell cycle
CDC16	PSMA7	0.427235	0.000109723	0.0511283	8566	80	84	GO:0051443_positive regulation of ubiquitin-protein ligase activity
CDC16	PSMA7	0.427235	0.000109723	0.049958	8567	71	72	GO:0051444_negative regulation of ubiquitin-protein ligase activity
CDC16	PSMB7	0.404168	0.000162588	0.0735696	4347	81	83	GO:0031145_anaphase-promoting complex-dependent proteasomal ubiquitin-dependent protein catabolic process
CDC16	PSMB7	0.404168	0.000162588	0.0746427	4407	101	103	GO:0031397_negative regulation of protein ubiquitination
CDC16	PSMB7	0.404168	0.000162588	0.0643984	8530	98	102	GO:0051340_regulation of ligase activity
CDC16	PSMB7	0.404168	0.000162588	0.0515256	8541	84	88	GO:0051351_positive regulation of ligase activity
CDC16	PSMB7	0.404168	0.000162588	0.0577187	8542	71	72	GO:0051352_negative regulation of ligase activity
CDC16	PSMB7	0.404168	0.000162588	0.0498216	8562	66	67	GO:0051436_negative regulation of ubiquitin-protein ligase activity involved in mitotic cell cycle
CDC16	PSMB7	0.404168	0.000162588	0.0560929	8563	70	72	GO:0051437_positive regulation of ubiquitin-protein ligase activity involved in mitotic cell cycle
CDC16	PSMB7	0.404168	0.000162588	0.0710672	8564	94	98	GO:0051438_regulation of ubiquitin-protein ligase activity
CDC16	PSMB7	0.404168	0.000162588	0.0661966	8565	76	78	GO:0051439_regulation of ubiquitin-protein ligase activity involved in mitotic cell cycle
CDC16	PSMB7	0.404168	0.000162588	0.0513778	8566	80	84	GO:0051443_positive regulation of ubiquitin-protein ligase activity
CDC16	PSMB7	0.404168	0.000162588	0.0577187	8567	71	72	GO:0051444_negative regulation of ubiquitin-protein ligase activity
CDC16	PSMC3	0.394995	0.000120623	0.0651363	4347	81	83	GO:0031145_anaphase-promoting complex-dependent proteasomal ubiquitin-dependent protein catabolic process
CDC16	PSMC3	0.394995	0.000120623	0.0696241	4407	101	103	GO:0031397_negative regulation of protein ubiquitination
CDC16	PSMC3	0.394995	0.000120623	0.0643984	8530	98	102	GO:0051340_regulation of ligase activity
CDC16	PSMC3	0.394995	0.000120623	0.0501359	8541	84	88	GO:0051351_positive regulation of ligase activity
CDC16	PSMC3	0.394995	0.000120623	0.049958	8542	71	72	GO:0051352_negative regulation of ligase activity
CDC16	PSMC3	0.394995	0.000120623	0.0431227	8562	66	67	GO:0051436_negative regulation of ubiquitin-protein ligase activity involved in mitotic cell cycle
CDC16	PSMC3	0.394995	0.000120623	0.0485507	8563	70	72	GO:0051437_positive regulation of ubiquitin-protein ligase activity involved in mitotic cell cycle
CDC16	PSMC3	0.394995	0.000120623	0.0707221	8564	94	98	GO:0051438_regulation of ubiquitin-protein ligase activity
CDC16	PSMC3	0.394995	0.000120623	0.0572959	8565	76	78	GO:0051439_regulation of ubiquitin-protein ligase activity involved in mitotic cell cycle
CDC16	PSMC3	0.394995	0.000120623	0.0511283	8566	80	84	GO:0051443_positive regulation of ubiquitin-protein ligase activity
CDC16	PSMC3	0.394995	0.000120623	0.049958	8567	71	72	GO:0051444_negative regulation of ubiquitin-protein ligase activity
CDC16	UBA52	0.377742	0.000113338	0.0651363	4347	81	83	GO:0031145_anaphase-promoting complex-dependent proteasomal ubiquitin-dependent protein catabolic process
[truncated: 7,293 more rows]

## Sheet: Heart_Left_Ventricle_KEGG
Table S1(6): The liquid associated gene pairs sorted by their appearance times for the "Heart Left Ventricle" tissue at KEGG pathways
[truncated: 349 more rows]

[truncated: 12 more sheets: Lung_GO, Lung_KEGG, Muscle_Skeletal_GO, Muscle_Skeletal_KEGG, Nerve_Tibial_GO, Nerve_Tibial_KEGG, Skin_Sun_Exposed_Lower_leg_GO, Skin_Sun_Exposed_Lower_leg_KEGG, Thyroid_GO, Thyroid_KEGG, Whole_Blood_GO, Whole_Blood_KEGG]
