# Supplementary material for: Identification of human age-associated gene co-expressions in functional modules using liquid association
Source: Oncotarget. 2017 Dec 8;9(1):1063–74. doi: 10.18632/oncotarget.23148 (PMC5787419; doi:10.18632/oncotarget.23148)
Supplement: Supplementary file 3 [file oncotarget-09-1063-s003.xlsx]

## Sheet: Adipose_Subcutaneous
Table S2(1): Fisher exact test results of the detected gene pairs by liquid association and Pearson correlation coefficient (PCC) for the tissue "Adipose Subcutaneous"
Module Annotation	m	M	n11	n21	n12	n22	p	p_BH
GO:0050853_B cell receptor signaling pathway	34	561	43	9	249	260	1.87366e-06	0.0183394
GO:0006271_DNA strand elongation involved in DNA replication	34	561	51	10	277	223	1.40784e-05	0.0688996		Note: "m" is the sample size of overlappping genes of the module and the Gtex data; "M" is the number of gene pairs (m(m-1)/2); "n11" is the number of gene pairs which are both significant based on LA and PCC; "n21" represents the number of the gene pairs which are coexpresssed in LA but not in PCC; n12 represents the number of the gene pairs which are asociated via significant PCC but not liquid…
GO:0022616_DNA strand elongation	36	630	44	8	338	240	0.000161262	0.526144
GO:0051052_regulation of DNA metabolic process	233	27028	2	26	9096	17904	0.00203481	1
GO:0001909_leukocyte mediated cytotoxicity	65	2080	25	9	995	1051	0.00498314	1
GO:0042102_positive regulation of T cell proliferation	67	2211	0	13	790	1408	0.00605651	1
GO:0060394_negative regulation of pathway-restricted SMAD protein phosphorylation	9	36	3	0	5	28	0.00784314	1
GO:0045785_positive regulation of cell adhesion	139	9591	1	21	2880	6689	0.00834468	1
GO:0050850_positive regulation of calcium-mediated signaling	21	210	6	1	68	135	0.00835684	1
GO:0006689_ganglioside catabolic process	6	15	3	0	1	11	0.00879121	1
hsa00360_Phenylalanine metabolism	16	120	4	0	35	81	0.0100128	1
GO:0050855_regulation of B cell receptor signaling pathway	8	28	7	0	9	12	0.0103307	1
GO:0002377_immunoglobulin production	73	2628	1	19	765	1843	0.0130151	1
GO:0006270_DNA replication initiation	29	406	11	3	173	219	0.0133356	1
GO:0051640_organelle localization	239	28441	4	0	9743	18694	0.0137889	1
hsa03030_DNA replication	36	630	23	8	312	287	0.0166972	1
GO:0032479_regulation of type I interferon production	100	4950	0	7	2089	2854	0.0238507	1
GO:0045091_regulation of single stranded viral RNA replication via double stranded DNA intermediate	7	21	0	3	14	4	0.0263158	1
GO:0007605_sensory perception of sound	109	5886	2	0	959	4925	0.0266335	1
GO:0043088_regulation of Cdc42 GTPase activity	19	171	9	2	73	87	0.0273796	1
hsa00980_Metabolism of xenobiotics by cytochrome P450	53	1378	3	1	274	1100	0.0273954	1
GO:0061351_neural precursor cell proliferation	93	4278	7	7	1003	3261	0.0282376	1
GO:0050954_sensory perception of mechanical stimulus	117	6786	2	0	1160	5624	0.0293005	1
GO:0002480_antigen processing and presentation of exogenous peptide antigen via MHC class I, TAP-independent	9	36	0	3	24	9	0.0308123	1
GO:0032489_regulation of Cdc42 protein signal transduction	22	231	9	3	88	131	0.0312774	1
GO:0030217_T cell differentiation	168	14028	0	9	4668	9351	0.0343556	1
GO:0048873_homeostasis of number of cells within a tissue	21	210	4	1	62	143	0.0347471	1
GO:0046580_negative regulation of Ras protein signal transduction	33	528	4	0	227	297	0.0361011	1
GO:0010563_negative regulation of phosphorus metabolic process	315	49455	3	0	16346	33106	0.0361235	1
GO:0045936_negative regulation of phosphate metabolic process	315	49455	3	0	16346	33106	0.0361235	1
hsa05033_Nicotine addiction	27	351	4	3	69	275	0.0365574	1
GO:0042326_negative regulation of phosphorylation	273	37128	3	0	12872	24253	0.0416937	1
GO:0032655_regulation of interleukin-12 production	41	820	1	8	371	440	0.0453045	1
GO:0042737_drug catabolic process	10	45	2	0	8	35	0.0454545	1
GO:0032606_type I interferon production	102	5151	0	7	2160	2984	0.0464958	1
GO:0048525_negative regulation of viral process	60	1770	0	7	687	1076	0.0476648	1
GO:0002699_positive regulation of immune effector process	111	6105	5	23	2198	3879	0.0485132	1
GO:0038061_NIK/NF-kappaB signaling	23	253	4	1	83	165	0.0489613	1
GO:0008045_motor neuron axon guidance	18	153	4	0	69	80	0.0495916	1
GO:0002717_positive regulation of natural killer cell mediated immunity	14	91	0	4	47	40	0.0507923	1
hsa04130_SNARE interactions in vesicular transport	33	528	4	1	179	344	0.0513121	1
hsa00982_Drug metabolism - cytochrome P450	48	1128	2	0	256	870	0.0521579	1
GO:0043949_regulation of cAMP-mediated signaling	19	171	2	0	38	131	0.0536636	1
GO:0071353_cellular response to interleukin-4	23	253	6	2	92	153	0.0583971	1
GO:0033059_cellular pigmentation	35	595	4	1	212	378	0.0608251	1
GO:0045071_negative regulation of viral genome replication	36	630	0	5	310	315	0.0616657	1
GO:0046643_regulation of gamma-delta T cell activation	8	28	1	4	16	7	0.0617827	1
GO:0046645_positive regulation of gamma-delta T cell activation	8	28	1	4	16	7	0.0617827	1
GO:0039692_single stranded viral RNA replication via double stranded DNA intermediate	9	36	0	5	15	16	0.061943	1
GO:0039694_viral RNA genome replication	9	36	0	5	15	16	0.061943	1
GO:0039703_RNA replication	9	36	0	5	15	16	0.061943	1
GO:0046849_bone remodeling	63	1953	9	7	644	1293	0.0633454	1
GO:0031529_ruffle organization	30	435	4	1	156	274	0.0634777	1
GO:0046718_viral entry into host cell	25	300	4	1	107	188	0.0643465	1
GO:0042471_ear morphogenesis	102	5151	2	0	1320	3829	0.0658318	1
GO:0015914_phospholipid transport	37	666	2	0	176	488	0.0711373	1
GO:0005978_glycogen biosynthetic process	44	946	0	3	549	394	0.0735848	1
GO:0009250_glucan biosynthetic process	44	946	0	3	549	394	0.0735848	1
GO:0050732_negative regulation of peptidyl-tyrosine phosphorylation	30	435	4	1	164	266	0.0756818	1
GO:0009157_deoxyribonucleoside monophosphate biosynthetic process	6	15	3	1	2	9	0.0769231	1
GO:0070670_response to interleukin-4	27	351	6	3	122	220	0.0784201	1
GO:0038032_termination of G-protein coupled receptor signaling pathway	35	595	6	5	157	427	0.079176	1
GO:0046850_regulation of bone remodeling	33	528	2	0	147	379	0.0792508	1
GO:0042100_B cell proliferation	62	1891	3	1	555	1332	0.0798125	1
GO:0000086_G2/M transition of mitotic cell cycle	163	13203	3	0	5694	7506	0.0803139	1
GO:0044839_cell cycle G2/M phase transition	163	13203	3	0	5694	7506	0.0803139	1
GO:0045069_regulation of viral genome replication	52	1326	1	7	595	723	0.0806979	1
GO:0097067_cellular response to thyroid hormone stimulus	11	55	2	0	14	39	0.0808081	1
GO:0032615_interleukin-12 production	42	861	1	7	384	469	0.081301	1
GO:1902117_positive regulation of organelle assembly	12	66	2	1	10	53	0.0826923	1
GO:0010771_negative regulation of cell morphogenesis involved in differentiation	26	325	3	1	95	226	0.0835763	1
GO:0042098_T cell proliferation	136	9180	28	36	3032	6084	0.0838178	1
GO:0046605_regulation of centrosome cycle	21	210	4	1	80	125	0.0844594	1
GO:0045577_regulation of B cell differentiation	20	190	2	12	69	107	0.0851596	1
GO:0043525_positive regulation of neuron apoptotic process	42	861	2	0	251	608	0.0861032	1
GO:0002697_regulation of immune effector process	242	29161	4	21	9768	19368	0.0876248	1
GO:0045414_regulation of interleukin-8 biosynthetic process	10	45	1	1	1	42	0.0878788	1
GO:0070431_nucleotide-binding oligomerization domain containing 2 signaling pathway	7	21	0	3	11	7	0.0902256	1
GO:0023021_termination of signal transduction	38	703	6	5	203	489	0.0935549	1
hsa05014_Amyotrophic lateral sclerosis (ALS)	47	1081	2	0	329	750	0.0935605	1
GO:0045869_negative regulation of single stranded viral RNA replication via double stranded DNA intermediate	6	15	0	2	10	3	0.0952381	1
GO:0070307_lens fiber cell development	8	28	2	0	7	19	0.0952381	1
GO:1901216_positive regulation of neuron death	44	946	2	0	293	651	0.0970167	1
GO:0002520_immune system development	466	108345	4	24	31242	77075	0.0978708	1
GO:0001906_cell killing	82	3321	11	8	1271	2031	0.0990555	1
GO:0070493_thrombin receptor signaling pathway	5	10	1	0	0	9	0.1	1
GO:0043409_negative regulation of MAPK cascade	112	6216	3	1	2005	4207	0.102101	1
GO:0031648_protein destabilization	19	171	2	0	53	116	0.102167	1
GO:0034333_adherens junction assembly	55	1485	0	7	502	976	0.102931	1
GO:0042492_gamma-delta T cell differentiation	7	21	0	4	9	8	0.103759	1
GO:0010212_response to ionizing radiation	119	7021	0	7	2285	4729	0.104262	1
GO:0042693_muscle cell fate commitment	12	66	1	0	6	59	0.106061	1
GO:0032845_negative regulation of homeostatic process	25	300	3	1	96	200	0.106687	1
GO:0017144_drug metabolic process	26	325	1	0	34	290	0.107692	1
GO:0001569_patterning of blood vessels	34	561	2	1	113	445	0.10832	1
GO:0016445_somatic diversification of immunoglobulins	46	1035	0	7	312	716	0.109413	1
GO:0002066_columnar/cuboidal epithelial cell development	25	300	2	1	60	237	0.10951	1
GO:0008625_extrinsic apoptotic signaling pathway via death domain receptors	67	2211	2	0	732	1477	0.110108	1
GO:0045005_maintenance of fidelity involved in DNA-dependent DNA replication	16	120	3	0	56	61	0.115756	1
GO:0002275_myeloid cell activation involved in immune response	53	1378	43	30	640	665	0.117727	1
GO:0001933_negative regulation of protein phosphorylation	228	25878	2	0	8879	16997	0.117769	1
GO:0002715_regulation of natural killer cell mediated immunity	17	136	1	6	64	65	0.117852	1
GO:0044786_cell cycle DNA replication	39	741	11	4	372	354	0.11789	1
GO:0002443_leukocyte mediated immunity	214	22791	6	23	8016	14746	0.120524	1
GO:0002446_neutrophil mediated immunity	16	120	2	0	40	78	0.120588	1
GO:0048535_lymph node development	14	91	2	0	30	59	0.121123	1
GO:0070228_regulation of lymphocyte apoptotic process	44	946	3	1	324	618	0.121899	1
GO:0097178_ruffle assembly	18	153	2	0	52	99	0.123065	1
GO:0045084_positive regulation of interleukin-12 biosynthetic process	7	21	0	5	7	9	0.123495	1
GO:0045947_negative regulation of translational initiation	17	136	2	0	47	87	0.128105	1
GO:0006858_extracellular transport	6	15	0	1	13	1	0.133333	1
GO:0035787_cell migration involved in kidney development	5	10	0	2	6	2	0.133333	1
GO:0042268_regulation of cytolysis	6	15	1	0	1	13	0.133333	1
GO:0086069_bundle of His cell to Purkinje myocyte communication	6	15	1	0	1	13	0.133333	1
GO:0048305_immunoglobulin secretion	16	120	2	0	43	75	0.138655	1
GO:0043950_positive regulation of cAMP-mediated signaling	11	55	2	0	19	34	0.141414	1
GO:0033080_immature T cell proliferation in thymus	7	21	1	0	2	18	0.142857	1
GO:0060179_male mating behavior	6	15	2	0	4	9	0.142857	1
GO:0003071_renal system process involved in regulation of systemic arterial blood pressure	18	153	1	0	21	131	0.143791	1
GO:0070665_positive regulation of leukocyte proliferation	98	4753	7	27	1567	3152	0.144017	1
GO:0006837_serotonin transport	14	91	2	0	34	55	0.153846	1
GO:0007626_locomotory behavior	147	10731	2	1	2660	8068	0.154054	1
GO:0019372_lipoxygenase pathway	11	55	2	0	20	33	0.155556	1
GO:0003407_neural retina development	30	435	1	0	67	367	0.156322	1
GO:0002429_immune response-activating cell surface receptor signaling pathway	192	18336	78	92	7330	10836	0.157454	1
GO:0006909_phagocytosis	161	12880	30	34	4893	7923	0.157853	1
GO:0060828_regulation of canonical Wnt signaling pathway	137	9316	3	2	2805	6506	0.164903	1
GO:0001833_inner cell mass cell proliferation	13	78	1	0	12	65	0.166667	1
GO:0002082_regulation of oxidative phosphorylation	4	6	0	1	5	0	0.166667	1
GO:0034454_microtubule anchoring at centrosome	4	6	0	1	5	0	0.166667	1
GO:0043313_regulation of neutrophil degranulation	4	6	5	0	0	1	0.166667	1
GO:0045085_negative regulation of interleukin-2 biosynthetic process	4	6	1	0	0	5	0.166667	1
GO:0045415_negative regulation of interleukin-8 biosynthetic process	4	6	1	0	0	5	0.166667	1
GO:1901017_negative regulation of potassium ion transmembrane transporter activity	4	6	1	0	0	5	0.166667	1
GO:2000467_positive regulation of glycogen (starch) synthase activity	4	6	0	1	5	0	0.166667	1
GO:0002449_lymphocyte mediated immunity	168	14028	4	16	4963	9045	0.168264	1
GO:0005979_regulation of glycogen biosynthetic process	25	300	0	2	176	122	0.170033	1
GO:0010962_regulation of glucan biosynthetic process	25	300	0	2	176	122	0.170033	1
GO:0050851_antigen receptor-mediated signaling pathway	128	8128	4	1	3472	4651	0.171315	1
GO:0001779_natural killer cell differentiation	20	190	0	5	63	122	0.172174	1
GO:0051602_response to electrical stimulus	27	351	1	0	60	290	0.173789	1
hsa03420_Nucleotide excision repair	44	946	6	3	388	549	0.175141	1
GO:1901888_regulation of cell junction assembly	42	861	0	5	283	573	0.17811	1
GO:0010872_regulation of cholesterol esterification	8	28	1	0	4	23	0.178571	1
GO:0033260_nuclear cell cycle DNA replication	31	465	10	4	233	218	0.179251	1
GO:0046621_negative regulation of organ growth	11	55	1	0	9	45	0.181818	1
GO:0044110_growth involved in symbiotic interaction	17	136	1	0	24	111	0.183824	1
GO:0044116_growth of symbiont involved in interaction with host	17	136	1	0	24	111	0.183824	1
GO:0051054_positive regulation of DNA metabolic process	108	5778	0	6	1811	3961	0.186153	1
GO:0003057_regulation of the force of heart contraction by chemical signal	7	21	1	0	3	17	0.190476	1
GO:0060706_cell differentiation involved in embryonic placenta development	21	210	1	0	39	170	0.190476	1
GO:0002029_desensitization of G-protein coupled receptor protein signaling pathway	14	91	2	2	17	70	0.19109	1
GO:0022401_negative adaptation of signaling pathway	14	91	2	2	17	70	0.19109	1
GO:0016577_histone demethylation	18	153	4	1	69	79	0.192853	1
GO:0044766_multi-organism transport	34	561	4	2	196	359	0.193342	1
GO:0046794_transport of virus	34	561	4	2	196	359	0.193342	1
GO:0075733_intracellular transport of virus	34	561	4	2	196	359	0.193342	1
GO:1902583_multi-organism intracellular transport	34	561	4	2	196	359	0.193342	1
GO:0050829_defense response to Gram-negative bacterium	19	171	2	2	34	133	0.19544	1
GO:0033084_regulation of immature T cell proliferation in thymus	6	15	1	0	2	12	0.2	1
GO:0044117_growth of symbiont in host	16	120	1	0	23	96	0.2	1
GO:0042472_inner ear morphogenesis	82	3321	2	1	953	2365	0.200441	1
GO:0002761_regulation of myeloid leukocyte differentiation	85	3570	0	7	919	2644	0.201664	1
GO:0033327_Leydig cell differentiation	13	78	1	0	15	62	0.205128	1
GO:0050773_regulation of dendrite development	71	2485	4	3	733	1745	0.206241	1
GO:0002691_regulation of cellular extravasation	8	28	2	0	11	15	0.206349	1
GO:0010758_regulation of macrophage chemotaxis	8	28	2	0	11	15	0.206349	1
GO:0002768_immune response-regulating cell surface receptor signaling pathway	307	46971	20	24	16714	30213	0.207114	1
GO:0030098_lymphocyte differentiation	241	28920	5	21	9212	19682	0.208291	1
GO:0055008_cardiac muscle tissue morphogenesis	50	1225	1	0	255	969	0.20898	1
GO:0048103_somatic stem cell division	19	171	1	0	35	135	0.210526	1
GO:0060600_dichotomous subdivision of an epithelial terminal unit	10	45	2	0	19	24	0.212121	1
GO:0010390_histone monoubiquitination	17	136	2	0	61	73	0.212745	1
GO:0045350_interferon-beta biosynthetic process	7	21	0	3	10	8	0.214286	1
GO:0045357_regulation of interferon-beta biosynthetic process	7	21	0	3	10	8	0.214286	1
GO:0046599_regulation of centriole replication	9	36	2	0	15	19	0.215873	1
GO:0060415_muscle tissue morphogenesis	54	1431	1	0	312	1118	0.218728	1
GO:0060191_regulation of lipase activity	106	5565	2	1	1681	3881	0.219019	1
GO:0060074_synapse maturation	15	105	1	0	22	82	0.219048	1
GO:0090183_regulation of kidney development	43	903	1	0	198	704	0.220377	1
GO:0003401_axis elongation	26	325	1	0	71	253	0.221538	1
GO:0055010_ventricular cardiac muscle tissue morphogenesis	38	703	1	0	155	547	0.221906	1
GO:0000733_DNA strand renaturation	8	28	3	0	11	14	0.222222	1
GO:0051341_regulation of oxidoreductase activity	65	2080	2	2	470	1606	0.223313	1
GO:0048821_erythrocyte development	25	300	1	0	67	232	0.226667	1
GO:0007498_mesoderm development	99	4851	2	2	1111	3736	0.227486	1
GO:0048644_muscle organ morphogenesis	59	1711	1	0	389	1321	0.227937	1
GO:0042090_interleukin-12 biosynthetic process	9	36	2	6	16	12	0.228476	1
GO:0045075_regulation of interleukin-12 biosynthetic process	9	36	2	6	16	12	0.228476	1
GO:0010466_negative regulation of peptidase activity	138	9453	1	0	2169	7283	0.229557	1
GO:0050871_positive regulation of B cell activation	53	1378	4	15	492	867	0.230284	1
GO:0043312_neutrophil degranulation	10	45	14	7	11	13	0.231229	1
GO:0002089_lens morphogenesis in camera-type eye	20	190	1	0	43	146	0.231579	1
GO:0035518_histone H2A monoubiquitination	8	28	2	1	7	18	0.234432	1
GO:0003229_ventricular cardiac muscle tissue development	41	820	1	0	193	626	0.236585	1
GO:0030100_regulation of endocytosis	130	8385	4	3	2839	5539	0.237142	1
GO:0033083_regulation of immature T cell proliferation	7	21	1	0	4	16	0.238095	1
GO:0046633_alpha-beta T cell proliferation	22	231	2	0	111	118	0.238208	1
GO:0023058_adaptation of signaling pathway	15	105	2	2	23	78	0.239455	1
GO:0070076_histone lysine demethylation	16	120	2	0	57	61	0.239636	1
GO:0000724_double-strand break repair via homologous recombination	62	1891	4	2	782	1103	0.240767	1
GO:0055080_cation homeostasis	432	93096	1	0	22483	70612	0.241514	1
GO:0007224_smoothened signaling pathway	89	3916	1	5	1705	2205	0.241573	1
GO:0090177_establishment of planar polarity involved in neural tube closure	14	91	2	0	43	46	0.241758	1
GO:0032885_regulation of polysaccharide biosynthetic process	31	465	0	2	236	227	0.241991	1
GO:0042249_establishment of planar polarity of embryonic epithelium	15	105	2	0	50	53	0.242857	1
GO:0090178_regulation of establishment of planar polarity involved in neural tube closure	15	105	2	0	50	53	0.242857	1
GO:0090179_planar cell polarity pathway involved in neural tube closure	15	105	2	0	50	53	0.242857	1
GO:0002448_mast cell mediated immunity	13	78	4	3	24	47	0.242859	1
GO:0000725_recombinational repair	63	1953	4	2	814	1133	0.244227	1
GO:0007157_heterophilic cell-cell adhesion	28	378	1	0	92	285	0.246032	1
GO:0015672_monovalent inorganic cation transport	313	48828	1	0	12020	36807	0.246191	1
GO:0010717_regulation of epithelial to mesenchymal transition	44	946	1	0	232	713	0.2463	1
GO:0098534_centriole assembly	17	136	3	0	69	64	0.247059	1
GO:0055065_metal ion homeostasis	394	77421	1	0	19185	58235	0.247814	1
GO:0010561_negative regulation of glycoprotein biosynthetic process	8	28	5	7	11	5	0.249533	1
GO:0051798_positive regulation of hair follicle development	8	28	1	0	6	21	0.25	1
GO:2000194_regulation of female gonad development	8	28	1	0	6	21	0.25	1
GO:2000736_regulation of stem cell differentiation	75	2775	1	0	693	2081	0.25009	1
GO:0032946_positive regulation of mononuclear cell proliferation	95	4465	7	24	1455	2979	0.255049	1
GO:0050671_positive regulation of lymphocyte proliferation	94	4371	7	24	1419	2921	0.255783	1
GO:0014866_skeletal myofibril assembly	7	21	0	3	8	10	0.257143	1
GO:0048170_positive regulation of long-term neuronal synaptic plasticity	6	15	1	1	1	12	0.257143	1
GO:0071462_cellular response to water stimulus	6	15	1	1	1	12	0.257143	1
GO:2001241_positive regulation of extrinsic apoptotic signaling pathway in absence of ligand	15	105	0	3	45	57	0.258242	1
GO:0003015_heart process	144	10296	1	0	2675	7620	0.259907	1
GO:0042116_macrophage activation	43	903	5	17	321	560	0.261098	1
GO:0060047_heart contraction	143	10153	1	0	2650	7502	0.261105	1
GO:0005977_glycogen metabolic process	67	2211	0	3	961	1247	0.26248	1
GO:0044144_modulation of growth of symbiont involved in interaction with host	14	91	1	0	23	67	0.263736	1
GO:0044146_negative regulation of growth of symbiont involved in interaction with host	14	91	1	0	23	67	0.263736	1
GO:0006412_translation	462	106491	0	3	45978	60510	0.263965	1
GO:0043583_ear development	172	14706	1	0	3886	10819	0.264314	1
GO:0003208_cardiac ventricle morphogenesis	56	1540	1	0	407	1132	0.264935	1
GO:0002708_positive regulation of lymphocyte mediated immunity	52	1326	0	3	566	757	0.2655	1
GO:0003352_regulation of cilium movement	6	15	1	0	3	11	0.266667	1
GO:0060099_regulation of phagocytosis, engulfment	6	15	1	0	3	11	0.266667	1
hsa04672_Intestinal immune network for IgA production	45	990	1	6	369	614	0.266974	1
GO:0038093_Fc receptor signaling pathway	213	22578	11	11	8260	14296	0.267414	1
GO:0006073_cellular glucan metabolic process	68	2278	0	3	960	1315	0.268202	1
GO:0044042_glucan metabolic process	68	2278	0	3	960	1315	0.268202	1
GO:0048839_inner ear development	147	10731	1	0	2878	7852	0.268288	1
GO:0032317_regulation of Rap GTPase activity	13	78	1	0	20	57	0.269231	1
GO:0006268_DNA unwinding involved in DNA replication	8	28	3	1	8	16	0.269353	1
GO:0033144_negative regulation of intracellular steroid hormone receptor signaling pathway	25	300	1	0	80	219	0.27	1
GO:0050730_regulation of peptidyl-tyrosine phosphorylation	161	12880	1	0	3488	9391	0.270885	1
GO:2000465_regulation of glycogen (starch) synthase activity	7	21	1	1	17	2	0.271429	1
GO:0000303_response to superoxide	17	136	1	0	36	99	0.272059	1
GO:0010955_negative regulation of protein processing	57	1596	1	0	434	1161	0.272556	1
GO:0014067_negative regulation of phosphatidylinositol 3-kinase signaling	11	55	1	0	14	40	0.272727	1
GO:1901222_regulation of NIK/NF-kappaB signaling	18	153	1	0	41	111	0.27451	1
GO:0033363_secretory granule organization	14	91	1	0	24	66	0.274725	1
GO:0046174_polyol catabolic process	14	91	1	0	24	66	0.274725	1
GO:0043029_T cell homeostasis	29	406	5	3	157	241	0.274905	1
GO:0043954_cellular component maintenance	15	105	1	0	28	76	0.27619	1
GO:0015748_organophosphate ester transport	56	1540	1	0	427	1112	0.277922	1
GO:0051090_regulation of sequence-specific DNA binding transcription factor activity	329	53956	1	0	15071	38884	0.279339	1
GO:0022407_regulation of cell-cell adhesion	78	3003	1	0	840	2162	0.280053	1
GO:0000018_regulation of DNA recombination	48	1128	1	7	377	743	0.280241	1
GO:0010559_regulation of glycoprotein biosynthetic process	27	351	8	8	115	220	0.282236	1
GO:0045861_negative regulation of proteolysis	40	780	1	0	220	559	0.283333	1
GO:0032814_regulation of natural killer cell activation	20	190	1	0	53	136	0.284211	1
GO:0030574_collagen catabolic process	65	2080	0	3	813	1264	0.285388	1
GO:0042094_interleukin-2 biosynthetic process	20	190	0	3	73	114	0.286466	1
GO:0032968_positive regulation of transcription elongation from RNA polymerase II promoter	12	66	1	0	18	47	0.287879	1
GO:0044243_multicellular organismal catabolic process	71	2485	0	3	960	1522	0.288485	1
hsa04810_Regulation of actin cytoskeleton	199	19701	1	8	6648	13044	0.288521	1
GO:0003148_outflow tract septum morphogenesis	10	45	1	0	12	32	0.288889	1
GO:0061029_eyelid development in camera-type eye	10	45	1	0	12	32	0.288889	1
GO:0008654_phospholipid biosynthetic process	208	21528	2	1	7647	13878	0.289007	1
GO:0090026_positive regulation of monocyte chemotaxis	9	36	0	4	11	21	0.290383	1
GO:2000095_regulation of Wnt signaling pathway, planar cell polarity pathway	11	55	1	0	15	39	0.290909	1
GO:0045076_regulation of interleukin-2 biosynthetic process	17	136	0	3	51	82	0.291667	1
GO:0009743_response to carbohydrate	115	6555	1	0	1915	4639	0.292296	1
GO:0002244_hematopoietic progenitor cell differentiation	68	2278	1	0	666	1611	0.292801	1
GO:0045638_negative regulation of myeloid cell differentiation	61	1830	2	2	489	1337	0.292865	1
GO:0007416_synapse assembly	64	2016	1	0	590	1425	0.293155	1
GO:0060330_regulation of response to interferon-gamma	25	300	0	3	113	184	0.293278	1
hsa04640_Hematopoietic cell lineage	81	3240	1	0	952	2287	0.294136	1
GO:0001959_regulation of cytokine-mediated signaling pathway	77	2926	0	3	1106	1817	0.294418	1
GO:0086005_ventricular cardiac muscle cell action potential	17	136	5	4	46	81	0.294943	1
GO:0061515_myeloid cell development	31	465	1	0	137	327	0.296774	1
GO:0046467_membrane lipid biosynthetic process	93	4278	1	0	1269	3008	0.296868	1
GO:0045619_regulation of lymphocyte differentiation	109	5886	1	8	1734	4143	0.297623	1
GO:0043620_regulation of DNA-templated transcription in response to stress	41	820	0	3	304	513	0.299276	1
GO:0031103_axon regeneration	23	253	2	1	90	160	0.299771	1
GO:0019060_intracellular transport of viral protein in host cell	5	10	0	1	7	2	0.3	1
GO:0030581_symbiont intracellular protein transport in host	5	10	0	1	7	2	0.3	1
GO:0032463_negative regulation of protein homooligomerization	5	10	1	0	2	7	0.3	1
GO:0035751_regulation of lysosomal lumen pH	5	10	1	0	2	7	0.3	1
GO:0045077_negative regulation of interferon-gamma biosynthetic process	5	10	1	0	2	7	0.3	1
GO:0046719_regulation by virus of viral protein levels in host cell	5	10	0	1	7	2	0.3	1
GO:0051708_intracellular protein transport in other organism involved in symbiotic interaction	5	10	0	1	7	2	0.3	1
GO:0060613_fat pad development	5	10	0	1	7	2	0.3	1
GO:0070127_tRNA aminoacylation for mitochondrial protein translation	5	10	0	1	7	2	0.3	1
GO:1902563_regulation of neutrophil activation	5	10	7	2	0	1	0.3	1
GO:0010824_regulation of centrosome duplication	17	136	3	1	51	81	0.300667	1
GO:0030449_regulation of complement activation	24	276	0	3	101	172	0.301383	1
GO:0006309_apoptotic DNA fragmentation	26	325	1	0	97	227	0.301538	1
GO:0006914_autophagy	138	9453	0	3	3482	5968	0.301922	1
GO:0043408_regulation of MAPK cascade	462	106491	1	0	32210	74280	0.302476	1
GO:0090090_negative regulation of canonical Wnt signaling pathway	84	3486	2	2	954	2528	0.30317	1
GO:0030148_sphingolipid biosynthetic process	62	1891	1	0	573	1317	0.303543	1
GO:0007044_cell-substrate junction assembly	65	2080	0	4	733	1343	0.304175	1
GO:0060070_canonical Wnt signaling pathway	186	17205	1	0	5235	11969	0.30433	1
GO:2001238_positive regulation of extrinsic apoptotic signaling pathway	53	1378	0	4	476	898	0.304986	1
GO:0060326_cell chemotaxis	175	15225	1	0	4677	10547	0.307258	1
GO:0072608_interleukin-10 secretion	9	36	3	2	9	22	0.307423	1
GO:0042033_chemokine biosynthetic process	13	78	1	0	23	54	0.307692	1
GO:0043552_positive regulation of phosphatidylinositol 3-kinase activity	24	276	0	4	89	183	0.308633	1
GO:0000076_DNA replication checkpoint	11	55	1	0	16	38	0.309091	1
GO:0022408_negative regulation of cell-cell adhesion	31	465	1	0	143	321	0.309677	1
hsa05204_Chemical carcinogenesis	59	1711	1	1	289	1420	0.310338	1
GO:0051488_activation of anaphase-promoting complex activity	7	21	4	1	7	9	0.310777	1
GO:0038066_p38MAPK cascade	10	45	1	0	13	31	0.311111	1
GO:0032303_regulation of icosanoid secretion	13	78	1	2	8	67	0.311294	1
GO:0006919_activation of cysteine-type endopeptidase activity involved in apoptotic process	83	3403	1	0	1064	2338	0.312959	1
GO:0006302_double-strand break repair	127	8001	3	1	3307	4690	0.313383	1
GO:2001236_regulation of extrinsic apoptotic signaling pathway	138	9453	0	4	3011	6438	0.313952	1
GO:0001782_B cell homeostasis	18	153	3	1	63	86	0.315645	1
GO:0033143_regulation of intracellular steroid hormone receptor signaling pathway	46	1035	1	0	326	708	0.315942	1
GO:0090025_regulation of monocyte chemotaxis	13	78	0	5	24	49	0.316192	1
GO:0001774_microglial cell activation	11	55	2	3	35	15	0.316533	1
GO:0051249_regulation of lymphocyte activation	298	44253	14	43	13816	30380	0.318342	1
GO:0030111_regulation of Wnt signaling pathway	189	17766	1	0	5658	12107	0.31853	1
GO:0045408_regulation of interleukin-6 biosynthetic process	14	91	1	0	28	62	0.318681	1
GO:2000050_regulation of non-canonical Wnt signaling pathway	14	91	1	0	28	62	0.318681	1
GO:0032648_regulation of interferon-beta production	33	528	3	1	224	300	0.319223	1
hsa05120_Epithelial cell signaling in Helicobacter pylori infection	62	1891	1	0	606	1284	0.320994	1
hsa04062_Chemokine signaling pathway	168	14028	1	0	4512	9515	0.321714	1
GO:0097202_activation of cysteine-type endopeptidase activity	88	3828	1	0	1233	2594	0.322362	1
GO:0031102_neuron projection regeneration	28	378	1	0	121	256	0.322751	1
GO:0045132_meiotic chromosome segregation	22	231	2	3	51	175	0.323493	1
GO:0034243_regulation of transcription elongation from RNA polymerase II promoter	19	171	1	0	55	115	0.327485	1
GO:0051905_establishment of pigment granule localization	19	171	1	0	55	115	0.327485	1
GO:0051098_regulation of binding	184	16836	1	0	5514	11321	0.327572	1
GO:0002637_regulation of immunoglobulin production	37	666	0	5	198	463	0.328971	1
GO:0016447_somatic recombination of immunoglobulin gene segments	42	861	0	5	251	605	0.329067	1
GO:0033599_regulation of mammary gland epithelial cell proliferation	14	91	1	0	29	61	0.32967	1
GO:0030595_leukocyte chemotaxis	127	8001	1	0	2650	5350	0.331334	1
GO:0035051_cardiocyte differentiation	95	4465	0	5	1202	3258	0.332945	1
GO:0002005_angiotensin catabolic process in blood	3	3	0	1	2	0	0.333333	1
GO:0002716_negative regulation of natural killer cell mediated immunity	3	3	1	0	0	2	0.333333	1
GO:0003163_sinoatrial node development	3	3	2	0	0	1	0.333333	1
GO:0006114_glycerol biosynthetic process	3	3	1	0	0	2	0.333333	1
GO:0006384_transcription initiation from RNA polymerase III promoter	4	6	1	0	1	4	0.333333	1
GO:0006642_triglyceride mobilization	4	6	0	1	4	1	0.333333	1
GO:0006931_substrate-dependent cell migration, cell attachment to substrate	3	3	1	0	0	2	0.333333	1
GO:0007352_zygotic specification of dorsal/ventral axis	3	3	0	1	2	0	0.333333	1
GO:0007354_zygotic determination of anterior/posterior axis, embryo	4	6	1	0	1	4	0.333333	1
GO:0007598_blood coagulation, extrinsic pathway	4	6	1	0	1	4	0.333333	1
GO:0009405_pathogenesis	3	3	1	0	0	2	0.333333	1
GO:0010716_negative regulation of extracellular matrix disassembly	3	3	0	1	2	0	0.333333	1
GO:0014054_positive regulation of gamma-aminobutyric acid secretion	4	6	1	1	0	4	0.333333	1
GO:0015803_branched-chain amino acid transport	3	3	1	0	0	2	0.333333	1
GO:0015820_leucine transport	3	3	1	0	0	2	0.333333	1
GO:0016242_negative regulation of macroautophagy	6	15	1	0	4	10	0.333333	1
GO:0019401_alditol biosynthetic process	3	3	1	0	0	2	0.333333	1
GO:0031125_rRNA 3'-end processing	3	3	0	1	2	0	0.333333	1
GO:0032066_nucleolus to nucleoplasm transport	3	3	0	1	2	0	0.333333	1
GO:0032438_melanosome organization	16	120	1	0	39	80	0.333333	1
GO:0032527_protein exit from endoplasmic reticulum	4	6	1	0	1	4	0.333333	1
GO:0032604_granulocyte macrophage colony-stimulating factor production	6	15	1	0	4	10	0.333333	1
GO:0032645_regulation of granulocyte macrophage colony-stimulating factor production	6	15	1	0	4	10	0.333333	1
GO:0042226_interleukin-6 biosynthetic process	15	105	1	0	34	70	0.333333	1
GO:0044026_DNA hypermethylation	3	3	1	0	0	2	0.333333	1
GO:0044027_hypermethylation of CpG island	3	3	1	0	0	2	0.333333	1
GO:0044375_regulation of peroxisome size	3	3	1	0	0	2	0.333333	1
GO:0045590_negative regulation of regulatory T cell differentiation	3	3	1	0	0	2	0.333333	1
GO:0045919_positive regulation of cytolysis	4	6	1	0	1	4	0.333333	1
GO:0045953_negative regulation of natural killer cell mediated cytotoxicity	3	3	1	0	0	2	0.333333	1
GO:0048290_isotype switching to IgA isotypes	3	3	1	0	0	2	0.333333	1
GO:0048296_regulation of isotype switching to IgA isotypes	3	3	1	0	0	2	0.333333	1
GO:0051324_prophase	3	3	2	0	0	1	0.333333	1
GO:0060278_regulation of ovulation	3	3	1	0	0	2	0.333333	1
GO:0060279_positive regulation of ovulation	3	3	1	0	0	2	0.333333	1
GO:0060447_bud outgrowth involved in lung branching	4	6	1	0	1	4	0.333333	1
GO:0060535_trachea cartilage morphogenesis	3	3	1	0	0	2	0.333333	1
GO:0060632_regulation of microtubule-based movement	9	36	1	0	11	24	0.333333	1
GO:0070602_regulation of centromeric sister chromatid cohesion	3	3	1	0	0	2	0.333333	1
GO:0070861_regulation of protein exit from endoplasmic reticulum	4	6	1	0	1	4	0.333333	1
GO:0071281_cellular response to iron ion	3	3	1	0	0	2	0.333333	1
GO:0071420_cellular response to histamine	3	3	0	1	2	0	0.333333	1
GO:0071930_negative regulation of transcription involved in G1/S transition of mitotic cell cycle	3	3	1	0	0	2	0.333333	1
GO:0072095_regulation of branch elongation involved in ureteric bud branching	3	3	1	0	0	2	0.333333	1
GO:0072125_negative regulation of glomerular mesangial cell proliferation	3	3	0	1	2	0	0.333333	1
GO:0072223_metanephric glomerular mesangium development	3	3	0	1	2	0	0.333333	1
GO:0090238_positive regulation of arachidonic acid secretion	3	3	2	0	0	1	0.333333	1
GO:0090296_regulation of mitochondrial DNA replication	3	3	1	0	0	2	0.333333	1
GO:0098535_de novo centriole assembly	3	3	1	0	0	2	0.333333	1
GO:2000466_negative regulation of glycogen (starch) synthase activity	3	3	0	1	2	0	0.333333	1
GO:2000774_positive regulation of cellular senescence	4	6	1	1	4	0	0.333333	1
hsa00564_Glycerophospholipid metabolism	86	3655	1	0	1219	2435	0.333789	1
GO:0045807_positive regulation of endocytosis	70	2415	1	0	814	1600	0.337474	1
GO:0050830_defense response to Gram-positive bacterium	33	528	1	0	178	349	0.339015	1
GO:0051904_pigment granule transport	18	153	1	0	51	101	0.339869	1
GO:0042994_cytoplasmic sequestering of transcription factor	22	231	1	0	78	152	0.341991	1
GO:0031669_cellular response to nutrient levels	121	7260	1	0	2496	4763	0.343939	1
GO:0002263_cell activation involved in immune response	147	10731	9	12	3382	7328	0.346362	1
GO:0002366_leukocyte activation involved in immune response	147	10731	9	12	3382	7328	0.346362	1
GO:0032401_establishment of melanosome localization	18	153	1	0	52	100	0.346405	1
GO:0051784_negative regulation of nuclear division	55	1485	1	0	514	970	0.346801	1
GO:0006469_negative regulation of protein kinase activity	169	14196	1	0	4928	9267	0.34721	1
GO:0045073_regulation of chemokine biosynthetic process	12	66	1	0	22	43	0.348485	1
GO:0002931_response to ischemia	16	120	1	0	41	78	0.35	1
GO:0033673_negative regulation of kinase activity	180	16110	1	0	5660	10449	0.351397	1
GO:0051348_negative regulation of transferase activity	192	18336	1	0	6445	11890	0.351549	1
GO:0045124_regulation of bone resorption	28	378	1	0	132	245	0.351852	1
GO:0017148_negative regulation of translation	70	2415	1	0	849	1565	0.351967	1
GO:0030010_establishment of cell polarity	72	2556	1	0	905	1650	0.35446	1
GO:0051100_negative regulation of binding	80	3160	1	0	1122	2037	0.35538	1
GO:0070098_chemokine-mediated signaling pathway	34	561	1	0	200	360	0.358289	1
GO:0032886_regulation of microtubule-based process	104	5356	1	0	1923	3432	0.359223	1
GO:0032786_positive regulation of DNA-templated transcription, elongation	22	231	1	0	82	148	0.359307	1
GO:0032402_melanosome transport	17	136	1	0	48	87	0.360294	1
GO:0048753_pigment granule organization	17	136	1	0	48	87	0.360294	1
GO:1900744_regulation of p38MAPK cascade	9	36	1	0	12	23	0.361111	1
GO:0072395_signal transduction involved in cell cycle checkpoint	63	1953	3	1	950	999	0.363006	1
GO:0072401_signal transduction involved in DNA integrity checkpoint	63	1953	3	1	950	999	0.363006	1
GO:0072413_signal transduction involved in mitotic cell cycle checkpoint	63	1953	3	1	950	999	0.363006	1
GO:0072422_signal transduction involved in DNA damage checkpoint	63	1953	3	1	950	999	0.363006	1
GO:1902402_signal transduction involved in mitotic DNA damage checkpoint	63	1953	3	1	950	999	0.363006	1
GO:1902403_signal transduction involved in mitotic DNA integrity checkpoint	63	1953	3	1	950	999	0.363006	1
GO:0051220_cytoplasmic sequestering of protein	26	325	1	0	118	206	0.366154	1
GO:0006977_DNA damage response, signal transduction by p53 class mediator resulting in cell cycle arrest	62	1891	3	1	928	959	0.367101	1
GO:0072431_signal transduction involved in mitotic G1 DNA damage checkpoint	62	1891	3	1	928	959	0.367101	1
GO:1902400_intracellular signal transduction involved in G1 DNA damage checkpoint	62	1891	3	1	928	959	0.367101	1
GO:0060041_retina development in camera-type eye	96	4560	3	4	1078	3475	0.367333	1
hsa04142_Lysosome	120	7140	20	11	3966	3143	0.36886	1
GO:0006482_protein demethylation	21	210	4	1	104	101	0.370016	1
GO:0008214_protein dealkylation	21	210	4	1	104	101	0.370016	1
GO:0061014_positive regulation of mRNA catabolic process	15	105	1	0	38	66	0.371429	1
GO:0006310_DNA recombination	214	22791	6	6	8266	14513	0.372689	1
GO:0090200_positive regulation of release of cytochrome c from mitochondria	24	276	1	0	103	172	0.376812	1
GO:0007163_establishment or maintenance of cell polarity	116	6670	1	0	2516	4153	0.377361	1
GO:0010996_response to auditory stimulus	10	45	1	0	16	28	0.377778	1
GO:0002260_lymphocyte homeostasis	43	903	1	0	341	561	0.378738	1
GO:0097094_craniofacial suture morphogenesis	12	66	1	0	24	41	0.378788	1
GO:0032456_endocytic recycling	16	120	1	0	45	74	0.383333	1
GO:0033233_regulation of protein sumoylation	14	91	1	0	34	56	0.384615	1
GO:0032196_transposition	9	36	0	1	22	13	0.388889	1
hsa00250_Alanine, aspartate and glutamate metabolism	31	465	1	0	181	283	0.391398	1
GO:1900151_regulation of nuclear-transcribed mRNA catabolic process, deadenylation-dependent decay	12	66	1	0	25	40	0.393939	1
GO:0048754_branching morphogenesis of an epithelial tube	152	11476	1	1	2545	8929	0.394504	1
GO:0051900_regulation of mitochondrial depolarization	13	78	3	2	29	44	0.395995	1
GO:0060350_endochondral bone morphogenesis	44	946	1	0	374	571	0.396406	1
GO:0045727_positive regulation of translation	51	1275	1	0	506	768	0.397647	1
GO:0002031_G-protein coupled receptor internalization	10	45	1	1	9	34	0.39899	1
GO:0050665_hydrogen peroxide biosynthetic process	10	45	1	1	9	34	0.39899	1
GO:0071715_icosanoid transport	26	325	1	1	72	251	0.399316	1
GO:1901571_fatty acid derivative transport	26	325	1	1	72	251	0.399316	1
GO:0005997_xylulose metabolic process	4	6	2	1	0	3	0.4	1
GO:0008228_opsonization	6	15	0	1	9	5	0.4	1
GO:0009912_auditory receptor cell fate commitment	5	10	0	1	6	3	0.4	1
GO:0032211_negative regulation of telomere maintenance via telomerase	6	15	0	1	9	5	0.4	1
GO:0033540_fatty acid beta-oxidation using acyl-CoA oxidase	11	55	0	1	33	21	0.4	1
GO:0033629_negative regulation of cell adhesion mediated by integrin	4	6	1	2	3	0	0.4	1
GO:0035788_cell migration involved in metanephros development	4	6	0	2	3	1	0.4	1
GO:0035789_metanephric mesenchymal cell migration	4	6	0	2	3	1	0.4	1
GO:0042816_vitamin B6 metabolic process	4	6	2	0	1	3	0.4	1
GO:0048539_bone marrow development	6	15	0	1	9	5	0.4	1
GO:0051299_centrosome separation	6	15	1	0	5	9	0.4	1
GO:0060120_inner ear receptor cell fate commitment	5	10	0	1	6	3	0.4	1
GO:0070601_centromeric sister chromatid cohesion	5	10	1	0	3	6	0.4	1
GO:0072262_metanephric glomerular mesangial cell proliferation involved in metanephros development	4	6	0	3	2	1	0.4	1
GO:0090239_regulation of histone H4 acetylation	6	15	1	0	5	9	0.4	1
GO:2000589_regulation of metanephric mesenchymal cell migration	4	6	0	2	3	1	0.4	1
hsa00190_Oxidative phosphorylation	111	6105	0	1	3661	2443	0.400328	1
GO:0006184_GTP catabolic process	437	95266	3	11	32925	62327	0.40497	1
GO:0030890_positive regulation of B cell proliferation	31	465	3	12	148	302	0.404993	1
GO:0072077_renal vesicle morphogenesis	10	45	1	2	6	36	0.405497	1
GO:0009127_purine nucleoside monophosphate biosynthetic process	58	1653	1	0	670	982	0.405929	1
GO:0009168_purine ribonucleoside monophosphate biosynthetic process	58	1653	1	0	670	982	0.405929	1
GO:0061138_morphogenesis of a branching epithelium	181	16290	1	1	3736	12552	0.406193	1
GO:0001763_morphogenesis of a branching structure	193	18528	1	1	4261	14265	0.407156	1
GO:0042119_neutrophil activation	20	190	17	10	87	76	0.407934	1
hsa04622_RIG-I-like receptor signaling pathway	51	1275	1	0	521	753	0.409412	1
GO:0090307_spindle assembly involved in mitosis	15	105	1	0	42	62	0.409524	1
GO:2000108_positive regulation of leukocyte apoptotic process	22	231	1	0	94	136	0.411255	1
GO:0040015_negative regulation of multicellular organism growth	13	78	1	6	27	44	0.411275	1
GO:0019079_viral genome replication	66	2145	1	5	853	1286	0.412138	1
GO:0060485_mesenchyme development	126	7875	1	1	1848	6025	0.414482	1
GO:0050792_regulation of viral process	131	8515	1	5	3270	5239	0.416592	1
GO:0016226_iron-sulfur cluster assembly	15	105	0	1	61	43	0.419048	1
GO:0031163_metallo-sulfur cluster assembly	15	105	0	1	61	43	0.419048	1
GO:0032728_positive regulation of interferon-beta production	21	210	1	0	87	122	0.419048	1
GO:0060736_prostate gland growth	11	55	1	1	12	41	0.420202	1
GO:2000353_positive regulation of endothelial cell apoptotic process	10	45	1	0	18	26	0.422222	1
GO:0003084_positive regulation of systemic arterial blood pressure	13	78	1	2	12	63	0.425837	1
hsa00340_Histidine metabolism	27	351	1	1	84	265	0.426211	1
GO:0000281_mitotic cytokinesis	19	171	1	0	72	98	0.426901	1
GO:0030101_natural killer cell activation	47	1081	3	4	316	758	0.427366	1
GO:0006284_base-excision repair	39	741	1	0	316	424	0.4278	1
GO:0031065_positive regulation of histone deacetylation	8	28	1	0	11	16	0.428571	1
GO:0002418_immune response to tumor cell	8	28	0	1	16	11	0.428571	1
GO:0030853_negative regulation of granulocyte differentiation	7	21	0	1	12	8	0.428571	1
GO:0032210_regulation of telomere maintenance via telomerase	8	28	0	1	16	11	0.428571	1
GO:0070230_positive regulation of lymphocyte apoptotic process	14	91	1	0	38	52	0.428571	1
GO:0032508_DNA duplex unwinding	46	1035	1	0	445	589	0.430918	1
GO:0032392_DNA geometric change	47	1081	1	0	465	615	0.431082	1
GO:2000779_regulation of double-strand break repair	23	253	1	6	82	164	0.431728	1
GO:0008015_blood circulation	256	32640	1	1	8057	24581	0.432808	1
GO:0043901_negative regulation of multi-organism process	88	3828	1	6	1278	2543	0.435993	1
GO:0010225_response to UV-C	11	55	1	0	23	31	0.436364	1
GO:0072224_metanephric glomerulus development	12	66	0	1	37	28	0.439394	1
GO:0002706_regulation of lymphocyte mediated immunity	85	3570	4	12	1290	2264	0.440626	1
GO:0051983_regulation of chromosome segregation	27	351	1	0	154	196	0.441595	1
GO:0014812_muscle cell migration	40	780	1	0	344	435	0.442308	1
GO:0070663_regulation of leukocyte proliferation	154	11781	1	6	3757	8017	0.442511	1
GO:0006297_nucleotide-excision repair, DNA gap filling	19	171	5	2	81	83	0.443359	1
GO:0034331_cell junction maintenance	8	28	1	1	6	20	0.444444	1
GO:0051058_negative regulation of small GTPase mediated signal transduction	34	561	1	0	249	311	0.445633	1
hsa04623_Cytosolic DNA-sensing pathway	43	903	1	0	406	496	0.45072	1
GO:0030888_regulation of B cell proliferation	49	1176	4	4	387	781	0.45188	1
GO:0001958_endochondral ossification	24	276	1	0	124	151	0.452899	1
GO:0036075_replacement ossification	24	276	1	0	124	151	0.452899	1
GO:0042147_retrograde transport, endosome to Golgi	30	435	5	2	225	203	0.454807	1
GO:0042129_regulation of T cell proliferation	109	5886	4	14	1880	3988	0.456145	1
GO:0016337_cell-cell adhesion	352	61776	1	1	16366	45408	0.459692	1
GO:1902105_regulation of leukocyte differentiation	184	16836	1	8	4773	12054	0.460435	1
hsa00520_Amino sugar and nucleotide sugar metabolism	46	1035	1	0	477	557	0.461836	1
GO:0002829_negative regulation of type 2 immune response	5	10	2	0	4	4	0.466667	1
GO:0014809_regulation of skeletal muscle contraction by regulation of release of sequestered calcium ion	4	6	0	2	2	2	0.466667	1
GO:0032329_serine transport	4	6	2	0	2	2	0.466667	1
GO:0034135_regulation of toll-like receptor 2 signaling pathway	5	10	0	2	4	4	0.466667	1
GO:0045329_carnitine biosynthetic process	5	10	0	2	4	4	0.466667	1
GO:0045880_positive regulation of smoothened signaling pathway	21	210	1	0	97	112	0.466667	1
GO:0046951_ketone body biosynthetic process	6	15	1	0	6	8	0.466667	1
GO:0045006_DNA deamination	9	36	1	0	16	19	0.472222	1
GO:0010511_regulation of phosphatidylinositol biosynthetic process	5	10	0	3	3	4	0.475	1
GO:0010603_regulation of cytoplasmic mRNA processing body assembly	7	21	1	0	9	11	0.47619	1
GO:0072012_glomerulus vasculature development	15	105	0	1	55	49	0.47619	1
GO:0070613_regulation of protein processing	218	23653	1	1	6557	17094	0.477653	1
GO:0046651_lymphocyte proliferation	190	17955	4	5	5767	12179	0.481155	1
GO:0006901_vesicle coating	38	703	0	1	363	339	0.483642	1
hsa04666_Fc gamma R-mediated phagocytosis	88	3828	36	40	1623	2129	0.484985	1
GO:0032943_mononuclear cell proliferation	192	18336	4	5	5967	12360	0.484998	1
GO:0001522_pseudouridine synthesis	17	136	0	1	70	65	0.485294	1
GO:0034201_response to oleic acid	6	15	2	0	7	6	0.485714	1
GO:0032204_regulation of telomere maintenance	13	78	0	1	40	37	0.487179	1
GO:0002253_activation of immune response	375	70125	15	20	26008	44082	0.487988	1
GO:0055069_zinc ion homeostasis	14	91	1	2	17	71	0.488036	1
GO:0060907_positive regulation of macrophage cytokine production	7	21	1	2	3	15	0.488722	1
GO:0032205_negative regulation of telomere maintenance	10	45	0	1	23	21	0.488889	1
GO:2000191_regulation of fatty acid transport	20	190	1	2	37	150	0.490037	1
GO:0060211_regulation of nuclear-transcribed mRNA poly(A) tail shortening	11	55	1	0	26	28	0.490909	1
GO:0060213_positive regulation of nuclear-transcribed mRNA poly(A) tail shortening	11	55	1	0	26	28	0.490909	1
GO:0046640_regulation of alpha-beta T cell proliferation	19	171	1	0	83	87	0.491228	1
GO:0051894_positive regulation of focal adhesion assembly	14	91	1	1	25	64	0.492063	1
GO:1901890_positive regulation of cell junction assembly	14	91	1	1	25	64	0.492063	1
GO:0010935_regulation of macrophage cytokine production	11	55	0	2	26	27	0.492256	1
GO:0019852_L-ascorbic acid metabolic process	11	55	0	2	26	27	0.492256	1
GO:0010934_macrophage cytokine production	12	66	0	2	33	31	0.492308	1
GO:0051560_mitochondrial calcium ion homeostasis	12	66	0	2	33	31	0.492308	1
GO:0002063_chondrocyte development	17	136	1	0	66	69	0.492647	1
GO:0050858_negative regulation of antigen receptor-mediated signaling pathway	14	91	1	0	44	46	0.494505	1
GO:0050808_synapse organization	129	8256	1	1	2385	5869	0.494507	1
GO:0014911_positive regulation of smooth muscle cell migration	13	78	0	2	36	40	0.496503	1
GO:0046950_cellular ketone body metabolic process	8	28	1	1	7	19	0.497354	1
GO:0009991_response to extracellular stimulus	316	49770	1	1	14502	35266	0.497891	1
GO:0001914_regulation of T cell mediated cytotoxicity	26	325	2	0	166	157	0.499031	1
GO:0060401_cytosolic calcium ion transport	98	4753	1	1	1390	3361	0.49971	1
GO:0045879_negative regulation of smoothened signaling pathway	22	231	0	2	108	121	0.499944	1
GO:0044782_cilium organization	113	6328	0	2	3141	3185	0.499947	1
GO:0010159_specification of organ position	4	6	1	2	0	3	0.5	1
GO:0045410_positive regulation of interleukin-6 biosynthetic process	7	21	1	1	5	14	0.5	1
GO:0048625_myoblast fate commitment	4	6	1	2	0	3	0.5	1
GO:0072162_metanephric mesenchymal cell differentiation	4	6	1	2	0	3	0.5	1
hsa04612_Antigen processing and presentation	66	2145	0	2	999	1144	0.502116	1
GO:0060402_calcium ion transport into cytosol	97	4656	1	1	1377	3277	0.504376	1
GO:0002711_positive regulation of T cell mediated immunity	34	561	0	2	246	313	0.506684	1
GO:0051893_regulation of focal adhesion assembly	30	435	2	8	143	282	0.507151	1
GO:0090109_regulation of cell-substrate junction assembly	30	435	2	8	143	282	0.507151	1
GO:0021846_cell proliferation in forebrain	22	231	4	9	50	168	0.508029	1
GO:0032309_icosanoid secretion	24	276	1	2	57	216	0.508665	1
GO:0006924_activation-induced cell death of T cells	10	45	0	2	18	25	0.509091	1
GO:0032863_activation of Rac GTPase activity	10	45	0	2	18	25	0.509091	1
GO:0001660_fever generation	9	36	2	0	20	14	0.511111	1
GO:0032881_regulation of polysaccharide metabolic process	35	595	0	2	250	343	0.511926	1
GO:0045055_regulated secretory pathway	52	1326	22	42	490	772	0.512827	1
GO:0033627_cell adhesion mediated by integrin	38	703	0	2	292	409	0.513635	1
hsa05100_Bacterial invasion of epithelial cells	67	2211	0	2	919	1290	0.51401	1
GO:0043467_regulation of generation of precursor metabolites and energy	58	1653	0	2	683	968	0.514779	1
GO:0043484_regulation of RNA splicing	64	2016	0	2	833	1181	0.51483	1
GO:0017121_phospholipid scrambling	6	15	0	3	4	8	0.516484	1
GO:0031572_G2 DNA damage checkpoint	34	561	0	2	225	334	0.518717	1
GO:0070102_interleukin-6-mediated signaling pathway	10	45	0	2	17	26	0.519192	1
GO:0044264_cellular polysaccharide metabolic process	87	3741	0	2	1501	2238	0.519383	1
GO:0030155_regulation of cell adhesion	281	39340	2	8	12451	26879	0.519922	1
GO:0017145_stem cell division	29	406	1	2	87	316	0.520475	1
GO:0045086_positive regulation of interleukin-2 biosynthetic process	12	66	0	2	25	39	0.522145	1
GO:0035904_aorta development	23	253	1	1	77	174	0.522398	1
GO:0002021_response to dietary excess	16	120	1	1	36	82	0.523389	1
GO:0044126_regulation of growth of symbiont in host	13	78	1	1	23	53	0.523477	1
GO:0044130_negative regulation of growth of symbiont in host	13	78	1	1	23	53	0.523477	1
GO:0007026_negative regulation of microtubule depolymerization	19	171	1	1	52	117	0.525077	1
GO:0032663_regulation of interleukin-2 production	40	780	0	2	301	477	0.52543	1
GO:0005976_polysaccharide metabolic process	100	4950	0	2	1911	3037	0.525869	1
GO:2000379_positive regulation of reactive oxygen species metabolic process	33	528	1	1	164	362	0.527751	1
GO:0043506_regulation of JUN kinase activity	66	2145	0	2	817	1326	0.528156	1
GO:0042107_cytokine metabolic process	99	4851	2	10	1337	3502	0.529802	1
GO:0061430_bone trabecula morphogenesis	10	45	1	1	13	30	0.530303	1
GO:0043507_positive regulation of JUN kinase activity	53	1378	0	2	518	858	0.530457	1
GO:0030838_positive regulation of actin filament polymerization	53	1378	0	2	514	862	0.531916	1
GO:2000780_negative regulation of double-strand break repair	7	21	0	5	4	12	0.532164	1
GO:0006777_Mo-molybdopterin cofactor biosynthetic process	7	21	0	2	7	12	0.533333	1
GO:0019720_Mo-molybdopterin cofactor metabolic process	7	21	0	2	7	12	0.533333	1
GO:0032324_molybdopterin cofactor biosynthetic process	7	21	0	2	7	12	0.533333	1
GO:0043545_molybdopterin cofactor metabolic process	7	21	0	2	7	12	0.533333	1
GO:0051189_prosthetic group metabolic process	7	21	0	2	7	12	0.533333	1
GO:0000083_regulation of transcription involved in G1/S transition of mitotic cell cycle	24	276	0	2	101	173	0.534256	1
GO:0040014_regulation of multicellular organism growth	77	2926	2	11	806	2107	0.534402	1
GO:0031638_zymogen activation	107	5671	1	1	1811	3858	0.536986	1
GO:0045088_regulation of innate immune response	241	28920	0	2	10267	18651	0.542026	1
GO:0007162_negative regulation of cell adhesion	94	4371	1	1	1416	2953	0.54332	1
GO:0000082_G1/S transition of mitotic cell cycle	225	25200	0	2	8848	16350	0.544318	1
GO:0071706_tumor necrosis factor superfamily cytokine production	73	2628	0	2	920	1706	0.544781	1
GO:0001658_branching involved in ureteric bud morphogenesis	56	1540	1	3	275	1261	0.546544	1
GO:0001845_phagolysosome assembly	8	28	4	0	18	6	0.548718	1
GO:0046622_positive regulation of organ growth	14	91	0	3	28	60	0.54987	1
GO:0051403_stress-activated MAPK cascade	208	21528	0	2	7363	14163	0.549895	1
GO:0017015_regulation of transforming growth factor beta receptor signaling pathway	90	4005	0	2	1369	2634	0.549928	1
GO:0035909_aorta morphogenesis	21	210	1	1	68	140	0.550239	1
GO:0002703_regulation of leukocyte mediated immunity	109	5886	8	19	2148	3711	0.550262	1
GO:0032635_interleukin-6 production	76	2850	0	2	972	1876	0.550371	1
GO:0031098_stress-activated protein kinase signaling cascade	210	21945	0	2	7434	14509	0.551979	1
GO:0002694_regulation of leukocyte activation	339	57291	14	38	17952	39287	0.552069	1
GO:0032757_positive regulation of interleukin-8 production	18	153	0	3	54	96	0.552427	1
GO:0042744_hydrogen peroxide catabolic process	18	153	0	2	51	100	0.552632	1
GO:0032675_regulation of interleukin-6 production	75	2775	0	2	934	1839	0.553253	1
GO:2000257_regulation of protein activation cascade	25	300	0	3	103	194	0.553654	1
GO:0090218_positive regulation of lipid kinase activity	25	300	0	3	95	202	0.554118	1
GO:0034121_regulation of toll-like receptor signaling pathway	33	528	0	3	175	350	0.554296	1
GO:0007257_activation of JUN kinase activity	30	435	0	3	150	282	0.554437	1
GO:0007045_cell-substrate adherens junction assembly	48	1128	0	3	378	747	0.554975	1
GO:0048041_focal adhesion assembly	48	1128	0	3	378	747	0.554975	1
GO:0032640_tumor necrosis factor production	70	2415	0	2	806	1607	0.555096	1
GO:0032680_regulation of tumor necrosis factor production	70	2415	0	2	806	1607	0.555096	1
GO:0002281_macrophage activation involved in immune response	13	78	1	2	47	28	0.555182	1
GO:0007254_JNK cascade	158	12403	0	3	4230	8170	0.55568	1
GO:0060334_regulation of interferon-gamma-mediated signaling pathway	24	276	0	3	100	173	0.555697	1
GO:0045579_positive regulation of B cell differentiation	11	55	2	1	20	32	0.557233	1
GO:0046916_cellular transition metal ion homeostasis	82	3321	0	3	1193	2125	0.557323	1
GO:0043065_positive regulation of apoptotic process	359	64261	0	3	19564	44694	0.558121	1
GO:0035914_skeletal muscle cell differentiation	49	1176	0	3	354	819	0.558199	1
GO:0051917_regulation of fibrinolysis	10	45	0	4	11	30	0.558213	1
GO:0031122_cytoplasmic microtubule organization	22	231	0	3	66	162	0.55963	1
GO:0007595_lactation	37	666	0	3	194	469	0.560031	1
GO:0048534_hematopoietic or lymphoid organ development	441	97020	0	3	28450	68567	0.560565	1
GO:1901685_glutathione derivative metabolic process	25	300	2	1	114	183	0.561631	1
GO:1901687_glutathione derivative biosynthetic process	25	300	2	1	114	183	0.561631	1
GO:0044801_single-organism membrane fusion	75	2775	0	3	799	1973	0.561769	1
GO:1901069_guanosine-containing compound catabolic process	438	95703	3	10	33062	62628	0.562086	1
GO:0032147_activation of protein kinase activity	231	26565	0	3	7639	18923	0.562103	1
GO:0048562_embryonic organ morphogenesis	237	27966	1	2	6731	21232	0.562287	1
GO:0031623_receptor internalization	58	1653	0	3	470	1180	0.562688	1
GO:0000187_activation of MAPK activity	120	7140	0	3	2019	5118	0.563514	1
GO:0002204_somatic recombination of immunoglobulin genes involved in immune response	36	630	0	3	176	451	0.563648	1
GO:0002208_somatic diversification of immunoglobulins involved in immune response	36	630	0	3	176	451	0.563648	1
GO:0045190_isotype switching	36	630	0	3	176	451	0.563648	1
GO:0035019_somatic stem cell maintenance	38	703	0	3	196	504	0.563961	1
GO:0045639_positive regulation of myeloid cell differentiation	66	2145	1	2	518	1624	0.564603	1
GO:0048934_peripheral nervous system neuron differentiation	10	45	0	3	11	31	0.565116	1
GO:0048935_peripheral nervous system neuron development	10	45	0	3	11	31	0.565116	1
GO:0032012_regulation of ARF protein signal transduction	43	903	2	1	354	546	0.565358	1
GO:2001239_regulation of extrinsic apoptotic signaling pathway in absence of ligand	54	1431	0	3	388	1040	0.567389	1
GO:0001708_cell fate specification	60	1770	1	4	272	1493	0.567691	1
GO:0050864_regulation of B cell activation	86	3655	3	11	1154	2487	0.568709	1
GO:0001911_negative regulation of leukocyte mediated cytotoxicity	6	15	2	1	5	7	0.569231	1
GO:0031342_negative regulation of cell killing	6	15	2	1	5	7	0.569231	1
GO:0002009_morphogenesis of an epithelium	361	64980	0	3	17105	47872	0.571319	1
GO:0007252_I-kappaB phosphorylation	10	45	0	5	10	30	0.571438	1
GO:0007517_muscle organ development	310	47895	0	3	12506	35386	0.572318	1
GO:0043101_purine-containing compound salvage	15	105	0	3	26	76	0.572677	1
GO:0048608_reproductive structure development	243	29403	0	3	7621	21779	0.573245	1
GO:0002285_lymphocyte activation involved in immune response	95	4465	0	3	1153	3309	0.57359	1
GO:2001179_regulation of interleukin-10 secretion	8	28	2	2	7	17	0.574066	1
GO:0043089_positive regulation of Cdc42 GTPase activity	9	36	2	1	14	19	0.57423	1
GO:0007260_tyrosine phosphorylation of STAT protein	48	1128	0	3	288	837	0.574614	1
GO:0060562_epithelial tube morphogenesis	268	35778	0	4	9195	26579	0.57832	1
GO:0035239_tube morphogenesis	284	40186	0	4	10335	29847	0.578333	1
GO:0045586_regulation of gamma-delta T cell differentiation	6	15	1	4	5	5	0.58042	1
GO:0045588_positive regulation of gamma-delta T cell differentiation	6	15	1	4	5	5	0.58042	1
GO:0006940_regulation of smooth muscle contraction	44	946	0	4	265	677	0.581182	1
GO:0072073_kidney epithelium development	55	1485	0	4	321	1160	0.582983	1
GO:0002562_somatic diversification of immune receptors via germline recombination within a single locus	49	1176	0	4	339	833	0.583642	1
GO:0016444_somatic cell DNA recombination	49	1176	0	4	339	833	0.583642	1
GO:0030178_negative regulation of Wnt signaling pathway	116	6670	2	2	1981	4685	0.58726	1
GO:0042976_activation of Janus kinase activity	9	36	2	2	10	22	0.587675	1
GO:0002763_positive regulation of myeloid leukocyte differentiation	40	780	0	5	155	620	0.589087	1
GO:0000085_mitotic G2 phase	9	36	2	1	15	18	0.592857	1
GO:0051319_G2 phase	9	36	2	1	15	18	0.592857	1
hsa00100_Steroid biosynthesis	20	190	2	1	86	101	0.597142	1
GO:0044774_mitotic DNA integrity checkpoint	91	4095	5	10	1658	2422	0.611569	1
GO:2000058_regulation of protein ubiquitination involved in ubiquitin-dependent protein catabolic process	17	136	2	5	23	106	0.612139	1
GO:0032269_negative regulation of cellular protein metabolic process	467	108811	2	2	37808	70999	0.613834	1
GO:0042267_natural killer cell mediated cytotoxicity	35	595	9	7	275	304	0.613939	1
GO:0007250_activation of NF-kappaB-inducing kinase activity	16	120	2	3	31	84	0.61457	1
GO:0036092_phosphatidylinositol-3-phosphate biosynthetic process	10	45	3	1	22	19	0.617437	1
GO:0032483_regulation of Rab protein signal transduction	32	496	1	2	251	242	0.618257	1
GO:0042269_regulation of natural killer cell mediated cytotoxicity	16	120	1	3	58	58	0.618832	1
hsa00480_Glutathione metabolism	47	1081	2	2	383	694	0.619299	1
GO:0017157_regulation of exocytosis	82	3321	2	4	748	2567	0.622965	1
GO:0031293_membrane protein intracellular domain proteolysis	13	78	1	3	34	40	0.623335	1
GO:0033522_histone H2A ubiquitination	15	105	3	1	54	47	0.623389	1
GO:0010569_regulation of double-strand break repair via homologous recombination	12	66	1	3	28	34	0.624825	1
GO:0002433_immune response-regulating cell surface receptor signaling pathway involved in phagocytosis	70	2415	15	23	1040	1337	0.62537	1
GO:0038096_Fc-gamma receptor signaling pathway involved in phagocytosis	70	2415	15	23	1040	1337	0.62537	1
GO:0030199_collagen fibril organization	36	630	1	3	282	344	0.631554	1
GO:0070227_lymphocyte apoptotic process	58	1653	2	3	482	1166	0.633472	1
GO:0000077_DNA damage checkpoint	141	9870	6	13	3762	6089	0.642025	1
GO:0060688_regulation of morphogenesis of a branching structure	48	1128	2	4	281	841	0.644367	1
GO:0051882_mitochondrial depolarization	14	91	2	2	34	53	0.646623	1
GO:0015908_fatty acid transport	56	1540	2	3	483	1052	0.652889	1
GO:0045806_negative regulation of endocytosis	28	378	3	2	155	218	0.653298	1
hsa04380_Osteoclast differentiation	125	7750	3	2	3312	4433	0.657015	1
GO:0006283_transcription-coupled nucleotide-excision repair	47	1081	3	2	465	611	0.657461	1
GO:0050857_positive regulation of antigen receptor-mediated signaling pathway	11	55	3	2	23	27	0.658628	1
GO:0032608_interferon-beta production	35	595	3	2	259	331	0.65874	1
GO:0033003_regulation of mast cell activation	23	253	3	2	111	137	0.660169	1
GO:0006939_smooth muscle contraction	77	2926	1	4	1026	1895	0.66293	1
GO:0001952_regulation of cell-matrix adhesion	64	2016	1	4	702	1309	0.663646	1
GO:0002034_regulation of blood vessel size by renin-angiotensin	3	3	1	1	0	1	0.666667	1
GO:0003072_renal control of peripheral vascular resistance involved in regulation of systemic arterial blood pressure	3	3	1	1	0	1	0.666667	1
GO:0010739_positive regulation of protein kinase A signaling	3	3	1	1	0	1	0.666667	1
GO:0035511_oxidative DNA demethylation	3	3	1	1	0	1	0.666667	1
GO:0006898_receptor-mediated endocytosis	147	10731	1	5	3385	7340	0.67212	1
GO:0090382_phagosome maturation	44	946	11	13	373	549	0.67512	1
GO:0045637_regulation of myeloid cell differentiation	140	9730	1	6	2735	6988	0.681252	1
hsa04145_Phagosome	140	9730	3	4	3024	6699	0.684539	1
GO:0051099_positive regulation of binding	74	2701	3	4	867	1827	0.687728	1
GO:0001913_T cell mediated cytotoxicity	33	528	4	2	279	243	0.690606	1
GO:0071156_regulation of cell cycle arrest	94	4371	3	3	1778	2587	0.692833	1
GO:0007099_centriole replication	16	120	5	2	63	50	0.697451	1
GO:0050798_activated T cell proliferation	33	528	3	5	156	364	0.702356	1
GO:0048246_macrophage chemotaxis	19	171	2	5	66	98	0.704195	1
GO:0060761_negative regulation of response to cytokine stimulus	33	528	2	5	218	303	0.704873	1
GO:0031400_negative regulation of protein modification process	362	65341	3	4	23299	42035	0.705568	1
hsa03430_Mismatch repair	23	253	4	3	113	133	0.707075	1
hsa04064_NF-kappa B signaling pathway	85	3570	4	3	1651	1912	0.711021	1
GO:0090342_regulation of cell aging	18	153	2	6	50	95	0.716884	1
GO:0046629_gamma-delta T cell activation	13	78	4	5	38	31	0.725229	1
GO:0043087_regulation of GTPase activity	324	52326	2	7	17812	34505	0.727125	1
GO:0033124_regulation of GTP catabolic process	325	52650	2	7	17994	34647	0.727241	1
GO:0035264_multicellular organism growth	120	7140	3	6	2099	5032	0.728191	1
GO:0030183_B cell differentiation	83	3403	2	8	960	2433	0.734714	1
GO:0042089_cytokine biosynthetic process	96	4560	2	8	1282	3268	0.735075	1
GO:0002444_myeloid leukocyte mediated immunity	49	1176	17	23	454	682	0.745475	1
GO:0070661_leukocyte proliferation	201	20100	4	7	6341	13748	0.750307	1
hsa05130_Pathogenic Escherichia coli infection	52	1326	4	7	418	897	0.75096	1
GO:0036230_granulocyte activation	22	231	7	4	120	100	0.758187	1
GO:1901068_guanosine-containing compound metabolic process	454	102831	3	8	35410	67410	0.758312	1
GO:0006312_mitotic recombination	36	630	5	5	341	279	0.760348	1
GO:0046039_GTP metabolic process	446	99235	3	9	34135	65088	0.762265	1
GO:0002757_immune response-activating signal transduction	328	53628	45	69	20372	33142	0.772538	1
GO:0002456_T cell mediated immunity	62	1891	6	6	823	1056	0.773324	1
GO:0050764_regulation of phagocytosis	42	861	6	9	301	545	0.787742	1
GO:0044773_mitotic DNA damage checkpoint	88	3828	5	9	1598	2216	0.788658	1
GO:0043300_regulation of leukocyte degranulation	22	231	8	8	98	117	0.798196	1
GO:0002886_regulation of myeloid leukocyte mediated immunity	23	253	8	8	110	127	0.80142	1
GO:0045576_mast cell activation	38	703	7	11	306	379	0.810988	1
GO:0031570_DNA integrity checkpoint	148	10878	6	13	3970	6889	0.812889	1
GO:0051251_positive regulation of lymphocyte activation	209	21736	6	14	7575	14141	0.815526	1
GO:0002274_myeloid leukocyte activation	125	7750	9	16	2983	4742	0.840221	1
GO:0043303_mast cell degranulation	27	351	14	16	139	182	0.847692	1
GO:0002431_Fc receptor mediated stimulatory signaling pathway	74	2701	22	28	1134	1517	0.885978	1
GO:0042110_T cell activation	349	60726	19	36	20315	40356	0.886727	1
GO:0050865_regulation of cell activation	366	66795	17	40	20725	46013	0.887288	1
GO:0043299_leukocyte degranulation	41	820	26	32	334	428	0.891654	1

## Sheet: Artery_Tibial
Table S2(2): Fisher exact test results of the detected gene pairs by liquid association and Pearson correlation coefficient (PCC) for the tissue "Artery Tibial"
Module Annotation	m	M	n11	n21	n12	n22	p	p_BH
GO:0060372_regulation of atrial cardiac muscle cell membrane repolarization	4	6	0	2	4	0	0.0666667	1
GO:0032616_interleukin-13 production	11	55	0	3	30	22	0.0876691	1
GO:0030850_prostate gland development	39	741	2	0	249	490	0.114436	1
GO:0021700_developmental maturation	186	17205	2	0	5857	11346	0.115955	1
GO:0050913_sensory perception of bitter taste	14	91	1	0	10	80	0.120879	1
GO:0008217_regulation of blood pressure	134	8911	2	0	3130	5779	0.12351	1
GO:0017144_drug metabolic process	23	253	2	1	54	196	0.124141	1
hsa04914_Progesterone-mediated oocyte maturation	83	3403	0	4	1561	1838	0.129899	1
GO:0035455_response to interferon-alpha	17	136	0	2	85	49	0.138889	1
GO:0045663_positive regulation of myoblast differentiation	11	55	2	0	19	34	0.141414	1
GO:0051149_positive regulation of muscle cell differentiation	55	1485	2	0	557	926	0.141542	1
GO:0042511_positive regulation of tyrosine phosphorylation of Stat1 protein	8	28	1	0	3	24	0.142857	1
GO:0007606_sensory perception of chemical stimulus	71	2485	1	0	356	2128	0.143662	1
GO:0035457_cellular response to interferon-alpha	8	28	0	2	17	9	0.145503	1
GO:0050909_sensory perception of taste	43	903	1	0	137	765	0.152824	1
GO:0032847_regulation of cellular pH reduction	4	6	1	0	0	5	0.166667	1
GO:0090427_activation of meiosis	4	6	0	1	5	0	0.166667	1
GO:0007210_serotonin receptor signaling pathway	7	21	2	0	7	12	0.171429	1
GO:0017014_protein nitrosylation	7	21	2	1	4	14	0.184211	1
GO:0018119_peptidyl-cysteine S-nitrosylation	7	21	2	1	4	14	0.184211	1
GO:0051561_positive regulation of mitochondrial calcium ion concentration	6	15	0	1	12	2	0.2	1
GO:0060676_ureteric bud formation	6	15	1	0	2	12	0.2	1
GO:0071347_cellular response to interleukin-1	41	820	2	0	375	443	0.211072	1
GO:0070555_response to interleukin-1	64	2016	2	0	960	1054	0.227579	1
GO:0045745_positive regulation of G-protein coupled receptor protein signaling pathway	17	136	1	0	30	105	0.227941	1
GO:0072074_kidney mesenchyme development	14	91	1	0	20	70	0.230769	1
GO:0032656_regulation of interleukin-13 production	10	45	0	3	22	20	0.233333	1
GO:0042510_regulation of tyrosine phosphorylation of Stat1 protein	10	45	1	0	10	34	0.244444	1
GO:0019730_antimicrobial humoral response	9	36	1	0	8	27	0.25	1
GO:0072608_interleukin-10 secretion	8	28	0	1	21	6	0.25	1
hsa04917_Prolactin signaling pathway	67	2211	0	3	993	1215	0.257431	1
GO:0045086_positive regulation of interleukin-2 biosynthetic process	12	66	0	1	49	16	0.257576	1
GO:0072075_metanephric mesenchyme development	12	66	1	0	16	49	0.257576	1
GO:0045630_positive regulation of T-helper 2 cell differentiation	6	15	0	1	11	3	0.266667	1
GO:0046851_negative regulation of bone remodeling	10	45	0	1	33	11	0.266667	1
GO:0034644_cellular response to UV	37	666	0	3	278	385	0.269363	1
GO:0014048_regulation of glutamate secretion	12	66	1	0	17	48	0.272727	1
GO:0060442_branching involved in prostate gland morphogenesis	15	105	1	0	28	76	0.27619	1
GO:0045779_negative regulation of bone resorption	8	28	0	1	20	7	0.285714	1
GO:0015732_prostaglandin transport	10	45	1	0	12	32	0.288889	1
GO:0010838_positive regulation of keratinocyte proliferation	5	10	1	0	2	7	0.3	1
GO:0048630_skeletal muscle tissue growth	5	10	1	0	2	7	0.3	1
GO:0051955_regulation of amino acid transport	17	136	1	0	40	95	0.301471	1
GO:0042551_neuron maturation	29	406	1	0	126	279	0.312808	1
GO:0060430_lung saccule development	8	28	1	0	8	19	0.321429	1
GO:0048469_cell maturation	119	7021	1	0	2295	4725	0.327019	1
GO:0090004_positive regulation of establishment of protein localization to plasma membrane	20	190	0	1	127	62	0.331579	1
GO:0000720_pyrimidine dimer repair by nucleotide-excision repair	3	3	1	0	0	2	0.333333	1
GO:0007343_egg activation	4	6	1	0	1	4	0.333333	1
GO:0015722_canalicular bile acid transport	3	3	1	0	0	2	0.333333	1
GO:0015801_aromatic amino acid transport	4	6	0	1	4	1	0.333333	1
GO:0019470_4-hydroxyproline catabolic process	4	6	1	1	4	0	0.333333	1
GO:0032264_IMP salvage	4	6	1	0	1	4	0.333333	1
GO:0032430_positive regulation of phospholipase A2 activity	4	6	1	0	1	4	0.333333	1
GO:0032849_positive regulation of cellular pH reduction	3	3	1	0	0	2	0.333333	1
GO:0033629_negative regulation of cell adhesion mediated by integrin	4	6	1	0	1	4	0.333333	1
GO:0034436_glycoprotein transport	3	3	1	0	0	2	0.333333	1
GO:0044458_motile cilium assembly	6	15	1	0	4	10	0.333333	1
GO:0050847_progesterone receptor signaling pathway	6	15	0	1	10	4	0.333333	1
GO:0060166_olfactory pit development	3	3	0	1	2	0	0.333333	1
GO:0060435_bronchiole development	3	3	0	1	2	0	0.333333	1
GO:0060948_cardiac vascular smooth muscle cell development	3	3	2	0	0	1	0.333333	1
GO:0007215_glutamate receptor signaling pathway	49	1176	1	0	392	783	0.334184	1
GO:0034341_response to interferon-gamma	109	5886	0	1	3913	1972	0.335202	1
GO:0046546_development of primary male sexual characteristics	115	6555	1	0	2198	4356	0.335469	1
GO:0071346_cellular response to interferon-gamma	91	4095	0	1	2720	1374	0.335775	1
GO:0008406_gonad development	179	15931	1	0	5445	10485	0.341849	1
GO:0008584_male gonad development	101	5050	1	0	1731	3318	0.34297	1
GO:0055123_digestive system development	109	5886	1	0	2023	3862	0.343867	1
GO:0060045_positive regulation of cardiac muscle cell proliferation	17	136	1	0	46	89	0.345588	1
GO:0070207_protein homotrimerization	13	78	1	0	26	51	0.346154	1
GO:0045137_development of primary sexual characteristics	199	19701	1	0	6848	12852	0.347647	1
GO:0046661_male sex differentiation	124	7626	1	0	2661	4964	0.349069	1
GO:0018206_peptidyl-methionine modification	7	21	1	1	3	16	0.352381	1
GO:0032906_transforming growth factor beta2 production	7	21	1	1	3	16	0.352381	1
GO:0032909_regulation of transforming growth factor beta2 production	7	21	1	1	3	16	0.352381	1
GO:0046660_female sex differentiation	91	4095	1	0	1459	2635	0.356532	1
GO:0007548_sex differentiation	226	25425	1	0	9110	16314	0.358348	1
GO:0060742_epithelial cell differentiation involved in prostate gland development	13	78	1	0	27	50	0.358974	1
GO:0021554_optic nerve development	9	36	1	0	12	23	0.361111	1
GO:0048505_regulation of timing of cell differentiation	9	36	1	0	12	23	0.361111	1
GO:0001656_metanephros development	76	2850	1	0	1030	1819	0.361754	1
hsa04723_Retrograde endocannabinoid signaling	87	3741	1	0	1357	2383	0.363005	1
GO:0042508_tyrosine phosphorylation of Stat1 protein	12	66	1	0	23	42	0.363636	1
hsa04970_Salivary secretion	72	2556	1	0	929	1626	0.36385	1
GO:0046545_development of primary female sexual characteristics	86	3655	1	0	1344	2310	0.367989	1
GO:0014074_response to purine-containing compound	120	7140	1	0	2641	4498	0.370028	1
GO:0046697_decidualization	15	105	1	0	38	66	0.371429	1
GO:0046677_response to antibiotic	41	820	1	0	304	515	0.371951	1
GO:0072006_nephron development	72	2556	1	0	952	1603	0.372848	1
GO:0048535_lymph node development	14	91	0	1	57	33	0.373626	1
GO:1901654_response to ketone	90	4005	1	0	1503	2501	0.375531	1
GO:0014012_peripheral nervous system axon regeneration	5	10	1	1	1	7	0.377778	1
GO:0040034_regulation of development, heterochronic	10	45	1	0	16	28	0.377778	1
GO:0003417_growth plate cartilage development	9	36	3	3	9	21	0.378083	1
GO:0061072_iris morphogenesis	7	21	1	0	7	13	0.380952	1
GO:0060412_ventricular septum morphogenesis	25	300	1	0	115	184	0.386667	1
GO:0070989_oxidative demethylation	9	36	1	0	13	22	0.388889	1
hsa04728_Dopaminergic synapse	121	7260	1	0	2883	4376	0.397245	1
GO:0006837_serotonin transport	13	78	1	0	30	47	0.397436	1
GO:0006663_platelet activating factor biosynthetic process	4	6	1	2	3	0	0.4	1
GO:0014049_positive regulation of glutamate secretion	5	10	1	0	3	6	0.4	1
GO:0018963_phthalate metabolic process	4	6	2	0	1	3	0.4	1
GO:0045653_negative regulation of megakaryocyte differentiation	4	6	0	2	3	1	0.4	1
GO:0046952_ketone body catabolic process	4	6	2	0	1	3	0.4	1
GO:0090191_negative regulation of branching involved in ureteric bud morphogenesis	4	6	2	0	1	3	0.4	1
GO:2000778_positive regulation of interleukin-6 secretion	5	10	0	1	6	3	0.4	1
GO:0002708_positive regulation of lymphocyte mediated immunity	52	1326	0	1	794	531	0.401207	1
GO:0086004_regulation of cardiac muscle cell contraction	33	528	0	1	316	211	0.401515	1
GO:0045927_positive regulation of growth	146	10585	1	0	4317	6267	0.407936	1
GO:0002824_positive regulation of adaptive immune response based on somatic recombination of immune receptors built from immunoglobulin superfamily domains	52	1326	0	1	785	540	0.407994	1
GO:0097009_energy homeostasis	15	105	1	0	42	62	0.409524	1
GO:0002821_positive regulation of adaptive immune response	55	1485	0	1	872	612	0.412795	1
GO:0086065_cell communication involved in cardiac conduction	27	351	0	1	205	145	0.415954	1
GO:0032613_interleukin-10 production	30	435	0	1	253	181	0.418391	1
GO:0071383_cellular response to steroid hormone stimulus	51	1275	1	0	533	741	0.418824	1
GO:0090003_regulation of establishment of protein localization to plasma membrane	36	630	0	1	366	263	0.419048	1
GO:0070206_protein trimerization	31	465	1	0	194	270	0.419355	1
hsa04514_Cell adhesion molecules (CAMs)	131	8515	0	1	4931	3583	0.420904	1
GO:0042362_fat-soluble vitamin biosynthetic process	13	78	1	0	32	45	0.423077	1
GO:0072665_protein localization to vacuole	13	78	0	1	45	32	0.423077	1
GO:0009100_glycoprotein metabolic process	352	61776	1	0	26138	35637	0.423125	1
GO:0006732_coenzyme metabolic process	191	18145	1	0	7687	10457	0.423698	1
hsa04261_Adrenergic signaling in cardiomyocytes	141	9870	1	0	4202	5667	0.425836	1
GO:0002711_positive regulation of T cell mediated immunity	34	561	0	1	321	239	0.427807	1
hsa04750_Inflammatory mediator regulation of TRP channels	89	3916	1	0	1677	2238	0.428498	1
GO:0046597_negative regulation of viral entry into host cell	7	21	1	0	8	12	0.428571	1
GO:0002456_T cell mediated immunity	62	1891	0	1	1080	810	0.428874	1
GO:0002705_positive regulation of leukocyte mediated immunity	54	1431	0	1	815	615	0.430468	1
GO:0010171_body morphogenesis	44	946	1	0	408	537	0.432347	1
GO:0035904_aorta development	22	231	1	0	99	131	0.4329	1
GO:0002709_regulation of T cell mediated immunity	44	946	0	1	535	410	0.434461	1
GO:0045622_regulation of T-helper cell differentiation	20	190	1	0	82	107	0.436842	1
GO:0002819_regulation of adaptive immune response	101	5050	0	1	2826	2223	0.440396	1
hsa04912_GnRH signaling pathway	85	3570	1	0	1578	1991	0.442297	1
GO:0006787_porphyrin-containing compound catabolic process	5	10	2	0	3	5	0.444444	1
GO:0033015_tetrapyrrole catabolic process	5	10	2	0	3	5	0.444444	1
GO:0042167_heme catabolic process	5	10	2	0	3	5	0.444444	1
GO:0046149_pigment catabolic process	5	10	2	0	3	5	0.444444	1
GO:0051547_regulation of keratinocyte migration	5	10	2	0	3	5	0.444444	1
GO:0051549_positive regulation of keratinocyte migration	5	10	2	0	3	5	0.444444	1
GO:0002706_regulation of lymphocyte mediated immunity	84	3486	0	1	1930	1555	0.446357	1
GO:0002822_regulation of adaptive immune response based on somatic recombination of immune receptors built from immunoglobulin superfamily domains	92	4186	0	1	2307	1878	0.448877	1
hsa04512_ECM-receptor interaction	83	3403	1	0	1529	1873	0.449603	1
hsa04720_Long-term potentiation	63	1953	1	0	880	1072	0.451101	1
GO:0015748_organophosphate ester transport	57	1596	1	0	719	876	0.451128	1
GO:0033197_response to vitamin E	11	55	1	0	24	30	0.454545	1
GO:0034104_negative regulation of tissue remodeling	12	66	0	1	36	29	0.454545	1
hsa00630_Glyoxylate and dicarboxylate metabolism	22	231	1	0	104	126	0.454545	1
GO:0035909_aorta morphogenesis	20	190	1	0	86	103	0.457895	1
hsa05221_Acute myeloid leukemia	56	1540	0	1	828	711	0.462338	1
GO:0043647_inositol phosphate metabolic process	61	1830	1	0	846	983	0.462842	1
GO:2000514_regulation of CD4-positive, alpha-beta T cell activation	29	406	1	0	187	218	0.463054	1
GO:0015914_phospholipid transport	37	666	1	0	308	357	0.463964	1
GO:0043117_positive regulation of vascular permeability	8	28	1	0	12	15	0.464286	1
GO:0003062_regulation of heart rate by chemical signal	6	15	0	1	8	6	0.466667	1
GO:0043101_purine-containing compound salvage	15	105	1	0	48	56	0.466667	1
GO:0045943_positive regulation of transcription from RNA polymerase I promoter	6	15	0	1	8	6	0.466667	1
GO:0051294_establishment of spindle orientation	16	120	1	0	55	64	0.466667	1
GO:0061450_trophoblast cell migration	5	10	2	0	4	4	0.466667	1
GO:1901163_regulation of trophoblast cell migration	5	10	2	0	4	4	0.466667	1
GO:2000739_regulation of mesenchymal stem cell differentiation	6	15	2	0	6	7	0.466667	1
GO:0010692_regulation of alkaline phosphatase activity	9	36	1	0	16	19	0.472222	1
GO:0000132_establishment of mitotic spindle orientation	14	91	1	0	42	48	0.472527	1
GO:0040001_establishment of mitotic spindle localization	16	120	1	0	56	63	0.475	1
GO:0051289_protein homotetramerization	52	1326	1	0	629	696	0.475113	1
GO:0000084_mitotic S phase	7	21	1	0	9	11	0.47619	1
GO:0051320_S phase	7	21	1	0	9	11	0.47619	1
GO:0097050_type B pancreatic cell apoptotic process	7	21	0	1	11	9	0.47619	1
GO:0043370_regulation of CD4-positive, alpha-beta T cell differentiation	26	325	1	0	154	170	0.476923	1
GO:0046637_regulation of alpha-beta T cell differentiation	39	741	1	0	355	385	0.480432	1
GO:0043173_nucleotide salvage	12	66	1	0	31	34	0.484848	1
hsa04611_Platelet activation	124	7626	1	0	3699	3926	0.485182	1
GO:0032634_interleukin-5 production	10	45	0	1	23	21	0.488889	1
GO:0032674_regulation of interleukin-5 production	10	45	0	1	23	21	0.488889	1
GO:0072497_mesenchymal stem cell differentiation	8	28	2	0	14	12	0.492063	1
GO:0045732_positive regulation of protein catabolic process	92	4186	1	0	2059	2126	0.492117	1
GO:0043094_cellular metabolic compound salvage	30	435	1	0	214	220	0.494253	1
GO:0007020_microtubule nucleation	14	91	0	2	44	45	0.494994	1
GO:0060512_prostate gland morphogenesis	27	351	1	1	101	248	0.497338	1
hsa00562_Inositol phosphate metabolism	58	1653	1	0	825	827	0.499698	1
GO:0061028_establishment of endothelial barrier	16	120	0	2	53	65	0.502661	1
GO:0060627_regulation of vesicle-mediated transport	230	26335	0	2	11767	14566	0.505637	1
GO:0032855_positive regulation of Rac GTPase activity	28	378	2	0	211	165	0.506758	1
GO:0045445_myoblast differentiation	52	1326	1	1	396	928	0.509313	1
GO:0071214_cellular response to abiotic stimulus	200	19900	0	2	8479	11419	0.510904	1
hsa04916_Melanogenesis	93	4278	0	2	1737	2539	0.517548	1
GO:0060740_prostate gland epithelium morphogenesis	31	465	1	1	143	320	0.523915	1
GO:0008306_associative learning	49	1176	0	2	452	722	0.526345	1
GO:0048566_embryonic digestive tract development	31	465	0	2	159	304	0.548999	1
GO:0006702_androgen biosynthetic process	13	78	2	1	28	47	0.555182	1
GO:0042446_hormone biosynthetic process	54	1431	0	3	489	939	0.555304	1
GO:2000241_regulation of reproductive process	63	1953	0	3	709	1241	0.557799	1
GO:0042403_thyroid hormone metabolic process	18	153	0	4	36	113	0.573321	1
GO:0051153_regulation of striated muscle cell differentiation	72	2556	0	4	722	1830	0.582303	1
GO:0032431_activation of phospholipase A2 activity	3	3	1	1	0	1	0.666667	1
GO:0046602_regulation of mitotic centrosome separation	3	3	1	1	0	1	0.666667	1
GO:2000598_regulation of cyclin catabolic process	3	3	1	1	0	1	0.666667	1
GO:2000599_negative regulation of cyclin catabolic process	3	3	1	1	0	1	0.666667	1

## Sheet: Heart_Left_Ventricle
Table S2(3): Fisher exact test results of the detected gene pairs by liquid association and Pearson correlation coefficient (PCC) for the tissue "Heart Left Ventricle"
Module Annotation	m	N	n11	n21	n12	n22	p	p_BH
GO:0006414_translational elongation	105	5460	21	45	4437	957	5.31951e-19	5.14024e-15
GO:0006415_translational termination	91	4095	5	25	3559	506	3.02708e-18	1.46253e-14
GO:0043241_protein complex disassembly	180	16110	28	90	9835	6157	1.13977e-16	3.67121e-13
GO:0019083_viral transcription	154	11781	34	62	8683	3002	1.89066e-15	4.56736e-12
GO:0032984_macromolecular complex disassembly	187	17391	29	84	10632	6646	1.40851e-14	2.72208e-11
GO:0043624_cellular protein complex disassembly	159	12561	28	70	8052	4411	5.82384e-13	9.37929e-10
GO:0045333_cellular respiration	149	11026	10	37	7484	3495	5.73077e-11	7.91092e-08
GO:0031397_negative regulation of protein ubiquitination	101	5050	25	58	3191	1776	4.7354e-10	5.71977e-07
GO:0007067_mitosis	341	57970	7	38	31643	26282	8.38442e-08	9.00207e-05
GO:0010833_telomere maintenance via telomere lengthening	40	780	0	12	505	263	3.14827e-06	0.00304218
GO:0006417_regulation of translation	223	24753	5	23	14258	10467	2.34955e-05	0.0206397
GO:0006091_generation of precursor metabolites and energy	382	72771	1	19	35912	36839	4.10104e-05	0.0330236
GO:0007018_microtubule-based movement	149	11026	1	21	4965	6039	4.45972e-05	0.0331494
GO:0007017_microtubule-based process	439	96141	0	15	45765	50361	7.61426e-05	0.0525547
GO:0015980_energy derivation by oxidation of organic compounds	302	45451	2	18	23297	22134	0.000163773	0.105503
GO:0030224_monocyte differentiation	24	276	0	10	148	118	0.000378477	0.223627
GO:0072012_glomerulus vasculature development	15	105	2	7	79	17	0.000393424	0.223627
GO:0030521_androgen receptor signaling pathway	60	1770	1	10	1046	713	0.000865915	0.464852
GO:0032543_mitochondrial translation	19	171	2	7	126	36	0.00101054	0.51394
GO:0000723_telomere maintenance	63	1953	0	7	1192	754	0.00134101	0.647911
GO:0035914_skeletal muscle cell differentiation	49	1176	1	13	546	616	0.0023225	1
GO:0002218_activation of innate immune response	165	13530	0	8	7126	6396	0.0025132	1
GO:0061437_renal system vasculature development	16	120	5	7	90	18	0.00299663	1
GO:0061440_kidney vasculature development	16	120	5	7	90	18	0.00299663	1
hsa04120_Ubiquitin mediated proteolysis	134	8911	1	8	5435	3467	0.00313192	1
hsa04260_Cardiac muscle contraction	68	2278	21	43	1149	1065	0.00324767	1
hsa00410_beta-Alanine metabolism	29	406	10	1	174	221	0.00326959	1
GO:0009060_aerobic respiration	46	1035	1	5	788	241	0.00355115	1
GO:0032200_telomere organization	64	2016	0	6	1226	784	0.00357922	1
GO:0043038_amino acid activation	47	1081	6	8	839	228	0.00404927	1
GO:0043039_tRNA aminoacylation	47	1081	6	8	839	228	0.00404927	1
GO:0032835_glomerulus development	46	1035	3	17	480	535	0.00524177	1
GO:0000280_nuclear division	447	99681	6	21	49300	50354	0.00599272	1
GO:0044744_protein targeting to nucleus	85	3570	1	9	1971	1589	0.00688116	1
GO:0006352_DNA-templated transcription, initiation	214	22791	14	27	12680	10070	0.00688651	1
hsa00970_Aminoacyl-tRNA biosynthesis	43	903	5	7	694	197	0.0075924	1
GO:0060968_regulation of gene silencing	15	105	0	6	57	42	0.00762516	1
GO:0065002_intracellular protein transmembrane transport	33	528	0	5	326	197	0.00794648	1
GO:0031145_anaphase-promoting complex-dependent proteasomal ubiquitin-dependent protein catabolic process	81	3240	2	7	2129	1102	0.00966369	1
GO:0006385_transcription elongation from RNA polymerase III promoter	18	153	2	7	97	47	0.00971174	1
GO:0006386_termination of RNA polymerase III transcription	18	153	2	7	97	47	0.00971174	1
GO:0009799_specification of symmetry	83	3403	1	12	1424	1966	0.010888	1
GO:0009855_determination of bilateral symmetry	82	3321	1	12	1382	1926	0.0111678	1
GO:0034067_protein localization to Golgi apparatus	20	190	0	5	110	75	0.0122854	1
GO:0042989_sequestering of actin monomers	7	21	5	0	5	11	0.0123839	1
hsa03020_RNA polymerase	31	465	4	9	307	145	0.0125436	1
GO:0055007_cardiac muscle cell differentiation	75	2775	0	9	1180	1586	0.0126979	1
GO:0043900_regulation of multi-organism process	237	27966	6	0	13586	14374	0.0131726	1
GO:0031998_regulation of fatty acid beta-oxidation	13	78	5	0	29	44	0.0131806	1
GO:0046467_membrane lipid biosynthetic process	90	4005	2	12	1924	2067	0.0136656	1
GO:0051028_mRNA transport	115	6555	20	22	4313	2200	0.0138718	1
GO:0072109_glomerular mesangium development	7	21	0	2	18	1	0.0142857	1
GO:0032675_regulation of interleukin-6 production	69	2346	12	2	1224	1108	0.014418	1
GO:0072071_renal interstitial cell differentiation	7	21	0	3	15	3	0.0150376	1
GO:0032635_interleukin-6 production	70	2415	12	2	1282	1119	0.0158016	1
GO:0030518_intracellular steroid hormone receptor signaling pathway	100	4950	2	10	2658	2280	0.0164409	1
GO:0007368_determination of left/right symmetry	77	2926	1	11	1245	1669	0.0173733	1
GO:0051439_regulation of ubiquitin-protein ligase activity involved in mitotic cell cycle	76	2850	2	6	1899	943	0.0194109	1
GO:0016254_preassembly of GPI anchor in ER membrane	15	105	0	3	76	26	0.0194922	1
GO:0048002_antigen processing and presentation of peptide antigen	173	14878	6	17	7680	7175	0.0197373	1
GO:0001570_vasculogenesis	64	2016	4	15	970	1027	0.0199167	1
GO:0016925_protein sumoylation	37	666	1	6	393	266	0.0205732	1
GO:0006403_RNA localization	137	9316	1	5	6098	3212	0.0209496	1
GO:0071806_protein transmembrane transport	38	703	1	6	414	282	0.0209555	1
GO:0072007_mesangial cell differentiation	6	15	0	3	10	2	0.021978	1
GO:0006913_nucleocytoplasmic transport	352	61776	0	5	32978	28793	0.0220106	1
GO:0051169_nuclear transport	357	63546	0	5	33918	29623	0.0220289	1
GO:0002224_toll-like receptor signaling pathway	137	9316	5	15	4889	4407	0.0224725	1
GO:0051340_regulation of ligase activity	98	4753	4	10	2924	1815	0.023535	1
GO:0034405_response to fluid shear stress	24	276	2	8	152	114	0.0248495	1
GO:0002758_innate immune response-activating signal transduction	158	12403	4	13	6494	5892	0.0258816	1
GO:0019884_antigen processing and presentation of exogenous antigen	165	13530	7	18	6933	6572	0.0259951	1
GO:0071260_cellular response to mechanical stimulus	63	1953	1	10	859	1083	0.0283918	1
GO:0072224_metanephric glomerulus development	13	78	1	8	37	32	0.0291447	1
GO:0007623_circadian rhythm	86	3655	3	0	1130	2522	0.0297326	1
GO:0002221_pattern recognition receptor signaling pathway	156	12090	6	16	6285	5783	0.0303385	1
GO:0051437_positive regulation of ubiquitin-protein ligase activity involved in mitotic cell cycle	70	2415	3	6	1646	760	0.0330513	1
GO:0008612_peptidyl-lysine modification to hypusine	5	10	1	3	6	0	0.0333333	1
GO:0046516_hypusine metabolic process	5	10	1	3	6	0	0.0333333	1
GO:0002755_MyD88-dependent toll-like receptor signaling pathway	82	3321	7	16	1786	1512	0.0336263	1
GO:0060317_cardiac epithelial to mesenchymal transition	20	190	6	0	99	85	0.0339224	1
GO:0015748_organophosphate ester transport	52	1326	0	6	608	712	0.0341329	1
GO:0045089_positive regulation of innate immune response	189	17766	8	19	8915	8824	0.0347945	1
GO:0035051_cardiocyte differentiation	96	4560	0	6	2028	2526	0.0369373	1
GO:0051784_negative regulation of nuclear division	54	1431	1	8	711	711	0.038494	1
GO:0010883_regulation of lipid storage	35	595	1	8	285	301	0.0389006	1
GO:0045444_fat cell differentiation	141	9870	0	6	4276	5588	0.0397063	1
GO:0000338_protein deneddylation	9	36	1	3	26	6	0.0406417	1
GO:0010388_cullin deneddylation	9	36	1	3	26	6	0.0406417	1
hsa00640_Propanoate metabolism	30	435	34	2	321	78	0.0415044	1
GO:0043551_regulation of phosphatidylinositol 3-kinase activity	27	351	4	9	206	132	0.0415682	1
GO:0032315_regulation of Ral GTPase activity	6	15	0	3	9	3	0.043956	1
GO:0032485_regulation of Ral protein signal transduction	6	15	0	3	9	3	0.043956	1
GO:0048010_vascular endothelial growth factor receptor signaling pathway	42	861	16	5	439	401	0.0440487	1
GO:0051893_regulation of focal adhesion assembly	30	435	0	7	181	247	0.044843	1
GO:0090109_regulation of cell-substrate junction assembly	30	435	0	7	181	247	0.044843	1
GO:0051351_positive regulation of ligase activity	84	3486	5	9	2224	1248	0.0463042	1
GO:0016558_protein import into peroxisome matrix	13	78	0	3	49	26	0.0480309	1
GO:0035058_nonmotile primary cilium assembly	9	36	5	0	15	16	0.052712	1
GO:0050657_nucleic acid transport	133	8778	1	4	5707	3066	0.0538258	1
GO:0050658_RNA transport	133	8778	1	4	5707	3066	0.0538258	1
GO:0051236_establishment of RNA localization	133	8778	1	4	5707	3066	0.0538258	1
hsa04620_Toll-like receptor signaling pathway	82	3321	0	4	1719	1598	0.054042	1
GO:0051084_'de novo' posttranslational protein folding	47	1081	0	3	668	410	0.055516	1
GO:0008354_germ cell migration	10	45	5	0	20	20	0.0561764	1
GO:0048015_phosphatidylinositol-mediated signaling	189	17766	3	0	6806	10957	0.0562812	1
GO:0048017_inositol lipid-mediated signaling	189	17766	3	0	6806	10957	0.0562812	1
GO:0014065_phosphatidylinositol 3-kinase signaling	81	3240	3	0	1240	1997	0.0563809	1
GO:0042791_5S class rRNA transcription from RNA polymerase III type 1 promoter	6	15	0	2	11	2	0.0571429	1
GO:0042797_tRNA transcription from RNA polymerase III promoter	6	15	0	2	11	2	0.0571429	1
GO:0003197_endocardial cushion development	27	351	6	1	162	182	0.0578653	1
GO:0048662_negative regulation of smooth muscle cell proliferation	28	378	1	10	142	225	0.0580862	1
GO:0061042_vascular wound healing	7	21	2	3	14	2	0.0629515	1
GO:0006448_regulation of translational elongation	11	55	4	6	33	12	0.0633413	1
hsa00533_Glycosaminoglycan biosynthesis - keratan sulfate	13	78	0	3	46	29	0.065198	1
GO:0032852_positive regulation of Ral GTPase activity	4	6	0	2	4	0	0.0666667	1
GO:0032859_activation of Ral GTPase activity	4	6	0	2	4	0	0.0666667	1
GO:0072008_glomerular mesangial cell differentiation	5	10	0	2	7	1	0.0666667	1
GO:0042312_regulation of vasodilation	38	703	2	14	240	447	0.0668681	1
GO:0051438_regulation of ubiquitin-protein ligase activity	94	4371	4	8	2729	1630	0.0677128	1
hsa04010_MAPK signaling pathway	236	27730	0	5	12509	15216	0.0684837	1
hsa05410_Hypertrophic cardiomyopathy (HCM)	79	3081	0	5	1355	1721	0.0714195	1
GO:0009304_tRNA transcription	7	21	0	2	15	4	0.0714286	1
GO:0010107_potassium ion import	7	21	2	0	4	15	0.0714286	1
GO:0051436_negative regulation of ubiquitin-protein ligase activity involved in mitotic cell cycle	66	2145	6	7	1492	640	0.0727408	1
GO:0032823_regulation of natural killer cell differentiation	9	36	4	3	26	3	0.0732707	1
GO:0051048_negative regulation of secretion	120	7140	6	3	2518	4613	0.0757373	1
GO:0060969_negative regulation of gene silencing	6	15	0	3	8	4	0.0769231	1
GO:0072239_metanephric glomerulus vasculature development	6	15	2	3	9	1	0.0769231	1
GO:0001947_heart looping	43	903	3	14	355	531	0.0790035	1
GO:0006446_regulation of translational initiation	63	1953	0	2	1399	552	0.0803624	1
GO:0035329_hippo signaling	30	435	0	3	243	189	0.0852357	1
GO:0001578_microtubule bundle formation	30	435	0	6	176	253	0.0855389	1
GO:0006661_phosphatidylinositol biosynthetic process	86	3655	0	3	2038	1614	0.0865004	1
GO:0030834_regulation of actin filament depolymerization	34	561	3	0	246	312	0.0868531	1
GO:0043616_keratinocyte proliferation	26	325	2	0	95	228	0.088433	1
GO:0030947_regulation of vascular endothelial growth factor receptor signaling pathway	24	276	10	3	134	129	0.0886418	1
GO:0010888_negative regulation of lipid storage	16	120	1	5	64	50	0.0924532	1
GO:0002478_antigen processing and presentation of exogenous peptide antigen	159	12561	8	15	6681	5857	0.0939308	1
GO:0051352_negative regulation of ligase activity	71	2485	7	8	1684	786	0.0946257	1
GO:0051444_negative regulation of ubiquitin-protein ligase activity	71	2485	7	8	1684	786	0.0946257	1
GO:0050829_defense response to Gram-negative bacterium	19	171	2	0	51	118	0.0948056	1
GO:0090195_chemokine secretion	9	36	3	0	14	19	0.0952381	1
GO:0090196_regulation of chemokine secretion	9	36	3	0	14	19	0.0952381	1
GO:0034146_toll-like receptor 5 signaling pathway	65	2080	9	15	1141	915	0.098003	1
GO:0000460_maturation of 5.8S rRNA	12	66	0	3	35	28	0.0982299	1
GO:0034166_toll-like receptor 10 signaling pathway	64	2016	9	15	1103	889	0.0984788	1
GO:0022613_ribonucleoprotein complex biogenesis	250	31125	0	2	21347	9776	0.0986849	1
GO:0007509_mesoderm migration involved in gastrulation	5	10	1	0	0	9	0.1	1
GO:0042482_positive regulation of odontogenesis	7	21	2	0	5	14	0.1	1
GO:0070307_lens fiber cell development	7	21	0	2	14	5	0.1	1
hsa03450_Non-homologous end-joining	12	66	1	5	33	27	0.100132	1
hsa00650_Butanoate metabolism	23	253	5	1	114	133	0.102357	1
GO:0045909_positive regulation of vasodilation	25	300	3	11	127	159	0.104357	1
GO:0051385_response to mineralocorticoid	22	231	2	0	73	156	0.104461	1
GO:0048660_regulation of smooth muscle cell proliferation	72	2556	3	11	1152	1390	0.104493	1
GO:0042136_neurotransmitter biosynthetic process	13	78	3	1	23	51	0.105263	1
GO:0010595_positive regulation of endothelial cell migration	51	1275	2	8	627	638	0.108308	1
GO:0032269_negative regulation of cellular protein metabolic process	449	100576	8	17	49607	50944	0.108494	1
GO:0060976_coronary vasculature development	13	78	0	3	40	35	0.110889	1
GO:0034614_cellular response to reactive oxygen species	85	3570	13	7	1612	1938	0.11308	1
hsa00053_Ascorbate and aldarate metabolism	8	28	3	6	13	6	0.113872	1
GO:0001912_positive regulation of leukocyte mediated cytotoxicity	33	528	20	8	276	224	0.11728	1
GO:0022411_cellular component disassembly	404	81406	0	3	41392	40011	0.118755	1
GO:0023061_signal release	289	41616	3	1	14254	27358	0.119495	1
GO:1901655_cellular response to ketone	23	253	2	0	87	164	0.122843	1
GO:0043161_proteasome-mediated ubiquitin-dependent protein catabolic process	244	29646	2	5	17848	11791	0.122882	1
GO:0050994_regulation of lipid catabolic process	38	703	2	0	246	455	0.124124	1
GO:0035924_cellular response to vascular endothelial growth factor stimulus	23	253	4	0	131	118	0.125418	1
GO:0031343_positive regulation of cell killing	38	703	18	11	312	362	0.127487	1
GO:0038095_Fc-epsilon receptor signaling pathway	159	12561	6	15	5750	6790	0.12844	1
GO:0035850_epithelial cell differentiation involved in kidney development	27	351	0	4	160	187	0.128718	1
GO:0035909_aorta morphogenesis	18	153	4	0	81	68	0.12936	1
GO:0051412_response to corticosterone	17	136	5	3	43	85	0.130032	1
GO:0051098_regulation of binding	182	16471	0	4	7536	8931	0.130372	1
GO:0035303_regulation of dephosphorylation	111	6105	0	4	2784	3317	0.130687	1
GO:0044743_intracellular protein transmembrane import	28	378	0	2	241	135	0.130745	1
GO:0050707_regulation of cytokine secretion	80	3160	5	2	1291	1862	0.130871	1
GO:0019317_fucose catabolic process	5	10	0	2	6	2	0.133333	1
GO:0042354_L-fucose metabolic process	5	10	0	2	6	2	0.133333	1
GO:0042355_L-fucose catabolic process	5	10	0	2	6	2	0.133333	1
GO:0071670_smooth muscle cell chemotaxis	5	10	6	0	2	2	0.133333	1
GO:0051055_negative regulation of lipid biosynthetic process	32	496	2	9	202	283	0.135384	1
GO:0061005_cell differentiation involved in kidney development	36	630	0	4	275	351	0.135935	1
GO:0046486_glycerolipid metabolic process	284	40186	0	4	17611	22571	0.136454	1
GO:0043243_positive regulation of protein complex disassembly	19	171	0	4	72	95	0.139378	1
GO:1901213_regulation of transcription from RNA polymerase II promoter involved in heart development	12	66	2	0	23	41	0.13986	1
GO:0045765_regulation of angiogenesis	154	11781	2	10	4713	7056	0.140503	1
GO:0043535_regulation of blood vessel endothelial cell migration	39	741	2	5	425	309	0.140637	1
GO:0001954_positive regulation of cell-matrix adhesion	31	465	0	4	196	265	0.141946	1
GO:0002694_regulation of leukocyte activation	327	53301	5	2	22568	30726	0.141947	1
GO:0000090_mitotic anaphase	6	15	0	2	9	4	0.142857	1
GO:0090030_regulation of steroid hormone biosynthetic process	12	66	2	1	14	49	0.143357	1
GO:0003143_embryonic heart tube morphogenesis	48	1128	0	4	473	651	0.143945	1
GO:0032825_positive regulation of natural killer cell differentiation	8	28	4	3	18	3	0.144259	1
GO:0055094_response to lipoprotein particle	9	36	0	2	22	12	0.144444	1
GO:0006458_'de novo' protein folding	52	1326	0	2	821	503	0.144865	1
GO:2001026_regulation of endothelial cell chemotaxis	8	28	2	0	9	17	0.145503	1
GO:0042430_indole-containing compound metabolic process	17	136	2	1	31	102	0.145937	1
GO:0002495_antigen processing and presentation of peptide antigen via MHC class II	86	3655	3	9	1763	1880	0.148073	1
GO:0002504_antigen processing and presentation of peptide or polysaccharide antigen via MHC class II	87	3741	3	9	1802	1927	0.148315	1
GO:0019886_antigen processing and presentation of exogenous peptide antigen via MHC class II	85	3570	3	9	1715	1843	0.148725	1
GO:0031268_pseudopodium organization	13	78	5	0	43	30	0.15017	1
GO:0045766_positive regulation of angiogenesis	90	4005	4	14	1594	2393	0.151324	1
GO:0055012_ventricular cardiac muscle cell differentiation	17	136	0	4	54	78	0.151484	1
GO:0060538_skeletal muscle organ development	108	5778	0	4	2338	3436	0.152317	1
GO:0060509_Type I pneumocyte differentiation	6	15	1	2	10	2	0.153846	1
GO:0061371_determination of heart left/right asymmetry	44	946	0	4	378	564	0.154666	1
GO:0050714_positive regulation of protein secretion	83	3403	2	0	1341	2060	0.15568	1
GO:0017148_negative regulation of translation	68	2278	9	15	1182	1072	0.155845	1
GO:0002480_antigen processing and presentation of exogenous peptide antigen via MHC class I, TAP-independent	9	36	9	0	20	7	0.156104	1
GO:0032091_negative regulation of protein binding	40	780	0	4	307	469	0.158265	1
GO:0038094_Fc-gamma receptor signaling pathway	71	2485	1	3	1535	946	0.158787	1
GO:0002433_immune response-regulating cell surface receptor signaling pathway involved in phagocytosis	70	2415	1	3	1482	929	0.163172	1
GO:0038096_Fc-gamma receptor signaling pathway involved in phagocytosis	70	2415	1	3	1482	929	0.163172	1
GO:0042455_ribonucleoside biosynthetic process	93	4278	4	9	2239	2026	0.163992	1
GO:0034138_toll-like receptor 3 signaling pathway	82	3321	0	2	1973	1346	0.164684	1
GO:0050706_regulation of interleukin-1 beta secretion	17	136	6	3	51	76	0.164823	1
GO:0072175_epithelial tube formation	98	4753	2	0	1929	2822	0.165004	1
GO:0002573_myeloid leukocyte differentiation	148	10878	5	14	4750	6109	0.165303	1
GO:0001838_embryonic epithelial tube formation	97	4656	2	0	1895	2759	0.165948	1
GO:0008078_mesodermal cell migration	4	6	1	0	0	5	0.166667	1
GO:0031936_negative regulation of chromatin silencing	5	10	0	3	5	2	0.166667	1
GO:0032688_negative regulation of interferon-beta production	5	10	0	3	5	2	0.166667	1
GO:0061043_regulation of vascular wound healing	4	6	0	1	5	0	0.166667	1
GO:2000543_positive regulation of gastrulation	4	6	0	1	5	0	0.166667	1
GO:0042787_protein ubiquitination involved in ubiquitin-dependent protein catabolic process	65	2080	0	2	1230	848	0.166882	1
GO:0072148_epithelial cell fate commitment	13	78	1	4	42	31	0.167623	1
GO:0070663_regulation of leukocyte proliferation	149	11026	4	1	4620	6401	0.168667	1
GO:0050671_positive regulation of lymphocyte proliferation	91	4095	4	1	1748	2342	0.171254	1
GO:0032946_positive regulation of mononuclear cell proliferation	92	4186	4	1	1813	2368	0.173669	1
GO:0090083_regulation of inclusion body assembly	8	28	2	0	10	16	0.174603	1
GO:1901888_regulation of cell junction assembly	42	861	2	6	431	422	0.175407	1
GO:0043550_regulation of lipid kinase activity	32	496	9	12	280	195	0.175824	1
GO:0010837_regulation of keratinocyte proliferation	13	78	2	0	31	45	0.175824	1
GO:0002756_MyD88-independent toll-like receptor signaling pathway	77	2926	0	2	1691	1233	0.178066	1
GO:0072173_metanephric tubule morphogenesis	8	28	1	0	4	23	0.178571	1
GO:0007257_activation of JUN kinase activity	29	406	5	9	216	176	0.178581	1
GO:0071222_cellular response to lipopolysaccharide	99	4851	4	10	2402	2435	0.179133	1
GO:0050995_negative regulation of lipid catabolic process	16	120	1	0	21	98	0.183333	1
GO:0036065_fucosylation	7	21	1	2	14	4	0.184211	1
GO:2001198_regulation of dendritic cell differentiation	7	21	1	2	14	4	0.184211	1
GO:0006367_transcription initiation from RNA polymerase II promoter	185	17020	16	21	9354	7629	0.185215	1
GO:0032434_regulation of proteasomal ubiquitin-dependent protein catabolic process	63	1953	0	2	1111	840	0.185749	1
GO:0061136_regulation of proteasomal protein catabolic process	78	3003	0	2	1708	1293	0.185882	1
GO:0048710_regulation of astrocyte differentiation	21	210	2	0	89	119	0.186603	1
hsa04062_Chemokine signaling pathway	163	13203	6	15	5860	7322	0.187611	1
GO:0070306_lens fiber cell differentiation	16	120	3	7	60	50	0.189493	1
GO:0017004_cytochrome complex assembly	14	91	0	2	51	38	0.190476	1
GO:0042226_interleukin-6 biosynthetic process	14	91	4	2	30	55	0.191294	1
GO:0006734_NADH metabolic process	8	28	6	1	11	10	0.191379	1
GO:0031577_spindle checkpoint	48	1128	0	2	632	494	0.193132	1
GO:0001953_negative regulation of cell-matrix adhesion	20	190	0	2	106	82	0.194152	1
GO:0010565_regulation of cellular ketone metabolic process	149	11026	2	7	5030	5987	0.194444	1
GO:0048505_regulation of timing of cell differentiation	9	36	1	0	6	29	0.194444	1
GO:0048659_smooth muscle cell proliferation	75	2775	4	11	1237	1523	0.197394	1
GO:0000466_maturation of 5.8S rRNA from tricistronic rRNA transcript (SSU-rRNA, 5.8S rRNA, LSU-rRNA)	6	15	0	2	8	5	0.2	1
GO:0006705_mineralocorticoid biosynthetic process	10	45	1	0	8	36	0.2	1
GO:0007080_mitotic metaphase plate congression	11	55	0	1	44	10	0.2	1
GO:0008212_mineralocorticoid metabolic process	11	55	1	0	10	44	0.2	1
GO:0035907_dorsal aorta development	6	15	1	0	2	12	0.2	1
GO:0045542_positive regulation of cholesterol biosynthetic process	5	10	0	3	4	3	0.2	1
GO:2000138_positive regulation of cell proliferation involved in heart morphogenesis	5	10	1	0	1	8	0.2	1
hsa05130_Pathogenic Escherichia coli infection	54	1431	3	7	763	658	0.202701	1
GO:0016126_sterol biosynthetic process	49	1176	0	2	645	529	0.203669	1
GO:0000279_M phase	19	171	1	4	86	80	0.205193	1
GO:0090218_positive regulation of lipid kinase activity	25	300	2	4	183	111	0.207903	1
GO:0071219_cellular response to molecule of bacterial origin	104	5356	5	10	2679	2662	0.208502	1
GO:0042147_retrograde transport, endosome to Golgi	30	435	2	4	266	163	0.209604	1
GO:0030220_platelet formation	13	78	0	2	42	34	0.20979	1
GO:0036344_platelet morphogenesis	13	78	0	2	42	34	0.20979	1
hsa05161_Hepatitis B	129	8256	0	2	4473	3781	0.209928	1
GO:0046330_positive regulation of JNK cascade	49	1176	0	2	635	539	0.21142	1
hsa00380_Tryptophan metabolism	34	561	4	2	214	341	0.213909	1
hsa05134_Legionellosis	51	1275	0	2	684	589	0.214664	1
GO:0051443_positive regulation of ubiquitin-protein ligase activity	80	3160	9	9	2049	1093	0.215114	1
GO:0031112_positive regulation of microtubule polymerization or depolymerization	15	105	2	0	47	56	0.215385	1
GO:0071498_cellular response to fluid shear stress	9	36	0	2	19	15	0.215873	1
hsa05143_African trypanosomiasis	32	496	5	1	244	246	0.215926	1
GO:0038123_toll-like receptor TLR1:TLR2 signaling pathway	70	2415	7	10	1389	1009	0.217599	1
GO:0038124_toll-like receptor TLR6:TLR2 signaling pathway	70	2415	7	10	1389	1009	0.217599	1
GO:0045446_endothelial cell differentiation	57	1596	1	5	776	814	0.218843	1
GO:0009124_nucleoside monophosphate biosynthetic process	76	2850	1	5	1386	1458	0.219257	1
GO:0051262_protein tetramerization	82	3321	1	5	1597	1718	0.220319	1
GO:0090140_regulation of mitochondrial fission	9	36	0	1	28	7	0.222222	1
GO:0036010_protein localization to endosome	7	21	2	2	14	3	0.22807	1
GO:0006578_amino-acid betaine biosynthetic process	6	15	4	0	6	5	0.230769	1
GO:0090205_positive regulation of cholesterol metabolic process	6	15	0	4	5	6	0.230769	1
GO:0010817_regulation of hormone levels	337	56616	2	1	17651	38962	0.231031	1
GO:0070296_sarcoplasmic reticulum calcium ion transport	27	351	0	2	182	167	0.231111	1
GO:0010927_cellular component assembly involved in morphogenesis	161	12880	2	0	6209	6669	0.232517	1
GO:0048661_positive regulation of smooth muscle cell proliferation	41	820	0	2	424	394	0.232913	1
GO:0031935_regulation of chromatin silencing	10	45	0	3	22	20	0.233333	1
GO:2000505_regulation of energy homeostasis	10	45	0	2	23	20	0.233333	1
GO:0032000_positive regulation of fatty acid beta-oxidation	8	28	2	1	7	18	0.234432	1
GO:0006957_complement activation, alternative pathway	10	45	3	0	21	21	0.236364	1
GO:0034142_toll-like receptor 4 signaling pathway	102	5151	4	7	2839	2301	0.236828	1
GO:0001841_neural tube formation	79	3081	2	0	1500	1579	0.237579	1
GO:0043568_positive regulation of insulin-like growth factor receptor signaling pathway	9	36	0	3	16	17	0.238095	1
GO:0034616_response to laminar fluid shear stress	13	78	0	3	38	37	0.240759	1
GO:0050710_negative regulation of cytokine secretion	26	325	1	5	139	180	0.241433	1
hsa04012_ErbB signaling pathway	82	3321	0	2	1688	1631	0.241713	1
GO:0061314_Notch signaling involved in heart development	10	45	3	0	22	20	0.242424	1
GO:0014020_primary neural tube formation	67	2211	2	0	1089	1120	0.243372	1
GO:0060606_tube closure	64	2016	2	0	993	1021	0.243469	1
GO:0009247_glycolipid biosynthetic process	45	990	3	9	440	538	0.243777	1
GO:0006909_phagocytosis	160	12720	9	3	6908	5800	0.245455	1
GO:0045839_negative regulation of mitosis	48	1128	0	2	568	558	0.246245	1
GO:0018198_peptidyl-cysteine modification	18	153	0	3	73	77	0.246646	1
GO:0008654_phospholipid biosynthetic process	199	19701	0	2	9910	9789	0.246976	1
GO:0051249_regulation of lymphocyte activation	290	41905	4	2	17639	24260	0.247161	1
GO:0031098_stress-activated protein kinase signaling cascade	203	20503	0	2	10279	10222	0.248648	1
GO:0007254_JNK cascade	154	11781	0	2	5904	5875	0.248834	1
GO:0030099_myeloid cell differentiation	266	35245	9	18	15927	19291	0.248945	1
GO:0033137_negative regulation of peptidyl-serine phosphorylation	16	120	0	3	55	62	0.24895	1
GO:0009311_oligosaccharide metabolic process	36	630	0	3	308	319	0.249179	1
GO:0032691_negative regulation of interleukin-1 beta production	9	36	0	3	15	18	0.25	1
GO:0046628_positive regulation of insulin receptor signaling pathway	9	36	1	0	8	27	0.25	1
GO:0061037_negative regulation of cartilage development	8	28	1	0	6	21	0.25	1
GO:0050702_interleukin-1 beta secretion	20	190	8	5	76	101	0.250123	1
GO:0034504_protein localization to nucleus	250	31125	0	3	15319	15803	0.25016	1
GO:0006606_protein import into nucleus	213	22578	0	3	11050	11525	0.250303	1
GO:1902593_single-organism nuclear import	213	22578	0	3	11050	11525	0.250303	1
GO:0051170_nuclear import	217	23436	0	3	11460	11973	0.250332	1
GO:0051100_negative regulation of binding	81	3240	1	6	1324	1909	0.251895	1
GO:0001952_regulation of cell-matrix adhesion	62	1891	0	3	893	995	0.251917	1
GO:0010878_cholesterol storage	14	91	0	3	40	48	0.252747	1
GO:0035904_aorta development	20	190	3	0	101	86	0.252799	1
GO:0045017_glycerolipid biosynthetic process	209	21736	0	3	10097	11636	0.25374	1
GO:0045579_positive regulation of B cell differentiation	11	55	1	9	14	31	0.254762	1
GO:0045834_positive regulation of lipid metabolic process	93	4278	1	6	1696	2575	0.255694	1
GO:0014887_cardiac muscle adaptation	12	66	0	3	28	35	0.255944	1
GO:0060318_definitive erythrocyte differentiation	7	21	0	3	8	10	0.257143	1
hsa00051_Fructose and mannose metabolism	29	406	0	3	177	226	0.260482	1
GO:0003094_glomerular filtration	15	105	6	9	53	37	0.260649	1
GO:0097205_renal filtration	15	105	6	9	53	37	0.260649	1
GO:0010921_regulation of phosphatase activity	90	4005	0	3	1738	2264	0.262901	1
GO:0032412_regulation of ion transmembrane transporter activity	96	4560	0	3	1944	2613	0.266127	1
GO:0046885_regulation of hormone biosynthetic process	18	153	2	1	50	100	0.266585	1
GO:0045586_regulation of gamma-delta T cell differentiation	6	15	3	1	11	0	0.266667	1
GO:0045588_positive regulation of gamma-delta T cell differentiation	6	15	3	1	11	0	0.266667	1
GO:0045843_negative regulation of striated muscle tissue development	16	120	1	0	31	88	0.266667	1
GO:0046069_cGMP catabolic process	6	15	1	0	3	11	0.266667	1
GO:1901862_negative regulation of muscle tissue development	16	120	1	0	31	88	0.266667	1
GO:0035767_endothelial cell chemotaxis	14	91	3	0	51	37	0.268132	1
GO:0022898_regulation of transmembrane transporter activity	100	4950	0	3	2053	2894	0.271657	1
GO:0042254_ribosome biogenesis	151	11325	0	1	8224	3100	0.273819	1
GO:0006364_rRNA processing	109	5886	0	1	4271	1614	0.27438	1
GO:0003158_endothelium development	59	1711	5	8	926	772	0.274703	1
GO:0051783_regulation of nuclear division	122	7381	0	3	3012	4366	0.275253	1
GO:0006635_fatty acid beta-oxidation	53	1378	16	6	813	543	0.275853	1
GO:0002335_mature B cell differentiation	9	36	0	1	26	9	0.277778	1
GO:1902106_negative regulation of leukocyte differentiation	57	1596	0	3	640	953	0.27895	1
GO:0010676_positive regulation of cellular carbohydrate metabolic process	39	741	2	1	256	482	0.278986	1
GO:0018196_peptidyl-asparagine modification	95	4465	0	1	3216	1248	0.279731	1
GO:0018279_protein N-linked glycosylation via asparagine	94	4371	0	1	3147	1223	0.280027	1
GO:0060136_embryonic process involved in female pregnancy	7	21	0	4	6	11	0.280702	1
GO:0048846_axon extension involved in axon guidance	19	171	0	3	67	101	0.280908	1
GO:1902284_neuron projection extension involved in neuron projection guidance	19	171	0	3	67	101	0.280908	1
GO:0042446_hormone biosynthetic process	54	1431	1	0	402	1028	0.281621	1
GO:0042752_regulation of circadian rhythm	35	595	0	3	234	358	0.282964	1
GO:0016072_rRNA metabolic process	114	6441	0	1	4614	1826	0.283652	1
GO:0051341_regulation of oxidoreductase activity	65	2080	2	1	730	1347	0.284281	1
GO:0001914_regulation of T cell mediated cytotoxicity	27	351	10	4	188	149	0.284324	1
GO:0009156_ribonucleoside monophosphate biosynthetic process	69	2346	2	5	1181	1158	0.284335	1
GO:0015672_monovalent inorganic cation transport	297	43956	3	12	15547	28394	0.284473	1
GO:0015911_plasma membrane long-chain fatty acid transport	7	21	0	1	15	5	0.285714	1
GO:0016322_neuron remodeling	7	21	1	0	5	15	0.285714	1
GO:0032785_negative regulation of DNA-templated transcription, elongation	8	28	0	1	20	7	0.285714	1
GO:0072282_metanephric nephron tubule morphogenesis	7	21	1	0	5	15	0.285714	1
GO:2000679_positive regulation of transcription regulatory region DNA binding	7	21	1	0	5	15	0.285714	1
GO:0045745_positive regulation of G-protein coupled receptor protein signaling pathway	17	136	1	1	20	114	0.285948	1
GO:0032239_regulation of nucleobase-containing compound transport	11	55	4	0	32	19	0.286361	1
GO:0048709_oligodendrocyte differentiation	56	1540	0	3	597	940	0.287397	1
GO:0045137_development of primary sexual characteristics	184	16836	1	8	5561	11266	0.287479	1
GO:0000098_sulfur amino acid catabolic process	12	66	1	0	18	47	0.287879	1
GO:0007548_sex differentiation	209	21736	3	12	7489	14232	0.288474	1
GO:0060759_regulation of response to cytokine stimulus	81	3240	6	2	1624	1608	0.288529	1
GO:0034767_positive regulation of ion transmembrane transport	18	153	0	3	58	92	0.289216	1
GO:2001179_regulation of interleukin-10 secretion	8	28	0	5	7	16	0.28953	1
GO:0032757_positive regulation of interleukin-8 production	18	153	2	1	53	97	0.293477	1
GO:0032651_regulation of interleukin-1 beta production	32	496	2	6	227	261	0.296704	1
GO:0031123_RNA 3'-end processing	102	5151	1	2	3286	1862	0.298041	1
GO:0070665_positive regulation of leukocyte proliferation	94	4371	9	6	1936	2420	0.299001	1
GO:0006883_cellular sodium ion homeostasis	5	10	1	0	2	7	0.3	1
GO:0035912_dorsal aorta morphogenesis	5	10	1	0	2	7	0.3	1
GO:0055129_L-proline biosynthetic process	5	10	0	1	7	2	0.3	1
GO:0060013_righting reflex	5	10	0	1	7	2	0.3	1
GO:0071569_protein ufmylation	5	10	0	1	7	2	0.3	1
GO:0045646_regulation of erythrocyte differentiation	35	595	6	2	317	270	0.300256	1
GO:0071216_cellular response to biotic stimulus	116	6670	5	10	3325	3330	0.301216	1
GO:0050851_antigen receptor-mediated signaling pathway	126	7875	2	6	3610	4257	0.3022	1
GO:0043589_skin morphogenesis	36	630	0	4	228	398	0.302295	1
GO:0072091_regulation of stem cell proliferation	73	2628	0	4	951	1673	0.303534	1
GO:0030166_proteoglycan biosynthetic process	47	1081	4	0	666	411	0.303791	1
GO:0009162_deoxyribonucleoside monophosphate metabolic process	9	36	0	1	25	10	0.305556	1
GO:0002431_Fc receptor mediated stimulatory signaling pathway	74	2701	1	3	1628	1069	0.307579	1
GO:0006487_protein N-linked glycosylation	104	5356	0	1	3708	1647	0.307692	1
GO:0032341_aldosterone metabolic process	9	36	1	1	5	29	0.309524	1
GO:0000722_telomere maintenance via recombination	26	325	0	1	224	100	0.310769	1
GO:0002689_negative regulation of leukocyte chemotaxis	7	21	3	1	7	10	0.310777	1
GO:0007091_metaphase/anaphase transition of mitotic cell cycle	43	903	1	3	530	369	0.311757	1
GO:0044784_metaphase/anaphase transition of cell cycle	43	903	1	3	530	369	0.311757	1
GO:0072202_cell differentiation involved in metanephros development	12	66	0	5	18	43	0.311986	1
GO:0000956_nuclear-transcribed mRNA catabolic process	179	15931	0	1	10953	4977	0.312473	1
GO:0070301_cellular response to hydrogen peroxide	58	1653	6	3	734	910	0.313715	1
GO:0031341_regulation of cell killing	46	1035	15	10	495	515	0.315267	1
GO:2000134_negative regulation of G1/S transition of mitotic cell cycle	89	3916	1	3	2275	1637	0.31539	1
GO:0048871_multicellular organismal homeostasis	163	13203	1	0	4176	9026	0.316367	1
GO:0031269_pseudopodium assembly	12	66	5	0	44	17	0.316593	1
GO:0032350_regulation of hormone metabolic process	25	300	1	0	94	205	0.316667	1
GO:0072594_establishment of protein localization to organelle	438	95703	3	6	51528	44166	0.318047	1
GO:0048635_negative regulation of muscle organ development	18	153	1	0	48	104	0.320261	1
GO:0051354_negative regulation of oxidoreductase activity	18	153	1	0	48	104	0.320261	1
GO:0042511_positive regulation of tyrosine phosphorylation of Stat1 protein	8	28	0	1	19	8	0.321429	1
GO:0006402_mRNA catabolic process	190	17955	0	1	12144	5810	0.323642	1
GO:0051310_metaphase plate congression	16	120	0	1	81	38	0.325	1
GO:0071391_cellular response to estrogen stimulus	19	171	0	5	53	113	0.325692	1
GO:0034470_ncRNA processing	205	20910	0	1	14094	6815	0.325968	1
GO:0070098_chemokine-mediated signaling pathway	28	378	1	0	123	254	0.328042	1
GO:0031113_regulation of microtubule polymerization	20	190	3	1	83	103	0.33012	1
GO:0071320_cellular response to cAMP	38	703	0	5	192	506	0.330448	1
GO:0030916_otic vesicle formation	8	28	1	1	4	22	0.330688	1
GO:0031110_regulation of microtubule polymerization or depolymerization	46	1035	3	1	461	570	0.331004	1
GO:0006972_hyperosmotic response	20	190	1	0	62	127	0.331579	1
GO:0022403_cell cycle phase	40	780	1	3	428	348	0.331852	1
GO:0035690_cellular response to drug	44	946	0	5	294	647	0.331858	1
GO:0060563_neuroepithelial cell differentiation	40	780	1	0	258	521	0.332051	1
GO:0001894_tissue homeostasis	141	9870	1	0	3285	6584	0.332928	1
GO:0000429_carbon catabolite regulation of transcription from RNA polymerase II promoter	3	3	1	0	0	2	0.333333	1
GO:0000436_carbon catabolite activation of transcription from RNA polymerase II promoter	3	3	1	0	0	2	0.333333	1
GO:0000731_DNA synthesis involved in DNA repair	9	36	0	1	24	11	0.333333	1
GO:0001780_neutrophil homeostasis	6	15	1	0	4	10	0.333333	1
GO:0002115_store-operated calcium entry	4	6	1	0	1	4	0.333333	1
GO:0002248_connective tissue replacement involved in inflammatory response wound healing	3	3	1	0	0	2	0.333333	1
GO:0002677_negative regulation of chronic inflammatory response	3	3	1	0	0	2	0.333333	1
GO:0003051_angiotensin-mediated drinking behavior	3	3	1	0	0	2	0.333333	1
GO:0006303_double-strand break repair via nonhomologous end joining	16	120	0	1	80	39	0.333333	1
GO:0006434_seryl-tRNA aminoacylation	3	3	1	0	0	2	0.333333	1
GO:0006549_isoleucine metabolic process	4	6	1	4	1	0	0.333333	1
GO:0007221_positive regulation of transcription of Notch receptor target	4	6	1	1	4	0	0.333333	1
GO:0007258_JUN phosphorylation	3	3	0	1	2	0	0.333333	1
GO:0007619_courtship behavior	3	3	0	1	2	0	0.333333	1
GO:0010457_centriole-centriole cohesion	4	6	0	1	4	1	0.333333	1
GO:0010838_positive regulation of keratinocyte proliferation	4	6	1	0	1	4	0.333333	1
GO:0014062_regulation of serotonin secretion	3	3	1	0	0	2	0.333333	1
GO:0014063_negative regulation of serotonin secretion	3	3	1	0	0	2	0.333333	1
GO:0016561_protein import into peroxisome matrix, translocation	3	3	0	1	2	0	0.333333	1
GO:0021797_forebrain anterior/posterior pattern specification	3	3	1	0	0	2	0.333333	1
GO:0032206_positive regulation of telomere maintenance	4	6	0	1	4	1	0.333333	1
GO:0033058_directional locomotion	3	3	0	1	2	0	0.333333	1
GO:0033299_secretion of lysosomal enzymes	6	15	1	0	4	10	0.333333	1
GO:0033603_positive regulation of dopamine secretion	3	3	0	1	2	0	0.333333	1
GO:0035583_sequestering of TGFbeta in extracellular matrix	3	3	0	1	2	0	0.333333	1
GO:0035931_mineralocorticoid secretion	3	3	1	0	0	2	0.333333	1
GO:0035932_aldosterone secretion	3	3	1	0	0	2	0.333333	1
GO:0046368_GDP-L-fucose metabolic process	3	3	0	1	2	0	0.333333	1
GO:0046398_UDP-glucuronate metabolic process	4	6	0	1	4	1	0.333333	1
GO:0051295_establishment of meiotic spindle localization	3	3	0	1	2	0	0.333333	1
GO:0051902_negative regulation of mitochondrial depolarization	3	3	1	0	0	2	0.333333	1
GO:0061087_positive regulation of histone H3-K27 methylation	4	6	1	1	4	0	0.333333	1
GO:0061304_retinal blood vessel morphogenesis	3	3	1	0	0	2	0.333333	1
GO:0070091_glucagon secretion	4	6	1	1	0	4	0.333333	1
GO:0070092_regulation of glucagon secretion	3	3	1	0	0	2	0.333333	1
GO:0070213_protein auto-ADP-ribosylation	4	6	0	1	4	1	0.333333	1
GO:0070358_actin polymerization-dependent cell motility	3	3	1	0	0	2	0.333333	1
GO:0071281_cellular response to iron ion	3	3	1	0	0	2	0.333333	1
GO:0071880_adenylate cyclase-activating adrenergic receptor signaling pathway	4	6	1	1	0	4	0.333333	1
GO:0071896_protein localization to adherens junction	3	3	1	0	0	2	0.333333	1
GO:0071985_multivesicular body sorting pathway	4	6	1	0	1	4	0.333333	1
GO:0086012_membrane depolarization during cardiac muscle cell action potential	10	45	0	1	30	14	0.333333	1
GO:0097011_cellular response to granulocyte macrophage colony-stimulating factor stimulus	3	3	0	1	2	0	0.333333	1
GO:0097012_response to granulocyte macrophage colony-stimulating factor	3	3	0	1	2	0	0.333333	1
GO:0097052_L-kynurenine metabolic process	4	6	0	1	4	1	0.333333	1
GO:1900133_regulation of renin secretion into blood stream	3	3	1	0	0	2	0.333333	1
GO:1901522_positive regulation of transcription from RNA polymerase II promoter involved in cellular response to chemical stimulus	7	21	1	0	6	14	0.333333	1
GO:1901725_regulation of histone deacetylase activity	4	6	1	1	4	0	0.333333	1
GO:1902414_protein localization to cell junction	3	3	1	0	0	2	0.333333	1
GO:2000020_positive regulation of male gonad development	4	6	1	0	1	4	0.333333	1
GO:2000822_regulation of behavioral fear response	3	3	0	1	2	0	0.333333	1
GO:2000987_positive regulation of behavioral fear response	3	3	0	1	2	0	0.333333	1
GO:2001256_regulation of store-operated calcium entry	4	6	1	0	1	4	0.333333	1
GO:0051480_cytosolic calcium ion homeostasis	181	16290	1	0	5443	10846	0.334193	1
GO:0007204_positive regulation of cytosolic calcium ion concentration	167	13861	1	0	4642	9218	0.334969	1
GO:0019882_antigen processing and presentation	212	22366	6	11	10842	11507	0.335843	1
GO:0008015_blood circulation	249	30876	1	0	10373	20502	0.335989	1
GO:0030071_regulation of mitotic metaphase/anaphase transition	47	1081	1	3	586	491	0.337044	1
GO:1902099_regulation of metaphase/anaphase transition of cell cycle	47	1081	1	3	586	491	0.337044	1
GO:0006401_RNA catabolic process	215	23005	0	1	15236	7768	0.337709	1
GO:0001662_behavioral fear response	18	153	2	10	49	92	0.338918	1
GO:0002209_behavioral defense response	18	153	2	10	49	92	0.338918	1
GO:0042596_fear response	22	231	2	9	76	144	0.34167	1
GO:0006695_cholesterol biosynthetic process	44	946	1	3	504	438	0.343864	1
GO:0055074_calcium ion homeostasis	253	31878	1	0	10995	20882	0.34494	1
GO:0010948_negative regulation of cell cycle process	218	23653	1	3	12616	11033	0.345041	1
GO:0006874_cellular calcium ion homeostasis	244	29646	1	0	10248	19397	0.345713	1
GO:0045910_negative regulation of DNA recombination	13	78	0	1	51	26	0.346154	1
GO:0051900_regulation of mitochondrial depolarization	13	78	1	0	26	51	0.346154	1
GO:0032602_chemokine production	56	1540	1	0	533	1006	0.346753	1
GO:0035601_protein deacylation	53	1378	4	6	773	595	0.347065	1
GO:0002714_positive regulation of B cell mediated immunity	12	66	1	0	22	43	0.348485	1
GO:0002891_positive regulation of immunoglobulin mediated immune response	12	66	1	0	22	43	0.348485	1
GO:0006607_NLS-bearing protein import into nucleus	14	91	1	3	46	41	0.35043	1
GO:0035116_embryonic hindlimb morphogenesis	25	300	11	9	119	161	0.351244	1
GO:0006968_cellular defense response	48	1128	1	0	396	731	0.35195	1
GO:0061003_positive regulation of dendritic spine morphogenesis	7	21	1	1	3	16	0.352381	1
GO:0006862_nucleotide transport	16	120	5	6	66	43	0.353062	1
GO:0072503_cellular divalent inorganic cation homeostasis	254	32131	1	0	11352	20778	0.353335	1
GO:0072507_divalent inorganic cation homeostasis	267	35511	1	0	12561	22949	0.35375	1
GO:0034134_toll-like receptor 2 signaling pathway	75	2775	15	15	1617	1128	0.354015	1
hsa03013_RNA transport	146	10585	0	1	6836	3748	0.35418	1
hsa04664_Fc epsilon RI signaling pathway	66	2145	1	3	1118	1023	0.354393	1
GO:0021955_central nervous system neuron axonogenesis	23	253	1	3	130	119	0.354998	1
GO:0046950_cellular ketone body metabolic process	8	28	1	0	9	18	0.357143	1
GO:0071257_cellular response to electrical stimulus	8	28	0	1	18	9	0.357143	1
GO:0002028_regulation of sodium ion transport	47	1081	1	3	559	518	0.357218	1
GO:0035455_response to interferon-alpha	17	136	3	3	93	37	0.359157	1
GO:0048678_response to axon injury	46	1035	1	0	371	663	0.35942	1
GO:0002088_lens development in camera-type eye	48	1128	1	0	406	721	0.360816	1
GO:0071679_commissural neuron axon guidance	7	21	2	4	9	6	0.361455	1
GO:0032642_regulation of chemokine production	49	1176	1	0	425	750	0.362245	1
GO:0051882_mitochondrial depolarization	14	91	1	0	32	58	0.362637	1
GO:0042510_regulation of tyrosine phosphorylation of Stat1 protein	11	55	0	1	35	19	0.363636	1
GO:0015711_organic anion transport	271	36585	1	0	13364	23220	0.365314	1
GO:0045069_regulation of viral genome replication	50	1225	8	3	689	525	0.36811	1
GO:0050704_regulation of interleukin-1 secretion	19	171	1	0	62	108	0.368421	1
GO:0038066_p38MAPK cascade	9	36	1	5	13	17	0.370454	1
GO:0009812_flavonoid metabolic process	6	15	1	2	1	11	0.371429	1
GO:0032570_response to progesterone	29	406	1	4	200	201	0.372025	1
GO:0006111_regulation of gluconeogenesis	25	300	1	0	111	188	0.373333	1
GO:0032715_negative regulation of interleukin-6 production	17	136	0	1	85	50	0.375	1
GO:0043552_positive regulation of phosphatidylinositol 3-kinase activity	24	276	2	3	168	103	0.375492	1
GO:0009225_nucleotide-sugar metabolic process	28	378	0	1	236	141	0.375661	1
GO:0045648_positive regulation of erythrocyte differentiation	21	210	4	1	109	96	0.376351	1
hsa05166_HTLV-I infection	243	29403	1	4	14204	15194	0.376383	1
GO:0016053_organic acid biosynthetic process	266	35245	1	0	13276	21968	0.376706	1
GO:0046394_carboxylic acid biosynthetic process	266	35245	1	0	13276	21968	0.376706	1
GO:0030539_male genitalia development	19	171	1	1	35	134	0.377709	1
GO:0043487_regulation of RNA stability	41	820	4	1	430	385	0.377768	1
GO:0022038_corpus callosum development	10	45	0	1	28	16	0.377778	1
GO:0036302_atrioventricular canal development	5	10	1	1	7	1	0.377778	1
GO:0008535_respiratory chain complex IV assembly	12	66	0	1	41	24	0.378788	1
GO:0048708_astrocyte differentiation	39	741	1	0	280	460	0.379217	1
GO:0097300_programmed necrotic cell death	19	171	1	0	64	106	0.380117	1
GO:0006412_translation	460	105570	0	1	65392	40177	0.380582	1
GO:0010907_positive regulation of glucose metabolic process	30	435	3	2	166	264	0.381148	1
GO:0001910_regulation of leukocyte mediated cytotoxicity	41	820	23	12	445	340	0.383121	1
GO:0042508_tyrosine phosphorylation of Stat1 protein	13	78	0	1	48	29	0.384615	1
GO:0006094_gluconeogenesis	63	1953	1	0	752	1200	0.385561	1
GO:0071398_cellular response to fatty acid	23	253	1	4	111	137	0.386586	1
GO:0021772_olfactory bulb development	25	300	1	0	115	184	0.386667	1
GO:0021988_olfactory lobe development	26	325	1	0	125	199	0.387692	1
GO:0006491_N-glycan processing	9	36	0	1	22	13	0.388889	1
GO:0042069_regulation of catecholamine metabolic process	9	36	1	0	13	22	0.388889	1
hsa00072_Synthesis and degradation of ketone bodies	9	36	1	0	13	22	0.388889	1
GO:0001916_positive regulation of T cell mediated cytotoxicity	22	231	8	4	116	103	0.391168	1
hsa00563_Glycosylphosphatidylinositol(GPI)-anchor biosynthesis	23	253	0	1	154	98	0.391304	1
GO:0071277_cellular response to calcium ion	31	465	1	0	181	283	0.391398	1
GO:0060384_innervation	16	120	1	0	46	73	0.391667	1
GO:0002709_regulation of T cell mediated immunity	44	946	7	5	418	516	0.391693	1
GO:0038093_Fc receptor signaling pathway	211	22155	4	8	10607	11536	0.392694	1
GO:0042108_positive regulation of cytokine biosynthetic process	54	1431	1	0	561	869	0.392732	1
GO:0018202_peptidyl-histidine modification	8	28	0	1	17	10	0.392857	1
GO:0045815_positive regulation of gene expression, epigenetic	12	66	0	1	40	25	0.393939	1
GO:0072600_establishment of protein localization to Golgi	12	66	0	1	40	25	0.393939	1
GO:0060249_anatomical structure homeostasis	219	23871	1	0	9439	14431	0.395459	1
GO:0060055_angiogenesis involved in wound healing	13	78	4	3	52	19	0.395631	1
GO:0048305_immunoglobulin secretion	15	105	1	4	43	57	0.39641	1
GO:0090200_positive regulation of release of cytochrome c from mitochondria	24	276	1	4	117	154	0.396788	1
GO:0051058_negative regulation of small GTPase mediated signal transduction	32	496	0	1	299	196	0.397177	1
GO:0036293_response to decreased oxygen levels	228	25878	1	0	10289	15588	0.397635	1
GO:0032611_interleukin-1 beta production	38	703	4	8	322	369	0.398909	1
GO:0046879_hormone secretion	210	21945	3	3	7162	14777	0.399471	1
GO:0000389_mRNA 3'-splice site recognition	5	10	3	1	6	0	0.4	1
GO:0002082_regulation of oxidative phosphorylation	4	6	0	3	2	1	0.4	1
GO:0003160_endocardium morphogenesis	5	10	3	1	6	0	0.4	1
GO:0006543_glutamine catabolic process	4	6	1	2	3	0	0.4	1
GO:0044254_multicellular organismal protein catabolic process	4	6	0	2	3	1	0.4	1
GO:0044256_protein digestion	4	6	0	2	3	1	0.4	1
GO:0044266_multicellular organismal macromolecule catabolic process	4	6	0	2	3	1	0.4	1
GO:0044268_multicellular organismal protein metabolic process	4	6	0	2	3	1	0.4	1
GO:0045901_positive regulation of translational elongation	4	6	1	2	3	0	0.4	1
GO:0050923_regulation of negative chemotaxis	4	6	1	2	3	0	0.4	1
GO:0051573_negative regulation of histone H3-K9 methylation	5	10	0	1	6	3	0.4	1
GO:0051973_positive regulation of telomerase activity	5	10	0	1	6	3	0.4	1
GO:1902231_positive regulation of intrinsic apoptotic signaling pathway in response to DNA damage	4	6	2	0	1	3	0.4	1
GO:2001028_positive regulation of endothelial cell chemotaxis	6	15	1	0	5	9	0.4	1
hsa04514_Cell adhesion molecules (CAMs)	127	8001	1	0	3203	4797	0.40045	1
GO:0001666_response to hypoxia	224	24976	1	0	10022	14953	0.401305	1
hsa03015_mRNA surveillance pathway	83	3403	0	1	2036	1366	0.401704	1
GO:0070482_response to oxygen levels	239	28441	1	0	11425	17015	0.401744	1
GO:0046580_negative regulation of Ras protein signal transduction	31	465	0	1	278	186	0.402151	1
GO:0000077_DNA damage checkpoint	138	9453	0	1	5645	3807	0.402835	1
GO:0050673_epithelial cell proliferation	254	32131	1	0	12954	19176	0.403193	1
GO:0006809_nitric oxide biosynthetic process	49	1176	1	0	474	701	0.403912	1
GO:0050678_regulation of epithelial cell proliferation	214	22791	1	0	9226	13564	0.404853	1
GO:0009612_response to mechanical stimulus	150	11175	4	9	5171	5991	0.405004	1
GO:0044003_modification by symbiont of host morphology or physiology	34	561	1	0	227	333	0.406417	1
GO:0015936_coenzyme A metabolic process	16	120	0	1	71	48	0.408333	1
GO:0032436_positive regulation of proteasomal ubiquitin-dependent protein catabolic process	39	741	0	1	438	302	0.408907	1
hsa04151_PI3K-Akt signaling pathway	309	47586	1	0	19465	28120	0.40907	1
GO:1900026_positive regulation of substrate adhesion-dependent cell spreading	12	66	0	1	39	26	0.409091	1
GO:0007088_regulation of mitosis	104	5356	1	4	2229	3122	0.409285	1
GO:0031570_DNA integrity checkpoint	144	10296	0	1	6066	4229	0.410839	1
GO:0001974_blood vessel remodeling	37	666	4	2	284	376	0.411071	1
GO:0043368_positive T cell selection	17	136	1	0	55	80	0.411765	1
GO:0050865_regulation of cell activation	353	62128	4	2	26607	35515	0.412425	1
GO:0090311_regulation of protein deacetylation	22	231	3	3	149	76	0.413962	1
GO:0042886_amide transport	196	19110	3	3	6477	12627	0.414325	1
GO:0071695_anatomical structure maturation	43	903	1	0	374	528	0.415282	1
GO:0002696_positive regulation of leukocyte activation	220	24090	4	2	10645	13439	0.415803	1
GO:0050716_positive regulation of interleukin-1 secretion	16	120	1	0	49	70	0.416667	1
GO:0060556_regulation of vitamin D biosynthetic process	9	36	0	1	21	14	0.416667	1
GO:0016575_histone deacetylation	40	780	6	8	428	338	0.418353	1
GO:0043687_post-translational protein modification	187	17391	0	1	10087	7303	0.419987	1
GO:0006979_response to oxidative stress	263	34453	4	10	14370	20069	0.420451	1
GO:0033865_nucleoside bisphosphate metabolic process	33	528	1	5	194	328	0.420838	1
GO:0033875_ribonucleoside bisphosphate metabolic process	33	528	1	5	194	328	0.420838	1
GO:0034032_purine nucleoside bisphosphate metabolic process	33	528	1	5	194	328	0.420838	1
GO:0048872_homeostasis of number of cells	151	11325	1	0	4779	6545	0.422075	1
GO:0045176_apical protein localization	10	45	0	1	26	18	0.422222	1
GO:0016331_morphogenesis of embryonic epithelium	119	7021	1	0	2965	4055	0.422447	1
GO:0042110_T cell activation	340	57630	1	0	24409	33220	0.423564	1
GO:0051382_kinetochore assembly	12	66	0	1	38	27	0.424242	1
GO:1990090_cellular response to nerve growth factor stimulus	12	66	1	0	27	38	0.424242	1
hsa04340_Hedgehog signaling pathway	41	820	1	0	348	471	0.42561	1
GO:0000726_non-recombinational repair	19	171	0	1	98	72	0.426901	1
GO:0007029_endoplasmic reticulum organization	27	351	0	1	201	149	0.42735	1
GO:0050996_positive regulation of lipid catabolic process	17	136	1	1	32	102	0.427778	1
GO:0046716_muscle cell cellular homeostasis	15	105	2	4	52	47	0.428486	1
GO:0003222_ventricular trabecula myocardium morphogenesis	7	21	1	0	8	12	0.428571	1
GO:0006857_oligopeptide transport	8	28	1	0	11	16	0.428571	1
GO:0007199_G-protein coupled receptor signaling pathway coupled to cGMP nucleotide second messenger	8	28	1	0	11	16	0.428571	1
GO:0010715_regulation of extracellular matrix disassembly	8	28	1	0	11	16	0.428571	1
GO:0015074_DNA integration	8	28	1	0	11	16	0.428571	1
GO:0006927_transformed cell apoptotic process	7	21	0	1	12	8	0.428571	1
GO:0007262_STAT protein import into nucleus	8	28	0	1	16	11	0.428571	1
GO:0008054_cyclin catabolic process	7	21	0	1	12	8	0.428571	1
GO:0060502_epithelial cell proliferation involved in lung morphogenesis	7	21	0	1	12	8	0.428571	1
GO:1901160_primary amino compound metabolic process	7	21	1	1	4	15	0.428571	1
GO:1901800_positive regulation of proteasomal protein catabolic process	42	861	0	1	492	368	0.428571	1
GO:0006790_sulfur compound metabolic process	226	25425	1	0	10902	14522	0.42883	1
GO:0000075_cell cycle checkpoint	218	23653	0	1	13496	10156	0.429417	1
GO:0050715_positive regulation of cytokine secretion	52	1326	1	0	569	756	0.429864	1
GO:0016458_gene silencing	89	3916	0	1	2228	1687	0.431052	1
GO:1901379_regulation of potassium ion transmembrane transport	20	190	0	1	108	81	0.431579	1
GO:0042113_B cell activation	169	14196	1	0	6132	8063	0.432023	1
GO:1901659_glycosyl compound biosynthetic process	103	5253	2	4	2758	2489	0.432198	1
GO:0009163_nucleoside biosynthetic process	102	5151	2	4	2695	2450	0.433463	1
hsa04621_NOD-like receptor signaling pathway	53	1378	0	1	780	597	0.433962	1
GO:0001836_release of cytochrome c from mitochondria	52	1326	1	0	576	749	0.435143	1
GO:0006406_mRNA export from nucleus	67	2211	26	19	1380	786	0.435703	1
GO:0048525_negative regulation of viral process	56	1540	16	13	955	556	0.437871	1
GO:0050718_positive regulation of interleukin-1 beta secretion	15	105	1	0	45	59	0.438095	1
GO:0090279_regulation of calcium ion import	19	171	1	0	74	96	0.438596	1
GO:0030838_positive regulation of actin filament polymerization	54	1431	0	1	803	627	0.438854	1
GO:0070672_response to interleukin-15	12	66	0	1	37	28	0.439394	1
GO:0045727_positive regulation of translation	51	1275	0	1	713	561	0.440784	1
GO:0006821_chloride transport	40	780	1	0	343	436	0.441026	1
GO:0045686_negative regulation of glial cell differentiation	17	136	1	0	59	76	0.441176	1
GO:0030890_positive regulation of B cell proliferation	29	406	2	4	205	195	0.441311	1
GO:0031111_negative regulation of microtubule polymerization or depolymerization	27	351	1	0	154	196	0.441595	1
GO:0002675_positive regulation of acute inflammatory response	20	190	1	0	83	106	0.442105	1
GO:0038032_termination of G-protein coupled receptor signaling pathway	34	561	1	0	248	312	0.44385	1
GO:0006707_cholesterol catabolic process	9	36	0	1	20	15	0.444444	1
GO:0016127_sterol catabolic process	9	36	0	1	20	15	0.444444	1
GO:0045685_regulation of glial cell differentiation	37	666	1	0	295	370	0.444444	1
GO:0048261_negative regulation of receptor-mediated endocytosis	8	28	1	1	20	6	0.444444	1
GO:0034389_lipid particle organization	9	36	1	0	15	20	0.444444	1
GO:0051571_positive regulation of histone H3-K4 methylation	10	45	0	1	25	19	0.444444	1
hsa04622_RIG-I-like receptor signaling pathway	50	1225	0	1	680	544	0.444898	1
GO:0007163_establishment or maintenance of cell polarity	114	6441	0	1	3566	2874	0.446359	1
hsa04750_Inflammatory mediator regulation of TRP channels	88	3828	1	0	1709	2118	0.446708	1
GO:0044272_sulfur compound biosynthetic process	111	6105	1	0	2738	3366	0.448649	1
GO:0032720_negative regulation of tumor necrosis factor production	28	378	2	5	187	184	0.448738	1
GO:0030042_actin filament depolymerization	36	630	1	0	282	347	0.449206	1
GO:0060485_mesenchyme development	118	6903	1	0	3101	3801	0.44937	1
GO:0042149_cellular response to glucose starvation	16	120	0	1	66	53	0.45	1
GO:0001991_regulation of systemic arterial blood pressure by circulatory renin-angiotensin	14	91	0	1	50	40	0.450549	1
GO:0017145_stem cell division	29	406	1	0	182	223	0.450739	1
GO:0043534_blood vessel endothelial cell migration	60	1770	0	1	972	797	0.450847	1
GO:0002577_regulation of antigen processing and presentation	11	55	4	1	45	5	0.45185	1
GO:0050830_defense response to Gram-positive bacterium	30	435	0	1	238	196	0.452874	1
GO:0001959_regulation of cytokine-mediated signaling pathway	76	2850	5	2	1450	1393	0.453277	1
GO:0033146_regulation of intracellular estrogen receptor signaling pathway	19	171	1	0	77	93	0.45614	1
GO:0042116_macrophage activation	38	703	1	0	320	382	0.456615	1
GO:0046785_microtubule polymerization	25	300	1	0	136	163	0.456667	1
GO:0034394_protein localization to cell surface	30	435	1	0	198	236	0.457471	1
GO:0038127_ERBB signaling pathway	215	23005	1	0	10540	12464	0.458205	1
GO:0019079_viral genome replication	64	2016	10	6	1045	955	0.460663	1
GO:0014013_regulation of gliogenesis	53	1378	1	0	635	742	0.461538	1
hsa00360_Phenylalanine metabolism	13	78	1	0	35	42	0.461538	1
GO:0032755_positive regulation of interleukin-6 production	34	561	0	1	302	258	0.461676	1
GO:0070304_positive regulation of stress-activated protein kinase signaling cascade	59	1711	0	1	919	791	0.462887	1
GO:0043266_regulation of potassium ion transport	38	703	0	1	377	325	0.463727	1
GO:0032897_negative regulation of viral transcription	18	153	0	1	82	70	0.464052	1
GO:0070208_protein heterotrimerization	11	55	4	4	30	17	0.464086	1
GO:0000394_RNA splicing, via endonucleolytic cleavage and ligation	8	28	0	1	15	12	0.464286	1
GO:0090197_positive regulation of chemokine secretion	8	28	1	0	12	15	0.464286	1
GO:0002579_positive regulation of antigen processing and presentation	9	36	4	1	28	3	0.465835	1
GO:0042326_negative regulation of phosphorylation	264	34716	1	0	16193	18522	0.466471	1
GO:0002035_brain renin-angiotensin system	5	10	2	0	4	4	0.466667	1
GO:0003105_negative regulation of glomerular filtration	4	6	2	0	2	2	0.466667	1
GO:0010216_maintenance of DNA methylation	4	6	2	0	2	2	0.466667	1
GO:0010793_regulation of mRNA export from nucleus	4	6	2	0	2	2	0.466667	1
GO:0014052_regulation of gamma-aminobutyric acid secretion	4	6	0	2	2	2	0.466667	1
GO:0014054_positive regulation of gamma-aminobutyric acid secretion	4	6	0	2	2	2	0.466667	1
GO:0030538_embryonic genitalia morphogenesis	4	6	2	0	2	2	0.466667	1
GO:0030948_negative regulation of vascular endothelial growth factor receptor signaling pathway	5	10	4	0	4	2	0.466667	1
GO:0032493_response to bacterial lipoprotein	6	15	1	0	6	8	0.466667	1
GO:0032817_regulation of natural killer cell proliferation	6	15	1	0	6	8	0.466667	1
GO:0035672_oligopeptide transmembrane transport	6	15	1	0	6	8	0.466667	1
GO:0048289_isotype switching to IgE isotypes	6	15	0	1	8	6	0.466667	1
GO:0048293_regulation of isotype switching to IgE isotypes	6	15	0	1	8	6	0.466667	1
GO:0090045_positive regulation of deacetylase activity	6	15	1	0	6	8	0.466667	1
GO:0097029_mature dendritic cell differentiation	4	6	2	0	2	2	0.466667	1
GO:1901858_regulation of mitochondrial DNA metabolic process	4	6	0	2	2	2	0.466667	1
GO:2001199_negative regulation of dendritic cell differentiation	5	10	0	2	4	4	0.466667	1
GO:0006405_RNA export from nucleus	76	2850	10	8	1814	1018	0.467276	1
GO:0009112_nucleobase metabolic process	60	1770	0	1	941	828	0.468362	1
GO:0070979_protein K11-linked ubiquitination	26	325	1	1	236	87	0.468832	1
GO:0002002_regulation of angiotensin levels in blood	12	66	0	1	35	30	0.469697	1
GO:0046365_monosaccharide catabolic process	89	3916	2	5	1755	2154	0.469844	1
GO:0051668_localization within membrane	18	153	1	0	71	81	0.470588	1
GO:0032874_positive regulation of stress-activated MAPK cascade	58	1653	0	1	872	780	0.472474	1
GO:0033363_secretory granule organization	14	91	0	1	48	42	0.472527	1
GO:0006677_glycosylceramide metabolic process	14	91	1	0	42	48	0.472527	1
GO:0003171_atrioventricular valve development	11	55	0	1	29	25	0.472727	1
GO:0042158_lipoprotein biosynthetic process	66	2145	0	1	1130	1014	0.473193	1
GO:0032365_intracellular lipid transport	20	190	0	1	100	89	0.473684	1
GO:0006906_vesicle fusion	42	861	1	0	407	453	0.473868	1
GO:0032793_positive regulation of CREB transcription factor activity	13	78	1	0	36	41	0.474359	1
GO:0006497_protein lipidation	63	1953	0	1	1026	926	0.474654	1
GO:0006101_citrate metabolic process	6	15	1	1	10	3	0.47619	1
GO:0006144_purine nucleobase metabolic process	36	630	0	1	330	299	0.47619	1
GO:0017182_peptidyl-diphthamide metabolic process	7	21	0	1	11	9	0.47619	1
GO:0017183_peptidyl-diphthamide biosynthetic process from peptidyl-histidine	7	21	0	1	11	9	0.47619	1
GO:0021891_olfactory bulb interneuron development	7	21	1	0	9	11	0.47619	1
GO:0032261_purine nucleotide salvage	7	21	0	2	10	9	0.47619	1
GO:0034350_regulation of glial cell apoptotic process	7	21	0	1	11	9	0.47619	1
GO:0034351_negative regulation of glial cell apoptotic process	7	21	0	1	11	9	0.47619	1
GO:0042428_serotonin metabolic process	6	15	1	1	3	10	0.47619	1
GO:0043587_tongue morphogenesis	7	21	2	0	9	10	0.47619	1
GO:0051503_adenine nucleotide transport	6	15	1	1	10	3	0.47619	1
GO:0051570_regulation of histone H3-K9 methylation	7	21	0	1	11	9	0.47619	1
GO:0060406_positive regulation of penile erection	6	15	1	1	3	10	0.47619	1
GO:0060762_regulation of branching involved in mammary gland duct morphogenesis	6	15	1	1	10	3	0.47619	1
GO:0060770_negative regulation of epithelial cell proliferation involved in prostate gland development	7	21	1	0	9	11	0.47619	1
GO:2000001_regulation of DNA damage checkpoint	7	21	0	1	11	9	0.47619	1
GO:0045940_positive regulation of steroid metabolic process	21	210	1	1	57	151	0.477056	1
GO:0031346_positive regulation of cell projection organization	169	14196	1	0	6822	7373	0.480628	1
GO:0031952_regulation of protein autophosphorylation	26	325	6	14	124	181	0.480684	1
hsa00534_Glycosaminoglycan biosynthesis - heparan sulfate / heparin	21	210	0	1	109	100	0.480952	1
GO:0010822_positive regulation of mitochondrion organization	56	1540	1	0	741	798	0.481818	1
GO:0006090_pyruvate metabolic process	32	496	0	1	257	238	0.481855	1
GO:0007050_cell cycle arrest	210	21945	1	0	10582	11362	0.482251	1
GO:0001956_positive regulation of neurotransmitter secretion	8	28	0	2	13	13	0.484127	1
GO:0002726_positive regulation of T cell cytokine production	9	36	1	1	9	25	0.484127	1
GO:0035457_cellular response to interferon-alpha	8	28	0	2	13	13	0.484127	1
GO:0021756_striatum development	12	66	0	1	34	31	0.484848	1
GO:0071636_positive regulation of transforming growth factor beta production	12	66	0	1	34	31	0.484848	1
GO:0030168_platelet activation	216	23220	1	0	11261	11958	0.485013	1
GO:0003081_regulation of systemic arterial blood pressure by renin-angiotensin	19	171	0	1	88	82	0.48538	1
GO:0043433_negative regulation of sequence-specific DNA binding transcription factor activity	110	5995	0	1	3085	2909	0.485405	1
GO:0002676_regulation of chronic inflammatory response	7	21	2	0	10	9	0.485714	1
GO:0055010_ventricular cardiac muscle tissue morphogenesis	35	595	1	0	288	306	0.485714	1
GO:1902115_regulation of organelle assembly	32	496	1	0	240	255	0.485887	1
GO:0042026_protein refolding	13	78	0	1	40	37	0.487179	1
GO:0060394_negative regulation of pathway-restricted SMAD protein phosphorylation	9	36	0	2	17	17	0.487302	1
GO:0030258_lipid modification	131	8515	1	0	4150	4364	0.487493	1
GO:0002700_regulation of production of molecular mediator of immune response	64	2016	1	0	982	1033	0.487599	1
GO:0030219_megakaryocyte differentiation	27	351	2	6	136	207	0.4881	1
GO:0003181_atrioventricular valve morphogenesis	10	45	0	1	23	21	0.488889	1
GO:0072203_cell proliferation involved in metanephros development	10	45	0	1	23	21	0.488889	1
GO:0045651_positive regulation of macrophage differentiation	11	55	0	1	28	26	0.490909	1
GO:0071634_regulation of transforming growth factor beta production	17	136	0	1	69	66	0.492647	1
GO:1902117_positive regulation of organelle assembly	12	66	2	0	33	31	0.494172	1
GO:0021915_neural tube development	117	6786	1	0	3355	3430	0.494548	1
GO:0044346_fibroblast apoptotic process	15	105	0	1	53	51	0.495238	1
GO:0060216_definitive hemopoiesis	16	120	0	2	59	59	0.495938	1
GO:0010506_regulation of autophagy	70	2415	0	1	1213	1201	0.497723	1
GO:0043576_regulation of respiratory gaseous exchange	16	120	0	2	56	62	0.498039	1
GO:0071379_cellular response to prostaglandin stimulus	11	55	0	2	24	29	0.49899	1
GO:0030279_negative regulation of ossification	24	276	0	2	131	143	0.499473	1
GO:0001843_neural tube closure	63	1953	2	0	977	974	0.499747	1
GO:0007229_integrin-mediated signaling pathway	75	2775	2	0	1386	1387	0.49982	1
GO:0032728_positive regulation of interferon-beta production	21	210	2	0	110	98	0.499841	1
GO:0046488_phosphatidylinositol metabolic process	118	6903	0	2	3426	3475	0.499955	1
GO:0051403_stress-activated MAPK cascade	202	20301	0	2	10142	10157	0.499976	1
GO:0045088_regulation of innate immune response	236	27730	0	2	13808	13920	0.49999	1
GO:0042415_norepinephrine metabolic process	7	21	1	1	5	14	0.5	1
GO:0060632_regulation of microtubule-based movement	9	36	2	0	19	15	0.5	1
GO:0046474_glycerophospholipid biosynthetic process	173	14878	0	2	7354	7522	0.500032	1
GO:0097503_sialylation	18	153	0	2	70	81	0.500344	1
GO:0001936_regulation of endothelial cell proliferation	81	3240	5	3	1588	1644	0.50046	1
GO:0051092_positive regulation of NF-kappaB transcription factor activity	116	6670	2	0	3520	3148	0.501497	1
GO:0031349_positive regulation of defense response	250	31125	0	2	14645	16478	0.501722	1
GO:0003156_regulation of organ formation	30	435	0	2	201	232	0.501732	1
GO:0006650_glycerophospholipid metabolic process	216	23220	0	2	10812	12406	0.502341	1
GO:0050728_negative regulation of inflammatory response	70	2415	0	2	1118	1295	0.502541	1
GO:0071514_genetic imprinting	20	190	0	2	85	103	0.502924	1
GO:0042359_vitamin D metabolic process	17	136	1	1	39	95	0.503268	1
GO:0002237_response to molecule of bacterial origin	216	23220	0	2	10618	12600	0.503629	1
GO:0051896_regulation of protein kinase B signaling	93	4278	0	2	1951	2325	0.503746	1
GO:0010803_regulation of tumor necrosis factor-mediated signaling pathway	12	66	0	2	28	36	0.503963	1
GO:0010518_positive regulation of phospholipase activity	71	2485	0	2	1128	1355	0.504047	1
GO:0003299_muscle hypertrophy in response to stress	11	55	0	2	23	30	0.504377	1
GO:0014898_cardiac muscle hypertrophy in response to stress	11	55	0	2	23	30	0.504377	1
GO:0031116_positive regulation of microtubule polymerization	11	55	2	0	30	23	0.504377	1
GO:0032692_negative regulation of interleukin-1 production	11	55	0	2	23	30	0.504377	1
GO:0051023_regulation of immunoglobulin secretion	11	55	0	2	23	30	0.504377	1
GO:0043623_cellular protein complex assembly	334	55611	0	2	24946	30663	0.505279	1
GO:0071888_macrophage apoptotic process	8	28	0	2	11	15	0.505291	1
GO:0032496_response to lipopolysaccharide	206	21115	0	2	9459	11654	0.50539	1
GO:0032469_endoplasmic reticulum calcium ion homeostasis	13	78	2	0	43	33	0.505495	1
GO:0070555_response to interleukin-1	64	2016	14	23	876	1103	0.505515	1
GO:0010810_regulation of cell-substrate adhesion	117	6786	0	2	3017	3767	0.506067	1
hsa05412_Arrhythmogenic right ventricular cardiomyopathy (ARVC)	70	2415	0	2	1069	1344	0.506374	1
hsa00250_Alanine, aspartate and glutamate metabolism	30	435	0	2	188	245	0.508067	1
GO:0002062_chondrocyte differentiation	73	2628	0	2	1143	1483	0.508281	1
GO:0055015_ventricular cardiac muscle cell development	12	66	0	2	27	37	0.509091	1
GO:0042036_negative regulation of cytokine biosynthetic process	25	300	0	2	128	170	0.509119	1
GO:0032873_negative regulation of stress-activated MAPK cascade	27	351	0	2	150	199	0.509158	1
GO:0070303_negative regulation of stress-activated protein kinase signaling cascade	27	351	0	2	150	199	0.509158	1
GO:0030201_heparan sulfate proteoglycan metabolic process	21	210	2	0	119	89	0.509273	1
GO:0048701_embryonic cranial skeleton morphogenesis	35	595	0	2	255	338	0.50938	1
GO:0030308_negative regulation of cell growth	137	9316	0	2	4010	5304	0.509624	1
GO:0090314_positive regulation of protein targeting to membrane	16	120	0	2	50	68	0.509804	1
GO:0080111_DNA demethylation	13	78	0	2	32	44	0.509824	1
GO:1900115_extracellular regulation of signal transduction	11	55	0	2	22	31	0.511111	1
GO:1900116_extracellular negative regulation of signal transduction	11	55	0	2	22	31	0.511111	1
GO:0010811_positive regulation of cell-substrate adhesion	72	2556	0	2	1075	1479	0.512425	1
GO:0035050_embryonic heart tube development	59	1711	0	2	718	991	0.512631	1
GO:0071482_cellular response to light stimulus	65	2080	0	2	873	1205	0.512658	1
GO:0035510_DNA dealkylation	16	120	0	2	49	69	0.512745	1
GO:0043406_positive regulation of MAP kinase activity	171	14535	0	2	6053	8480	0.51393	1
GO:0043112_receptor metabolic process	115	6555	0	2	2722	3831	0.514289	1
GO:0006767_water-soluble vitamin metabolic process	85	3570	0	2	1480	2088	0.514462	1
GO:1901607_alpha-amino acid biosynthetic process	63	1953	0	2	809	1142	0.514463	1
hsa00565_Ether lipid metabolism	34	561	0	2	231	328	0.514706	1
GO:0002068_glandular epithelial cell development	13	78	0	2	31	45	0.514819	1
GO:0010885_regulation of cholesterol storage	13	78	0	2	31	45	0.514819	1
GO:0003151_outflow tract morphogenesis	44	946	0	2	390	554	0.514883	1
GO:0032731_positive regulation of interleukin-1 beta production	19	171	6	4	72	89	0.515147	1
GO:0061097_regulation of protein tyrosine kinase activity	43	903	0	2	371	530	0.515358	1
GO:0045445_myoblast differentiation	49	1176	0	2	482	692	0.515837	1
GO:0060828_regulation of canonical Wnt signaling pathway	132	8646	0	2	3548	5096	0.516014	1
GO:0032927_positive regulation of activin receptor signaling pathway	6	15	0	3	4	8	0.516484	1
GO:0038083_peptidyl-tyrosine autophosphorylation	6	15	0	4	3	8	0.516484	1
GO:0030858_positive regulation of epithelial cell differentiation	31	465	1	1	141	322	0.517955	1
GO:0071354_cellular response to interleukin-6	16	120	5	5	43	67	0.51856	1
GO:0015012_heparan sulfate proteoglycan biosynthetic process	17	136	2	0	81	53	0.520806	1
GO:0050680_negative regulation of epithelial cell proliferation	89	3916	0	2	1542	2372	0.522448	1
GO:0045408_regulation of interleukin-6 biosynthetic process	13	78	1	1	23	53	0.523477	1
GO:0001913_T cell mediated cytotoxicity	34	561	7	3	302	249	0.523771	1
GO:0048251_elastic fiber assembly	6	15	2	0	8	5	0.52381	1
GO:0048552_regulation of metalloenzyme activity	6	15	0	2	5	8	0.52381	1
GO:0048554_positive regulation of metalloenzyme activity	6	15	0	2	5	8	0.52381	1
GO:0070235_regulation of activation-induced cell death of T cells	5	10	1	3	4	2	0.52381	1
GO:0007260_tyrosine phosphorylation of STAT protein	47	1081	0	2	419	660	0.524826	1
GO:0060914_heart formation	6	15	2	1	4	8	0.525275	1
GO:0006553_lysine metabolic process	9	36	2	0	21	13	0.525397	1
GO:0006554_lysine catabolic process	9	36	2	0	21	13	0.525397	1
GO:0007519_skeletal muscle tissue development	147	10731	0	2	4131	6598	0.526425	1
GO:0023019_signal transduction involved in regulation of gene expression	19	171	1	3	28	139	0.527927	1
GO:0006730_one-carbon metabolic process	27	351	0	2	133	216	0.527977	1
GO:0060993_kidney morphogenesis	41	820	0	2	310	508	0.52917	1
GO:0003417_growth plate cartilage development	10	45	2	0	27	16	0.531313	1
GO:0002052_positive regulation of neuroblast proliferation	15	105	1	1	32	71	0.531868	1
GO:0001942_hair follicle development	72	2556	0	2	938	1616	0.535207	1
GO:0022404_molting cycle process	72	2556	0	2	938	1616	0.535207	1
GO:0022405_hair cycle process	72	2556	0	2	938	1616	0.535207	1
GO:0046782_regulation of viral transcription	71	2485	2	0	1581	902	0.537364	1
GO:0006837_serotonin transport	12	66	1	1	20	44	0.538462	1
GO:0070633_transepithelial transport	12	66	1	1	20	44	0.538462	1
GO:0071600_otic vesicle morphogenesis	10	45	1	2	9	33	0.53876	1
GO:0042509_regulation of tyrosine phosphorylation of STAT protein	42	861	0	2	308	551	0.539951	1
GO:0042303_molting cycle	79	3081	0	2	1098	1981	0.541106	1
GO:0042633_hair cycle	79	3081	0	2	1098	1981	0.541106	1
GO:0045019_negative regulation of nitric oxide biosynthetic process	10	45	0	3	14	28	0.541226	1
GO:0008217_regulation of blood pressure	132	8646	1	1	2793	5851	0.541906	1
GO:0070169_positive regulation of biomineral tissue development	31	465	0	2	164	299	0.542418	1
GO:0060363_cranial suture morphogenesis	9	36	2	0	22	12	0.542857	1
GO:0030501_positive regulation of bone mineralization	30	435	0	2	153	280	0.542921	1
GO:0042503_tyrosine phosphorylation of Stat3 protein	30	435	0	2	153	280	0.542921	1
GO:0045776_negative regulation of blood pressure	30	435	0	2	152	281	0.544298	1
GO:0072608_interleukin-10 secretion	9	36	0	3	10	23	0.544818	1
GO:0072207_metanephric epithelium development	14	91	0	2	31	58	0.545788	1
GO:0007584_response to nutrient	144	10296	0	2	3576	6718	0.546579	1
GO:0032495_response to muramyl dipeptide	12	66	18	4	32	12	0.547476	1
GO:0007494_midgut development	12	66	0	3	20	43	0.54764	1
GO:0019218_regulation of steroid metabolic process	65	2080	0	2	716	1362	0.548311	1
GO:0042516_regulation of tyrosine phosphorylation of Stat3 protein	27	351	0	2	120	229	0.548718	1
GO:0051930_regulation of sensory perception of pain	16	120	0	3	38	79	0.550641	1
GO:0051931_regulation of sensory perception	16	120	0	3	38	79	0.550641	1
GO:0031061_negative regulation of histone methylation	11	55	1	2	33	19	0.550943	1
GO:0048645_organ formation	42	861	0	2	292	567	0.55123	1
GO:0034243_regulation of transcription elongation from RNA polymerase II promoter	18	153	3	0	98	52	0.551323	1
GO:0035112_genitalia morphogenesis	12	66	2	1	23	40	0.55201	1
GO:0034764_positive regulation of transmembrane transport	20	190	0	3	62	125	0.552129	1
GO:0072028_nephron morphogenesis	29	406	0	3	137	266	0.553968	1
GO:2001044_regulation of integrin-mediated signaling pathway	8	28	2	2	6	18	0.554579	1
GO:0061326_renal tubule development	31	465	0	3	148	314	0.554777	1
GO:0046831_regulation of RNA export from nucleus	9	36	4	0	24	8	0.55508	1
GO:0071276_cellular response to cadmium ion	13	78	2	1	28	47	0.555182	1
GO:0035137_hindlimb morphogenesis	33	528	0	3	188	337	0.555852	1
GO:0048562_embryonic organ morphogenesis	217	23436	0	3	8248	15185	0.556547	1
GO:0072080_nephron tubule development	29	406	0	3	123	280	0.556698	1
GO:0050873_brown fat cell differentiation	30	435	0	3	128	304	0.55871	1
GO:0031954_positive regulation of protein autophosphorylation	14	91	5	8	38	40	0.55963	1
GO:0071392_cellular response to estradiol stimulus	15	105	0	3	28	74	0.562957	1
GO:0017085_response to insecticide	11	55	1	3	9	42	0.563135	1
GO:0042107_cytokine metabolic process	94	4371	2	1	1691	2677	0.563692	1
GO:1902692_regulation of neuroblast proliferation	22	231	2	1	90	138	0.564861	1
GO:0014066_regulation of phosphatidylinositol 3-kinase signaling	63	1953	2	1	773	1177	0.566584	1
GO:0008211_glucocorticoid metabolic process	20	190	0	3	50	137	0.567625	1
GO:0032732_positive regulation of interleukin-1 production	22	231	2	1	92	136	0.56815	1
GO:0043588_skin development	243	29403	0	3	7913	21487	0.568695	1
GO:0000244_spliceosomal tri-snRNP complex assembly	6	15	1	3	6	5	0.569231	1
GO:0010745_negative regulation of macrophage derived foam cell differentiation	13	78	0	4	21	53	0.569231	1
GO:0045820_negative regulation of glycolysis	6	15	1	2	7	5	0.569231	1
GO:0043949_regulation of cAMP-mediated signaling	19	171	1	2	41	127	0.573154	1
GO:0031290_retinal ganglion cell axon guidance	17	136	0	4	37	95	0.574337	1
GO:0071384_cellular response to corticosteroid stimulus	22	231	0	3	58	170	0.574452	1
GO:0050701_interleukin-1 secretion	23	253	2	1	105	145	0.57535	1
GO:0061333_renal tubule morphogenesis	21	210	0	4	56	150	0.575474	1
GO:0032892_positive regulation of organic acid transport	17	136	0	4	38	94	0.57608	1
GO:0051051_negative regulation of transport	286	40755	2	1	17126	23626	0.576244	1
GO:0001754_eye photoreceptor cell differentiation	32	496	0	4	123	369	0.576425	1
GO:0035666_TRIF-dependent toll-like receptor signaling pathway	74	2701	1	2	1561	1137	0.57671	1
GO:0046530_photoreceptor cell differentiation	37	666	0	4	179	483	0.578456	1
GO:0001574_ganglioside biosynthetic process	6	15	1	4	5	5	0.58042	1
GO:0071174_mitotic spindle checkpoint	41	820	1	2	464	353	0.581718	1
GO:0070509_calcium ion import	31	465	2	1	200	262	0.581999	1
GO:0031396_regulation of protein ubiquitination	186	17205	1	2	9754	7448	0.582363	1
GO:0031398_positive regulation of protein ubiquitination	133	8778	1	2	4956	3819	0.583505	1
GO:0001892_embryonic placenta development	78	3003	7	7	1196	1793	0.586027	1
GO:0048026_positive regulation of mRNA splicing, via spliceosome	7	21	3	1	8	9	0.586466	1
GO:0021952_central nervous system projection neuron axonogenesis	18	153	1	2	83	67	0.589025	1
GO:0032968_positive regulation of transcription elongation from RNA polymerase II promoter	12	66	6	0	47	13	0.589408	1
GO:0030540_female genitalia development	14	91	2	2	27	60	0.589631	1
GO:0071173_spindle assembly checkpoint	39	741	1	2	406	332	0.591404	1
hsa04662_B cell receptor signaling pathway	69	2346	1	2	1281	1062	0.59349	1
GO:0050798_activated T cell proliferation	32	496	2	1	226	267	0.596458	1
GO:0007094_mitotic spindle assembly checkpoint	38	703	1	2	379	321	0.5966	1
GO:0042311_vasodilation	58	1653	4	12	569	1068	0.598798	1
GO:0045841_negative regulation of mitotic metaphase/anaphase transition	39	741	1	2	396	342	0.599621	1
GO:1902100_negative regulation of metaphase/anaphase transition of cell cycle	39	741	1	2	396	342	0.599621	1
GO:0050871_positive regulation of B cell activation	51	1275	6	8	638	623	0.601819	1
GO:0048087_positive regulation of developmental pigmentation	7	21	1	3	8	9	0.603008	1
GO:0034162_toll-like receptor 9 signaling pathway	71	2485	7	8	1384	1086	0.603514	1
GO:0072132_mesenchyme morphogenesis	19	171	2	1	79	89	0.603807	1
GO:0097035_regulation of membrane lipid distribution	20	190	1	2	99	88	0.604063	1
GO:0009109_coenzyme catabolic process	7	21	4	1	9	7	0.606467	1
GO:0006004_fucose metabolic process	11	55	1	2	27	25	0.610978	1
GO:1901984_negative regulation of protein acetylation	11	55	1	2	27	25	0.610978	1
GO:2000757_negative regulation of peptidyl-lysine acetylation	11	55	1	2	27	25	0.610978	1
GO:0006688_glycosphingolipid biosynthetic process	15	105	2	2	35	66	0.612091	1
GO:0051180_vitamin transport	18	153	2	3	40	108	0.615412	1
hsa04670_Leukocyte transendothelial migration	104	5356	2	1	2633	2720	0.619004	1
GO:0001955_blood vessel maturation	8	28	4	1	13	10	0.619455	1
GO:0003203_endocardial cushion morphogenesis	16	120	3	1	61	55	0.622057	1
GO:0019674_NAD metabolic process	26	325	1	3	153	168	0.624749	1
GO:0031334_positive regulation of protein complex assembly	111	6105	1	2	3052	3050	0.624877	1
GO:0017038_protein import	240	28680	1	3	14216	14460	0.625029	1
GO:0032663_regulation of interleukin-2 production	39	741	1	3	348	389	0.626519	1
GO:0030205_dermatan sulfate metabolic process	13	78	5	2	57	14	0.627695	1
GO:0071496_cellular response to external stimulus	204	20706	1	3	9689	11013	0.628034	1
GO:0070374_positive regulation of ERK1 and ERK2 cascade	87	3741	1	3	1744	1993	0.628172	1
GO:0042445_hormone metabolic process	140	9730	2	3	2874	6851	0.636054	1
GO:0043271_negative regulation of ion transport	57	1596	2	2	607	985	0.638748	1
GO:0042744_hydrogen peroxide catabolic process	19	171	1	3	71	96	0.639453	1
GO:0072593_reactive oxygen species metabolic process	116	6670	1	3	2805	3861	0.643532	1
GO:0043392_negative regulation of DNA binding	37	666	2	2	257	405	0.644403	1
GO:0044381_glucose import in response to insulin stimulus	9	36	4	1	20	11	0.645658	1
GO:2001273_regulation of glucose import in response to insulin stimulus	9	36	4	1	20	11	0.645658	1
GO:0046321_positive regulation of fatty acid oxidation	12	66	3	2	26	35	0.647013	1
GO:0033630_positive regulation of cell adhesion mediated by integrin	14	91	1	4	33	53	0.647026	1
GO:0030730_sequestering of triglyceride	13	78	2	3	42	31	0.648058	1
GO:0032878_regulation of establishment or maintenance of cell polarity	13	78	2	3	42	31	0.648058	1
GO:0021670_lateral ventricle development	10	45	2	3	22	18	0.652108	1
GO:0030208_dermatan sulfate biosynthetic process	12	66	5	2	46	13	0.653126	1
GO:0002761_regulation of myeloid leukocyte differentiation	82	3321	1	4	1333	1983	0.65415	1
GO:0051602_response to electrical stimulus	27	351	1	4	130	216	0.654515	1
GO:0046890_regulation of lipid biosynthetic process	98	4753	1	4	1832	2916	0.654963	1
hsa05132_Salmonella infection	76	2850	2	3	1601	1244	0.659065	1
GO:0050679_positive regulation of epithelial cell proliferation	124	7626	3	2	3352	4269	0.659886	1
GO:0014912_negative regulation of smooth muscle cell migration	12	66	3	3	21	39	0.659992	1
GO:0050867_positive regulation of cell activation	229	26106	3	2	11495	14606	0.660097	1
GO:1901991_negative regulation of mitotic cell cycle phase transition	172	14706	2	3	8222	6479	0.660168	1
GO:2000826_regulation of heart morphogenesis	24	276	3	2	123	148	0.662638	1
GO:0050796_regulation of insulin secretion	134	8911	1	4	3083	5823	0.664992	1
GO:1901532_regulation of hematopoietic progenitor cell differentiation	22	231	1	5	75	150	0.66649	1
GO:0007207_phospholipase C-activating G-protein coupled acetylcholine receptor signaling pathway	3	3	1	1	0	1	0.666667	1
GO:0072268_pattern specification involved in metanephros development	3	3	1	1	0	1	0.666667	1
GO:0090087_regulation of peptide transport	147	10731	1	4	3630	7096	0.668313	1
GO:0002791_regulation of peptide secretion	145	10440	1	4	3511	6924	0.669224	1
GO:0045652_regulation of megakaryocyte differentiation	13	78	1	5	21	51	0.669677	1
GO:0010882_regulation of cardiac muscle contraction by calcium ion signaling	17	136	5	1	91	39	0.670279	1
GO:0090276_regulation of peptide hormone secretion	143	10153	1	4	3385	6763	0.67062	1
GO:0031641_regulation of myelination	22	231	3	3	81	144	0.67069	1
GO:0046621_negative regulation of organ growth	11	55	2	4	24	25	0.672283	1
GO:0048469_cell maturation	110	5995	3	3	2146	3843	0.673357	1
GO:0003157_endocardium development	8	28	4	3	14	7	0.674369	1
GO:0034332_adherens junction organization	85	3570	3	2	1725	1840	0.677987	1
GO:0031644_regulation of neurological system process	35	595	1	6	174	414	0.679786	1
GO:0031331_positive regulation of cellular catabolic process	122	7381	2	3	3765	3611	0.681206	1
GO:0009214_cyclic nucleotide catabolic process	21	210	3	2	101	104	0.681483	1
GO:0009914_hormone transport	213	22578	3	4	7401	15170	0.69032	1
GO:0046928_regulation of neurotransmitter secretion	30	435	2	4	199	230	0.690776	1
GO:0033002_muscle cell proliferation	111	6105	3	3	2484	3615	0.692832	1
GO:0019320_hexose catabolic process	84	3486	2	4	1564	1916	0.696818	1
GO:0035886_vascular smooth muscle cell differentiation	12	66	2	6	22	36	0.70023	1
GO:0006605_protein targeting	367	67161	3	4	37442	29712	0.707034	1
GO:0031063_regulation of histone deacetylation	16	120	5	3	77	35	0.707039	1
GO:0051187_cofactor catabolic process	13	78	4	4	28	42	0.710028	1
GO:0030949_positive regulation of vascular endothelial growth factor receptor signaling pathway	15	105	4	3	48	50	0.715675	1
GO:0010880_regulation of release of sequestered calcium ion into cytosol by sarcoplasmic reticulum	22	231	5	3	151	72	0.716688	1
GO:0045737_positive regulation of cyclin-dependent protein kinase activity	19	171	3	4	83	81	0.719993	1
GO:0043507_positive regulation of JUN kinase activity	52	1326	3	4	671	648	0.721605	1
GO:0043506_regulation of JUN kinase activity	63	1953	3	5	903	1042	0.731686	1
GO:0043279_response to alkaloid	97	4656	2	8	1445	3201	0.733621	1
GO:0019362_pyridine nucleotide metabolic process	49	1176	3	5	524	644	0.737309	1
GO:0046496_nicotinamide nucleotide metabolic process	49	1176	3	5	524	644	0.737309	1
GO:0009266_response to temperature stimulus	105	5460	4	5	2065	3386	0.737514	1
GO:0045637_regulation of myeloid cell differentiation	135	9045	3	6	3923	5113	0.740201	1
GO:0001938_positive regulation of endothelial cell proliferation	61	1830	4	5	926	895	0.749576	1
GO:0034599_cellular response to oxidative stress	138	9453	5	5	4246	5197	0.761377	1
GO:0001935_endothelial cell proliferation	93	4278	5	7	2055	2211	0.775944	1
GO:0042100_B cell proliferation	57	1596	6	8	628	954	0.791219	1
GO:0032814_regulation of natural killer cell activation	19	171	9	8	76	78	0.804023	1
GO:0010498_proteasomal protein catabolic process	261	33930	9	7	20081	13833	0.804615	1

## Sheet: Lung
Table S2(4): Fisher exact test results of the detected gene pairs by liquid association and Pearson correlation coefficient (PCC) for the tissue "Lung"
Module Annotation	m	M	n11	n21	n12	n22	p	p_BH
GO:0051775_response to redox state	8	28	0	3	18	7	0.03663	1
GO:2000310_regulation of N-methyl-D-aspartate selective glutamate receptor activity	10	45	2	0	8	35	0.0454545	1
GO:0034377_plasma lipoprotein particle assembly	16	120	3	0	44	73	0.0577375	1
GO:0014045_establishment of endothelial blood-brain barrier	4	6	0	2	4	0	0.0666667	1
GO:0022009_central nervous system vasculogenesis	4	6	0	2	4	0	0.0666667	1
GO:0046952_ketone body catabolic process	4	6	0	2	4	0	0.0666667	1
GO:0048259_regulation of receptor-mediated endocytosis	50	1225	7	1	607	610	0.0694266	1
GO:0065005_protein-lipid complex assembly	17	136	3	0	54	79	0.0713589	1
GO:0043113_receptor clustering	27	351	0	5	149	197	0.0750546	1
GO:0044275_cellular carbohydrate catabolic process	54	1431	3	0	605	823	0.0764816	1
GO:0043470_regulation of carbohydrate catabolic process	28	378	11	6	153	208	0.0821501	1
GO:0043471_regulation of cellular carbohydrate catabolic process	28	378	11	6	153	208	0.0821501	1
GO:0051917_regulation of fibrinolysis	14	91	5	1	35	50	0.0831222	1
GO:0051573_negative regulation of histone H3-K9 methylation	6	15	2	0	3	10	0.0952381	1
GO:0097084_vascular smooth muscle cell development	6	15	0	2	10	3	0.0952381	1
GO:0044724_single-organism carbohydrate catabolic process	125	7750	3	0	3760	3987	0.114425	1
GO:0051241_negative regulation of multicellular organismal process	345	59340	2	0	20175	39163	0.115612	1
GO:0051918_negative regulation of fibrinolysis	10	45	2	0	14	29	0.121212	1
GO:0016540_protein autoprocessing	9	36	1	3	22	10	0.12381	1
GO:0061351_neural precursor cell proliferation	98	4753	2	0	1678	3073	0.124887	1
GO:0006110_regulation of glycolysis	23	253	5	2	99	147	0.127335	1
GO:0071827_plasma lipoprotein particle organization	29	406	2	0	147	257	0.134112	1
GO:0032303_regulation of icosanoid secretion	14	91	2	0	32	57	0.136996	1
GO:0061101_neuroendocrine cell differentiation	9	36	1	0	4	31	0.138889	1
GO:0060445_branching involved in salivary gland morphogenesis	26	325	1	3	204	117	0.144166	1
GO:0010884_positive regulation of lipid storage	17	136	2	0	50	84	0.144444	1
GO:0019731_antibacterial humoral response	9	36	2	0	12	22	0.144444	1
GO:0072089_stem cell proliferation	121	7260	2	0	2764	4494	0.145122	1
GO:0032331_negative regulation of chondrocyte differentiation	14	91	2	0	33	56	0.145299	1
GO:0032119_sequestering of zinc ion	8	28	2	0	9	17	0.145503	1
GO:0098542_defense response to other organism	304	46056	2	0	17696	28358	0.147659	1
GO:0007568_aging	210	21945	2	0	8719	13224	0.157918	1
GO:0010757_negative regulation of plasminogen activation	5	10	3	0	2	5	0.166667	1
GO:0035988_chondrocyte proliferation	4	6	1	0	0	5	0.166667	1
GO:0051665_membrane raft localization	4	6	1	0	0	5	0.166667	1
GO:0060718_chorionic trophoblast cell differentiation	4	6	1	0	0	5	0.166667	1
GO:0036089_cleavage furrow formation	7	21	2	0	7	12	0.171429	1
GO:0071397_cellular response to cholesterol	12	66	0	2	38	26	0.176224	1
GO:0050820_positive regulation of coagulation	22	231	4	2	74	151	0.183178	1
GO:0018230_peptidyl-L-cysteine S-palmitoylation	5	10	1	2	6	1	0.183333	1
GO:0018231_peptidyl-S-diacylglycerol-L-cysteine biosynthetic process from peptidyl-cysteine	5	10	1	2	6	1	0.183333	1
GO:0034433_steroid esterification	11	55	2	0	22	31	0.185859	1
GO:0034434_sterol esterification	11	55	2	0	22	31	0.185859	1
GO:0034435_cholesterol esterification	11	55	2	0	22	31	0.185859	1
hsa05217_Basal cell carcinoma	54	1431	2	0	622	807	0.189975	1
GO:0085029_extracellular matrix assembly	15	105	4	1	47	53	0.196831	1
GO:0001892_embryonic placenta development	84	3486	2	0	1551	1933	0.198396	1
GO:0006883_cellular sodium ion homeostasis	5	10	1	1	0	8	0.2	1
GO:0060842_arterial endothelial cell differentiation	5	10	1	0	1	8	0.2	1
GO:0090239_regulation of histone H4 acetylation	6	15	1	0	2	12	0.2	1
GO:0014037_Schwann cell differentiation	30	435	2	0	193	240	0.200381	1
GO:0002070_epithelial cell maturation	13	78	2	0	34	42	0.20979	1
GO:0006007_glucose catabolic process	75	2775	4	1	1365	1405	0.212325	1
GO:0032342_aldosterone biosynthetic process	8	28	1	0	5	22	0.214286	1
GO:0043467_regulation of generation of precursor metabolites and energy	58	1653	2	0	766	885	0.215712	1
GO:0019320_hexose catabolic process	88	3828	4	1	1902	1921	0.216561	1
GO:0010984_regulation of lipoprotein particle clearance	11	55	2	0	24	29	0.218855	1
GO:0097150_neuronal stem cell maintenance	11	55	0	2	29	24	0.218855	1
GO:0035987_endodermal cell differentiation	14	91	1	0	19	71	0.21978	1
GO:0009954_proximal/distal pattern formation	24	276	1	0	60	215	0.221014	1
GO:0018149_peptide cross-linking	26	325	1	0	72	252	0.224615	1
GO:0001711_endodermal cell fate commitment	12	66	1	0	14	51	0.227273	1
GO:0000042_protein targeting to Golgi	13	78	0	2	40	36	0.234099	1
GO:0072538_T-helper 17 type immune response	11	55	2	0	25	28	0.236364	1
GO:0007262_STAT protein import into nucleus	8	28	3	0	13	12	0.238095	1
GO:0042730_fibrinolysis	24	276	4	2	111	159	0.23842	1
GO:0010523_negative regulation of calcium ion transport into cytosol	6	15	2	1	3	9	0.241758	1
GO:0061437_renal system vasculature development	16	120	0	3	56	61	0.247059	1
GO:0061440_kidney vasculature development	16	120	0	3	56	61	0.247059	1
GO:0032836_glomerular basement membrane development	9	36	2	1	10	23	0.252661	1
GO:0006551_leucine metabolic process	7	21	3	0	10	8	0.257143	1
hsa05321_Inflammatory bowel disease (IBD)	62	1891	0	3	848	1040	0.257583	1
GO:0048762_mesenchymal cell differentiation	103	5253	2	1	1757	3493	0.26125	1
GO:0014909_smooth muscle cell migration	34	561	0	3	237	321	0.26673	1
GO:0072012_glomerulus vasculature development	15	105	0	3	43	59	0.267582	1
GO:0015669_gas transport	13	78	6	2	35	35	0.268224	1
GO:0010955_negative regulation of protein processing	58	1653	5	3	660	985	0.280117	1
GO:0010801_negative regulation of peptidyl-threonine phosphorylation	8	28	2	1	8	17	0.283883	1
GO:0060485_mesenchyme development	125	7750	2	1	2733	5014	0.285694	1
GO:0032344_regulation of aldosterone metabolic process	7	21	1	0	5	15	0.285714	1
GO:0048289_isotype switching to IgE isotypes	7	21	1	0	5	15	0.285714	1
GO:0048293_regulation of isotype switching to IgE isotypes	7	21	1	0	5	15	0.285714	1
GO:0048341_paraxial mesoderm formation	7	21	1	0	5	15	0.285714	1
hsa04950_Maturity onset diabetes of the young	18	153	1	1	23	128	0.28999	1
GO:0001541_ovarian follicle development	42	861	1	0	251	609	0.292683	1
GO:0007422_peripheral nervous system development	68	2278	1	0	670	1607	0.294557	1
GO:0032717_negative regulation of interleukin-8 production	5	10	1	0	2	7	0.3	1
GO:0060054_positive regulation of epithelial cell proliferation involved in wound healing	5	10	1	0	2	7	0.3	1
GO:0061450_trophoblast cell migration	5	10	0	1	7	2	0.3	1
GO:1901163_regulation of trophoblast cell migration	5	10	0	1	7	2	0.3	1
GO:0010755_regulation of plasminogen activation	10	45	5	0	27	13	0.300713	1
GO:2001239_regulation of extrinsic apoptotic signaling pathway in absence of ligand	55	1485	0	3	547	935	0.301525	1
GO:0045165_cell fate commitment	202	20301	1	0	6192	14108	0.305059	1
GO:0090195_chemokine secretion	9	36	0	1	25	10	0.305556	1
GO:0090196_regulation of chemokine secretion	9	36	0	1	25	10	0.305556	1
GO:1900006_positive regulation of dendrite development	9	36	1	0	10	25	0.305556	1
GO:2000243_positive regulation of reproductive process	28	378	1	0	117	260	0.312169	1
GO:0061178_regulation of insulin secretion involved in cellular response to glucose stimulus	31	465	1	0	148	316	0.32043	1
GO:0033628_regulation of cell adhesion mediated by integrin	32	496	3	1	213	279	0.322158	1
GO:0010466_negative regulation of peptidase activity	149	11026	1	0	3561	7464	0.323055	1
GO:0044089_positive regulation of cellular component biogenesis	26	325	1	0	104	220	0.323077	1
GO:0035773_insulin secretion involved in cellular response to glucose stimulus	34	561	1	0	181	379	0.324421	1
GO:0010951_negative regulation of endopeptidase activity	147	10731	1	0	3508	7222	0.326997	1
GO:2000378_negative regulation of reactive oxygen species metabolic process	11	55	1	0	17	37	0.327273	1
GO:0061037_negative regulation of cartilage development	8	28	1	1	4	22	0.330688	1
GO:0071715_icosanoid transport	28	378	1	0	124	253	0.330688	1
GO:1901571_fatty acid derivative transport	28	378	1	0	124	253	0.330688	1
GO:0002052_positive regulation of neuroblast proliferation	17	136	1	0	44	91	0.330882	1
GO:0030194_positive regulation of blood coagulation	20	190	3	2	59	126	0.332094	1
GO:1900048_positive regulation of hemostasis	20	190	3	2	59	126	0.332094	1
GO:0001743_optic placode formation	3	3	0	1	2	0	0.333333	1
GO:0001766_membrane raft polarization	3	3	1	0	0	2	0.333333	1
GO:0001777_T cell homeostatic proliferation	3	3	1	0	0	2	0.333333	1
GO:0003162_atrioventricular node development	3	3	1	0	0	2	0.333333	1
GO:0006562_proline catabolic process	3	3	1	0	0	2	0.333333	1
GO:0006651_diacylglycerol biosynthetic process	3	3	1	0	0	2	0.333333	1
GO:0010566_regulation of ketone biosynthetic process	7	21	1	0	6	14	0.333333	1
GO:0010693_negative regulation of alkaline phosphatase activity	3	3	0	1	2	0	0.333333	1
GO:0010988_regulation of low-density lipoprotein particle clearance	7	21	1	0	6	14	0.333333	1
GO:0015871_choline transport	3	3	0	1	2	0	0.333333	1
GO:0021521_ventral spinal cord interneuron specification	7	21	1	0	6	14	0.333333	1
GO:0021847_ventricular zone neuroblast division	3	3	1	0	0	2	0.333333	1
GO:0031281_positive regulation of cyclase activity	40	780	1	0	259	520	0.333333	1
GO:0031580_membrane raft distribution	3	3	1	0	0	2	0.333333	1
GO:0032347_regulation of aldosterone biosynthetic process	6	15	1	0	4	10	0.333333	1
GO:0032364_oxygen homeostasis	6	15	1	0	4	10	0.333333	1
GO:0032790_ribosome disassembly	4	6	0	1	4	1	0.333333	1
GO:0033159_negative regulation of protein import into nucleus, translocation	3	3	1	0	0	2	0.333333	1
GO:0033212_iron assimilation	3	3	0	1	2	0	0.333333	1
GO:0033214_iron assimilation by chelation and transport	3	3	0	1	2	0	0.333333	1
GO:0035844_cloaca development	4	6	1	0	1	4	0.333333	1
GO:0038086_VEGF-activated platelet-derived growth factor receptor signaling pathway	3	3	1	0	0	2	0.333333	1
GO:0038091_positive regulation of cell proliferation by VEGF-activated platelet derived growth factor receptor signaling pathway	3	3	1	0	0	2	0.333333	1
GO:0042097_interleukin-4 biosynthetic process	4	6	0	1	4	1	0.333333	1
GO:0045349_interferon-alpha biosynthetic process	4	6	1	1	4	0	0.333333	1
GO:0045354_regulation of interferon-alpha biosynthetic process	4	6	1	1	4	0	0.333333	1
GO:0045402_regulation of interleukin-4 biosynthetic process	4	6	0	1	4	1	0.333333	1
GO:0045636_positive regulation of melanocyte differentiation	3	3	2	0	0	1	0.333333	1
GO:0048743_positive regulation of skeletal muscle fiber development	3	3	1	0	0	2	0.333333	1
GO:0050923_regulation of negative chemotaxis	4	6	0	1	4	1	0.333333	1
GO:0051458_corticotropin secretion	7	21	1	0	6	14	0.333333	1
GO:0060129_thyroid-stimulating hormone-secreting cell differentiation	4	6	1	0	1	4	0.333333	1
GO:0060197_cloacal septation	3	3	1	0	0	2	0.333333	1
GO:0060573_cell fate specification involved in pattern specification	7	21	1	0	6	14	0.333333	1
GO:0060579_ventral spinal cord interneuron fate commitment	7	21	1	0	6	14	0.333333	1
GO:0060581_cell fate commitment involved in pattern specification	7	21	1	0	6	14	0.333333	1
GO:0071926_endocannabinoid signaling pathway	3	3	1	0	0	2	0.333333	1
GO:0072170_metanephric tubule development	15	105	1	0	34	70	0.333333	1
GO:0072193_ureter smooth muscle cell differentiation	4	6	1	0	1	4	0.333333	1
GO:0072278_metanephric comma-shaped body morphogenesis	3	3	1	0	0	2	0.333333	1
GO:0072757_cellular response to camptothecin	3	3	1	0	0	2	0.333333	1
GO:0090219_negative regulation of lipid kinase activity	3	3	1	0	0	2	0.333333	1
GO:0090240_positive regulation of histone H4 acetylation	3	3	1	0	0	2	0.333333	1
GO:1901563_response to camptothecin	3	3	1	0	0	2	0.333333	1
GO:1902259_regulation of delayed rectifier potassium channel activity	4	6	1	0	1	4	0.333333	1
GO:1990086_lens fiber cell apoptotic process	3	3	1	0	0	2	0.333333	1
GO:2000974_negative regulation of pro-B cell differentiation	3	3	0	1	2	0	0.333333	1
hsa00072_Synthesis and degradation of ketone bodies	9	36	0	1	24	11	0.333333	1
GO:0051962_positive regulation of nervous system development	24	276	1	0	92	183	0.336957	1
GO:0051965_positive regulation of synapse assembly	24	276	1	0	92	183	0.336957	1
GO:0051349_positive regulation of lyase activity	41	820	1	0	277	542	0.339024	1
GO:0033233_regulation of protein sumoylation	14	91	1	0	30	60	0.340659	1
GO:0071276_cellular response to cadmium ion	14	91	1	0	30	60	0.340659	1
GO:0032309_icosanoid secretion	26	325	1	0	110	214	0.341538	1
GO:0034367_macromolecular complex remodeling	21	210	1	0	71	138	0.342857	1
GO:0034368_protein-lipid complex remodeling	21	210	1	0	71	138	0.342857	1
GO:0034369_plasma lipoprotein particle remodeling	21	210	1	0	71	138	0.342857	1
GO:0090102_cochlea development	32	496	1	0	170	325	0.344758	1
GO:0007405_neuroblast proliferation	47	1081	3	1	503	574	0.345491	1
GO:0048048_embryonic eye morphogenesis	30	435	1	0	151	283	0.349425	1
GO:0060512_prostate gland morphogenesis	24	276	1	0	96	179	0.351449	1
GO:0030916_otic vesicle formation	8	28	1	0	9	18	0.357143	1
GO:0071542_dopaminergic neuron differentiation	11	55	1	1	10	43	0.362963	1
GO:0061098_positive regulation of protein tyrosine kinase activity	25	300	1	0	108	191	0.363333	1
GO:0051155_positive regulation of striated muscle cell differentiation	25	300	1	0	109	190	0.366667	1
GO:2000191_regulation of fatty acid transport	21	210	1	0	77	132	0.371429	1
GO:0090103_cochlea morphogenesis	20	190	1	0	70	119	0.373684	1
GO:0034381_plasma lipoprotein particle clearance	29	406	1	0	151	254	0.374384	1
GO:0046365_monosaccharide catabolic process	93	4278	4	1	2189	2084	0.375505	1
GO:0071825_protein-lipid complex subunit organization	30	435	1	0	163	271	0.377011	1
GO:0046322_negative regulation of fatty acid oxidation	5	10	1	1	7	1	0.377778	1
GO:0010469_regulation of receptor activity	72	2556	1	0	965	1590	0.377934	1
GO:0002320_lymphoid progenitor cell differentiation	18	153	1	0	57	95	0.379085	1
GO:0019083_viral transcription	155	11935	0	1	7400	4534	0.379975	1
GO:0032371_regulation of sterol transport	29	406	1	0	154	251	0.381773	1
GO:0032374_regulation of cholesterol transport	29	406	1	0	154	251	0.381773	1
GO:0045601_regulation of endothelial cell differentiation	11	55	1	0	20	34	0.381818	1
GO:0048340_paraxial mesoderm morphogenesis	11	55	1	0	20	34	0.381818	1
GO:0032042_mitochondrial DNA metabolic process	14	91	1	0	34	56	0.384615	1
GO:0032330_regulation of chondrocyte differentiation	37	666	1	0	256	409	0.385886	1
GO:0038032_termination of G-protein coupled receptor signaling pathway	35	595	1	0	229	365	0.386555	1
GO:0021514_ventral spinal cord interneuron differentiation	9	36	1	0	13	22	0.388889	1
GO:0032928_regulation of superoxide anion generation	9	36	1	0	13	22	0.388889	1
GO:0045762_positive regulation of adenylate cyclase activity	34	561	1	0	218	342	0.390374	1
GO:0030850_prostate gland development	36	630	1	0	247	382	0.393651	1
GO:0001709_cell fate determination	33	528	1	0	207	320	0.393939	1
GO:0023058_adaptation of signaling pathway	17	136	1	0	53	82	0.397059	1
GO:0010812_negative regulation of cell-substrate adhesion	37	666	1	0	264	401	0.397898	1
GO:0021520_spinal cord motor neuron cell fate specification	10	45	1	1	9	34	0.39899	1
GO:0003032_detection of oxygen	5	10	1	0	3	6	0.4	1
GO:0006264_mitochondrial DNA replication	11	55	1	0	21	33	0.4	1
GO:0016098_monoterpenoid metabolic process	6	15	0	1	9	5	0.4	1
GO:0033087_negative regulation of immature T cell proliferation	4	6	0	2	3	1	0.4	1
GO:0033088_negative regulation of immature T cell proliferation in thymus	4	6	0	2	3	1	0.4	1
GO:0045091_regulation of single stranded viral RNA replication via double stranded DNA intermediate	6	15	0	1	9	5	0.4	1
GO:0045143_homologous chromosome segregation	6	15	0	1	9	5	0.4	1
GO:0045869_negative regulation of single stranded viral RNA replication via double stranded DNA intermediate	5	10	0	1	6	3	0.4	1
GO:0051085_chaperone mediated protein folding requiring cofactor	10	45	0	1	27	17	0.4	1
GO:0051459_regulation of corticotropin secretion	6	15	1	0	5	9	0.4	1
GO:0060056_mammary gland involution	6	15	1	0	5	9	0.4	1
GO:0060174_limb bud formation	10	45	1	0	17	27	0.4	1
GO:0061050_regulation of cell growth involved in cardiac muscle cell development	5	10	0	1	6	3	0.4	1
GO:0072178_nephric duct morphogenesis	6	15	1	0	5	9	0.4	1
GO:0072189_ureter development	11	55	0	1	33	21	0.4	1
GO:2000508_regulation of dendritic cell chemotaxis	5	10	1	0	3	6	0.4	1
GO:2000510_positive regulation of dendritic cell chemotaxis	5	10	1	0	3	6	0.4	1
GO:0060997_dendritic spine morphogenesis	24	276	1	0	111	164	0.405797	1
GO:0050885_neuromuscular process controlling balance	49	1176	1	0	477	698	0.406463	1
GO:0032489_regulation of Cdc42 protein signal transduction	23	253	1	0	102	150	0.407115	1
GO:0060384_innervation	16	120	1	0	48	71	0.408333	1
GO:0007162_negative regulation of cell adhesion	98	4753	1	0	1947	2805	0.409846	1
GO:0034375_high-density lipoprotein particle remodeling	13	78	1	0	31	46	0.410256	1
GO:0072234_metanephric nephron tubule development	13	78	1	0	31	46	0.410256	1
GO:0072243_metanephric nephron epithelium development	13	78	1	0	31	46	0.410256	1
GO:0090132_epithelium migration	59	1711	1	0	707	1003	0.413793	1
GO:0060740_prostate gland epithelium morphogenesis	28	378	1	0	156	221	0.415344	1
GO:0043954_cellular component maintenance	16	120	1	0	49	70	0.416667	1
GO:0072207_metanephric epithelium development	15	105	1	0	43	61	0.419048	1
GO:0090130_tissue migration	65	2080	1	0	874	1205	0.420673	1
GO:0033344_cholesterol efflux	32	496	1	0	208	287	0.421371	1
GO:0001820_serotonin secretion	10	45	1	0	18	26	0.422222	1
GO:0023021_termination of signal transduction	38	703	1	0	296	406	0.422475	1
GO:1902692_regulation of neuroblast proliferation	24	276	1	0	116	159	0.423913	1
GO:0019082_viral protein processing	12	66	0	1	38	27	0.424242	1
GO:0030208_dermatan sulfate biosynthetic process	12	66	1	0	27	38	0.424242	1
GO:0010676_positive regulation of cellular carbohydrate metabolic process	39	741	1	0	314	426	0.425101	1
GO:0010810_regulation of cell-substrate adhesion	120	7140	1	0	3042	4097	0.42619	1
GO:0032535_regulation of cellular component size	211	22155	1	0	9455	12699	0.426811	1
GO:0030036_actin cytoskeleton organization	452	101926	1	0	43638	58287	0.428144	1
GO:0032851_positive regulation of Rab GTPase activity	7	21	1	0	8	12	0.428571	1
GO:0034379_very-low-density lipoprotein particle assembly	8	28	1	0	11	16	0.428571	1
GO:0051589_negative regulation of neurotransmitter transport	8	28	1	0	11	16	0.428571	1
GO:0072604_interleukin-6 secretion	8	28	1	0	11	16	0.428571	1
GO:0050651_dermatan sulfate proteoglycan biosynthetic process	15	105	1	0	44	60	0.428571	1
GO:0050855_regulation of B cell receptor signaling pathway	8	28	0	1	16	11	0.428571	1
GO:0060627_regulation of vesicle-mediated transport	237	27966	1	0	12023	15942	0.429951	1
GO:0051495_positive regulation of cytoskeleton organization	125	7750	1	0	3345	4404	0.431742	1
GO:0050482_arachidonic acid secretion	16	120	1	0	51	68	0.433333	1
GO:0046856_phosphatidylinositol dephosphorylation	17	136	0	1	77	58	0.433824	1
GO:0007015_actin filament organization	244	29646	1	0	12864	16781	0.433954	1
GO:0032634_interleukin-5 production	13	78	1	0	33	44	0.435897	1
GO:0032674_regulation of interleukin-5 production	13	78	1	0	33	44	0.435897	1
GO:0048541_Peyer's patch development	11	55	0	1	31	23	0.436364	1
GO:0052564_response to immune response of other organism involved in symbiotic interaction	11	55	1	0	23	31	0.436364	1
GO:0052572_response to host immune response	11	55	1	0	23	31	0.436364	1
GO:0045638_negative regulation of myeloid cell differentiation	60	1770	1	0	773	996	0.437288	1
GO:0032799_low-density lipoprotein receptor particle metabolic process	12	66	1	0	28	37	0.439394	1
GO:0032956_regulation of actin cytoskeleton organization	211	22155	1	0	9755	12399	0.440352	1
GO:0001963_synaptic transmission, dopaminergic	19	171	1	1	42	127	0.440798	1
GO:0010874_regulation of cholesterol efflux	17	136	1	0	59	76	0.441176	1
GO:0032320_positive regulation of Ras GTPase activity	110	5995	1	0	2653	3341	0.442702	1
GO:0006054_N-acetylneuraminate metabolic process	9	36	0	1	20	15	0.444444	1
GO:0035590_purinergic nucleotide receptor signaling pathway	5	10	0	2	5	3	0.444444	1
GO:0032607_interferon-alpha production	15	105	1	0	46	58	0.447619	1
GO:0032647_regulation of interferon-alpha production	15	105	1	0	46	58	0.447619	1
GO:0043547_positive regulation of GTPase activity	157	12246	1	0	5487	6758	0.448146	1
GO:0030205_dermatan sulfate metabolic process	13	78	1	0	34	43	0.448718	1
GO:0042398_cellular modified amino acid biosynthetic process	51	1275	1	0	574	700	0.45098	1
GO:0030261_chromosome condensation	28	378	1	0	170	207	0.452381	1
GO:0052173_response to defenses of other organism involved in symbiotic interaction	12	66	1	0	29	36	0.454545	1
GO:0052200_response to host defenses	12	66	1	0	29	36	0.454545	1
GO:0075136_response to host	12	66	1	0	29	36	0.454545	1
GO:0043088_regulation of Cdc42 GTPase activity	19	171	1	0	77	93	0.45614	1
GO:0050918_positive chemotaxis	39	741	1	0	337	403	0.45614	1
GO:0050716_positive regulation of interleukin-1 secretion	17	136	1	0	62	73	0.463235	1
GO:0030901_midbrain development	28	378	1	1	100	276	0.463517	1
GO:0032528_microvillus organization	8	28	1	0	12	15	0.464286	1
GO:0052031_modulation by symbiont of host defense response	8	28	1	0	12	15	0.464286	1
GO:0052255_modulation by organism of defense response of other organism involved in symbiotic interaction	8	28	1	0	12	15	0.464286	1
GO:0052509_positive regulation by symbiont of host defense response	8	28	1	0	12	15	0.464286	1
GO:0052510_positive regulation by organism of defense response of other organism involved in symbiotic interaction	8	28	1	0	12	15	0.464286	1
GO:0052552_modulation by organism of immune response of other organism involved in symbiotic interaction	8	28	1	0	12	15	0.464286	1
GO:0052553_modulation by symbiont of host immune response	8	28	1	0	12	15	0.464286	1
GO:0009137_purine nucleoside diphosphate catabolic process	4	6	0	2	2	2	0.466667	1
GO:0009181_purine ribonucleoside diphosphate catabolic process	4	6	0	2	2	2	0.466667	1
GO:0016199_axon midline choice point recognition	5	10	2	0	4	4	0.466667	1
GO:0042095_interferon-gamma biosynthetic process	16	120	1	0	55	64	0.466667	1
GO:0010907_positive regulation of glucose metabolic process	30	435	1	0	204	230	0.471264	1
GO:0043900_regulation of multi-organism process	245	29890	1	0	14096	15793	0.471629	1
GO:0000422_mitochondrion degradation	9	36	1	0	16	19	0.472222	1
GO:0045911_positive regulation of DNA recombination	14	91	1	0	42	48	0.472527	1
GO:0045078_positive regulation of interferon-gamma biosynthetic process	11	55	1	0	25	29	0.472727	1
GO:0008589_regulation of smoothened signaling pathway	51	1275	0	1	672	602	0.472941	1
GO:0045055_regulated secretory pathway	52	1326	1	0	628	697	0.474359	1
GO:0006475_internal protein amino acid acetylation	120	7140	0	1	3747	3392	0.47521	1
GO:0051656_establishment of organelle localization	196	19110	1	0	9086	10023	0.47551	1
GO:0018206_peptidyl-methionine modification	7	21	0	1	11	9	0.47619	1
GO:0034166_toll-like receptor 10 signaling pathway	64	2016	0	1	1056	959	0.47619	1
GO:0045359_positive regulation of interferon-beta biosynthetic process	6	15	1	1	10	3	0.47619	1
GO:0060664_epithelial cell proliferation involved in salivary gland morphogenesis	7	21	0	1	11	9	0.47619	1
GO:0061438_renal system vasculature morphogenesis	6	15	3	1	10	1	0.47619	1
GO:0061439_kidney vasculature morphogenesis	6	15	3	1	10	1	0.47619	1
GO:0072007_mesangial cell differentiation	6	15	1	3	1	10	0.47619	1
GO:0002831_regulation of response to biotic stimulus	101	5050	1	0	2409	2640	0.477228	1
GO:0032318_regulation of Ras GTPase activity	217	23436	1	0	11256	12179	0.480329	1
GO:0034146_toll-like receptor 5 signaling pathway	65	2080	0	1	1080	999	0.480769	1
GO:0090197_positive regulation of chemokine secretion	8	28	3	1	21	3	0.481026	1
GO:0018393_internal peptidyl-lysine acetylation	114	6441	0	1	3323	3117	0.484086	1
GO:0040019_positive regulation of embryonic development	8	28	2	0	13	13	0.484127	1
GO:0018394_peptidyl-lysine acetylation	118	6903	0	1	3561	3341	0.484137	1
GO:0006473_protein acetylation	133	8778	0	1	4527	4250	0.484279	1
hsa05130_Pathogenic Escherichia coli infection	53	1378	0	1	710	667	0.484761	1
GO:0032869_cellular response to insulin stimulus	202	20301	1	0	9850	10450	0.485247	1
GO:0010985_negative regulation of lipoprotein particle clearance	6	15	2	0	7	6	0.485714	1
GO:0033539_fatty acid beta-oxidation using acyl-CoA dehydrogenase	6	15	2	0	7	6	0.485714	1
GO:0045072_regulation of interferon-gamma biosynthetic process	15	105	1	0	50	54	0.485714	1
GO:0016573_histone acetylation	111	6105	0	1	3134	2970	0.48665	1
GO:2000379_positive regulation of reactive oxygen species metabolic process	33	528	0	1	271	256	0.486742	1
GO:0045830_positive regulation of isotype switching	13	78	1	0	37	40	0.487179	1
GO:0007435_salivary gland morphogenesis	31	465	0	1	238	226	0.488172	1
GO:0008354_germ cell migration	10	45	1	0	21	23	0.488889	1
GO:0042535_positive regulation of tumor necrosis factor biosynthetic process	10	45	0	1	23	21	0.488889	1
GO:0009395_phospholipid catabolic process	27	351	0	1	178	172	0.492877	1
GO:0018205_peptidyl-lysine modification	159	12561	0	1	6359	6201	0.49375	1
GO:0033865_nucleoside bisphosphate metabolic process	34	561	1	0	276	284	0.493761	1
GO:0033875_ribonucleoside bisphosphate metabolic process	34	561	1	0	276	284	0.493761	1
GO:0034032_purine nucleoside bisphosphate metabolic process	34	561	1	0	276	284	0.493761	1
GO:0033630_positive regulation of cell adhesion mediated by integrin	14	91	0	2	44	45	0.494994	1
GO:0071295_cellular response to vitamin	15	105	1	0	51	53	0.495238	1
GO:0072600_establishment of protein localization to Golgi	14	91	0	2	42	47	0.497436	1
GO:0043543_protein acylation	164	13366	0	1	6685	6680	0.49985	1
GO:0043536_positive regulation of blood vessel endothelial cell migration	22	231	0	2	108	121	0.499944	1
GO:0032308_positive regulation of prostaglandin secretion	7	21	1	1	5	14	0.5	1
GO:0032372_negative regulation of sterol transport	9	36	2	0	19	15	0.5	1
GO:0032375_negative regulation of cholesterol transport	9	36	2	0	19	15	0.5	1
GO:0090002_establishment of protein localization to plasma membrane	86	3655	0	2	1766	1887	0.50043	1
GO:0072659_protein localization to plasma membrane	80	3160	0	2	1510	1648	0.500823	1
GO:0007009_plasma membrane organization	113	6328	0	2	2865	3461	0.504387	1
GO:0000301_retrograde transport, vesicle recycling within Golgi	14	91	0	2	39	50	0.504762	1
GO:0006958_complement activation, classical pathway	29	406	0	2	179	225	0.505771	1
GO:0006919_activation of cysteine-type endopeptidase activity involved in apoptotic process	84	3486	0	2	1520	1964	0.508043	1
GO:0035384_thioester biosynthetic process	34	561	2	0	319	240	0.509549	1
GO:0071616_acyl-CoA biosynthetic process	34	561	2	0	319	240	0.509549	1
GO:0051290_protein heterotetramerization	11	55	2	0	31	22	0.511111	1
GO:0072203_cell proliferation involved in metanephros development	11	55	0	2	22	31	0.511111	1
GO:0051150_regulation of smooth muscle cell differentiation	17	136	2	0	78	56	0.511983	1
GO:0031663_lipopolysaccharide-mediated signaling pathway	40	780	0	2	326	452	0.51284	1
hsa00120_Primary bile acid biosynthesis	16	120	0	2	48	70	0.515966	1
GO:0031346_positive regulation of cell projection organization	174	15051	0	2	6145	8904	0.516794	1
GO:0001676_long-chain fatty acid metabolic process	82	3321	0	2	1319	2000	0.521004	1
GO:0045922_negative regulation of fatty acid metabolic process	14	91	0	2	35	54	0.521368	1
GO:0002829_negative regulation of type 2 immune response	6	15	2	0	8	5	0.52381	1
GO:0007418_ventral midline development	5	10	3	1	2	4	0.52381	1
GO:0015671_oxygen transport	8	28	2	0	16	10	0.52381	1
GO:0031643_positive regulation of myelination	6	15	2	0	8	5	0.52381	1
GO:0070099_regulation of chemokine-mediated signaling pathway	6	15	0	2	5	8	0.52381	1
GO:2000737_negative regulation of stem cell differentiation	8	28	0	2	10	16	0.52381	1
GO:0060419_heart growth	52	1326	0	2	512	812	0.525578	1
GO:0006000_fructose metabolic process	11	55	0	2	20	33	0.52862	1
GO:0001101_response to acid	254	32131	0	2	12157	19972	0.529579	1
GO:0046834_lipid phosphorylation	19	171	2	0	106	63	0.531889	1
GO:0051653_spindle localization	25	300	0	2	111	187	0.532241	1
GO:0014031_mesenchymal cell development	92	4186	1	1	1324	2860	0.532922	1
GO:0051293_establishment of spindle localization	22	231	0	2	84	145	0.535178	1
GO:0003264_regulation of cardioblast proliferation	8	28	0	3	8	17	0.53602	1
GO:0003266_regulation of secondary heart field cardioblast proliferation	8	28	0	3	8	17	0.53602	1
GO:0006884_cell volume homeostasis	15	105	0	2	37	66	0.539194	1
GO:0045765_regulation of angiogenesis	162	13041	0	2	4651	8388	0.541066	1
GO:0045717_negative regulation of fatty acid biosynthetic process	10	45	0	3	16	26	0.542213	1
GO:0030238_male sex determination	11	55	0	3	18	34	0.543053	1
GO:0046415_urate metabolic process	11	55	0	3	19	33	0.543739	1
GO:0048712_negative regulation of astrocyte differentiation	11	55	0	3	17	35	0.544464	1
GO:0046503_glycerolipid catabolic process	33	528	0	2	184	342	0.545052	1
GO:0072073_kidney epithelium development	54	1431	0	2	499	930	0.545461	1
GO:0035584_calcium-mediated signaling using intracellular calcium source	12	66	0	3	23	40	0.546132	1
GO:0043271_negative regulation of ion transport	62	1891	0	2	655	1234	0.54696	1
GO:0061041_regulation of wound healing	92	4186	0	3	1456	2727	0.556021	1
GO:0032102_negative regulation of response to external stimulus	155	11935	2	1	4485	7447	0.560721	1
GO:0048715_negative regulation of oligodendrocyte differentiation	9	36	0	4	7	25	0.565775	1
GO:0015701_bicarbonate transport	27	351	2	1	139	209	0.566983	1
GO:0045910_negative regulation of DNA recombination	14	91	4	0	61	26	0.575077	1
GO:0070307_lens fiber cell development	10	45	1	2	24	18	0.577167	1
GO:0042116_macrophage activation	43	903	2	1	399	501	0.587724	1
GO:0007431_salivary gland development	35	595	1	2	329	263	0.588169	1
GO:0072141_renal interstitial cell development	6	15	1	4	4	6	0.6004	1
GO:0046886_positive regulation of hormone biosynthetic process	8	28	2	2	8	16	0.601465	1
GO:0042228_interleukin-8 biosynthetic process	13	78	2	2	25	49	0.605815	1
GO:0045414_regulation of interleukin-8 biosynthetic process	12	66	2	2	21	41	0.606167	1
GO:0072102_glomerulus morphogenesis	7	21	4	1	9	7	0.606467	1
GO:0051782_negative regulation of cell division	7	21	5	1	9	6	0.612616	1
GO:0001946_lymphangiogenesis	13	78	3	1	36	38	0.615065	1
GO:0051346_negative regulation of hydrolase activity	261	33930	2	2	12102	21824	0.620167	1
GO:0035272_exocrine system development	42	861	1	3	428	429	0.624136	1
GO:0072109_glomerular mesangium development	7	21	1	4	6	10	0.624355	1
GO:0006898_receptor-mediated endocytosis	151	11325	1	3	5224	6097	0.629399	1
GO:0032352_positive regulation of hormone metabolic process	11	55	3	2	20	30	0.639274	1
GO:0035886_vascular smooth muscle cell differentiation	12	66	2	3	35	26	0.647013	1
GO:0021511_spinal cord patterning	16	120	3	2	50	65	0.653616	1
GO:0006837_serotonin transport	14	91	3	2	38	48	0.654399	1
GO:0055006_cardiac cell development	41	820	1	4	302	513	0.656732	1
GO:0001920_negative regulation of receptor recycling	3	3	1	1	0	1	0.666667	1
GO:0021508_floor plate formation	3	3	1	1	0	1	0.666667	1
GO:0070168_negative regulation of biomineral tissue development	17	136	2	4	36	94	0.671617	1
GO:0045821_positive regulation of glycolysis	11	55	3	4	17	31	0.696049	1
GO:0006096_glycolysis	61	1830	4	3	842	981	0.7104	1
GO:0045766_positive regulation of angiogenesis	94	4371	2	6	1630	2733	0.718122	1
GO:0031639_plasminogen activation	15	105	11	3	65	26	0.752901	1

## Sheet: Muscle_Skeletal
Table S2(5): Fisher exact test results of the detected gene pairs by liquid association and Pearson correlation coefficient (PCC) for the tissue "Muscle Skeletal"
Module Annotation	m	M	n11	n21	n12	n22	p	p_BH
hsa00020_Citrate cycle (TCA cycle)	29	406	22	0	293	91	0.00637794	1
GO:0031397_negative regulation of protein ubiquitination	101	5050	0	4	3515	1531	0.00851305	1
GO:0044786_cell cycle DNA replication	38	703	0	3	555	145	0.00918167	1
GO:0032434_regulation of proteasomal ubiquitin-dependent protein catabolic process	64	2016	8	0	1133	875	0.0116531	1
GO:0042107_cytokine metabolic process	97	4656	4	0	1543	3109	0.0121558	1
GO:0042089_cytokine biosynthetic process	95	4465	4	0	1504	2957	0.012977	1
GO:0006732_coenzyme metabolic process	188	17578	19	6	8803	8750	0.0145818	1
GO:0010561_negative regulation of glycoprotein biosynthetic process	8	28	1	4	19	4	0.0148148	1
GO:0070365_hepatocyte differentiation	9	36	4	0	10	22	0.0169935	1
GO:0006099_tricarboxylic acid cycle	28	378	72	4	256	46	0.022173	1
hsa00310_Lysine degradation	50	1225	0	5	652	568	0.0221842	1
GO:0015791_polyol transport	5	10	2	0	0	8	0.0222222	1
GO:2000095_regulation of Wnt signaling pathway, planar cell polarity pathway	11	55	2	4	40	9	0.0231595	1
GO:0032731_positive regulation of interleukin-1 beta production	21	210	4	0	86	120	0.0324515	1
GO:0042035_regulation of cytokine biosynthetic process	85	3570	3	0	1196	2371	0.0378208	1
GO:0032732_positive regulation of interleukin-1 production	24	276	4	0	120	152	0.0396567	1
GO:0035304_regulation of protein dephosphorylation	17	136	0	3	88	45	0.0421813	1
GO:0032610_interleukin-1 alpha production	7	21	5	0	7	9	0.0451128	1
GO:0006733_oxidoreduction coenzyme metabolic process	60	1770	7	0	1030	733	0.0460581	1
GO:0034501_protein localization to kinetochore	7	21	0	2	16	3	0.047619	1
GO:0021522_spinal cord motor neuron differentiation	24	276	4	0	126	146	0.0480166	1
GO:0050907_detection of chemical stimulus involved in sensory perception	27	351	1	0	16	334	0.048433	1
GO:0006744_ubiquinone biosynthetic process	11	55	13	0	31	11	0.0497084	1
GO:0050702_interleukin-1 beta secretion	21	210	3	0	75	132	0.05	1
GO:0033210_leptin-mediated signaling pathway	6	15	2	0	2	11	0.0571429	1
GO:0002703_regulation of leukocyte mediated immunity	108	5778	4	0	2856	2918	0.0599644	1
GO:0001895_retina homeostasis	38	703	2	0	178	523	0.065288	1
GO:0010457_centriole-centriole cohesion	4	6	0	2	4	0	0.0666667	1
GO:0060993_kidney morphogenesis	39	741	3	0	305	433	0.0714029	1
GO:0060911_cardiac cell fate commitment	8	28	1	0	1	26	0.0714286	1
GO:0048469_cell maturation	114	6441	3	0	2700	3738	0.0738581	1
GO:0050706_regulation of interleukin-1 beta secretion	18	153	3	0	63	87	0.0781853	1
GO:0060413_atrial septum morphogenesis	10	45	2	0	11	32	0.0787879	1
GO:0009123_nucleoside monophosphate metabolic process	221	24310	0	3	13849	10458	0.0796698	1
GO:0051348_negative regulation of transferase activity	190	17955	17	9	8613	9316	0.0808328	1
GO:0009886_post-embryonic morphogenesis	7	21	3	0	7	11	0.0902256	1
GO:0070936_protein K48-linked ubiquitination	41	820	1	5	460	354	0.091736	1
GO:0003283_atrial septum development	13	78	2	0	22	54	0.0919081	1
GO:0000959_mitochondrial RNA metabolic process	18	153	6	0	94	53	0.093099	1
GO:0050718_positive regulation of interleukin-1 beta secretion	16	120	3	0	52	65	0.0934162	1
GO:0050704_regulation of interleukin-1 secretion	20	190	3	0	84	103	0.0942027	1
GO:0050912_detection of chemical stimulus involved in sensory perception of taste	18	153	1	0	14	138	0.0980392	1
GO:0050716_positive regulation of interleukin-1 secretion	17	136	3	0	61	72	0.10161	1
GO:1901663_quinone biosynthetic process	12	66	10	0	40	16	0.102435	1
GO:0031047_gene silencing by RNA	55	1485	7	0	965	513	0.103311	1
GO:0031365_N-terminal protein amino acid modification	22	231	0	3	122	106	0.103528	1
GO:0003009_skeletal muscle contraction	26	325	0	3	171	151	0.105299	1
GO:0010453_regulation of cell fate commitment	25	300	2	0	98	200	0.110368	1
GO:0009755_hormone-mediated signaling pathway	37	666	2	0	222	442	0.112786	1
GO:0014829_vascular smooth muscle contraction	14	91	2	0	29	60	0.113553	1
GO:0034243_regulation of transcription elongation from RNA polymerase II promoter	18	153	0	2	101	50	0.114035	1
hsa00280_Valine, leucine and isoleucine degradation	44	946	8	0	650	288	0.114767	1
hsa05206_MicroRNAs in cancer	144	10296	3	0	5088	5205	0.120858	1
GO:0045649_regulation of macrophage differentiation	19	171	1	6	80	84	0.120936	1
GO:0006743_ubiquinone metabolic process	12	66	16	2	33	15	0.122213	1
GO:0051784_negative regulation of nuclear division	56	1540	4	0	825	711	0.128921	1
GO:0010719_negative regulation of epithelial to mesenchymal transition	14	91	2	0	31	58	0.128938	1
GO:0000738_DNA catabolic process, exonucleolytic	17	136	2	5	77	52	0.12971	1
GO:0051451_myoblast migration	5	10	0	2	6	2	0.133333	1
GO:0035904_aorta development	22	231	2	0	83	146	0.134387	1
GO:0048505_regulation of timing of cell differentiation	9	36	0	5	13	18	0.136292	1
GO:0060456_positive regulation of digestive system process	9	36	1	0	4	31	0.138889	1
GO:0060425_lung morphogenesis	34	561	2	0	208	351	0.139706	1
GO:0050906_detection of stimulus involved in sensory perception	58	1653	1	0	234	1418	0.142166	1
GO:0032780_negative regulation of ATPase activity	6	15	0	2	9	4	0.142857	1
GO:0090197_positive regulation of chemokine secretion	8	28	0	2	17	9	0.145503	1
GO:0006368_transcription elongation from RNA polymerase II promoter	79	3081	1	2	2330	748	0.148829	1
GO:0042659_regulation of cell fate specification	16	120	2	0	45	73	0.151401	1
hsa04978_Mineral absorption	48	1128	0	4	453	671	0.153573	1
GO:0045839_negative regulation of mitosis	48	1128	4	0	673	451	0.154644	1
GO:0042773_ATP synthesis coupled electron transport	47	1081	0	1	912	168	0.156337	1
GO:0042775_mitochondrial ATP synthesis coupled electron transport	47	1081	0	1	912	168	0.156337	1
GO:0007422_peripheral nervous system development	66	2145	0	4	849	1292	0.157457	1
GO:0008210_estrogen metabolic process	14	91	2	0	35	54	0.162637	1
GO:0034139_regulation of toll-like receptor 3 signaling pathway	4	6	1	0	0	5	0.166667	1
GO:2000781_positive regulation of double-strand break repair	4	6	1	0	0	5	0.166667	1
GO:0010824_regulation of centrosome duplication	17	136	5	0	85	46	0.166716	1
GO:0006836_neurotransmitter transport	115	6555	2	0	2685	3868	0.167994	1
GO:0002327_immature B cell differentiation	7	21	2	0	7	12	0.171429	1
GO:0035307_positive regulation of protein dephosphorylation	14	91	0	2	53	36	0.171673	1
GO:0060840_artery development	50	1225	4	1	524	696	0.171852	1
GO:0032210_regulation of telomere maintenance via telomerase	8	28	0	2	16	10	0.174603	1
GO:0051702_interaction with symbiont	27	351	2	0	145	204	0.174701	1
GO:0009593_detection of chemical stimulus	55	1485	2	3	231	1249	0.177404	1
GO:0046459_short-chain fatty acid metabolic process	14	91	8	2	44	37	0.178949	1
GO:0001822_kidney development	189	17766	2	0	7547	10217	0.180537	1
GO:0021517_ventral spinal cord development	29	406	2	0	171	233	0.180965	1
GO:0034968_histone lysine methylation	56	1540	2	3	1052	483	0.183964	1
GO:0030261_chromosome condensation	27	351	2	0	149	200	0.184371	1
GO:0048477_oogenesis	51	1275	2	1	350	922	0.186362	1
GO:0007269_neurotransmitter secretion	89	3916	2	0	1704	2210	0.189727	1
GO:0010107_potassium ion import	7	21	1	0	3	17	0.190476	1
GO:0032875_regulation of DNA endoreduplication	7	21	0	1	17	3	0.190476	1
GO:0042023_DNA endoreduplication	7	21	0	1	17	3	0.190476	1
GO:0045742_positive regulation of epidermal growth factor receptor signaling pathway	17	136	1	0	25	110	0.191176	1
GO:0007005_mitochondrion organization	284	40186	1	4	21193	18988	0.195905	1
GO:0001558_regulation of cell growth	281	39340	2	0	17474	21864	0.197334	1
GO:0010563_negative regulation of phosphorus metabolic process	307	46971	2	0	20934	26035	0.198663	1
GO:0045936_negative regulation of phosphate metabolic process	307	46971	2	0	20934	26035	0.198663	1
GO:2000096_positive regulation of Wnt signaling pathway, planar cell polarity pathway	5	10	0	1	8	1	0.2	1
GO:2000104_negative regulation of DNA-dependent DNA replication	11	55	0	1	44	10	0.2	1
GO:0051882_mitochondrial depolarization	14	91	2	0	40	49	0.210256	1
GO:0030308_negative regulation of cell growth	133	8778	2	0	4047	4729	0.212739	1
GO:2000300_regulation of synaptic vesicle exocytosis	7	21	2	0	8	11	0.214286	1
GO:0032330_regulation of chondrocyte differentiation	38	703	2	0	324	377	0.214688	1
GO:0040034_regulation of development, heterochronic	10	45	1	6	17	21	0.215	1
GO:0051186_cofactor metabolic process	243	29403	4	1	14592	14806	0.215402	1
GO:0021515_cell differentiation in spinal cord	31	465	2	0	215	248	0.217241	1
GO:0030098_lymphocyte differentiation	233	27028	2	0	12634	14392	0.218561	1
GO:0031663_lipopolysaccharide-mediated signaling pathway	39	741	0	2	392	347	0.22149	1
GO:0048148_behavioral response to cocaine	10	45	1	0	9	35	0.222222	1
GO:2000515_negative regulation of CD4-positive, alpha-beta T cell activation	8	28	3	0	11	14	0.222222	1
GO:0061035_regulation of cartilage development	50	1225	2	0	576	647	0.222426	1
GO:0051656_establishment of organelle localization	193	18528	5	1	9750	8772	0.222621	1
GO:0042181_ketone biosynthetic process	29	406	2	0	190	214	0.223025	1
GO:0043623_cellular protein complex assembly	330	54285	2	0	25647	28636	0.22324	1
GO:0045494_photoreceptor cell maintenance	19	171	4	3	53	111	0.223616	1
GO:0016064_immunoglobulin mediated immune response	87	3741	2	0	1772	1967	0.224803	1
GO:0018209_peptidyl-serine modification	141	9870	2	0	4681	5187	0.225095	1
GO:0051155_positive regulation of striated muscle cell differentiation	22	231	2	0	108	121	0.225673	1
GO:0021794_thalamus development	8	28	0	3	13	12	0.22619	1
hsa04210_Apoptosis	80	3160	5	1	1700	1454	0.227096	1
GO:0000963_mitochondrial RNA processing	6	15	6	0	6	3	0.228571	1
GO:0003352_regulation of cilium movement	6	15	3	0	6	6	0.228571	1
GO:0017157_regulation of exocytosis	77	2926	2	0	1407	1517	0.2318	1
GO:0002443_leukocyte mediated immunity	211	22155	2	0	10701	11452	0.233371	1
GO:0002449_lymphocyte mediated immunity	165	13530	2	0	6568	6960	0.235777	1
GO:0090162_establishment of epithelial cell polarity	11	55	0	2	28	25	0.236364	1
GO:0018105_peptidyl-serine phosphorylation	130	8385	2	0	4078	4305	0.236733	1
GO:0050909_sensory perception of taste	39	741	1	0	175	565	0.237517	1
GO:0070206_protein trimerization	30	435	5	1	240	189	0.238018	1
GO:0060544_regulation of necroptotic process	8	28	3	0	13	12	0.238095	1
hsa04920_Adipocytokine signaling pathway	63	1953	0	2	993	958	0.241495	1
GO:1901186_positive regulation of ERBB signaling pathway	18	153	1	0	36	116	0.24183	1
GO:0002889_regulation of immunoglobulin mediated immune response	33	528	2	0	258	268	0.242007	1
GO:0060999_positive regulation of dendritic spine development	15	105	3	0	51	51	0.243407	1
GO:0014824_artery smooth muscle contraction	7	21	2	1	5	13	0.247368	1
GO:0021533_cell differentiation in hindbrain	19	171	0	3	81	87	0.247678	1
GO:0014850_response to muscle activity	11	55	3	0	28	24	0.248485	1
GO:0006303_double-strand break repair via nonhomologous end joining	16	120	0	1	90	29	0.25	1
GO:0009265_2'-deoxyribonucleotide biosynthetic process	9	36	0	1	27	8	0.25	1
GO:0046385_deoxyribose phosphate biosynthetic process	9	36	0	1	27	8	0.25	1
GO:0048261_negative regulation of receptor-mediated endocytosis	9	36	3	0	18	15	0.25	1
GO:0045773_positive regulation of axon extension	25	300	0	3	141	156	0.250201	1
GO:0045017_glycerolipid biosynthetic process	211	22155	3	0	11278	10874	0.250219	1
GO:0002819_regulation of adaptive immune response	102	5151	3	0	2642	2506	0.250401	1
GO:0002822_regulation of adaptive immune response based on somatic recombination of immune receptors built from immunoglobulin superfamily domains	93	4278	3	0	2211	2064	0.250747	1
hsa04530_Tight junction	127	8001	0	3	3820	4178	0.251433	1
GO:0046632_alpha-beta T cell differentiation	67	2211	0	3	1033	1175	0.252888	1
GO:0005977_glycogen metabolic process	67	2211	0	3	1030	1178	0.25316	1
GO:0006073_cellular glucan metabolic process	68	2278	0	3	1052	1223	0.254048	1
GO:0044042_glucan metabolic process	68	2278	0	3	1052	1223	0.254048	1
GO:0042787_protein ubiquitination involved in ubiquitin-dependent protein catabolic process	67	2211	3	0	1217	991	0.25771	1
GO:0072350_tricarboxylic acid metabolic process	13	78	3	0	42	33	0.258242	1
GO:0070371_ERK1 and ERK2 cascade	135	9045	0	3	3940	5102	0.262361	1
GO:0006354_DNA-templated transcription, elongation	113	6328	0	1	4652	1675	0.264855	1
GO:0051606_detection of stimulus	202	20301	1	0	5378	14922	0.264962	1
GO:0030033_microvillus assembly	6	15	1	0	3	11	0.266667	1
GO:0030917_midbrain-hindbrain boundary development	6	15	0	1	11	3	0.266667	1
GO:0034086_maintenance of sister chromatid cohesion	6	15	0	1	11	3	0.266667	1
GO:0034088_maintenance of mitotic sister chromatid cohesion	6	15	0	1	11	3	0.266667	1
GO:0009066_aspartate family amino acid metabolic process	36	630	0	3	264	363	0.268499	1
GO:0002016_regulation of blood volume by renin-angiotensin	8	28	3	1	8	16	0.269353	1
GO:0042493_response to drug	337	56616	0	3	23753	32860	0.269406	1
GO:0009064_glutamine family amino acid metabolic process	59	1711	5	2	813	891	0.269471	1
GO:0003044_regulation of systemic arterial blood pressure mediated by a chemical signal	34	561	0	3	233	325	0.270206	1
GO:0042987_amyloid precursor protein catabolic process	12	66	3	0	37	26	0.272727	1
GO:0033673_negative regulation of kinase activity	178	15753	13	8	7559	8173	0.274591	1
GO:0007606_sensory perception of chemical stimulus	68	2278	1	1	338	1938	0.275539	1
hsa04622_RIG-I-like receptor signaling pathway	49	1176	3	0	695	478	0.275632	1
GO:2000573_positive regulation of DNA biosynthetic process	9	36	0	1	26	9	0.277778	1
GO:0000082_G1/S transition of mitotic cell cycle	224	24976	3	0	14944	10029	0.279051	1
GO:0007584_response to nutrient	147	10731	0	3	4265	6463	0.281485	1
GO:0019098_reproductive behavior	23	253	1	0	71	181	0.284585	1
GO:0045841_negative regulation of mitotic metaphase/anaphase transition	39	741	8	1	498	234	0.285386	1
GO:1902100_negative regulation of metaphase/anaphase transition of cell cycle	39	741	8	1	498	234	0.285386	1
GO:0001842_neural fold formation	7	21	1	0	5	15	0.285714	1
GO:0006336_DNA replication-independent nucleosome assembly	22	231	0	1	165	65	0.285714	1
GO:0006607_NLS-bearing protein import into nucleus	14	91	0	1	65	25	0.285714	1
GO:0033079_immature T cell proliferation	7	21	1	0	5	15	0.285714	1
GO:0033145_positive regulation of intracellular steroid hormone receptor signaling pathway	8	28	0	1	20	7	0.285714	1
GO:0033504_floor plate development	7	21	1	0	5	15	0.285714	1
GO:0034080_CENP-A containing nucleosome assembly at centromere	22	231	0	1	165	65	0.285714	1
GO:0034724_DNA replication-independent nucleosome organization	22	231	0	1	165	65	0.285714	1
GO:0010611_regulation of cardiac muscle hypertrophy	22	231	0	3	89	139	0.286392	1
GO:0034508_centromere complex assembly	34	561	0	1	400	160	0.286988	1
hsa04742_Taste transduction	35	595	1	0	170	424	0.287395	1
GO:0003073_regulation of systemic arterial blood pressure	66	2145	0	3	829	1313	0.288328	1
GO:0051571_positive regulation of histone H3-K4 methylation	10	45	0	1	32	12	0.288889	1
GO:0090312_positive regulation of protein deacetylation	11	55	4	0	33	18	0.291147	1
GO:0008206_bile acid metabolic process	36	630	1	0	184	445	0.293651	1
GO:0014743_regulation of muscle hypertrophy	23	253	0	3	95	155	0.293714	1
GO:0002329_pre-B cell differentiation	5	10	1	0	2	7	0.3	1
GO:0006068_ethanol catabolic process	5	10	1	0	2	7	0.3	1
GO:0010940_positive regulation of necrotic cell death	5	10	1	0	2	7	0.3	1
GO:0015867_ATP transport	5	10	1	0	2	7	0.3	1
GO:0032876_negative regulation of DNA endoreduplication	5	10	0	1	7	2	0.3	1
GO:0045578_negative regulation of B cell differentiation	5	10	0	1	7	2	0.3	1
GO:0048341_paraxial mesoderm formation	5	10	1	0	2	7	0.3	1
GO:0051414_response to cortisol	5	10	0	1	7	2	0.3	1
GO:0090383_phagosome acidification	5	10	1	0	2	7	0.3	1
GO:2000644_regulation of receptor catabolic process	5	10	1	0	2	7	0.3	1
GO:0032392_DNA geometric change	47	1081	0	1	755	325	0.301573	1
GO:1901606_alpha-amino acid catabolic process	81	3240	2	6	1485	1747	0.301674	1
GO:0000070_mitotic sister chromatid segregation	53	1378	3	0	868	507	0.301825	1
GO:0021536_diencephalon development	89	3916	0	4	1435	2477	0.303588	1
GO:0000726_non-recombinational repair	19	171	0	1	119	51	0.304094	1
GO:0002679_respiratory burst involved in defense response	9	36	1	0	10	25	0.305556	1
GO:0032784_regulation of DNA-templated transcription, elongation	36	630	0	1	436	193	0.307937	1
GO:0032508_DNA duplex unwinding	46	1035	0	1	715	319	0.309179	1
GO:0030071_regulation of mitotic metaphase/anaphase transition	47	1081	4	0	726	351	0.310588	1
GO:1902099_regulation of metaphase/anaphase transition of cell cycle	47	1081	4	0	726	351	0.310588	1
GO:0003230_cardiac atrium development	25	300	1	0	95	204	0.32	1
GO:0006469_negative regulation of protein kinase activity	166	13695	10	6	6631	7048	0.32068	1
GO:0007140_male meiosis	31	465	1	0	153	311	0.331183	1
GO:0002035_brain renin-angiotensin system	4	6	1	0	1	4	0.333333	1
GO:0003051_angiotensin-mediated drinking behavior	3	3	1	0	0	2	0.333333	1
GO:0003164_His-Purkinje system development	3	3	1	0	0	2	0.333333	1
GO:0003166_bundle of His development	3	3	1	0	0	2	0.333333	1
GO:0003419_growth plate cartilage chondrocyte proliferation	3	3	1	0	0	2	0.333333	1
GO:0006065_UDP-glucuronate biosynthetic process	3	3	1	0	0	2	0.333333	1
GO:0006782_protoporphyrinogen IX biosynthetic process	9	36	0	1	24	11	0.333333	1
GO:0009236_cobalamin biosynthetic process	3	3	1	0	0	2	0.333333	1
GO:0015014_heparan sulfate proteoglycan biosynthetic process, polysaccharide chain biosynthetic process	3	3	0	1	2	0	0.333333	1
GO:0031641_regulation of myelination	22	231	1	0	76	154	0.333333	1
GO:0032206_positive regulation of telomere maintenance	4	6	0	1	4	1	0.333333	1
GO:0032512_regulation of protein phosphatase type 2B activity	4	6	1	0	1	4	0.333333	1
GO:0033314_mitotic DNA replication checkpoint	3	3	0	1	2	0	0.333333	1
GO:0033567_DNA replication, Okazaki fragment processing	4	6	1	0	1	4	0.333333	1
GO:0035696_monocyte extravasation	3	3	1	0	0	2	0.333333	1
GO:0035747_natural killer cell chemotaxis	4	6	0	1	4	1	0.333333	1
GO:0040009_regulation of growth rate	3	3	1	0	0	2	0.333333	1
GO:0043137_DNA replication, removal of RNA primer	4	6	1	0	1	4	0.333333	1
GO:0044154_histone H3-K14 acetylation	3	3	0	1	2	0	0.333333	1
GO:0045919_positive regulation of cytolysis	4	6	1	0	1	4	0.333333	1
GO:0050705_regulation of interleukin-1 alpha secretion	3	3	1	0	0	2	0.333333	1
GO:0050717_positive regulation of interleukin-1 alpha secretion	3	3	1	0	0	2	0.333333	1
GO:0051324_prophase	4	6	0	1	4	1	0.333333	1
GO:0051387_negative regulation of neurotrophin TRK receptor signaling pathway	3	3	1	0	0	2	0.333333	1
GO:0051481_negative regulation of cytosolic calcium ion concentration	6	15	1	0	4	10	0.333333	1
GO:0051835_positive regulation of synapse structural plasticity	4	6	1	0	1	4	0.333333	1
GO:0070671_response to interleukin-12	4	6	1	0	1	4	0.333333	1
GO:0070863_positive regulation of protein exit from endoplasmic reticulum	3	3	1	0	0	2	0.333333	1
GO:0071503_response to heparin	4	6	0	1	4	1	0.333333	1
GO:0071504_cellular response to heparin	4	6	0	1	4	1	0.333333	1
GO:0072191_ureter smooth muscle development	3	3	1	0	0	2	0.333333	1
GO:0072193_ureter smooth muscle cell differentiation	3	3	1	0	0	2	0.333333	1
GO:0090037_positive regulation of protein kinase C signaling	6	15	1	0	4	10	0.333333	1
GO:0090074_negative regulation of protein homodimerization activity	3	3	1	0	0	2	0.333333	1
GO:0001946_lymphangiogenesis	13	78	1	0	25	52	0.333333	1
GO:0033148_positive regulation of intracellular estrogen receptor signaling pathway	7	21	0	1	14	6	0.333333	1
GO:0071679_commissural neuron axon guidance	7	21	0	1	14	6	0.333333	1
GO:2000465_regulation of glycogen (starch) synthase activity	7	21	0	1	14	6	0.333333	1
GO:0032649_regulation of interferon-gamma production	67	2211	1	0	738	1472	0.334238	1
GO:1901099_negative regulation of signal transduction in absence of ligand	28	378	1	0	126	251	0.335979	1
GO:2001240_negative regulation of extrinsic apoptotic signaling pathway in absence of ligand	28	378	1	0	126	251	0.335979	1
GO:0045622_regulation of T-helper cell differentiation	20	190	1	0	63	126	0.336842	1
GO:0000725_recombinational repair	63	1953	0	1	1295	657	0.336918	1
GO:0031055_chromatin remodeling at centromere	24	276	0	1	183	92	0.336957	1
GO:0000724_double-strand break repair via homologous recombination	62	1891	0	1	1253	637	0.337388	1
GO:0006699_bile acid biosynthetic process	23	253	1	0	85	167	0.339921	1
GO:0032609_interferon-gamma production	77	2926	1	0	998	1927	0.341422	1
GO:0006984_ER-nucleus signaling pathway	97	4656	0	1	3056	1599	0.343643	1
GO:0005513_detection of calcium ion	11	55	1	0	18	36	0.345455	1
GO:0050910_detection of mechanical stimulus involved in sensory perception of sound	11	55	1	0	18	36	0.345455	1
GO:0015012_heparan sulfate proteoglycan biosynthetic process	18	153	0	1	100	52	0.346405	1
GO:0061098_positive regulation of protein tyrosine kinase activity	23	253	1	0	87	165	0.347826	1
GO:0048753_pigment granule organization	16	120	0	1	78	41	0.35	1
GO:0032438_melanosome organization	15	105	0	1	68	36	0.352381	1
hsa03030_DNA replication	36	630	4	2	498	126	0.352471	1
GO:0001823_mesonephros development	18	153	1	0	53	99	0.352941	1
GO:0046006_regulation of activated T cell proliferation	26	325	1	0	114	210	0.353846	1
GO:0030201_heparan sulfate proteoglycan metabolic process	22	231	0	1	149	81	0.354978	1
GO:0009130_pyrimidine nucleoside monophosphate biosynthetic process	12	66	2	3	39	22	0.358868	1
GO:0003215_cardiac right ventricle morphogenesis	13	78	1	0	27	50	0.358974	1
GO:0007281_germ cell development	121	7260	1	0	2613	4646	0.360055	1
GO:0030852_regulation of granulocyte differentiation	15	105	1	3	52	49	0.362922	1
GO:0070585_protein localization to mitochondrion	54	1431	0	1	908	522	0.365479	1
GO:0010644_cell communication by electrical coupling	16	120	1	0	43	76	0.366667	1
GO:0006626_protein targeting to mitochondrion	52	1326	0	1	839	486	0.36727	1
GO:0007498_mesoderm development	92	4186	1	0	1549	2636	0.370282	1
GO:0006067_ethanol metabolic process	13	78	1	0	28	49	0.371795	1
GO:0035909_aorta morphogenesis	20	190	1	0	70	119	0.373684	1
GO:0009994_oocyte differentiation	31	465	1	1	96	367	0.374045	1
GO:0015672_monovalent inorganic cation transport	293	42778	1	0	16036	26741	0.374889	1
hsa00640_Propanoate metabolism	31	465	4	1	243	217	0.377192	1
GO:0008038_neuron recognition	25	300	0	1	186	113	0.38	1
GO:0071322_cellular response to carbohydrate stimulus	45	990	1	0	376	613	0.380808	1
GO:0031340_positive regulation of vesicle fusion	7	21	1	0	7	13	0.380952	1
GO:0071326_cellular response to monosaccharide stimulus	36	630	1	0	239	390	0.380952	1
GO:0030851_granulocyte differentiation	27	351	1	4	156	190	0.385385	1
GO:0001502_cartilage condensation	18	153	1	0	58	94	0.385621	1
GO:0043486_histone exchange	28	378	0	1	232	145	0.386243	1
GO:0060603_mammary gland duct morphogenesis	36	630	1	0	243	386	0.387302	1
GO:0031952_regulation of protein autophosphorylation	26	325	1	4	143	177	0.38742	1
GO:0061180_mammary gland epithelium development	59	1711	1	0	663	1047	0.388077	1
GO:0048340_paraxial mesoderm morphogenesis	9	36	1	0	13	22	0.388889	1
GO:0008299_isoprenoid biosynthetic process	23	253	1	0	98	154	0.391304	1
GO:0044706_multi-multicellular organism process	176	15400	1	0	6026	9373	0.391364	1
GO:0071331_cellular response to hexose stimulus	35	595	1	0	232	362	0.391597	1
GO:0043586_tongue development	18	153	1	0	59	93	0.392157	1
GO:0034333_adherens junction assembly	55	1485	4	1	829	651	0.392639	1
GO:1901030_positive regulation of mitochondrial outer membrane permeabilization involved in apoptotic signaling pathway	8	28	0	1	17	10	0.392857	1
GO:0002825_regulation of T-helper 1 type immune response	18	153	1	0	60	92	0.398693	1
GO:0006598_polyamine catabolic process	5	10	1	0	3	6	0.4	1
GO:0009191_ribonucleoside diphosphate catabolic process	6	15	1	0	5	9	0.4	1
GO:0009221_pyrimidine deoxyribonucleotide biosynthetic process	6	15	0	1	9	5	0.4	1
GO:0010972_negative regulation of G2/M transition of mitotic cell cycle	6	15	0	1	9	5	0.4	1
GO:0015813_L-glutamate transport	16	120	1	0	47	72	0.4	1
GO:0016557_peroxisome membrane biogenesis	4	6	2	1	0	3	0.4	1
GO:0021957_corticospinal tract morphogenesis	5	10	0	1	6	3	0.4	1
GO:0030948_negative regulation of vascular endothelial growth factor receptor signaling pathway	6	15	1	0	5	9	0.4	1
GO:0031017_exocrine pancreas development	5	10	1	0	3	6	0.4	1
GO:0031936_negative regulation of chromatin silencing	6	15	1	0	5	9	0.4	1
GO:0032762_mast cell cytokine production	5	10	1	0	3	6	0.4	1
GO:0045091_regulation of single stranded viral RNA replication via double stranded DNA intermediate	6	15	0	1	9	5	0.4	1
GO:0046398_UDP-glucuronate metabolic process	4	6	2	0	1	3	0.4	1
GO:0050703_interleukin-1 alpha secretion	4	6	3	0	1	2	0.4	1
GO:0060294_cilium movement involved in cell motility	4	6	2	0	1	3	0.4	1
GO:0060295_regulation of cilium movement involved in cell motility	4	6	2	0	1	3	0.4	1
GO:0060296_regulation of cilium beat frequency involved in ciliary motility	4	6	2	0	1	3	0.4	1
GO:0060561_apoptotic process involved in morphogenesis	21	210	1	0	83	126	0.4	1
GO:0060836_lymphatic endothelial cell differentiation	6	15	1	0	5	9	0.4	1
GO:0070269_pyroptosis	4	6	3	0	1	2	0.4	1
GO:0070528_protein kinase C signaling	20	190	1	0	75	114	0.4	1
GO:0090073_positive regulation of protein homodimerization activity	6	15	1	0	5	9	0.4	1
GO:1902019_regulation of ciliary cell motility	4	6	2	0	1	3	0.4	1
GO:1902750_negative regulation of cell cycle G2/M phase transition	6	15	0	1	9	5	0.4	1
GO:2000674_regulation of type B pancreatic cell apoptotic process	6	15	0	1	9	5	0.4	1
GO:0007565_female pregnancy	140	9730	1	0	3910	5819	0.401953	1
GO:0060444_branching involved in mammary gland duct morphogenesis	26	325	1	0	130	194	0.403077	1
hsa05322_Systemic lupus erythematosus	81	3240	1	0	1305	1934	0.403086	1
GO:0060411_cardiac septum morphogenesis	41	820	1	0	330	489	0.403659	1
GO:0006766_vitamin metabolic process	114	6441	1	0	2610	3830	0.405372	1
GO:0003279_cardiac septum development	55	1485	1	0	601	883	0.405387	1
GO:1902742_apoptotic process involved in development	23	253	1	0	102	150	0.407115	1
GO:2000278_regulation of DNA biosynthetic process	16	120	0	1	71	48	0.408333	1
GO:0006493_protein O-linked glycosylation	65	2080	1	0	849	1230	0.408654	1
GO:0050764_regulation of phagocytosis	42	861	0	1	509	351	0.408827	1
GO:0007045_cell-substrate adherens junction assembly	48	1128	4	1	656	467	0.409706	1
GO:0048041_focal adhesion assembly	48	1128	4	1	656	467	0.409706	1
GO:0060443_mammary gland morphogenesis	48	1128	1	0	464	663	0.412234	1
GO:0006783_heme biosynthetic process	21	210	0	1	123	86	0.414286	1
GO:0042129_regulation of T cell proliferation	106	5565	1	0	2308	3256	0.414915	1
GO:0021953_central nervous system neuron differentiation	118	6903	1	0	2874	4028	0.416486	1
GO:0072657_protein localization to membrane	266	35245	0	1	20565	14679	0.416513	1
GO:0009135_purine nucleoside diphosphate metabolic process	9	36	1	0	14	21	0.416667	1
GO:0009179_purine ribonucleoside diphosphate metabolic process	9	36	1	0	14	21	0.416667	1
GO:0060632_regulation of microtubule-based movement	9	36	1	0	14	21	0.416667	1
GO:0008354_germ cell migration	11	55	0	1	32	22	0.418182	1
GO:0048569_post-embryonic organ development	11	55	1	0	22	32	0.418182	1
GO:0051851_modification by host of symbiont morphology or physiology	22	231	1	0	96	134	0.419913	1
GO:0034453_microtubule anchoring	36	630	0	1	365	264	0.420635	1
GO:0002922_positive regulation of humoral immune response	10	45	1	0	18	26	0.422222	1
GO:0045843_negative regulation of striated muscle tissue development	16	120	1	0	50	69	0.425	1
GO:1901862_negative regulation of muscle tissue development	16	120	1	0	50	69	0.425	1
GO:0009161_ribonucleoside monophosphate metabolic process	210	21945	0	1	12607	9337	0.425518	1
GO:0006909_phagocytosis	160	12720	0	1	7305	5414	0.425708	1
GO:0006637_acyl-CoA metabolic process	65	2080	4	2	964	1110	0.42594	1
GO:0035383_thioester metabolic process	65	2080	4	2	964	1110	0.42594	1
GO:0010212_response to ionizing radiation	115	6555	0	1	3761	2793	0.42624	1
GO:0010591_regulation of lamellipodium assembly	17	136	0	1	78	57	0.426471	1
GO:0070536_protein K63-linked deubiquitination	17	136	0	1	78	57	0.426471	1
GO:0043370_regulation of CD4-positive, alpha-beta T cell differentiation	26	325	1	0	138	186	0.427692	1
GO:0046034_ATP metabolic process	173	14878	0	1	8502	6375	0.428552	1
GO:0009134_nucleoside diphosphate catabolic process	7	21	1	0	8	12	0.428571	1
GO:0031620_regulation of fever generation	8	28	1	0	11	16	0.428571	1
GO:0031622_positive regulation of fever generation	7	21	1	0	8	12	0.428571	1
GO:0019695_choline metabolic process	7	21	0	1	12	8	0.428571	1
GO:0035965_cardiolipin acyl-chain remodeling	7	21	0	1	12	8	0.428571	1
GO:0048339_paraxial mesoderm development	14	91	1	0	38	52	0.428571	1
GO:0060484_lung-associated mesenchyme development	7	21	0	1	12	8	0.428571	1
GO:0050798_activated T cell proliferation	32	496	1	0	212	283	0.429435	1
GO:0035137_hindlimb morphogenesis	34	561	1	0	240	320	0.42959	1
GO:0009126_purine nucleoside monophosphate metabolic process	199	19701	0	1	11211	8489	0.430943	1
GO:0033135_regulation of peptidyl-serine phosphorylation	67	2211	1	0	952	1258	0.431027	1
GO:0009167_purine ribonucleoside monophosphate metabolic process	198	19503	0	1	11094	8408	0.431164	1
GO:0048635_negative regulation of muscle organ development	18	153	1	0	65	87	0.431373	1
GO:0045880_positive regulation of smoothened signaling pathway	20	190	0	1	108	81	0.431579	1
GO:0048599_oocyte development	32	496	1	1	121	373	0.43181	1
GO:0002705_positive regulation of leukocyte mediated immunity	55	1485	1	0	647	837	0.436364	1
GO:0031112_positive regulation of microtubule polymerization or depolymerization	15	105	1	0	45	59	0.438095	1
hsa00410_beta-Alanine metabolism	29	406	1	0	177	228	0.438424	1
GO:0060350_endochondral bone morphogenesis	46	1035	1	0	453	581	0.438647	1
GO:0032793_positive regulation of CREB transcription factor activity	12	66	0	1	37	28	0.439394	1
GO:0010595_positive regulation of endothelial cell migration	51	1275	0	1	713	561	0.440784	1
GO:0045926_negative regulation of growth	186	17205	1	0	7594	9610	0.441441	1
GO:0050864_regulation of B cell activation	82	3321	0	1	1853	1467	0.442036	1
GO:0006767_water-soluble vitamin metabolic process	85	3570	1	0	1581	1988	0.443137	1
GO:0006323_DNA packaging	123	7503	1	0	3325	4177	0.443289	1
hsa04330_Notch signaling pathway	46	1035	0	1	576	458	0.443478	1
GO:0002181_cytoplasmic translation	9	36	0	1	20	15	0.444444	1
GO:0030011_maintenance of cell polarity	5	10	0	2	5	3	0.444444	1
GO:0070989_oxidative demethylation	9	36	0	1	20	15	0.444444	1
GO:0002347_response to tumor cell	10	45	1	0	19	25	0.444444	1
GO:0050670_regulation of lymphocyte proliferation	145	10440	1	0	4639	5800	0.444444	1
GO:0016049_cell growth	350	61075	1	0	27194	33880	0.445272	1
GO:0014015_positive regulation of gliogenesis	29	406	0	1	225	180	0.445813	1
GO:0043123_positive regulation of I-kappaB kinase/NF-kappaB signaling	148	10878	0	1	6013	4864	0.447233	1
GO:0070663_regulation of leukocyte proliferation	150	11175	1	0	4997	6177	0.447248	1
GO:0002828_regulation of type 2 immune response	20	190	1	0	84	105	0.447368	1
GO:0032944_regulation of mononuclear cell proliferation	146	10585	1	0	4748	5836	0.448654	1
GO:0010745_negative regulation of macrophage derived foam cell differentiation	13	78	1	0	34	43	0.448718	1
GO:0060766_negative regulation of androgen receptor signaling pathway	13	78	1	0	34	43	0.448718	1
GO:0002708_positive regulation of lymphocyte mediated immunity	53	1378	1	0	618	759	0.449202	1
GO:0021756_striatum development	13	78	1	1	19	57	0.44955	1
GO:0035116_embryonic hindlimb morphogenesis	28	378	1	0	169	208	0.449735	1
GO:0051310_metaphase plate congression	17	136	1	1	100	34	0.449891	1
GO:0042092_type 2 immune response	25	300	1	0	134	165	0.45	1
GO:0072378_blood coagulation, fibrin clot formation	16	120	1	0	53	66	0.45	1
GO:0048588_developmental cell growth	83	3403	1	0	1532	1870	0.450485	1
GO:0016052_carbohydrate catabolic process	129	8256	1	0	3722	4533	0.450945	1
GO:0006706_steroid catabolic process	18	153	1	0	68	84	0.45098	1
GO:0042098_T cell proliferation	133	8778	1	0	3963	4814	0.451584	1
GO:0002706_regulation of lymphocyte mediated immunity	84	3486	4	2	1735	1745	0.451717	1
GO:0007067_mitosis	347	60031	0	1	32866	27164	0.452516	1
hsa05416_Viral myocarditis	56	1540	0	1	842	697	0.453247	1
GO:0031670_cellular response to nutrient	25	300	0	1	164	135	0.453333	1
GO:0032799_low-density lipoprotein receptor particle metabolic process	12	66	1	0	29	36	0.454545	1
GO:0033138_positive regulation of peptidyl-serine phosphorylation	51	1275	1	0	579	695	0.454902	1
GO:0071902_positive regulation of protein serine/threonine kinase activity	223	24753	1	0	11267	13485	0.455218	1
GO:0021795_cerebral cortex cell migration	29	406	1	0	184	221	0.455665	1
GO:0042036_negative regulation of cytokine biosynthetic process	27	351	1	0	159	191	0.45584	1
hsa00450_Selenocompound metabolism	17	136	0	1	74	61	0.455882	1
GO:0045667_regulation of osteoblast differentiation	94	4371	1	0	1994	2376	0.456417	1
GO:0060512_prostate gland morphogenesis	24	276	1	0	125	150	0.456522	1
GO:0009226_nucleotide-sugar biosynthetic process	15	105	0	1	57	47	0.457143	1
GO:0031016_pancreas development	53	1378	1	0	631	746	0.458636	1
GO:0045216_cell-cell junction organization	174	15051	1	0	6919	8131	0.45977	1
GO:0001649_osteoblast differentiation	136	9180	1	0	4220	4959	0.459804	1
GO:0021987_cerebral cortex development	70	2415	1	0	1110	1304	0.460041	1
GO:0032042_mitochondrial DNA metabolic process	14	91	1	1	66	23	0.460073	1
GO:0010257_NADH dehydrogenase complex assembly	16	120	14	1	86	19	0.461268	1
GO:0032981_mitochondrial respiratory chain complex I assembly	16	120	14	1	86	19	0.461268	1
GO:0097031_mitochondrial respiratory chain complex I biogenesis	16	120	14	1	86	19	0.461268	1
GO:0044724_single-organism carbohydrate catabolic process	121	7260	1	0	3357	3902	0.462534	1
GO:0001783_B cell apoptotic process	17	136	0	1	73	62	0.463235	1
GO:0015800_acidic amino acid transport	17	136	1	0	62	73	0.463235	1
GO:0044331_cell-cell adhesion mediated by cadherin	8	28	1	0	12	15	0.464286	1
hsa04912_GnRH signaling pathway	87	3741	1	0	1738	2002	0.464849	1
GO:0043409_negative regulation of MAPK cascade	111	6105	1	0	2839	3265	0.465192	1
GO:0008645_hexose transport	111	6105	1	0	2842	3262	0.465684	1
GO:0015758_glucose transport	111	6105	1	0	2842	3262	0.465684	1
GO:0010634_positive regulation of epithelial cell migration	73	2628	0	1	1404	1223	0.465753	1
GO:0043900_regulation of multi-organism process	236	27730	0	1	14804	12925	0.466138	1
GO:0001554_luteolysis	4	6	2	0	2	2	0.466667	1
GO:0006063_uronic acid metabolic process	6	15	1	0	6	8	0.466667	1
GO:0019585_glucuronate metabolic process	6	15	1	0	6	8	0.466667	1
GO:0021578_hindbrain maturation	5	10	0	2	4	4	0.466667	1
GO:0021626_central nervous system maturation	5	10	0	2	4	4	0.466667	1
GO:0032315_regulation of Ral GTPase activity	6	15	1	0	6	8	0.466667	1
GO:0032485_regulation of Ral protein signal transduction	6	15	1	0	6	8	0.466667	1
GO:0032613_interleukin-10 production	30	435	1	0	202	232	0.466667	1
GO:0046322_negative regulation of fatty acid oxidation	5	10	2	0	4	4	0.466667	1
GO:0051503_adenine nucleotide transport	6	15	1	0	6	8	0.466667	1
GO:0072592_oxygen metabolic process	4	6	0	2	2	2	0.466667	1
GO:2000425_regulation of apoptotic cell clearance	5	10	0	2	4	4	0.466667	1
GO:2000505_regulation of energy homeostasis	10	45	1	0	20	24	0.466667	1
GO:0008643_carbohydrate transport	132	8646	1	0	4038	4607	0.467152	1
GO:1902692_regulation of neuroblast proliferation	22	231	0	1	123	107	0.467532	1
GO:0021575_hindbrain morphogenesis	33	528	0	1	281	246	0.467803	1
GO:0015749_monosaccharide transport	113	6328	1	0	2961	3366	0.468078	1
GO:0032880_regulation of protein localization	429	91806	1	0	43069	48736	0.469141	1
GO:0006086_acetyl-CoA biosynthetic process from pyruvate	12	66	0	1	35	30	0.469697	1
GO:0006356_regulation of transcription from RNA polymerase I promoter	12	66	0	1	35	30	0.469697	1
GO:0010510_regulation of acetyl-CoA biosynthetic process from pyruvate	12	66	0	1	35	30	0.469697	1
GO:0010939_regulation of necrotic cell death	12	66	1	0	30	35	0.469697	1
GO:0090036_regulation of protein kinase C signaling	12	66	1	0	30	35	0.469697	1
GO:0030217_T cell differentiation	163	13203	1	0	6223	6979	0.471408	1
GO:0002726_positive regulation of T cell cytokine production	9	36	1	0	16	19	0.472222	1
GO:0016998_cell wall macromolecule catabolic process	9	36	0	1	19	16	0.472222	1
GO:0045446_endothelial cell differentiation	59	1711	1	0	809	901	0.473407	1
GO:0048857_neural nucleus development	12	66	1	1	17	47	0.474126	1
GO:0042362_fat-soluble vitamin biosynthetic process	13	78	1	0	36	41	0.474359	1
GO:0042733_embryonic digit morphogenesis	49	1176	0	1	618	557	0.47449	1
GO:0034330_cell junction organization	206	21115	1	0	10020	11094	0.474592	1
GO:0006897_endocytosis	422	88831	0	1	46568	42262	0.475769	1
GO:0048489_synaptic vesicle transport	65	2080	1	0	989	1090	0.475962	1
GO:0097480_establishment of synaptic vesicle localization	65	2080	1	0	989	1090	0.475962	1
GO:0042428_serotonin metabolic process	7	21	0	1	11	9	0.47619	1
GO:0090400_stress-induced premature senescence	6	15	1	1	10	3	0.47619	1
hsa00534_Glycosaminoglycan biosynthesis - heparan sulfate / heparin	22	231	0	1	121	109	0.47619	1
GO:0032507_maintenance of protein location in cell	103	5253	0	1	2751	2501	0.476299	1
GO:0042310_vasoconstriction	56	1540	1	0	734	805	0.477273	1
GO:0050729_positive regulation of inflammatory response	70	2415	1	0	1157	1257	0.479503	1
GO:2001235_positive regulation of apoptotic signaling pathway	112	6216	0	1	3235	2980	0.479569	1
GO:0007162_negative regulation of cell adhesion	93	4278	1	0	2051	2226	0.479663	1
GO:0050918_positive chemotaxis	39	741	0	1	384	356	0.481781	1
GO:0034329_cell junction assembly	180	16110	1	0	7762	8347	0.481875	1
GO:0003158_endothelium development	61	1830	1	0	881	948	0.481967	1
GO:0045685_regulation of glial cell differentiation	37	666	0	1	345	320	0.481982	1
GO:0001909_leukocyte mediated cytotoxicity	65	2080	0	1	1077	1002	0.482212	1
GO:0021695_cerebellar cortex development	38	703	0	1	364	338	0.482219	1
GO:0032653_regulation of interleukin-10 production	28	378	1	0	182	195	0.484127	1
GO:0045650_negative regulation of macrophage differentiation	8	28	0	2	13	13	0.484127	1
GO:0048714_positive regulation of oligodendrocyte differentiation	8	28	0	2	13	13	0.484127	1
GO:0060740_prostate gland epithelium morphogenesis	28	378	1	0	182	195	0.484127	1
GO:0007018_microtubule-based movement	153	11628	0	1	5994	5633	0.48452	1
GO:0009185_ribonucleoside diphosphate metabolic process	12	66	1	0	31	34	0.484848	1
GO:0061082_myeloid leukocyte cytokine production	17	136	1	0	65	70	0.485294	1
GO:0033077_T cell differentiation in thymus	65	2080	1	0	1009	1070	0.485577	1
GO:0002832_negative regulation of response to biotic stimulus	21	210	1	0	101	108	0.485714	1
GO:0009304_tRNA transcription	7	21	2	0	10	9	0.485714	1
GO:0042791_5S class rRNA transcription from RNA polymerase III type 1 promoter	6	15	2	0	7	6	0.485714	1
GO:0042797_tRNA transcription from RNA polymerase III promoter	6	15	2	0	7	6	0.485714	1
GO:0006536_glutamate metabolic process	23	253	1	0	122	130	0.486166	1
GO:0051651_maintenance of location in cell	112	6216	0	1	3191	3024	0.486647	1
GO:0090195_chemokine secretion	9	36	0	2	17	17	0.487302	1
GO:0090196_regulation of chemokine secretion	9	36	0	2	17	17	0.487302	1
hsa04910_Insulin signaling pathway	131	8515	1	0	4179	4335	0.490898	1
GO:0033147_negative regulation of intracellular estrogen receptor signaling pathway	11	55	2	0	26	27	0.490909	1
GO:0000280_nuclear division	460	105570	0	1	53676	51893	0.49156	1
hsa05320_Autoimmune thyroid disease	35	595	1	0	292	302	0.492437	1
GO:0050769_positive regulation of neurogenesis	121	7260	0	1	3680	3579	0.493113	1
GO:0050900_leukocyte migration	268	35778	0	1	18062	17715	0.495165	1
GO:0006085_acetyl-CoA biosynthetic process	15	105	0	2	50	53	0.496337	1
GO:0006241_CTP biosynthetic process	12	66	2	0	34	30	0.496503	1
GO:0046036_CTP metabolic process	12	66	2	0	34	30	0.496503	1
GO:0048675_axon extension	60	1770	1	0	878	891	0.49661	1
GO:1990138_neuron projection extension	60	1770	1	0	878	891	0.49661	1
GO:0045185_maintenance of protein location	116	6670	0	1	3357	3312	0.496702	1
GO:0009208_pyrimidine ribonucleoside triphosphate metabolic process	14	91	2	0	47	42	0.497436	1
GO:0060765_regulation of androgen receptor signaling pathway	22	231	1	0	114	116	0.497835	1
GO:0045600_positive regulation of fat cell differentiation	33	528	0	1	265	262	0.498106	1
GO:0019048_modulation by virus of host morphology or physiology	24	276	0	2	135	139	0.498419	1
GO:0060742_epithelial cell differentiation involved in prostate gland development	11	55	2	0	29	24	0.49899	1
GO:0002712_regulation of B cell mediated immunity	34	561	2	0	279	280	0.499109	1
GO:0043254_regulation of protein complex assembly	211	22155	1	0	11057	11097	0.49912	1
GO:0045646_regulation of erythrocyte differentiation	35	595	0	1	298	296	0.49916	1
GO:0042058_regulation of epidermal growth factor receptor signaling pathway	65	2080	2	0	1049	1029	0.499815	1
GO:0051271_negative regulation of cellular component movement	147	10731	0	1	5367	5363	0.49986	1
GO:0000395_mRNA 5'-splice site recognition	4	6	1	2	0	3	0.5	1
GO:0002460_adaptive immune response based on somatic recombination of immune receptors built from immunoglobulin superfamily domains	181	16290	2	0	8229	8059	0.500025	1
GO:1901184_regulation of ERBB signaling pathway	68	2278	2	0	1166	1110	0.500105	1
GO:0002250_adaptive immune response	203	20503	2	0	10469	10032	0.500205	1
GO:0010954_positive regulation of protein processing	90	4005	2	0	2074	1929	0.500549	1
GO:0002328_pro-B cell differentiation	10	45	0	2	19	24	0.50101	1
GO:0046596_regulation of viral entry into host cell	11	55	1	1	38	15	0.50101	1
GO:0042982_amyloid precursor protein metabolic process	21	210	2	0	112	96	0.501299	1
GO:0007567_parturition	14	91	2	0	49	40	0.501832	1
GO:0018210_peptidyl-threonine modification	59	1711	2	0	924	785	0.503105	1
GO:0072659_protein localization to plasma membrane	80	3160	0	2	1448	1710	0.503333	1
GO:0018107_peptidyl-threonine phosphorylation	55	1485	2	0	807	676	0.503676	1
GO:0007009_plasma membrane organization	113	6328	0	2	2884	3442	0.503837	1
GO:0070266_necroptotic process	18	153	2	0	84	67	0.504472	1
GO:0061136_regulation of proteasomal protein catabolic process	79	3081	2	0	1698	1381	0.505199	1
GO:0051058_negative regulation of small GTPase mediated signal transduction	31	465	2	0	257	206	0.505432	1
GO:2000648_positive regulation of stem cell proliferation	56	1540	0	2	685	853	0.505772	1
GO:0097300_programmed necrotic cell death	19	171	2	0	95	74	0.506158	1
GO:0071375_cellular response to peptide hormone stimulus	261	33930	0	2	14987	18941	0.506782	1
GO:0009408_response to heat	67	2211	0	2	972	1237	0.507069	1
GO:0045637_regulation of myeloid cell differentiation	135	9045	0	2	3977	5066	0.50722	1
GO:1901653_cellular response to peptide	272	36856	0	2	16083	20771	0.508083	1
GO:0006631_fatty acid metabolic process	278	38503	0	2	16753	21748	0.508409	1
GO:0060384_innervation	15	105	2	0	59	44	0.508425	1
GO:0030900_forebrain development	281	39340	0	2	17060	22278	0.508791	1
GO:0032373_positive regulation of sterol transport	13	78	0	2	32	44	0.509824	1
GO:0032376_positive regulation of cholesterol transport	13	78	0	2	32	44	0.509824	1
GO:0031657_regulation of cyclin-dependent protein serine/threonine kinase activity involved in G1/S transition of mitotic cell cycle	9	36	2	0	20	14	0.511111	1
GO:0051055_negative regulation of lipid biosynthetic process	33	528	0	2	222	304	0.51173	1
GO:0001885_endothelial cell development	31	465	0	2	195	268	0.511958	1
GO:0046580_negative regulation of Ras protein signal transduction	30	435	2	0	251	182	0.512199	1
GO:0009209_pyrimidine ribonucleoside triphosphate biosynthetic process	13	78	2	0	45	31	0.514819	1
GO:0032331_negative regulation of chondrocyte differentiation	13	78	2	0	45	31	0.514819	1
GO:2001222_regulation of neuron migration	12	66	2	0	38	26	0.515152	1
GO:0042059_negative regulation of epidermal growth factor receptor signaling pathway	39	741	2	0	435	304	0.515454	1
GO:0007129_synapsis	24	276	3	6	123	144	0.515799	1
GO:2000134_negative regulation of G1/S transition of mitotic cell cycle	89	3916	8	2	2652	1254	0.516975	1
GO:0032102_negative regulation of response to external stimulus	143	10153	0	2	4125	6026	0.517518	1
GO:0044770_cell cycle phase transition	433	93528	2	0	55718	37808	0.518334	1
GO:1901185_negative regulation of ERBB signaling pathway	40	780	2	0	465	313	0.518874	1
GO:0046605_regulation of centrosome cycle	21	210	2	0	125	83	0.519663	1
GO:0044772_mitotic cell cycle phase transition	427	90951	2	0	54577	36372	0.520032	1
GO:2000269_regulation of fibroblast apoptotic process	13	78	2	0	46	30	0.52048	1
GO:0043371_negative regulation of CD4-positive, alpha-beta T cell differentiation	7	21	3	0	11	7	0.521053	1
GO:0045623_negative regulation of T-helper cell differentiation	7	21	3	0	11	7	0.521053	1
GO:0016053_organic acid biosynthetic process	270	36315	0	2	14363	21950	0.521823	1
GO:0046394_carboxylic acid biosynthetic process	270	36315	0	2	14363	21950	0.521823	1
GO:0016082_synaptic vesicle priming	6	15	2	1	4	8	0.525275	1
GO:0006575_cellular modified amino acid metabolic process	176	15400	0	2	5945	9453	0.525943	1
GO:0009069_serine family amino acid metabolic process	30	435	0	2	166	267	0.526945	1
GO:0006090_pyruvate metabolic process	32	496	0	2	187	307	0.529301	1
GO:0015711_organic anion transport	279	38781	0	2	14556	24223	0.531069	1
GO:0042069_regulation of catecholamine metabolic process	10	45	0	2	16	27	0.531313	1
GO:0007292_female gamete generation	76	2850	1	1	900	1948	0.532412	1
GO:0060487_lung epithelial cell differentiation	25	300	1	1	94	204	0.533779	1
GO:0006301_postreplication repair	17	136	1	1	92	42	0.533987	1
GO:0051297_centrosome organization	68	2278	2	0	1438	838	0.534714	1
GO:0031023_microtubule organizing center organization	72	2556	2	0	1618	936	0.535625	1
GO:0006474_N-terminal protein amino acid acetylation	11	55	0	2	19	34	0.539394	1
GO:0006937_regulation of muscle contraction	121	7260	0	2	2610	4648	0.539415	1
GO:0040014_regulation of multicellular organism growth	71	2485	0	2	891	1592	0.53983	1
GO:0051048_negative regulation of secretion	123	7503	0	2	2687	4814	0.540197	1
GO:0050886_endocrine process	59	1711	0	2	609	1100	0.541243	1
GO:0040018_positive regulation of multicellular organism growth	26	325	0	2	115	208	0.541311	1
GO:0006266_DNA ligation	13	78	2	0	49	27	0.541459	1
GO:0006302_double-strand break repair	126	7875	1	1	5327	2546	0.542279	1
GO:0009396_folic acid-containing compound biosynthetic process	10	45	2	0	28	15	0.545455	1
GO:0090305_nucleic acid phosphodiester bond hydrolysis	148	10878	2	0	7085	3791	0.545862	1
GO:0032729_positive regulation of interferon-gamma production	33	528	1	1	172	354	0.548366	1
GO:0046887_positive regulation of hormone secretion	72	2556	1	1	838	1716	0.548835	1
GO:0007098_centrosome cycle	46	1035	2	0	685	348	0.553208	1
GO:0060044_negative regulation of cardiac muscle cell proliferation	7	21	2	1	7	11	0.553383	1
GO:0006891_intra-Golgi vesicle-mediated transport	31	465	3	0	319	143	0.556119	1
GO:0045687_positive regulation of glial cell differentiation	20	190	1	2	118	69	0.556968	1
GO:0007171_activation of transmembrane receptor protein tyrosine kinase activity	9	36	0	3	9	24	0.557563	1
GO:0006261_DNA-dependent DNA replication	114	6441	3	0	4088	2350	0.558344	1
GO:0014820_tonic smooth muscle contraction	8	28	2	1	10	15	0.56044	1
GO:0001505_regulation of neurotransmitter levels	122	7381	2	1	2811	4567	0.561995	1
hsa03320_PPAR signaling pathway	63	1953	2	1	772	1178	0.566407	1
GO:0007059_chromosome segregation	151	11325	1	2	6752	4570	0.569318	1
GO:0021700_developmental maturation	180	16110	2	1	6615	9492	0.572104	1
GO:0001504_neurotransmitter uptake	19	171	1	2	41	127	0.573154	1
GO:0051767_nitric-oxide synthase biosynthetic process	14	91	2	1	37	51	0.574318	1
GO:0051769_regulation of nitric-oxide synthase biosynthetic process	14	91	2	1	37	51	0.574318	1
GO:2000114_regulation of establishment of cell polarity	10	45	1	2	24	18	0.577167	1
GO:0032844_regulation of homeostatic process	261	33930	2	1	14524	19403	0.579937	1
GO:0019369_arachidonic acid metabolic process	46	1035	2	1	444	588	0.580833	1
GO:0033059_cellular pigmentation	34	561	1	2	312	246	0.586277	1
GO:0043281_regulation of cysteine-type endopeptidase activity involved in apoptotic process	176	15400	2	1	6841	8556	0.588393	1
GO:1901983_regulation of protein acetylation	35	595	2	1	264	328	0.58912	1
GO:2000756_regulation of peptidyl-lysine acetylation	35	595	2	1	264	328	0.58912	1
GO:2000116_regulation of cysteine-type endopeptidase activity	187	17391	2	1	7800	9588	0.590805	1
GO:0007618_mating	29	406	2	2	127	275	0.594768	1
GO:0016079_synaptic vesicle exocytosis	32	496	2	1	225	268	0.595219	1
GO:0018022_peptidyl-lysine methylation	25	300	2	2	199	97	0.600967	1
GO:0030850_prostate gland development	36	630	2	1	295	332	0.60417	1
GO:0035384_thioester biosynthetic process	34	561	1	2	291	267	0.609531	1
GO:0071616_acyl-CoA biosynthetic process	34	561	1	2	291	267	0.609531	1
GO:0000079_regulation of cyclin-dependent protein serine/threonine kinase activity	86	3655	1	2	1892	1760	0.611945	1
GO:0034332_adherens junction organization	87	3741	3	1	1970	1767	0.627051	1
GO:0033144_negative regulation of intracellular steroid hormone receptor signaling pathway	24	276	3	1	146	126	0.627078	1
GO:0007044_cell-substrate junction assembly	65	2080	3	1	1133	943	0.631015	1
GO:0009218_pyrimidine ribonucleotide metabolic process	22	231	3	1	129	98	0.637133	1
GO:0009220_pyrimidine ribonucleotide biosynthetic process	20	190	3	1	106	80	0.637455	1
GO:0000729_DNA double-strand break processing	9	36	5	1	19	11	0.639943	1
GO:0032787_monocarboxylic acid metabolic process	388	75078	1	3	31434	43640	0.644559	1
GO:0009129_pyrimidine nucleoside monophosphate metabolic process	13	78	2	3	42	31	0.648058	1
GO:0046132_pyrimidine ribonucleoside biosynthetic process	19	171	3	1	99	68	0.64861	1
GO:0002901_mature B cell apoptotic process	3	3	1	1	0	1	0.666667	1
GO:0002905_regulation of mature B cell apoptotic process	3	3	1	1	0	1	0.666667	1
GO:0002906_negative regulation of mature B cell apoptotic process	3	3	1	1	0	1	0.666667	1
GO:0038108_negative regulation of appetite by leptin-mediated signaling pathway	3	3	1	1	0	1	0.666667	1
GO:0032786_positive regulation of DNA-templated transcription, elongation	22	231	5	1	153	72	0.667712	1
GO:0030225_macrophage differentiation	31	465	2	3	246	214	0.668027	1
GO:0006520_cellular amino acid metabolic process	423	89253	3	2	41480	47768	0.66879	1
GO:0050854_regulation of antigen receptor-mediated signaling pathway	29	406	5	1	259	141	0.669583	1
GO:0031400_negative regulation of protein modification process	354	62481	11	12	32863	29595	0.680746	1
GO:0006213_pyrimidine nucleoside metabolic process	44	946	4	2	505	435	0.691944	1
GO:0033108_mitochondrial respiratory chain complex assembly	22	231	9	1	173	48	0.693001	1
GO:0006768_biotin metabolic process	9	36	10	3	15	8	0.708246	1
GO:0043516_regulation of DNA damage response, signal transduction by p53 class mediator	25	300	5	2	181	112	0.712924	1
GO:0009060_aerobic respiration	45	990	29	9	695	257	0.713604	1
GO:0050856_regulation of T cell receptor signaling pathway	22	231	6	2	141	82	0.713964	1
GO:0051188_cofactor biosynthetic process	131	8515	5	3	4441	4066	0.728574	1
GO:0009068_aspartate family amino acid catabolic process	15	105	4	5	51	45	0.733396	1
GO:1901800_positive regulation of proteasomal protein catabolic process	42	861	6	3	509	343	0.747136	1
GO:0032436_positive regulation of proteasomal ubiquitin-dependent protein catabolic process	39	741	7	3	451	280	0.749195	1
GO:0009108_coenzyme biosynthetic process	102	5151	6	4	2657	2484	0.755088	1
GO:0001933_negative regulation of protein phosphorylation	222	24531	6	5	11415	13105	0.764491	1
GO:0016054_organic acid catabolic process	188	17578	6	7	9024	8541	0.785676	1
GO:0046395_carboxylic acid catabolic process	188	17578	6	7	9024	8541	0.785676	1

## Sheet: Nerve_Tibial
Table S2(6): Fisher exact test results of the detected gene pairs by liquid association and Pearson correlation coefficient (PCC) for the tissue "Nerve Tibial"
Module Annotation	m	M	n11	n21	n12	n22	p	p_BH
GO:0033299_secretion of lysosomal enzymes	6	15	0	2	11	2	0.0571429	1
GO:0071478_cellular response to radiation	106	5565	4	1	2002	3558	0.0599899	1
GO:0008343_adult feeding behavior	6	15	1	0	0	14	0.0666667	1
GO:0031648_protein destabilization	19	171	2	0	45	124	0.0743722	1
GO:0032024_positive regulation of insulin secretion	42	861	2	0	236	623	0.076177	1
GO:0051450_myoblast proliferation	7	21	4	0	8	9	0.103759	1
GO:0060046_regulation of acrosome reaction	8	28	1	0	2	25	0.107143	1
GO:0071482_cellular response to light stimulus	64	2016	2	0	697	1317	0.120107	1
GO:0071214_cellular response to abiotic stimulus	200	19900	3	1	7407	12489	0.148819	1
GO:0003151_outflow tract morphogenesis	45	990	2	0	381	607	0.149428	1
GO:0007042_lysosomal lumen acidification	4	6	1	0	0	5	0.166667	1
GO:0061050_regulation of cell growth involved in cardiac muscle cell development	5	10	0	3	5	2	0.166667	1
GO:0006264_mitochondrial DNA replication	11	55	0	1	45	9	0.181818	1
GO:0010882_regulation of cardiac muscle contraction by calcium ion signaling	17	136	2	0	57	77	0.186383	1
GO:0035886_vascular smooth muscle cell differentiation	12	66	2	0	27	37	0.189277	1
GO:0090051_negative regulation of cell migration involved in sprouting angiogenesis	7	21	1	0	3	17	0.190476	1
GO:0018958_phenol-containing compound metabolic process	68	2278	1	0	433	1844	0.190518	1
GO:0003344_pericardium morphogenesis	5	10	1	0	1	8	0.2	1
GO:0033206_meiotic cytokinesis	6	15	1	0	2	12	0.2	1
GO:0003222_ventricular trabecula myocardium morphogenesis	8	28	1	0	5	22	0.214286	1
GO:0010881_regulation of cardiac muscle contraction by regulation of the release of sequestered calcium ion	16	120	2	0	54	64	0.215686	1
GO:0060192_negative regulation of lipase activity	11	55	1	0	11	43	0.218182	1
GO:0007274_neuromuscular synaptic transmission	14	91	1	0	20	70	0.230769	1
GO:0035330_regulation of hippo signaling	6	15	5	0	6	4	0.230769	1
hsa04972_Pancreatic secretion	88	3828	1	0	892	2935	0.233281	1
GO:0034644_cellular response to UV	37	666	2	0	322	342	0.236293	1
GO:0002285_lymphocyte activation involved in immune response	94	4371	1	0	1061	3309	0.242965	1
GO:0003407_neural retina development	30	435	1	0	106	328	0.245977	1
GO:0031643_positive regulation of myelination	6	15	0	1	11	3	0.266667	1
GO:0032927_positive regulation of activin receptor signaling pathway	6	15	1	0	3	11	0.266667	1
GO:0002204_somatic recombination of immunoglobulin genes involved in immune response	36	630	1	0	170	459	0.271429	1
GO:0002208_somatic diversification of immunoglobulins involved in immune response	36	630	1	0	170	459	0.271429	1
GO:0045190_isotype switching	36	630	1	0	170	459	0.271429	1
GO:0090277_positive regulation of peptide hormone secretion	48	1128	1	0	306	821	0.272163	1
GO:0071577_zinc ion transmembrane transport	9	36	1	0	9	26	0.277778	1
GO:0009314_response to radiation	373	69378	1	0	19700	49677	0.283966	1
GO:2001026_regulation of endothelial cell chemotaxis	8	28	1	0	7	20	0.285714	1
GO:0035904_aorta development	23	253	1	0	72	180	0.288538	1
GO:0061314_Notch signaling involved in heart development	10	45	1	0	12	32	0.288889	1
GO:0035909_aorta morphogenesis	21	210	1	0	60	149	0.290476	1
hsa05032_Morphine addiction	81	3240	1	0	966	2273	0.298457	1
GO:0031103_axon regeneration	24	276	1	0	83	192	0.304348	1
GO:0002263_cell activation involved in immune response	146	10585	1	0	3261	7323	0.308172	1
GO:0002366_leukocyte activation involved in immune response	146	10585	1	0	3261	7323	0.308172	1
GO:0034113_heterotypic cell-cell adhesion	17	136	1	0	41	94	0.308824	1
GO:0090162_establishment of epithelial cell polarity	12	66	1	0	20	45	0.318182	1
GO:0035767_endothelial cell chemotaxis	14	91	1	0	28	62	0.318681	1
GO:0043901_negative regulation of multi-organism process	86	3655	1	0	1167	2487	0.319562	1
GO:1901532_regulation of hematopoietic progenitor cell differentiation	22	231	1	0	73	157	0.320346	1
GO:0045652_regulation of megakaryocyte differentiation	13	78	1	0	24	53	0.320513	1
GO:0001983_baroreceptor response to increased systemic arterial blood pressure	3	3	1	0	0	2	0.333333	1
GO:0040038_polar body extrusion after meiotic divisions	4	6	1	0	1	4	0.333333	1
GO:0042998_positive regulation of Golgi to plasma membrane protein transport	3	3	0	1	2	0	0.333333	1
GO:0046449_creatinine metabolic process	4	6	1	0	1	4	0.333333	1
GO:0046929_negative regulation of neurotransmitter secretion	3	3	1	0	0	2	0.333333	1
GO:0051295_establishment of meiotic spindle localization	4	6	1	0	1	4	0.333333	1
GO:0060083_smooth muscle contraction involved in micturition	3	3	0	1	2	0	0.333333	1
GO:0060197_cloacal septation	3	3	0	1	2	0	0.333333	1
GO:0061088_regulation of sequestering of zinc ion	4	6	1	0	1	4	0.333333	1
GO:0070649_formin-nucleated actin cable assembly	3	3	1	0	0	2	0.333333	1
GO:0071236_cellular response to antibiotic	11	55	1	1	9	44	0.333333	1
GO:0071671_regulation of smooth muscle cell chemotaxis	3	3	1	0	0	2	0.333333	1
GO:0090296_regulation of mitochondrial DNA replication	3	3	0	1	2	0	0.333333	1
GO:0097084_vascular smooth muscle cell development	6	15	1	0	4	10	0.333333	1
GO:1900037_regulation of cellular response to hypoxia	3	3	1	0	0	2	0.333333	1
GO:2001028_positive regulation of endothelial cell chemotaxis	6	15	1	0	4	10	0.333333	1
GO:0021766_hippocampus development	46	1035	1	0	348	686	0.337198	1
GO:0002381_immunoglobulin production involved in immunoglobulin mediated immune response	24	276	1	0	93	182	0.34058	1
GO:0006310_DNA recombination	215	23005	1	0	7974	15030	0.346664	1
GO:0043331_response to dsRNA	46	1035	1	0	362	672	0.350725	1
GO:0060412_ventricular septum morphogenesis	24	276	1	0	98	177	0.358696	1
GO:0031953_negative regulation of protein autophosphorylation	9	36	1	0	12	23	0.361111	1
GO:0060638_mesenchymal-epithelial cell signaling	9	36	1	0	12	23	0.361111	1
GO:0000724_double-strand break repair via homologous recombination	63	1953	1	0	714	1238	0.366103	1
GO:0000725_recombinational repair	64	2016	1	0	739	1276	0.367063	1
GO:0002833_positive regulation of response to biotic stimulus	16	120	1	0	44	75	0.375	1
GO:0042993_positive regulation of transcription factor import into nucleus	34	561	1	0	211	349	0.377897	1
GO:0006302_double-strand break repair	128	8128	1	0	3077	5050	0.378691	1
GO:0031572_G2 DNA damage checkpoint	33	528	1	0	199	328	0.378788	1
GO:0060297_regulation of sarcomere organization	8	28	1	2	3	22	0.382173	1
GO:0070076_histone lysine demethylation	16	120	1	0	45	74	0.383333	1
GO:0006884_cell volume homeostasis	14	91	0	1	56	34	0.384615	1
GO:0006413_translational initiation	151	11325	0	1	6963	4361	0.385166	1
GO:0035384_thioester biosynthetic process	34	561	1	0	217	343	0.388592	1
GO:0071616_acyl-CoA biosynthetic process	34	561	1	0	217	343	0.388592	1
GO:0021846_cell proliferation in forebrain	22	231	1	0	90	140	0.393939	1
GO:0007386_compartment pattern specification	5	10	1	0	3	6	0.4	1
GO:0009448_gamma-aminobutyric acid metabolic process	5	10	1	0	3	6	0.4	1
GO:0032780_negative regulation of ATPase activity	6	15	1	0	5	9	0.4	1
GO:0050732_negative regulation of peptidyl-tyrosine phosphorylation	31	465	1	0	185	279	0.4	1
GO:0060148_positive regulation of posttranscriptional gene silencing	4	6	3	0	1	2	0.4	1
GO:2000637_positive regulation of gene silencing by miRNA	4	6	3	0	1	2	0.4	1
GO:2000973_regulation of pro-B cell differentiation	5	10	0	1	6	3	0.4	1
GO:0032095_regulation of response to food	12	66	1	1	14	50	0.405594	1
GO:0014909_smooth muscle cell migration	34	561	1	4	232	324	0.408345	1
GO:0008340_determination of adult lifespan	12	66	1	0	26	39	0.409091	1
hsa03013_RNA transport	148	10878	1	0	4460	6417	0.410094	1
GO:0016577_histone demethylation	18	153	1	0	62	90	0.411765	1
GO:0000075_cell cycle checkpoint	221	24310	1	0	10032	14277	0.412711	1
GO:0006892_post-Golgi vesicle-mediated transport	86	3655	0	1	2136	1518	0.415595	1
GO:0006281_DNA repair	399	79401	1	0	33099	46301	0.416871	1
GO:0003214_cardiac left ventricle morphogenesis	11	55	1	0	22	32	0.418182	1
GO:0016339_calcium-dependent cell-cell adhesion	15	105	1	0	43	61	0.419048	1
GO:0006482_protein demethylation	21	210	1	0	88	121	0.42381	1
GO:0008214_protein dealkylation	21	210	1	0	88	121	0.42381	1
GO:0007549_dosage compensation	7	21	0	1	12	8	0.428571	1
GO:0016050_vesicle organization	129	8256	1	0	3610	4645	0.437379	1
hsa05150_Staphylococcus aureus infection	52	1326	1	0	582	743	0.439668	1
GO:0031570_DNA integrity checkpoint	146	10585	1	0	4762	5822	0.449976	1
GO:0006403_RNA localization	139	9591	1	0	4394	5196	0.458242	1
GO:0000077_DNA damage checkpoint	139	9591	1	0	4403	5187	0.45918	1
GO:0009952_anterior/posterior pattern specification	180	16110	1	1	4273	11835	0.46023	1
GO:0031054_pre-miRNA processing	6	15	0	2	7	6	0.466667	1
GO:0061072_iris morphogenesis	6	15	1	0	6	8	0.466667	1
GO:0072239_metanephric glomerulus vasculature development	6	15	1	0	6	8	0.466667	1
GO:0031529_ruffle organization	30	435	1	0	203	231	0.468966	1
GO:0072583_clathrin-mediated endocytosis	12	66	0	1	35	30	0.469697	1
GO:2000249_regulation of actin cytoskeleton reorganization	20	190	1	0	89	100	0.473684	1
GO:0015780_nucleotide-sugar transport	7	21	0	1	11	9	0.47619	1
GO:0043268_positive regulation of potassium ion transport	16	120	1	0	57	62	0.483333	1
GO:1902337_regulation of apoptotic process involved in morphogenesis	8	28	2	0	13	13	0.484127	1
GO:0051782_negative regulation of cell division	6	15	2	0	7	6	0.485714	1
GO:0050919_negative chemotaxis	11	55	0	1	28	26	0.490909	1
GO:0050885_neuromuscular process controlling balance	47	1081	1	1	312	767	0.495447	1
hsa04978_Mineral absorption	47	1081	0	1	543	537	0.497687	1
GO:0048016_inositol phosphate-mediated signaling	17	136	2	0	70	64	0.498039	1
GO:0032414_positive regulation of ion transmembrane transporter activity	31	465	0	2	206	257	0.505432	1
GO:2000106_regulation of leukocyte apoptotic process	67	2211	1	1	660	1549	0.508637	1
GO:0014812_muscle cell migration	40	780	0	2	323	455	0.514134	1
GO:0035019_somatic stem cell maintenance	38	703	1	1	213	488	0.516456	1
GO:0021545_cranial nerve development	36	630	1	1	193	435	0.521387	1
GO:0014819_regulation of skeletal muscle contraction	8	28	0	2	10	16	0.52381	1
GO:0010667_negative regulation of cardiac muscle cell apoptotic process	6	15	2	1	4	8	0.525275	1
GO:0002328_pro-B cell differentiation	10	45	1	1	13	30	0.530303	1
GO:2000242_negative regulation of reproductive process	23	253	1	1	79	172	0.533283	1
GO:0035112_genitalia morphogenesis	12	66	1	1	20	44	0.538462	1
GO:0001824_blastocyst development	60	1770	0	2	623	1145	0.543564	1
GO:0048715_negative regulation of oligodendrocyte differentiation	10	45	0	2	15	28	0.545455	1
GO:0016322_neuron remodeling	7	21	2	1	7	11	0.553383	1
GO:0050931_pigment cell differentiation	33	528	0	3	146	379	0.564456	1
GO:0030318_melanocyte differentiation	29	406	0	3	111	292	0.565238	1
GO:0060770_negative regulation of epithelial cell proliferation involved in prostate gland development	7	21	1	2	10	8	0.586466	1
GO:0060316_positive regulation of ryanodine-sensitive calcium-release channel activity	8	28	1	3	12	12	0.6	1
GO:0071230_cellular response to amino acid stimulus	44	946	1	2	488	455	0.612322	1
GO:0014910_regulation of smooth muscle cell migration	29	406	1	3	173	229	0.638441	1
GO:0003284_septum primum development	3	3	1	1	0	1	0.666667	1
GO:0003289_atrial septum primum morphogenesis	3	3	1	1	0	1	0.666667	1
GO:0009176_pyrimidine deoxyribonucleoside monophosphate metabolic process	3	3	1	1	0	1	0.666667	1
GO:0044026_DNA hypermethylation	3	3	1	1	0	1	0.666667	1
GO:0044027_hypermethylation of CpG island	3	3	1	1	0	1	0.666667	1
GO:0046078_dUMP metabolic process	3	3	1	1	0	1	0.666667	1

## Sheet: Skin_Sun_Exposed_Lower_leg
Table S2(7): Fisher exact test results of the detected gene pairs by liquid association and Pearson correlation coefficient (PCC) for the tissue "Skin"
Module Annotation	m	M	n11	n21	n12	n22	p	p_BH
GO:0072210_metanephric nephron development	28	378	12	0	168	198	0.000111489	1
GO:0072028_nephron morphogenesis	29	406	8	0	156	242	0.000638815	1
GO:0060976_coronary vasculature development	13	78	15	0	35	28	0.000662789	1
GO:0030513_positive regulation of BMP signaling pathway	20	190	14	2	81	93	0.00284148	1
GO:0001937_negative regulation of endothelial cell proliferation	24	276	7	0	126	143	0.00554864	1
GO:0060977_coronary vasculature morphogenesis	8	28	7	0	7	14	0.0057971	1
GO:0060411_cardiac septum morphogenesis	41	820	8	1	380	431	0.0157141	1
GO:0060513_prostatic bud formation	10	45	1	4	30	10	0.0270372	1
GO:0035850_epithelial cell differentiation involved in kidney development	27	351	4	0	154	193	0.0402007	1
GO:0048703_embryonic viscerocranium morphogenesis	9	36	4	0	13	19	0.040404	1
GO:0021514_ventral spinal cord interneuron differentiation	10	45	4	1	12	28	0.0467752	1
hsa00430_Taurine and hypotaurine metabolism	9	36	5	0	14	17	0.0472583	1
GO:0072273_metanephric nephron morphogenesis	18	153	3	0	53	97	0.0473623	1
GO:0003014_renal system process	73	2628	4	1	916	1707	0.0538951	1
GO:0072050_S-shaped body morphogenesis	6	15	2	0	2	11	0.0571429	1
GO:0046339_diacylglycerol metabolic process	12	66	3	0	24	39	0.0639205	1
GO:0072203_cell proliferation involved in metanephros development	10	45	4	2	10	29	0.0651352	1
GO:0051151_negative regulation of smooth muscle cell differentiation	8	28	2	1	3	22	0.0732601	1
GO:2001028_positive regulation of endothelial cell chemotaxis	6	15	0	3	8	4	0.0769231	1
GO:0003148_outflow tract septum morphogenesis	11	55	3	0	21	31	0.0771488	1
GO:0048845_venous blood vessel morphogenesis	8	28	3	0	10	15	0.0873016	1
GO:0001936_regulation of endothelial cell proliferation	83	3403	3	0	1538	1862	0.0927596	1
GO:0072161_mesenchymal cell differentiation involved in kidney development	6	15	2	0	3	10	0.0952381	1
GO:2001012_mesenchymal cell differentiation involved in renal system development	6	15	2	0	3	10	0.0952381	1
GO:0051155_positive regulation of striated muscle cell differentiation	25	300	2	0	91	207	0.0953846	1
GO:0001945_lymph vessel development	20	190	10	1	118	61	0.106208	1
GO:2000826_regulation of heart morphogenesis	27	351	3	0	165	183	0.108626	1
GO:0032331_negative regulation of chondrocyte differentiation	14	91	11	0	60	20	0.113441	1
GO:0072074_kidney mesenchyme development	14	91	4	0	45	42	0.121155	1
GO:0090102_cochlea development	31	465	4	0	241	220	0.125554	1
GO:0010830_regulation of myotube differentiation	51	1275	5	2	514	754	0.128105	1
GO:0006642_triglyceride mobilization	5	10	2	0	2	6	0.133333	1
hsa00460_Cyanoamino acid metabolism	7	21	2	0	6	13	0.133333	1
GO:0042490_mechanoreceptor differentiation	46	1035	2	0	378	655	0.134574	1
GO:0060113_inner ear receptor cell differentiation	40	780	2	0	285	493	0.135088	1
GO:0072012_glomerulus vasculature development	15	105	4	0	58	43	0.142515	1
GO:0032875_regulation of DNA endoreduplication	8	28	0	1	24	3	0.142857	1
GO:0042023_DNA endoreduplication	8	28	0	1	24	3	0.142857	1
GO:0060579_ventral spinal cord interneuron fate commitment	8	28	2	1	5	20	0.145299	1
GO:0060581_cell fate commitment involved in pattern specification	8	28	2	1	5	20	0.145299	1
GO:0060393_regulation of pathway-restricted SMAD protein phosphorylation	35	595	4	0	346	245	0.147217	1
GO:0072215_regulation of metanephros development	16	120	2	1	28	89	0.15386	1
GO:0010862_positive regulation of pathway-restricted SMAD protein phosphorylation	25	300	4	0	177	119	0.154761	1
GO:0061437_renal system vasculature development	16	120	5	0	69	46	0.155082	1
GO:0061440_kidney vasculature development	16	120	5	0	69	46	0.155082	1
GO:0090200_positive regulation of release of cytochrome c from mitochondria	24	276	2	0	108	166	0.157971	1
GO:0048745_smooth muscle tissue development	19	171	5	0	102	64	0.15838	1
GO:0061005_cell differentiation involved in kidney development	37	666	4	1	272	389	0.165863	1
GO:0010756_positive regulation of plasminogen activation	5	10	3	0	2	5	0.166667	1
GO:0021798_forebrain dorsal/ventral pattern formation	4	6	1	0	0	5	0.166667	1
GO:0035811_negative regulation of urine volume	4	6	1	0	0	5	0.166667	1
GO:0072111_cell proliferation involved in kidney development	14	91	10	5	35	41	0.167805	1
GO:0090103_cochlea morphogenesis	20	190	5	0	123	62	0.175001	1
GO:0044539_long-chain fatty acid import	5	10	0	3	4	3	0.2	1
GO:0070339_response to bacterial lipopeptide	5	10	0	1	8	1	0.2	1
GO:0071220_cellular response to bacterial lipoprotein	5	10	0	1	8	1	0.2	1
GO:0071221_cellular response to bacterial lipopeptide	5	10	0	1	8	1	0.2	1
GO:0072049_comma-shaped body morphogenesis	5	10	1	0	1	8	0.2	1
GO:0001938_positive regulation of endothelial cell proliferation	62	1891	2	0	872	1017	0.213487	1
GO:0002676_regulation of chronic inflammatory response	8	28	1	0	5	22	0.214286	1
GO:0006013_mannose metabolic process	7	21	0	2	11	8	0.214286	1
GO:0048706_embryonic skeletal system development	113	6328	2	0	2985	3341	0.222772	1
GO:0032092_positive regulation of protein binding	42	861	2	0	407	452	0.225363	1
GO:0032967_positive regulation of collagen biosynthetic process	22	231	2	0	110	119	0.233992	1
GO:0061311_cell surface receptor signaling pathway involved in heart development	23	253	2	0	123	128	0.243114	1
GO:0010453_regulation of cell fate commitment	26	325	2	0	159	164	0.244634	1
GO:0021521_ventral spinal cord interneuron specification	7	21	2	1	5	13	0.247368	1
GO:0060573_cell fate specification involved in pattern specification	7	21	2	1	5	13	0.247368	1
GO:0061004_pattern specification involved in kidney development	8	28	1	0	6	21	0.25	1
GO:0072048_renal system pattern specification	8	28	1	0	6	21	0.25	1
GO:0060685_regulation of prostatic bud formation	7	21	1	3	12	5	0.252799	1
GO:0045414_regulation of interleukin-8 biosynthetic process	11	55	1	0	13	41	0.254545	1
GO:0072102_glomerulus morphogenesis	7	21	3	0	10	8	0.257143	1
GO:0043171_peptide catabolic process	10	45	7	2	18	18	0.260368	1
GO:0002925_positive regulation of humoral immune response mediated by circulating immunoglobulin	6	15	0	1	11	3	0.266667	1
GO:0051001_negative regulation of nitric-oxide synthase activity	6	15	1	0	3	11	0.266667	1
GO:0072010_glomerular epithelium development	12	66	3	0	37	26	0.272727	1
GO:0072311_glomerular epithelial cell differentiation	12	66	3	0	37	26	0.272727	1
GO:0021675_nerve development	63	1953	1	0	538	1414	0.275986	1
GO:0060037_pharyngeal system development	15	105	1	0	28	76	0.27619	1
GO:0061036_positive regulation of cartilage development	10	45	3	0	25	17	0.278788	1
GO:0061318_renal filtration cell differentiation	11	55	3	0	31	21	0.278788	1
GO:0072112_glomerular visceral epithelial cell differentiation	11	55	3	0	31	21	0.278788	1
GO:0060389_pathway-restricted SMAD protein phosphorylation	39	741	3	0	442	296	0.279352	1
GO:0048318_axial mesoderm development	8	28	1	0	7	20	0.285714	1
GO:0072539_T-helper 17 cell differentiation	8	28	1	0	7	20	0.285714	1
GO:0032769_negative regulation of monooxygenase activity	10	45	1	0	12	32	0.288889	1
GO:0001541_ovarian follicle development	44	946	1	0	274	671	0.290698	1
GO:0045060_negative thymic T cell selection	11	55	2	2	38	13	0.297503	1
GO:0007598_blood coagulation, extrinsic pathway	5	10	1	0	2	7	0.3	1
GO:0061312_BMP signaling pathway involved in heart development	5	10	1	0	2	7	0.3	1
GO:2000341_regulation of chemokine (C-X-C motif) ligand 2 production	5	10	1	0	2	7	0.3	1
GO:0003264_regulation of cardioblast proliferation	9	36	1	0	10	25	0.305556	1
GO:0003266_regulation of secondary heart field cardioblast proliferation	9	36	1	0	10	25	0.305556	1
GO:0034389_lipid particle organization	9	36	1	0	10	25	0.305556	1
GO:0042693_muscle cell fate commitment	12	66	1	0	20	45	0.318182	1
GO:0002678_positive regulation of chronic inflammatory response	4	6	1	0	1	4	0.333333	1
GO:0003056_regulation of vascular smooth muscle contraction	3	3	1	0	0	2	0.333333	1
GO:0003273_cell migration involved in endocardial cushion formation	3	3	1	0	0	2	0.333333	1
GO:0006015_5-phosphoribose 1-diphosphate biosynthetic process	3	3	1	0	0	2	0.333333	1
GO:0006177_GMP biosynthetic process	3	3	0	1	2	0	0.333333	1
GO:0007227_signal transduction downstream of smoothened	3	3	1	0	0	2	0.333333	1
GO:0007228_positive regulation of hh target transcription factor activity	3	3	1	0	0	2	0.333333	1
GO:0008582_regulation of synaptic growth at neuromuscular junction	4	6	1	0	1	4	0.333333	1
GO:0010667_negative regulation of cardiac muscle cell apoptotic process	7	21	1	0	6	14	0.333333	1
GO:0014834_satellite cell maintenance involved in skeletal muscle regeneration	3	3	0	1	2	0	0.333333	1
GO:0021942_radial glia guided migration of Purkinje cell	3	3	1	0	0	2	0.333333	1
GO:0032717_negative regulation of interleukin-8 production	4	6	0	1	4	1	0.333333	1
GO:0033504_floor plate development	7	21	1	0	6	14	0.333333	1
GO:0038033_positive regulation of endothelial cell chemotaxis by VEGF-activated vascular endothelial growth factor receptor signaling pathway	4	6	0	1	4	1	0.333333	1
GO:0044531_modulation of programmed cell death in other organism	3	3	1	0	0	2	0.333333	1
GO:0044532_modulation of apoptotic process in other organism	3	3	1	0	0	2	0.333333	1
GO:0045925_positive regulation of female receptivity	3	3	1	0	0	2	0.333333	1
GO:0046368_GDP-L-fucose metabolic process	3	3	1	0	0	2	0.333333	1
GO:0046391_5-phosphoribose 1-diphosphate metabolic process	3	3	1	0	0	2	0.333333	1
GO:0046898_response to cycloheximide	4	6	1	0	1	4	0.333333	1
GO:0048550_negative regulation of pinocytosis	4	6	1	0	1	4	0.333333	1
GO:0048671_negative regulation of collateral sprouting	6	15	0	1	10	4	0.333333	1
GO:0051938_L-glutamate import	7	21	1	0	6	14	0.333333	1
GO:0052040_modulation by symbiont of host programmed cell death	3	3	1	0	0	2	0.333333	1
GO:0052150_modulation by symbiont of host apoptotic process	3	3	1	0	0	2	0.333333	1
GO:0052248_modulation of programmed cell death in other organism involved in symbiotic interaction	3	3	1	0	0	2	0.333333	1
GO:0052433_modulation by organism of apoptotic process in other organism involved in symbiotic interaction	3	3	1	0	0	2	0.333333	1
GO:0060154_cellular process regulating host cell cycle in response to virus	3	3	1	0	0	2	0.333333	1
GO:0060681_branch elongation involved in ureteric bud branching	4	6	1	1	4	0	0.333333	1
GO:0060982_coronary artery morphogenesis	4	6	1	1	0	4	0.333333	1
GO:0072138_mesenchymal cell proliferation involved in ureteric bud development	3	3	1	0	0	2	0.333333	1
GO:0072190_ureter urothelium development	3	3	2	0	0	1	0.333333	1
GO:0072278_metanephric comma-shaped body morphogenesis	3	3	1	0	0	2	0.333333	1
GO:0090069_regulation of ribosome biogenesis	3	3	0	1	2	0	0.333333	1
GO:0090186_regulation of pancreatic juice secretion	4	6	1	0	1	4	0.333333	1
GO:0097155_fasciculation of sensory neuron axon	3	3	1	0	0	2	0.333333	1
GO:2000343_positive regulation of chemokine (C-X-C motif) ligand 2 production	3	3	1	0	0	2	0.333333	1
GO:2000741_positive regulation of mesenchymal stem cell differentiation	4	6	1	0	1	4	0.333333	1
GO:2001016_positive regulation of skeletal muscle cell differentiation	4	6	1	0	1	4	0.333333	1
GO:0007442_hindgut morphogenesis	7	21	0	1	14	6	0.333333	1
GO:0060395_SMAD protein signal transduction	13	78	1	0	25	52	0.333333	1
GO:0061525_hindgut development	7	21	0	1	14	6	0.333333	1
GO:0051150_regulation of smooth muscle cell differentiation	17	136	3	1	60	72	0.336149	1
GO:0042744_hydrogen peroxide catabolic process	19	171	1	0	57	113	0.339181	1
GO:0071353_cellular response to interleukin-4	23	253	1	0	86	166	0.343874	1
GO:0010659_cardiac muscle cell apoptotic process	15	105	1	0	36	68	0.352381	1
GO:0042177_negative regulation of protein catabolic process	46	1035	1	0	365	669	0.353623	1
GO:0039692_single stranded viral RNA replication via double stranded DNA intermediate	8	28	0	1	18	9	0.357143	1
GO:0039694_viral RNA genome replication	8	28	0	1	18	9	0.357143	1
GO:0039703_RNA replication	8	28	0	1	18	9	0.357143	1
GO:0070233_negative regulation of T cell apoptotic process	16	120	1	0	42	77	0.358333	1
GO:0033158_regulation of protein import into nucleus, translocation	19	171	3	1	81	86	0.361883	1
GO:0030157_pancreatic juice secretion	11	55	1	0	19	35	0.363636	1
GO:0060973_cell migration involved in heart development	9	36	5	1	17	13	0.370454	1
GO:0010662_regulation of striated muscle cell apoptotic process	15	105	1	0	38	66	0.371429	1
GO:0032493_response to bacterial lipoprotein	6	15	2	1	11	1	0.371429	1
GO:0046640_regulation of alpha-beta T cell proliferation	19	171	1	0	63	107	0.374269	1
GO:0048715_negative regulation of oligodendrocyte differentiation	10	45	1	0	16	28	0.377778	1
GO:0006655_phosphatidylglycerol biosynthetic process	12	66	1	0	24	41	0.378788	1
GO:0010665_regulation of cardiac muscle cell apoptotic process	12	66	1	0	24	41	0.378788	1
GO:0044342_type B pancreatic cell proliferation	7	21	1	0	7	13	0.380952	1
GO:0070391_response to lipoteichoic acid	7	21	0	1	13	7	0.380952	1
GO:0071223_cellular response to lipoteichoic acid	7	21	0	1	13	7	0.380952	1
GO:0060999_positive regulation of dendritic spine development	16	120	1	0	45	74	0.383333	1
GO:0006703_estrogen biosynthetic process	8	28	1	1	5	21	0.388889	1
GO:0097152_mesenchymal cell apoptotic process	9	36	1	0	13	22	0.388889	1
GO:2001053_regulation of mesenchymal cell apoptotic process	9	36	1	0	13	22	0.388889	1
GO:0051149_positive regulation of muscle cell differentiation	56	1540	1	0	598	941	0.388961	1
GO:0048483_autonomic nervous system development	41	820	1	0	319	500	0.390244	1
GO:0044253_positive regulation of multicellular organismal metabolic process	30	435	1	0	169	265	0.390805	1
GO:0006268_DNA unwinding involved in DNA replication	8	28	1	0	10	17	0.392857	1
GO:0045661_regulation of myoblast differentiation	25	300	1	0	117	182	0.393333	1
GO:0042180_cellular ketone metabolic process	199	19701	1	0	7842	11858	0.398102	1
GO:0003278_apoptotic process involved in heart morphogenesis	5	10	3	1	6	0	0.4	1
GO:0006390_transcription from mitochondrial promoter	6	15	0	1	9	5	0.4	1
GO:0038031_non-canonical Wnt signaling pathway via JNK cascade	5	10	1	0	3	6	0.4	1
GO:0045329_carnitine biosynthetic process	5	10	3	1	6	0	0.4	1
GO:0048170_positive regulation of long-term neuronal synaptic plasticity	6	15	1	0	5	9	0.4	1
GO:0051852_disruption by host of symbiont cells	5	10	1	0	3	6	0.4	1
GO:0051873_killing by host of symbiont cells	5	10	1	0	3	6	0.4	1
GO:0061450_trophoblast cell migration	5	10	1	0	3	6	0.4	1
GO:0072284_metanephric S-shaped body morphogenesis	4	6	2	0	1	3	0.4	1
GO:1901163_regulation of trophoblast cell migration	5	10	1	0	3	6	0.4	1
hsa00471_D-Glutamine and D-glutamate metabolism	4	6	3	0	1	2	0.4	1
hsa05410_Hypertrophic cardiomyopathy (HCM)	80	3160	1	0	1300	1859	0.411709	1
GO:0090183_regulation of kidney development	42	861	1	0	354	506	0.412311	1
hsa05414_Dilated cardiomyopathy	86	3655	1	0	1517	2137	0.415321	1
GO:0032835_glomerulus development	45	990	5	1	610	374	0.417439	1
GO:0046633_alpha-beta T cell proliferation	22	231	1	0	96	134	0.419913	1
GO:0060425_lung morphogenesis	33	528	1	0	221	306	0.420455	1
GO:0048617_embryonic foregut morphogenesis	10	45	0	1	26	18	0.422222	1
GO:0045740_positive regulation of DNA replication	50	1225	1	0	521	703	0.426122	1
GO:0031113_regulation of microtubule polymerization	20	190	1	0	80	109	0.426316	1
GO:0042474_middle ear morphogenesis	22	231	6	1	142	82	0.426427	1
hsa03008_Ribosome biogenesis in eukaryotes	70	2415	0	1	1382	1032	0.427743	1
GO:0003129_heart induction	8	28	1	0	11	16	0.428571	1
GO:0090192_regulation of glomerulus development	8	28	1	0	11	16	0.428571	1
GO:0034770_histone H4-K20 methylation	7	21	0	1	12	8	0.428571	1
hsa05412_Arrhythmogenic right ventricular cardiomyopathy (ARVC)	71	2485	1	0	1070	1414	0.430986	1
GO:0042987_amyloid precursor protein catabolic process	11	55	1	0	23	31	0.436364	1
GO:0097435_fibril organization	11	55	0	1	31	23	0.436364	1
GO:0000096_sulfur amino acid metabolic process	42	861	1	0	376	484	0.437863	1
GO:0051568_histone H3-K4 methylation	31	465	0	1	261	203	0.43871	1
GO:0031290_retinal ganglion cell axon guidance	17	136	1	0	59	76	0.441176	1
GO:0090316_positive regulation of intracellular protein transport	117	6786	1	0	2996	3789	0.441645	1
GO:0072070_loop of Henle development	10	45	1	0	19	25	0.444444	1
GO:0070243_regulation of thymocyte apoptotic process	15	105	1	0	46	58	0.447619	1
GO:0060045_positive regulation of cardiac muscle cell proliferation	17	136	1	0	60	75	0.448529	1
GO:0046824_positive regulation of nucleocytoplasmic transport	85	3570	1	0	1603	1966	0.4493	1
GO:0090092_regulation of transmembrane receptor protein serine/threonine kinase signaling pathway	156	12090	1	0	5454	6635	0.451199	1
GO:0030511_positive regulation of transforming growth factor beta receptor signaling pathway	21	210	1	0	94	115	0.452381	1
GO:0090231_regulation of spindle checkpoint	11	55	1	0	24	30	0.454545	1
GO:0016331_morphogenesis of embryonic epithelium	125	7750	1	0	3533	4216	0.456	1
GO:0070242_thymocyte apoptotic process	20	190	1	0	86	103	0.457895	1
GO:0072073_kidney epithelium development	55	1485	1	0	679	805	0.457912	1
GO:0010837_regulation of keratinocyte proliferation	16	120	1	0	54	65	0.458333	1
GO:0003197_endocardial cushion development	26	325	1	0	149	175	0.461538	1
GO:0060043_regulation of cardiac muscle cell proliferation	26	325	1	0	149	175	0.461538	1
GO:0003263_cardioblast proliferation	8	28	1	0	12	15	0.464286	1
GO:0033483_gas homeostasis	8	28	0	1	15	12	0.464286	1
GO:0032965_regulation of collagen biosynthetic process	26	325	1	0	150	174	0.464615	1
GO:0006651_diacylglycerol biosynthetic process	4	6	0	2	2	2	0.466667	1
GO:0035990_tendon cell differentiation	4	6	2	0	2	2	0.466667	1
GO:0038171_cannabinoid signaling pathway	4	6	2	2	2	0	0.466667	1
GO:0042532_negative regulation of tyrosine phosphorylation of STAT protein	6	15	0	1	8	6	0.466667	1
GO:0046826_negative regulation of protein export from nucleus	6	15	0	1	8	6	0.466667	1
GO:0060433_bronchus development	6	15	2	0	6	7	0.466667	1
GO:0060750_epithelial cell proliferation involved in mammary gland duct elongation	4	6	2	0	2	2	0.466667	1
GO:0072103_glomerulus vasculature morphogenesis	5	10	2	0	4	4	0.466667	1
GO:0072104_glomerular capillary formation	5	10	2	0	4	4	0.466667	1
GO:0090080_positive regulation of MAPKKK cascade by fibroblast growth factor receptor signaling pathway	4	6	2	0	2	2	0.466667	1
GO:2000136_regulation of cell proliferation involved in heart morphogenesis	16	120	1	0	55	64	0.466667	1
GO:0035115_embryonic forelimb morphogenesis	32	496	0	1	264	231	0.467742	1
GO:0043393_regulation of protein binding	108	5778	1	0	2707	3070	0.468674	1
GO:0010714_positive regulation of collagen metabolic process	23	253	1	0	118	134	0.470356	1
GO:0010712_regulation of collagen metabolic process	28	378	1	0	177	200	0.470899	1
GO:0033604_negative regulation of catecholamine secretion	9	36	1	0	16	19	0.472222	1
GO:0003272_endocardial cushion formation	11	55	1	0	25	29	0.472727	1
GO:0072015_glomerular visceral epithelial cell development	7	21	2	0	9	10	0.47619	1
GO:0071774_response to fibroblast growth factor	192	18336	1	0	8733	9602	0.476331	1
GO:0003382_epithelial cell morphogenesis	39	741	1	0	352	388	0.476383	1
hsa04390_Hippo signaling pathway	149	11026	1	0	5256	5769	0.476782	1
GO:0006220_pyrimidine nucleotide metabolic process	40	780	1	0	372	407	0.478205	1
GO:0043507_positive regulation of JUN kinase activity	54	1431	1	0	684	746	0.478686	1
GO:0045454_cell redox homeostasis	51	1275	1	0	611	663	0.48	1
GO:0072310_glomerular epithelial cell development	8	28	2	0	12	14	0.481481	1
GO:0044344_cellular response to fibroblast growth factor stimulus	190	17955	1	0	8648	9306	0.481704	1
GO:0032964_collagen biosynthetic process	31	465	1	0	223	241	0.48172	1
GO:0090100_positive regulation of transmembrane receptor protein serine/threonine kinase signaling pathway	62	1891	1	0	916	974	0.484929	1
GO:0072178_nephric duct morphogenesis	6	15	2	0	7	6	0.485714	1
GO:0048660_regulation of smooth muscle cell proliferation	73	2628	1	0	1278	1349	0.486682	1
GO:0010889_regulation of sequestering of triglyceride	10	45	0	1	23	21	0.488889	1
GO:0048659_smooth muscle cell proliferation	76	2850	1	0	1394	1455	0.489474	1
GO:0048661_positive regulation of smooth muscle cell proliferation	43	903	1	0	441	461	0.48948	1
GO:0048566_embryonic digestive tract development	32	496	0	2	240	254	0.499511	1
GO:0034144_negative regulation of toll-like receptor 4 signaling pathway	5	10	1	2	5	2	0.5	1
GO:0051152_positive regulation of smooth muscle cell differentiation	5	10	2	1	2	5	0.5	1
GO:0042473_outer ear morphogenesis	8	28	2	0	15	11	0.505291	1
GO:1901722_regulation of cell proliferation involved in kidney development	8	28	2	0	15	11	0.505291	1
GO:0061438_renal system vasculature morphogenesis	6	15	3	0	7	5	0.505495	1
GO:0061439_kidney vasculature morphogenesis	6	15	3	0	7	5	0.505495	1
GO:0035909_aorta morphogenesis	21	210	2	0	121	87	0.512372	1
GO:0035904_aorta development	23	253	2	0	147	104	0.513897	1
GO:0030509_BMP signaling pathway	102	5151	0	2	2137	3012	0.5144	1
GO:0072110_glomerular mesangial cell proliferation	6	15	3	0	8	4	0.516484	1
GO:0051289_protein homotetramerization	53	1378	0	2	551	825	0.51971	1
GO:0003128_heart field specification	6	15	2	1	4	8	0.525275	1
GO:0003139_secondary heart field specification	6	15	2	1	4	8	0.525275	1
GO:0050765_negative regulation of phagocytosis	9	36	0	2	13	21	0.525397	1
GO:0060732_positive regulation of inositol phosphate biosynthetic process	7	21	2	1	6	12	0.530827	1
GO:0090037_positive regulation of protein kinase C signaling	7	21	2	1	6	12	0.530827	1
GO:0045446_endothelial cell differentiation	62	1891	2	0	1213	676	0.540379	1
GO:0060914_heart formation	8	28	2	1	9	16	0.543346	1
GO:0003158_endothelium development	63	1953	2	0	1274	677	0.546803	1
GO:0030856_regulation of epithelial cell differentiation	88	3828	0	2	1283	2543	0.554227	1
GO:2000241_regulation of reproductive process	66	2145	2	1	805	1337	0.560551	1
GO:0033089_positive regulation of T cell differentiation in thymus	8	28	1	2	14	11	0.583333	1
GO:0003159_morphogenesis of an endothelium	8	28	3	1	13	11	0.613187	1
GO:0061154_endothelial tube morphogenesis	8	28	3	1	13	11	0.613187	1
GO:0008210_estrogen metabolic process	16	120	2	2	43	73	0.630093	1
GO:0009822_alkaloid catabolic process	3	3	1	1	0	1	0.666667	1
GO:0045113_regulation of integrin biosynthetic process	3	3	1	1	0	1	0.666667	1
GO:0045726_positive regulation of integrin biosynthetic process	3	3	1	1	0	1	0.666667	1
GO:0042481_regulation of odontogenesis	25	300	2	3	149	146	0.683302	1

## Sheet: Thyroid
Table S2(8): Fisher exact test results of the detected gene pairs by liquid association and Pearson correlation coefficient (PCC) for the tissue "Thyroid"
Module Annotation	m	M	n11	n21	n12	n22	p	p_BH
GO:0009235_cobalamin metabolic process	20	190	3	1	31	155	0.0186281	1
GO:0003177_pulmonary valve development	8	28	2	0	5	21	0.0555556	1
GO:0003184_pulmonary valve morphogenesis	8	28	2	0	5	21	0.0555556	1
GO:0002925_positive regulation of humoral immune response mediated by circulating immunoglobulin	6	15	3	0	4	8	0.0769231	1
GO:0038092_nodal signaling pathway	10	45	1	0	3	41	0.0888889	1
GO:0046951_ketone body biosynthetic process	6	15	2	0	3	10	0.0952381	1
GO:1902578_single-organism localization	319	50721	3	0	23213	27505	0.0958889	1
GO:1902580_single-organism cellular localization	319	50721	3	0	23213	27505	0.0958889	1
GO:0007031_peroxisome organization	33	528	0	3	268	257	0.118703	1
GO:0016558_protein import into peroxisome matrix	13	78	0	4	36	38	0.119764	1
GO:0043574_peroxisomal transport	19	171	0	4	78	89	0.126379	1
GO:0006625_protein targeting to peroxisome	18	153	0	4	69	80	0.127302	1
GO:0072662_protein localization to peroxisome	18	153	0	4	69	80	0.127302	1
GO:0072663_establishment of protein localization to peroxisome	18	153	0	4	69	80	0.127302	1
GO:0034983_peptidyl-lysine deacetylation	7	21	0	4	8	9	0.131161	1
GO:0006489_dolichyl diphosphate biosynthetic process	5	10	0	2	6	2	0.133333	1
GO:0046465_dolichyl diphosphate metabolic process	5	10	0	2	6	2	0.133333	1
GO:0048243_norepinephrine secretion	13	78	1	0	10	67	0.141026	1
GO:0007144_female meiosis I	6	15	2	1	2	10	0.153846	1
GO:0060456_positive regulation of digestive system process	9	36	3	2	8	23	0.154412	1
GO:0003341_cilium movement	24	276	5	0	169	102	0.161395	1
GO:0031268_pseudopodium organization	13	78	2	0	30	46	0.165168	1
GO:0006533_aspartate catabolic process	4	6	0	1	5	0	0.166667	1
GO:0007525_somatic muscle development	4	6	1	0	0	5	0.166667	1
GO:0061043_regulation of vascular wound healing	4	6	1	0	0	5	0.166667	1
GO:0072310_glomerular epithelial cell development	9	36	1	0	5	30	0.166667	1
GO:0007411_axon guidance	338	56953	0	5	20110	36838	0.16904	1
GO:0097485_neuron projection guidance	338	56953	0	5	20110	36838	0.16904	1
GO:0032633_interleukin-4 production	28	378	2	0	154	222	0.169677	1
GO:0001763_morphogenesis of a branching structure	192	18336	0	5	6274	12057	0.172908	1
GO:0070830_tight junction assembly	41	820	2	0	345	473	0.178775	1
GO:0046637_regulation of alpha-beta T cell differentiation	40	780	2	0	335	443	0.186353	1
GO:0031054_pre-miRNA processing	7	21	1	0	3	17	0.190476	1
GO:0009582_detection of abiotic stimulus	138	9453	1	0	1815	7637	0.192108	1
GO:0009581_detection of external stimulus	135	9045	1	0	1760	7284	0.194693	1
GO:0006167_AMP biosynthetic process	6	15	0	2	8	5	0.2	1
GO:0045991_carbon catabolite activation of transcription	5	10	1	0	1	8	0.2	1
GO:0061088_regulation of sequestering of zinc ion	5	10	1	1	0	8	0.2	1
GO:0072602_interleukin-4 secretion	5	10	1	1	0	8	0.2	1
GO:0009451_RNA modification	61	1830	2	0	822	1006	0.202611	1
GO:0018198_peptidyl-cysteine modification	18	153	1	0	31	121	0.20915	1
GO:0006983_ER overload response	10	45	2	0	19	24	0.212121	1
GO:0072109_glomerular mesangium development	7	21	2	0	8	11	0.214286	1
GO:0044126_regulation of growth of symbiont in host	14	91	2	0	41	48	0.220513	1
GO:0044130_negative regulation of growth of symbiont in host	14	91	2	0	41	48	0.220513	1
GO:0048368_lateral mesoderm development	10	45	1	0	9	35	0.222222	1
GO:0016137_glycoside metabolic process	15	105	2	0	48	55	0.224359	1
GO:0000375_RNA splicing, via transesterification reactions	219	23871	0	2	12162	11707	0.240591	1
GO:0000377_RNA splicing, via transesterification reactions with bulged adenosine as nucleophile	214	22791	0	2	11576	11213	0.242132	1
GO:0000398_mRNA splicing, via spliceosome	214	22791	0	2	11576	11213	0.242132	1
GO:0021889_olfactory bulb interneuron differentiation	10	45	1	0	10	34	0.244444	1
GO:0033233_regulation of protein sumoylation	14	91	0	3	41	47	0.249084	1
GO:0044743_intracellular protein transmembrane import	28	378	0	3	181	194	0.249358	1
GO:0065002_intracellular protein transmembrane transport	33	528	0	3	252	273	0.250129	1
GO:0071806_protein transmembrane transport	38	703	0	3	326	374	0.252884	1
GO:0001696_gastric acid secretion	12	66	1	1	8	56	0.255944	1
GO:0031056_regulation of histone modification	79	3081	1	6	1216	1858	0.256208	1
GO:0031103_axon regeneration	25	300	1	0	76	223	0.256667	1
GO:0051568_histone H3-K4 methylation	32	496	0	3	210	283	0.266129	1
GO:0001865_NK T cell differentiation	6	15	0	1	11	3	0.266667	1
GO:0034036_purine ribonucleoside bisphosphate biosynthetic process	6	15	1	0	3	11	0.266667	1
GO:0050428_3'-phosphoadenosine 5'-phosphosulfate biosynthetic process	6	15	1	0	3	11	0.266667	1
GO:0016570_histone modification	288	41328	0	3	17529	23796	0.267245	1
GO:0016569_covalent chromatin modification	293	42778	0	3	17921	24854	0.2697	1
GO:0008356_asymmetric cell division	11	55	1	0	14	40	0.272727	1
GO:0042493_response to drug	349	60726	1	0	16835	43890	0.277245	1
GO:0071600_otic vesicle morphogenesis	9	36	1	0	9	26	0.277778	1
GO:0031102_neuron projection regeneration	30	435	1	0	120	314	0.278161	1
GO:0032964_collagen biosynthetic process	31	465	1	0	129	335	0.27957	1
GO:0032689_negative regulation of interferon-gamma production	22	231	1	0	64	166	0.281385	1
GO:0016568_chromatin modification	451	101475	0	3	40309	61163	0.281677	1
GO:0044236_multicellular organismal metabolic process	119	7021	1	0	1984	5036	0.282723	1
GO:0045945_positive regulation of transcription from RNA polymerase III promoter	7	21	1	0	5	15	0.285714	1
GO:0048752_semicircular canal morphogenesis	8	28	1	0	7	20	0.285714	1
GO:0044087_regulation of cellular component biogenesis	416	86320	2	1	30999	55318	0.294298	1
GO:0030317_sperm motility	30	435	1	1	69	364	0.296255	1
GO:0003140_determination of left/right asymmetry in lateral mesoderm	5	10	1	0	2	7	0.3	1
GO:0048702_embryonic neurocranium morphogenesis	5	10	1	0	2	7	0.3	1
GO:0060526_prostate glandular acinus morphogenesis	5	10	0	1	7	2	0.3	1
GO:0060527_prostate epithelial cord arborization involved in prostate glandular acinus morphogenesis	5	10	0	1	7	2	0.3	1
GO:0061312_BMP signaling pathway involved in heart development	5	10	1	0	2	7	0.3	1
GO:0061138_morphogenesis of a branching epithelium	180	16110	0	4	5760	10346	0.304102	1
GO:0048703_embryonic viscerocranium morphogenesis	9	36	1	0	10	25	0.305556	1
GO:0019755_one-carbon compound transport	9	36	1	1	5	29	0.309524	1
GO:0060872_semicircular canal development	10	45	1	0	13	31	0.311111	1
GO:0044259_multicellular organismal macromolecule metabolic process	107	5671	1	0	1801	3869	0.317757	1
GO:0032963_collagen metabolic process	102	5151	1	0	1657	3493	0.321879	1
GO:0010528_regulation of transposition	7	21	2	3	11	5	0.325372	1
GO:0010529_negative regulation of transposition	7	21	2	3	11	5	0.325372	1
GO:0045600_positive regulation of fat cell differentiation	34	561	1	0	182	378	0.326203	1
GO:0002538_arachidonic acid metabolite production involved in inflammatory response	3	3	0	1	2	0	0.333333	1
GO:0002540_leukotriene production involved in inflammatory response	3	3	0	1	2	0	0.333333	1
GO:0003273_cell migration involved in endocardial cushion formation	3	3	0	1	2	0	0.333333	1
GO:0006543_glutamine catabolic process	4	6	1	0	1	4	0.333333	1
GO:0010727_negative regulation of hydrogen peroxide metabolic process	3	3	0	1	2	0	0.333333	1
GO:0016561_protein import into peroxisome matrix, translocation	3	3	0	1	2	0	0.333333	1
GO:0021797_forebrain anterior/posterior pattern specification	4	6	1	1	0	4	0.333333	1
GO:0021898_commitment of multipotent stem cells to neuronal lineage in forebrain	3	3	1	0	0	2	0.333333	1
GO:0021943_formation of radial glial scaffolds	3	3	0	1	2	0	0.333333	1
GO:0032203_telomere formation via telomerase	3	3	1	0	0	2	0.333333	1
GO:0034143_regulation of toll-like receptor 4 signaling pathway	12	66	1	0	21	44	0.333333	1
GO:0035441_cell migration involved in vasculogenesis	3	3	1	0	0	2	0.333333	1
GO:0035608_protein deglutamylation	3	3	1	0	0	2	0.333333	1
GO:0046416_D-amino acid metabolic process	4	6	1	0	1	4	0.333333	1
GO:0060197_cloacal septation	3	3	0	1	2	0	0.333333	1
GO:0060737_prostate gland morphogenetic growth	3	3	0	1	2	0	0.333333	1
GO:0070816_phosphorylation of RNA polymerase II C-terminal domain	3	3	1	0	0	2	0.333333	1
GO:0071404_cellular response to low-density lipoprotein particle stimulus	3	3	0	1	2	0	0.333333	1
GO:0071493_cellular response to UV-B	4	6	1	0	1	4	0.333333	1
GO:0071896_protein localization to adherens junction	3	3	1	0	0	2	0.333333	1
GO:0072278_metanephric comma-shaped body morphogenesis	3	3	1	0	0	2	0.333333	1
GO:1902414_protein localization to cell junction	3	3	1	0	0	2	0.333333	1
GO:2000210_positive regulation of anoikis	4	6	1	0	1	4	0.333333	1
GO:0019827_stem cell maintenance	100	4950	1	0	1665	3284	0.336566	1
GO:0051457_maintenance of protein location in nucleus	14	91	1	0	30	60	0.340659	1
GO:0038034_signal transduction in absence of ligand	79	3081	1	0	1077	2003	0.349886	1
GO:0097192_extrinsic apoptotic signaling pathway in absence of ligand	79	3081	1	0	1077	2003	0.349886	1
GO:0002922_positive regulation of humoral immune response	10	45	1	0	15	29	0.355556	1
GO:0051225_spindle assembly	46	1035	1	0	368	666	0.356522	1
GO:0009103_lipopolysaccharide biosynthetic process	8	28	1	0	9	18	0.357143	1
GO:0021591_ventricular system development	20	190	1	0	67	122	0.357895	1
GO:0009162_deoxyribonucleoside monophosphate metabolic process	9	36	1	0	12	23	0.361111	1
GO:0071320_cellular response to cAMP	40	780	1	1	157	621	0.364303	1
GO:0010874_regulation of cholesterol efflux	16	120	1	0	43	76	0.366667	1
GO:0050775_positive regulation of dendrite morphogenesis	14	91	1	0	33	57	0.373626	1
GO:0006067_ethanol metabolic process	12	66	0	1	41	24	0.378788	1
GO:0034145_positive regulation of toll-like receptor 4 signaling pathway	7	21	1	0	7	13	0.380952	1
GO:0046520_sphingoid biosynthetic process	7	21	0	1	13	7	0.380952	1
GO:0032048_cardiolipin metabolic process	13	78	1	0	29	48	0.384615	1
GO:0032793_positive regulation of CREB transcription factor activity	13	78	1	0	29	48	0.384615	1
GO:0002374_cytokine secretion involved in immune response	9	36	1	0	13	22	0.388889	1
GO:0002739_regulation of cytokine secretion involved in immune response	9	36	1	0	13	22	0.388889	1
GO:0031269_pseudopodium assembly	12	66	1	0	25	40	0.393939	1
hsa00240_Pyrimidine metabolism	99	4851	1	0	1921	2929	0.396207	1
GO:0006011_UDP-glucose metabolic process	5	10	0	1	6	3	0.4	1
GO:0006868_glutamine transport	4	6	0	2	3	1	0.4	1
GO:0010757_negative regulation of plasminogen activation	5	10	0	1	6	3	0.4	1
GO:0010764_negative regulation of fibroblast migration	5	10	1	0	3	6	0.4	1
GO:0032315_regulation of Ral GTPase activity	6	15	1	0	5	9	0.4	1
GO:0032485_regulation of Ral protein signal transduction	6	15	1	0	5	9	0.4	1
GO:0032852_positive regulation of Ral GTPase activity	4	6	2	1	0	3	0.4	1
GO:0032859_activation of Ral GTPase activity	4	6	2	1	0	3	0.4	1
GO:0034312_diol biosynthetic process	6	15	0	1	9	5	0.4	1
GO:0035404_histone-serine phosphorylation	4	6	2	1	0	3	0.4	1
GO:0043518_negative regulation of DNA damage response, signal transduction by p53 class mediator	10	45	1	0	17	27	0.4	1
GO:0046512_sphingosine biosynthetic process	6	15	0	1	9	5	0.4	1
GO:0060437_lung growth	4	6	0	2	3	1	0.4	1
GO:0071539_protein localization to centrosome	5	10	1	0	3	6	0.4	1
GO:0072393_microtubule anchoring at microtubule organizing center	6	15	1	0	5	9	0.4	1
GO:0030010_establishment of cell polarity	72	2556	1	0	1023	1532	0.400626	1
GO:0007163_establishment or maintenance of cell polarity	118	6903	1	0	2801	4101	0.40591	1
GO:0002790_peptide secretion	189	17766	1	1	4103	13661	0.408654	1
GO:0031440_regulation of mRNA 3'-end processing	18	153	1	0	62	90	0.411765	1
GO:0007265_Ras protein signal transduction	227	25651	1	0	10581	15069	0.412538	1
GO:0030199_collagen fibril organization	36	630	0	1	370	259	0.412698	1
GO:0043370_regulation of CD4-positive, alpha-beta T cell differentiation	28	378	1	0	156	221	0.415344	1
GO:0002921_negative regulation of humoral immune response	9	36	1	0	14	21	0.416667	1
GO:0042886_amide transport	208	21528	1	1	5089	16437	0.416979	1
GO:0015833_peptide transport	202	20301	1	1	4842	15457	0.420218	1
GO:0006369_termination of RNA polymerase II transcription	43	903	0	1	523	379	0.420819	1
GO:0022406_membrane docking	36	630	1	0	265	364	0.422222	1
GO:0032516_positive regulation of phosphoprotein phosphatase activity	10	45	1	0	18	26	0.422222	1
GO:0009145_purine nucleoside triphosphate biosynthetic process	45	990	1	0	418	571	0.423232	1
GO:0046950_cellular ketone body metabolic process	8	28	1	0	11	16	0.428571	1
GO:0090197_positive regulation of chemokine secretion	8	28	0	1	16	11	0.428571	1
GO:2000001_regulation of DNA damage checkpoint	7	21	0	1	12	8	0.428571	1
GO:0009206_purine ribonucleoside triphosphate biosynthetic process	44	946	1	0	406	539	0.430233	1
GO:0048278_vesicle docking	29	406	1	0	175	230	0.433498	1
GO:0006655_phosphatidylglycerol biosynthetic process	12	66	1	0	28	37	0.439394	1
GO:0034063_stress granule assembly	8	28	1	1	6	20	0.444444	1
GO:0006069_ethanol oxidation	10	45	0	1	25	19	0.444444	1
GO:0034969_histone arginine methylation	9	36	1	0	15	20	0.444444	1
GO:0060736_prostate gland growth	10	45	0	1	25	19	0.444444	1
GO:0043297_apical junction assembly	40	780	1	0	353	426	0.453846	1
GO:0032508_DNA duplex unwinding	46	1035	1	0	469	565	0.454106	1
GO:0032392_DNA geometric change	47	1081	1	0	497	583	0.460685	1
hsa05034_Alcoholism	128	8128	1	1	2158	5968	0.460717	1
GO:0006513_protein monoubiquitination	40	780	1	0	359	420	0.461538	1
GO:0032673_regulation of interleukin-4 production	22	231	1	0	106	124	0.463203	1
GO:0002934_desmosome organization	8	28	0	1	15	12	0.464286	1
GO:0032747_positive regulation of interleukin-23 production	4	6	2	0	2	2	0.466667	1
GO:0035747_natural killer cell chemotaxis	5	10	0	2	4	4	0.466667	1
GO:0046037_GMP metabolic process	6	15	2	0	6	7	0.466667	1
GO:1902373_negative regulation of mRNA catabolic process	4	6	0	2	2	2	0.466667	1
GO:0046655_folic acid metabolic process	9	36	1	0	16	19	0.472222	1
GO:0007100_mitotic centrosome separation	5	10	0	3	3	4	0.475	1
GO:0016574_histone ubiquitination	31	465	1	0	221	243	0.477419	1
hsa05221_Acute myeloid leukemia	56	1540	1	0	740	799	0.481169	1
GO:0006353_DNA-templated transcription, termination	82	3321	0	1	1719	1601	0.482385	1
GO:0034308_primary alcohol metabolic process	18	153	0	1	79	73	0.48366	1
GO:0048193_Golgi vesicle transport	191	18145	0	1	9362	8782	0.484045	1
GO:0060253_negative regulation of glial cell proliferation	9	36	1	1	9	25	0.484127	1
GO:0015919_peroxisomal membrane transport	7	21	0	2	9	10	0.485714	1
GO:0031929_TOR signaling	50	1225	1	0	594	630	0.485714	1
GO:0007257_activation of JUN kinase activity	30	435	1	0	212	222	0.489655	1
GO:0033235_positive regulation of protein sumoylation	10	45	0	2	20	23	0.494949	1
GO:0061437_renal system vasculature development	16	120	2	0	59	59	0.495938	1
GO:0061440_kidney vasculature development	16	120	2	0	59	59	0.495938	1
GO:0072012_glomerulus vasculature development	15	105	2	0	54	49	0.497436	1
GO:0032927_positive regulation of activin receptor signaling pathway	6	15	0	3	5	7	0.505495	1
GO:0016571_histone methylation	73	2628	0	2	1173	1453	0.505569	1
GO:0006479_protein methylation	92	4186	0	2	1853	2331	0.506456	1
GO:0008213_protein alkylation	92	4186	0	2	1853	2331	0.506456	1
GO:0032259_methylation	156	12090	0	2	5003	7085	0.514816	1
GO:0043414_macromolecule methylation	143	10153	0	2	4201	5950	0.514824	1
GO:0000963_mitochondrial RNA processing	6	15	3	0	8	4	0.516484	1
GO:0072239_metanephric glomerulus vasculature development	6	15	3	0	8	4	0.516484	1
GO:0007213_G-protein coupled acetylcholine receptor signaling pathway	10	45	0	2	17	26	0.519192	1
GO:0033044_regulation of chromosome organization	115	6555	0	2	2625	3928	0.519744	1
GO:0031060_regulation of histone methylation	31	465	0	2	184	279	0.520727	1
GO:0045046_protein import into peroxisome membrane	6	15	0	2	5	8	0.52381	1
hsa00072_Synthesis and degradation of ketone bodies	9	36	2	0	21	13	0.525397	1
GO:0022612_gland morphogenesis	96	4560	0	2	1745	2813	0.527426	1
GO:0046488_phosphatidylinositol metabolic process	125	7750	0	2	2932	4816	0.52955	1
GO:0014732_skeletal muscle atrophy	7	21	2	1	6	12	0.530827	1
GO:0090313_regulation of protein targeting to membrane	22	231	1	1	73	156	0.539018	1
GO:0048678_response to axon injury	47	1081	1	1	348	731	0.541669	1
GO:0090288_negative regulation of cellular response to growth factor stimulus	90	4005	0	2	1401	2602	0.544999	1
GO:0090307_spindle assembly involved in mitosis	15	105	0	2	36	67	0.545055	1
GO:0051452_intracellular pH reduction	23	253	0	2	87	164	0.54696	1
GO:0090329_regulation of DNA-dependent DNA replication	30	435	0	2	150	283	0.547116	1
GO:0090287_regulation of cellular response to growth factor stimulus	150	11175	0	2	3729	7444	0.555277	1
GO:0003351_epithelial cilium movement	16	120	4	0	85	31	0.571434	1
GO:0016139_glycoside catabolic process	7	21	1	2	10	8	0.586466	1
GO:0016226_iron-sulfur cluster assembly	15	105	1	3	48	53	0.62114	1
GO:0031163_metallo-sulfur cluster assembly	15	105	1	3	48	53	0.62114	1
GO:0002923_regulation of humoral immune response mediated by circulating immunoglobulin	9	36	3	1	18	14	0.625668	1
GO:0007051_spindle organization	90	4005	2	2	1474	2527	0.628706	1
GO:0061314_Notch signaling involved in heart development	10	45	2	3	12	28	0.639446	1
GO:1902275_regulation of chromatin organization	88	3828	1	4	1474	2349	0.654954	1
GO:0006114_glycerol biosynthetic process	3	3	1	1	0	1	0.666667	1
GO:0009236_cobalamin biosynthetic process	3	3	1	1	0	1	0.666667	1
GO:0019344_cysteine biosynthetic process	3	3	1	1	0	1	0.666667	1
GO:0019401_alditol biosynthetic process	3	3	1	1	0	1	0.666667	1
GO:0031629_synaptic vesicle fusion to presynaptic membrane	3	3	1	1	0	1	0.666667	1
GO:0038108_negative regulation of appetite by leptin-mediated signaling pathway	3	3	1	1	0	1	0.666667	1
GO:0071400_cellular response to oleic acid	3	3	1	1	0	1	0.666667	1
GO:0043624_cellular protein complex disassembly	163	13203	2	3	7110	6088	0.667292	1
GO:0006575_cellular modified amino acid metabolic process	184	16836	2	3	5584	11247	0.66924	1
GO:0001510_RNA methylation	18	153	8	3	91	51	0.747531	1

## Sheet: Whole_Blood
Table S2(9): Fisher exact test results of the detected gene pairs by liquid association and Pearson correlation coefficient (PCC) for the tissue "Whole Blood"
Module Annotation	m	M	n11	n21	n12	n22	p	p_BH
hsa05131_Shigellosis	58	1653	1	5	1362	285	0.000829409	1
GO:0060047_heart contraction	140	9730	13	0	5635	4082	0.00107941	1
GO:0003015_heart process	141	9870	13	0	5738	4119	0.00110851	1
GO:0010543_regulation of platelet activation	27	351	0	5	235	111	0.00371747	1
GO:0051085_chaperone mediated protein folding requiring cofactor	10	45	1	5	31	8	0.005267	1
GO:0035335_peptidyl-tyrosine dephosphorylation	56	1540	1	5	1138	396	0.00553478	1
GO:0045637_regulation of myeloid cell differentiation	141	9870	1	6	6665	3198	0.00589627	1
GO:0008016_regulation of heart contraction	121	7260	9	0	4111	3140	0.00660753	1
GO:0006937_regulation of muscle contraction	121	7260	11	1	3865	3383	0.00766093	1
GO:0071514_genetic imprinting	23	253	6	0	112	135	0.00960331	1
GO:0002282_microglial cell activation involved in immune response	7	21	0	3	15	3	0.0150376	1
GO:0006942_regulation of striated muscle contraction	70	2415	7	0	1332	1076	0.0194435	1
GO:0001780_neutrophil homeostasis	5	10	0	2	8	0	0.0222222	1
GO:0060017_parathyroid gland development	5	10	0	2	8	0	0.0222222	1
GO:0008277_regulation of G-protein coupled receptor protein signaling pathway	120	7140	0	4	4301	2835	0.0249641	1
GO:2000480_negative regulation of cAMP-dependent protein kinase activity	6	15	1	2	12	0	0.0285714	1
GO:0046849_bone remodeling	64	2016	1	5	1249	761	0.0322691	1
GO:0035584_calcium-mediated signaling using intracellular calcium source	12	66	4	0	27	35	0.0436577	1
GO:0008054_cyclin catabolic process	7	21	0	2	16	3	0.047619	1
GO:0002762_negative regulation of myeloid leukocyte differentiation	33	528	0	3	334	191	0.0491168	1
GO:0060253_negative regulation of glial cell proliferation	8	28	0	3	17	8	0.0503663	1
GO:0002761_regulation of myeloid leukocyte differentiation	87	3741	1	4	2442	1294	0.0522319	1
GO:0090257_regulation of muscle system process	147	10731	11	2	6151	4567	0.0523943	1
GO:0036314_response to sterol	21	210	0	2	158	50	0.0604238	1
hsa00533_Glycosaminoglycan biosynthesis - keratan sulfate	12	66	0	2	49	15	0.0634033	1
GO:0006470_protein dephosphorylation	139	9591	11	9	7218	2353	0.0635264	1
GO:0010950_positive regulation of endopeptidase activity	119	7021	0	2	5229	1790	0.0651175	1
GO:2001056_positive regulation of cysteine-type endopeptidase activity	114	6441	0	2	4775	1664	0.0668729	1
GO:0038032_termination of G-protein coupled receptor signaling pathway	33	528	7	10	334	177	0.0673926	1
GO:0045638_negative regulation of myeloid cell differentiation	60	1770	1	4	1108	657	0.0679169	1
GO:0043280_positive regulation of cysteine-type endopeptidase activity involved in apoptotic process	107	5671	0	2	4192	1477	0.0679829	1
GO:0070723_response to cholesterol	19	171	0	2	126	43	0.0681115	1
GO:0097202_activation of cysteine-type endopeptidase activity	88	3828	0	2	2827	999	0.0683288	1
GO:0006919_activation of cysteine-type endopeptidase activity involved in apoptotic process	83	3403	0	2	2508	893	0.0691137	1
GO:0045744_negative regulation of G-protein coupled receptor protein signaling pathway	56	1540	0	3	897	640	0.0725919	1
GO:2000479_regulation of cAMP-dependent protein kinase activity	8	28	1	2	22	3	0.0732601	1
GO:0045743_positive regulation of fibroblast growth factor receptor signaling pathway	6	15	0	4	7	4	0.0769231	1
GO:0031638_zymogen activation	109	5886	0	2	4244	1640	0.0777884	1
GO:0046131_pyrimidine ribonucleoside metabolic process	30	435	0	2	313	120	0.0781927	1
hsa05100_Bacterial invasion of epithelial cells	67	2211	1	3	1560	647	0.0790386	1
GO:0097527_necroptotic signaling pathway	6	15	0	2	10	3	0.0952381	1
GO:1900125_regulation of hyaluronan biosynthetic process	6	15	3	2	10	0	0.0952381	1
GO:0006213_pyrimidine nucleoside metabolic process	47	1081	0	2	747	332	0.0952667	1
GO:0051693_actin filament capping	25	300	0	2	205	93	0.0995541	1
GO:0048793_pronephros development	5	10	0	1	9	0	0.1	1
GO:0071335_hair follicle cell proliferation	4	6	3	0	0	3	0.1	1
GO:0003170_heart valve development	22	231	7	0	153	71	0.103271	1
GO:0006493_protein O-linked glycosylation	64	2016	2	5	1289	720	0.105849	1
GO:0051781_positive regulation of cell division	64	2016	0	3	1055	958	0.10814	1
GO:0048145_regulation of fibroblast proliferation	67	2211	0	2	1477	732	0.110108	1
GO:0048144_fibroblast proliferation	69	2346	0	2	1562	782	0.111585	1
GO:0030316_osteoclast differentiation	67	2211	0	2	1457	752	0.116194	1
GO:0060122_inner ear receptor stereocilium organization	8	28	0	2	18	8	0.119048	1
GO:0042339_keratan sulfate metabolic process	28	378	0	2	247	129	0.119504	1
GO:0044088_regulation of vacuole organization	7	21	3	4	12	2	0.119582	1
GO:0090192_regulation of glomerulus development	9	36	2	0	11	23	0.12381	1
GO:0006309_apoptotic DNA fragmentation	26	325	0	2	210	113	0.124501	1
GO:0002027_regulation of heart rate	58	1653	4	0	825	824	0.124553	1
GO:0060560_developmental growth involved in morphogenesis	121	7260	0	2	4653	2605	0.128915	1
GO:0061337_cardiac conduction	30	435	4	0	236	195	0.131314	1
GO:0006987_activation of signaling protein activity involved in unfolded protein response	63	1953	0	1	1692	260	0.133641	1
GO:0032069_regulation of nuclease activity	71	2485	0	1	2147	337	0.136016	1
GO:0003091_renal water homeostasis	10	45	2	0	15	28	0.137374	1
GO:0032075_positive regulation of nuclease activity	65	2080	0	1	1792	287	0.138462	1
GO:0086004_regulation of cardiac muscle cell contraction	33	528	4	0	300	224	0.140862	1
GO:0003159_morphogenesis of an endothelium	8	28	0	2	17	9	0.145503	1
GO:0061154_endothelial tube morphogenesis	8	28	0	2	17	9	0.145503	1
GO:0007406_negative regulation of neuroblast proliferation	6	15	2	2	10	1	0.153846	1
GO:0090073_positive regulation of protein homodimerization activity	6	15	2	2	10	1	0.153846	1
GO:0030900_forebrain development	290	41905	0	2	25459	16444	0.154018	1
GO:0000726_non-recombinational repair	19	171	0	1	144	26	0.157895	1
GO:0010952_positive regulation of peptidase activity	123	7503	1	2	5605	1895	0.159411	1
GO:2000826_regulation of heart morphogenesis	23	253	5	0	154	94	0.160756	1
GO:0045453_bone resorption	44	946	1	4	564	377	0.164047	1
GO:0030851_granulocyte differentiation	27	351	2	3	243	103	0.16421	1
hsa01040_Biosynthesis of unsaturated fatty acids	19	171	3	2	142	24	0.166383	1
GO:0035962_response to interleukin-13	4	6	0	1	5	0	0.166667	1
GO:0045653_negative regulation of megakaryocyte differentiation	4	6	0	1	5	0	0.166667	1
GO:0070671_response to interleukin-12	4	6	0	1	5	0	0.166667	1
GO:1902259_regulation of delayed rectifier potassium channel activity	4	6	0	1	5	0	0.166667	1
GO:0010390_histone monoubiquitination	18	153	0	1	126	26	0.176471	1
GO:1902108_regulation of mitochondrial membrane permeability involved in apoptotic process	50	1225	0	1	1007	217	0.177959	1
GO:0014911_positive regulation of smooth muscle cell migration	13	78	0	1	64	13	0.179487	1
GO:0042755_eating behavior	18	153	1	0	27	125	0.183007	1
GO:1902110_positive regulation of mitochondrial membrane permeability involved in apoptotic process	48	1128	0	1	920	207	0.184397	1
GO:1902686_mitochondrial outer membrane permeabilization involved in programmed cell death	48	1128	0	1	920	207	0.184397	1
GO:0003179_heart valve morphogenesis	20	190	6	0	131	53	0.188325	1
GO:0097345_mitochondrial outer membrane permeabilization	47	1081	0	1	877	203	0.188714	1
GO:0035794_positive regulation of mitochondrial membrane permeability	49	1176	0	1	954	221	0.188776	1
GO:0048289_isotype switching to IgE isotypes	7	21	0	1	17	3	0.190476	1
GO:0048293_regulation of isotype switching to IgE isotypes	7	21	0	1	17	3	0.190476	1
GO:0035637_multicellular organismal signaling	70	2415	4	1	1143	1267	0.19725	1
GO:0045822_negative regulation of heart contraction	15	105	2	0	45	58	0.197985	1
GO:0000389_mRNA 3'-splice site recognition	5	10	1	1	8	0	0.2	1
GO:0015791_polyol transport	5	10	1	0	1	8	0.2	1
GO:0071503_response to heparin	5	10	3	0	3	4	0.2	1
GO:0071504_cellular response to heparin	5	10	3	0	3	4	0.2	1
GO:0072124_regulation of glomerular mesangial cell proliferation	6	15	2	0	5	8	0.2	1
GO:0043687_post-translational protein modification	185	17020	0	1	13348	3671	0.215746	1
GO:1901722_regulation of cell proliferation involved in kidney development	9	36	2	0	15	19	0.215873	1
GO:0045646_regulation of erythrocyte differentiation	35	595	0	1	466	128	0.216807	1
GO:0032092_positive regulation of protein binding	43	903	0	1	707	195	0.217054	1
GO:0098900_regulation of action potential	10	45	1	0	9	35	0.222222	1
GO:0072012_glomerulus vasculature development	15	105	4	2	85	14	0.22625	1
GO:0023021_termination of signal transduction	36	630	6	6	414	204	0.227913	1
GO:0072110_glomerular mesangial cell proliferation	7	21	3	0	9	9	0.228571	1
hsa00531_Glycosaminoglycan degradation	17	136	0	1	104	31	0.235294	1
GO:0001774_microglial cell activation	11	55	0	1	42	12	0.236364	1
GO:0002922_positive regulation of humoral immune response	11	55	0	1	42	12	0.236364	1
GO:0032793_positive regulation of CREB transcription factor activity	11	55	0	1	42	12	0.236364	1
GO:0010459_negative regulation of heart rate	7	21	1	0	4	16	0.238095	1
GO:0045084_positive regulation of interleukin-12 biosynthetic process	7	21	0	1	16	4	0.238095	1
GO:0050869_negative regulation of B cell activation	29	406	0	1	309	96	0.238916	1
GO:0032753_positive regulation of interleukin-4 production	12	66	0	1	50	15	0.242424	1
GO:1901534_positive regulation of hematopoietic progenitor cell differentiation	8	28	0	1	21	6	0.25	1
GO:0001570_vasculogenesis	61	1830	0	1	1371	458	0.25082	1
GO:0055117_regulation of cardiac muscle contraction	60	1770	3	0	921	846	0.251033	1
GO:0031644_regulation of neurological system process	34	561	0	3	250	308	0.257544	1
GO:0070085_glycosylation	239	28441	0	1	21079	7361	0.258852	1
GO:0086065_cell communication involved in cardiac conduction	26	325	3	0	181	141	0.260855	1
GO:0006486_protein glycosylation	232	26796	0	1	19711	7084	0.264405	1
GO:0043413_macromolecule glycosylation	232	26796	0	1	19711	7084	0.264405	1
GO:0051955_regulation of amino acid transport	16	120	1	0	31	88	0.266667	1
GO:0030031_cell projection assembly	238	28203	0	1	20615	7587	0.269049	1
GO:0038093_Fc receptor signaling pathway	210	21945	0	1	15997	5947	0.271041	1
GO:0019048_modulation by virus of host morphology or physiology	25	300	0	1	218	81	0.273333	1
GO:0001820_serotonin secretion	9	36	3	1	11	21	0.277124	1
GO:0046530_photoreceptor cell differentiation	38	703	3	0	421	279	0.280884	1
GO:0021915_neural tube development	119	7021	0	1	5032	1988	0.283293	1
GO:0044058_regulation of digestive system process	25	300	1	0	84	215	0.283333	1
GO:0003097_renal water transport	7	21	1	0	5	15	0.285714	1
GO:0045654_positive regulation of megakaryocyte differentiation	7	21	0	1	15	5	0.285714	1
GO:0009101_glycoprotein biosynthetic process	296	43660	0	1	31134	12525	0.286899	1
GO:0003181_atrioventricular valve morphogenesis	9	36	3	0	20	13	0.288095	1
GO:0009100_glycoprotein metabolic process	341	57970	0	1	40636	17333	0.299017	1
GO:0035051_cardiocyte differentiation	94	4371	3	0	2744	1624	0.299346	1
GO:0045347_negative regulation of MHC class II biosynthetic process	5	10	0	1	7	2	0.3	1
GO:2000765_regulation of cytoplasmic translation	5	10	1	0	2	7	0.3	1
hsa05412_Arrhythmogenic right ventricular cardiomyopathy (ARVC)	71	2485	4	0	1620	861	0.305132	1
GO:0002724_regulation of T cell cytokine production	13	78	0	1	54	23	0.307692	1
GO:0003171_atrioventricular valve development	11	55	5	0	35	15	0.307728	1
GO:0006929_substrate-dependent cell migration	18	153	0	1	105	47	0.313725	1
hsa05130_Pathogenic Escherichia coli infection	53	1378	5	5	910	458	0.318004	1
GO:0051302_regulation of cell division	200	19900	0	1	13555	6344	0.318844	1
GO:0044272_sulfur compound biosynthetic process	113	6328	0	1	4283	2044	0.323167	1
GO:0002576_platelet degranulation	83	3403	0	1	2299	1103	0.32442	1
GO:0016055_Wnt signaling pathway	301	45150	0	1	30436	14713	0.325891	1
GO:0032956_regulation of actin cytoskeleton organization	204	20706	0	1	13954	6751	0.326089	1
GO:0007507_heart development	364	66066	0	1	44420	21645	0.327642	1
GO:2001239_regulation of extrinsic apoptotic signaling pathway in absence of ligand	54	1431	0	1	961	469	0.328442	1
GO:0002826_negative regulation of T-helper 1 type immune response	3	3	0	1	2	0	0.333333	1
GO:0006982_response to lipid hydroperoxide	4	6	1	1	0	4	0.333333	1
GO:0007023_post-chaperonin tubulin folding pathway	4	6	0	1	4	1	0.333333	1
GO:0007500_mesodermal cell fate determination	3	3	1	0	0	2	0.333333	1
GO:0010724_regulation of definitive erythrocyte differentiation	4	6	0	1	4	1	0.333333	1
GO:0010763_positive regulation of fibroblast migration	7	21	1	0	6	14	0.333333	1
GO:0019556_histidine catabolic process to glutamate and formamide	4	6	0	1	4	1	0.333333	1
GO:0019557_histidine catabolic process to glutamate and formate	4	6	0	1	4	1	0.333333	1
GO:0030320_cellular monovalent inorganic anion homeostasis	4	6	0	1	4	1	0.333333	1
GO:0030644_cellular chloride ion homeostasis	4	6	0	1	4	1	0.333333	1
GO:0032898_neurotrophin production	3	3	1	0	0	2	0.333333	1
GO:0033564_anterior/posterior axon guidance	3	3	1	0	0	2	0.333333	1
GO:0035694_mitochondrial protein catabolic process	3	3	1	0	0	2	0.333333	1
GO:0035722_interleukin-12-mediated signaling pathway	3	3	0	1	2	0	0.333333	1
GO:0043606_formamide metabolic process	4	6	0	1	4	1	0.333333	1
GO:0045475_locomotor rhythm	4	6	1	0	1	4	0.333333	1
GO:0045715_negative regulation of low-density lipoprotein particle receptor biosynthetic process	3	3	1	0	0	2	0.333333	1
GO:0048852_diencephalon morphogenesis	3	3	1	0	0	2	0.333333	1
GO:0051461_positive regulation of corticotropin secretion	4	6	0	1	4	1	0.333333	1
GO:0055064_chloride ion homeostasis	4	6	0	1	4	1	0.333333	1
GO:0055083_monovalent inorganic anion homeostasis	4	6	0	1	4	1	0.333333	1
GO:0060455_negative regulation of gastric acid secretion	4	6	1	1	4	0	0.333333	1
GO:0071336_regulation of hair follicle cell proliferation	3	3	1	0	0	2	0.333333	1
GO:0071349_cellular response to interleukin-12	3	3	0	1	2	0	0.333333	1
GO:0072126_positive regulation of glomerular mesangial cell proliferation	3	3	1	0	0	2	0.333333	1
GO:0086023_adrenergic receptor signaling pathway involved in heart process	3	3	0	1	2	0	0.333333	1
GO:0086067_AV node cell to bundle of His cell communication	3	3	1	0	0	2	0.333333	1
GO:1900126_negative regulation of hyaluronan biosynthetic process	3	3	0	1	2	0	0.333333	1
GO:0018146_keratan sulfate biosynthetic process	23	253	0	1	168	84	0.335968	1
GO:0050819_negative regulation of coagulation	42	861	0	1	570	290	0.337979	1
GO:0045730_respiratory burst	23	253	0	1	167	85	0.339921	1
GO:0032845_negative regulation of homeostatic process	25	300	0	1	197	102	0.343333	1
GO:0032970_regulation of actin filament-based process	242	29161	0	1	19002	10158	0.348376	1
GO:0006081_cellular aldehyde metabolic process	39	741	0	1	482	258	0.349528	1
GO:0048704_embryonic skeletal system morphogenesis	76	2850	0	1	1846	1003	0.352281	1
hsa04810_Regulation of actin cytoskeleton	197	19306	0	1	12451	6854	0.355071	1
GO:0070307_lens fiber cell development	10	45	0	1	29	15	0.355556	1
GO:0007369_gastrulation	122	7381	0	1	4750	2630	0.356456	1
GO:0014823_response to activity	34	561	0	1	361	199	0.356506	1
GO:0009991_response to extracellular stimulus	317	50086	0	1	32176	17909	0.357585	1
GO:0031667_response to nutrient levels	293	42778	0	1	27435	15342	0.358666	1
GO:0045066_regulatory T cell differentiation	13	78	0	1	50	27	0.358974	1
GO:0018216_peptidyl-arginine methylation	9	36	0	1	23	12	0.361111	1
GO:0035246_peptidyl-arginine N-methylation	9	36	0	1	23	12	0.361111	1
GO:0006108_malate metabolic process	7	21	2	4	9	6	0.361455	1
GO:0019229_regulation of vasoconstriction	40	780	0	1	492	287	0.369231	1
GO:0032105_negative regulation of response to extracellular stimulus	16	120	0	1	75	44	0.375	1
GO:0032108_negative regulation of response to nutrient levels	16	120	0	1	75	44	0.375	1
hsa00360_Phenylalanine metabolism	16	120	4	1	62	53	0.377225	1
GO:0002024_diet induced thermogenesis	5	10	1	1	7	1	0.377778	1
GO:2000973_regulation of pro-B cell differentiation	5	10	1	1	7	1	0.377778	1
GO:0051208_sequestering of calcium ion	34	561	0	1	348	212	0.379679	1
GO:0048706_embryonic skeletal system development	102	5151	0	1	3192	1958	0.380315	1
GO:0043583_ear development	153	11628	0	1	7173	4454	0.383127	1
GO:0090130_tissue migration	61	1830	0	1	1125	704	0.385246	1
GO:0014896_muscle hypertrophy	36	630	0	1	384	245	0.390476	1
GO:0050482_arachidonic acid secretion	15	105	1	0	40	64	0.390476	1
GO:0010896_regulation of triglyceride catabolic process	8	28	0	1	17	10	0.392857	1
GO:0009395_phospholipid catabolic process	26	325	0	1	197	127	0.393846	1
GO:0003300_cardiac muscle hypertrophy	35	595	0	1	360	234	0.394958	1
GO:0014897_striated muscle hypertrophy	35	595	0	1	360	234	0.394958	1
GO:0050891_multicellular organismal water homeostasis	23	253	1	0	100	152	0.399209	1
GO:0070295_renal water absorption	5	10	1	0	3	6	0.4	1
GO:0032846_positive regulation of homeostatic process	61	1830	0	1	1097	732	0.400546	1
GO:0002028_regulation of sodium ion transport	45	990	0	1	584	405	0.410101	1
GO:0002090_regulation of receptor internalization	22	231	0	1	135	95	0.415584	1
GO:0072077_renal vesicle morphogenesis	9	36	1	0	14	21	0.416667	1
GO:0031960_response to corticosteroid	113	6328	0	1	3686	2641	0.417509	1
GO:0048644_muscle organ morphogenesis	59	1711	0	1	996	714	0.417884	1
GO:0045671_negative regulation of osteoclast differentiation	18	153	0	1	89	63	0.418301	1
GO:0051384_response to glucocorticoid	105	5460	0	1	3156	2303	0.421978	1
GO:0034104_negative regulation of tissue remodeling	12	66	0	1	38	27	0.424242	1
GO:0030213_hyaluronan biosynthetic process	12	66	4	3	42	17	0.425031	1
GO:0009267_cellular response to starvation	95	4465	1	1	3381	1082	0.426315	1
GO:0055080_cation homeostasis	421	88410	0	1	50538	37871	0.428368	1
GO:0051890_regulation of cardioblast differentiation	7	21	1	0	8	12	0.428571	1
GO:0009223_pyrimidine deoxyribonucleotide catabolic process	7	21	1	1	15	4	0.428571	1
GO:0045880_positive regulation of smoothened signaling pathway	21	210	0	1	120	89	0.428571	1
GO:0051788_response to misfolded protein	7	21	0	1	12	8	0.428571	1
GO:0030003_cellular cation homeostasis	362	65341	0	1	37235	28105	0.430143	1
GO:0055082_cellular chemical homeostasis	423	89253	0	1	50828	38424	0.430518	1
GO:0006873_cellular ion homeostasis	373	69378	0	1	39114	30263	0.436219	1
GO:0060119_inner ear receptor cell development	18	153	0	1	86	66	0.437908	1
GO:0061437_renal system vasculature development	16	120	3	1	101	15	0.440248	1
GO:0061440_kidney vasculature development	16	120	3	1	101	15	0.440248	1
GO:0022617_extracellular matrix disassembly	107	5671	0	1	3162	2508	0.442426	1
GO:0042090_interleukin-12 biosynthetic process	9	36	1	1	26	8	0.442857	1
GO:0045075_regulation of interleukin-12 biosynthetic process	9	36	1	1	26	8	0.442857	1
GO:0045987_positive regulation of smooth muscle contraction	21	210	1	0	92	117	0.442857	1
GO:0032823_regulation of natural killer cell differentiation	13	78	0	1	43	34	0.448718	1
GO:0032309_icosanoid secretion	25	300	1	0	134	165	0.45	1
GO:1902106_negative regulation of leukocyte differentiation	63	1953	0	1	1060	892	0.457245	1
hsa00601_Glycosphingolipid biosynthesis - lacto and neolacto series	18	153	0	1	83	69	0.457516	1
GO:0045907_positive regulation of vasoconstriction	20	190	0	1	103	86	0.457895	1
GO:0021533_cell differentiation in hindbrain	21	210	0	1	113	96	0.461905	1
hsa00532_Glycosaminoglycan biosynthesis - chondroitin sulfate / dermatan sulfate	20	190	1	1	138	50	0.465831	1
GO:0002513_tolerance induction to self antigen	4	6	0	2	2	2	0.466667	1
GO:0002866_positive regulation of acute inflammatory response to antigenic stimulus	6	15	2	0	6	7	0.466667	1
GO:0003228_atrial cardiac muscle tissue development	6	15	0	2	7	6	0.466667	1
GO:0033591_response to L-ascorbic acid	5	10	2	0	4	4	0.466667	1
GO:0046851_negative regulation of bone remodeling	10	45	0	1	24	20	0.466667	1
GO:0048865_stem cell fate commitment	4	6	0	2	2	2	0.466667	1
GO:0055009_atrial cardiac muscle tissue morphogenesis	6	15	0	2	7	6	0.466667	1
GO:0060438_trachea development	10	45	0	1	24	20	0.466667	1
GO:0072161_mesenchymal cell differentiation involved in kidney development	6	15	1	0	6	8	0.466667	1
GO:0072262_metanephric glomerular mesangial cell proliferation involved in metanephros development	4	6	2	0	2	2	0.466667	1
GO:0086069_bundle of His cell to Purkinje myocyte communication	6	15	0	1	8	6	0.466667	1
GO:2001012_mesenchymal cell differentiation involved in renal system development	6	15	1	0	6	8	0.466667	1
GO:0045989_positive regulation of striated muscle contraction	9	36	0	1	19	16	0.472222	1
GO:0046469_platelet activating factor metabolic process	5	10	3	0	4	3	0.475	1
GO:0031054_pre-miRNA processing	7	21	0	1	11	9	0.47619	1
GO:0010002_cardioblast differentiation	18	153	1	0	72	80	0.477124	1
GO:0031128_developmental induction	34	561	1	0	270	290	0.483066	1
GO:0007168_receptor guanylyl cyclase signaling pathway	10	45	0	2	22	21	0.488889	1
GO:0072087_renal vesicle development	10	45	1	0	21	23	0.488889	1
GO:1902176_negative regulation of intrinsic apoptotic signaling pathway in response to oxidative stress	10	45	1	0	21	23	0.488889	1
GO:0010042_response to manganese ion	8	28	2	0	14	12	0.492063	1
GO:0097090_presynaptic membrane organization	8	28	2	0	14	12	0.492063	1
GO:0032094_response to food	26	325	0	1	164	160	0.495385	1
GO:0048535_lymph node development	15	105	2	0	54	49	0.497436	1
GO:0007262_STAT protein import into nucleus	7	21	1	1	14	5	0.5	1
GO:0035791_platelet-derived growth factor receptor-beta signaling pathway	7	21	1	1	14	5	0.5	1
GO:0086002_cardiac muscle cell action potential involved in contraction	25	300	2	0	160	138	0.501538	1
GO:0071875_adrenergic receptor signaling pathway	13	78	2	0	42	34	0.501832	1
GO:0061049_cell growth involved in cardiac muscle cell development	7	21	2	0	11	8	0.504762	1
GO:0007589_body fluid secretion	71	2485	2	0	1366	1117	0.504902	1
GO:0015844_monoamine transport	49	1176	0	2	512	662	0.507935	1
GO:0030809_negative regulation of nucleotide biosynthetic process	27	351	0	2	150	199	0.509158	1
GO:1900372_negative regulation of purine nucleotide biosynthetic process	27	351	0	2	150	199	0.509158	1
GO:0046546_development of primary male sexual characteristics	111	6105	2	0	3470	2633	0.509363	1
GO:0046661_male sex differentiation	119	7021	2	0	3994	3025	0.509493	1
GO:0050982_detection of mechanical stimulus	24	276	2	0	157	117	0.509802	1
GO:0032941_secretion by tissue	62	1891	2	0	1092	797	0.512076	1
GO:0006590_thyroid hormone generation	14	91	2	0	52	37	0.512088	1
GO:0048169_regulation of long-term neuronal synaptic plasticity	24	276	2	0	160	114	0.51336	1
GO:0048168_regulation of neuronal synaptic plasticity	38	703	2	0	414	287	0.516148	1
GO:0045777_positive regulation of blood pressure	29	406	0	2	165	239	0.516329	1
GO:0051103_DNA ligation involved in DNA repair	6	15	4	0	7	4	0.516484	1
GO:0060684_epithelial-mesenchymal cell signaling	6	15	1	2	2	10	0.516484	1
GO:0033197_response to vitamin E	11	55	2	0	32	21	0.519192	1
GO:0006656_phosphatidylcholine biosynthetic process	26	325	2	0	197	126	0.523761	1
GO:0046068_cGMP metabolic process	28	378	0	2	140	236	0.532371	1
GO:0042461_photoreceptor cell development	28	378	2	0	240	136	0.538097	1
GO:0045191_regulation of isotype switching	20	190	2	1	145	42	0.539038	1
GO:0010935_regulation of macrophage cytokine production	11	55	2	0	34	19	0.539394	1
GO:1902115_regulation of organelle assembly	32	496	2	0	321	173	0.544811	1
GO:0031274_positive regulation of pseudopodium assembly	10	45	3	0	29	13	0.545595	1
GO:0060767_epithelial cell proliferation involved in prostate gland development	10	45	3	0	29	13	0.545595	1
GO:0045647_negative regulation of erythrocyte differentiation	8	28	5	0	18	5	0.549501	1
GO:0003156_regulation of organ formation	31	465	2	0	305	158	0.550371	1
GO:0090189_regulation of branching involved in ureteric bud morphogenesis	17	136	3	0	90	43	0.551375	1
GO:0009074_aromatic amino acid family catabolic process	19	171	3	0	113	55	0.551969	1
GO:0009072_aromatic amino acid family metabolic process	23	253	3	0	165	85	0.552935	1
GO:0010107_potassium ion import	7	21	1	2	11	7	0.553383	1
GO:0045639_positive regulation of myeloid cell differentiation	68	2278	3	0	1540	735	0.555604	1
GO:0040016_embryonic cleavage	6	15	2	2	8	3	0.56044	1
GO:0090288_negative regulation of cellular response to growth factor stimulus	85	3570	3	0	2550	1017	0.562746	1
GO:0045670_regulation of osteoclast differentiation	47	1081	1	2	663	415	0.562812	1
GO:2001212_regulation of vasculogenesis	11	55	5	0	39	11	0.570749	1
GO:0042508_tyrosine phosphorylation of Stat1 protein	15	105	1	2	59	43	0.575109	1
GO:0030073_insulin secretion	162	13041	1	2	7507	5531	0.578071	1
GO:0046888_negative regulation of hormone secretion	47	1081	2	1	536	542	0.622922	1
GO:0046850_regulation of bone remodeling	32	496	2	2	309	183	0.631318	1
GO:0034103_regulation of tissue remodeling	48	1128	2	2	697	427	0.637625	1
GO:0045124_regulation of bone resorption	27	351	2	2	213	134	0.642685	1
GO:0042886_amide transport	205	20910	2	3	12096	8809	0.655991	1
GO:0009822_alkaloid catabolic process	3	3	1	1	0	1	0.666667	1
GO:0060423_foregut regionalization	3	3	1	1	0	1	0.666667	1
GO:0060424_lung field specification	3	3	1	1	0	1	0.666667	1
GO:0060492_lung induction	3	3	1	1	0	1	0.666667	1
GO:0097195_pilomotor reflex	3	3	1	1	0	1	0.666667	1
GO:2000969_positive regulation of alpha-amino-3-hydroxy-5-methyl-4-isoxazole propionate selective glutamate receptor activity	3	3	1	1	0	1	0.666667	1
