# Supplementary material for: Identification of human age-associated gene co-expressions in functional modules using liquid association
Source: Oncotarget. 2017 Dec 8;9(1):1063–74. doi: 10.18632/oncotarget.23148 (PMC5787419; doi:10.18632/oncotarget.23148)
Supplement: Supplementary file 4 [file oncotarget-09-1063-s004.xlsx]

## Sheet: adipose subcutaneous
Table S3(1): Functional annotations for tissue "adipose subcutaneous"
Module	p-value	Genes	FDR
Immunity	8.96e-50	MICB, MICA, CADM1, MASP1, F2RL1, TLR1, TLR2, TIRAP, PGLYRP1, PTPN22, TLR3, TNFSF13, TLR4, APOBEC3G, APOBEC3H, TLR6, C1QC, APOBEC3F, TLR7, TNFSF18, APOBEC3C, TLR8, BTK, NLRC5, MAP3K5, ISG15, GATA3, CD46, MX1, PAG1, SYK, PIK3CG, BCL10, DAB2IP, CD3E, PIK3CD, HLA-A, EOMES, FADD, HLA-B, HLA-E, HLA-DQA2, TRAT1, HLA-F, DCLRE1C, LILRB1, LILRB2, TRIM38, LAT2, BTN3A1, LILRB4, HLA-DPA1, AKAP8, MST1R, BTN3A2…	1.32e-48
ATP-binding	1.45e-39	XRCC5, RAD51D, RAD51C, DYNC1LI1, TARS2, ADCY7, ADCY5, XRCC6, AURKB, BTK, TPK1, KIF13A, MAP3K7, DDX17, MAP3K5, MAP3K4, CLK4, PIK3C3, PIK3CA, MAP2K6, HFM1, SYK, PIK3CG, TYRO3, PAN3, BCR, ROCK1, PIK3CB, LIG1, PIK3CD, MYLK4, LIG3, WNK1, RFC5, PNKP, MAPK1, GLUL, RFC4, BAZ1B, RFC1, RFC2, MAPK3, SMARCAL1, HARS, PDGFRA, PDGFRB, ROR2, MAPK7, MST1R, KIF26A, CLCN3, PFKFB4, NEK2, PFKFB3, ERBB2, CHKB, OAS3, O…	2.13e-38
Nucleotide-binding	1.69e-36	RAD51D, XRCC5, RAD51C, DYNC1LI1, TARS2, ADCY7, ADCY5, XRCC6, AURKB, BTK, TPK1, KIF13A, MAP3K7, DDX17, MAP3K5, CRY2, MAP3K4, CLK4, PIK3C3, PIK3CA, MAP2K6, HFM1, RAB27A, SYK, PIK3CG, TYRO3, PAN3, BCR, ROCK1, PIK3CB, LIG1, PIK3CD, MYLK4, LIG3, WNK1, RFC5, PNKP, MAPK1, GLUL, RFC4, BAZ1B, RFC1, RAB18, RFC2, RAB17, MAPK3, SMARCAL1, HARS, PDGFRA, PDGFRB, ROR2, MAPK7, MST1R, KIF26A, CLCN3, GNAI3, PFKFB4,…	2.49e-35
nucleotide phosphate-binding region:ATP	1.02e-34	RAD51D, DYNC1LI1, RAD51C, AURKB, BTK, KIF13A, MAP3K7, DDX17, MAP3K5, MAP3K4, CLK4, MAP2K6, HFM1, SYK, TYRO3, ROCK1, MYLK4, WNK1, RFC5, MAPK1, PNKP, RFC4, RFC1, RFC2, MAPK3, SMARCAL1, PDGFRA, ROR2, PDGFRB, MAPK7, MST1R, KIF26A, CLCN3, PFKFB4, NEK2, PFKFB3, ERBB2, CHKB, CHEK1, MYO9B, STK17A, EPHB3, EPHB2, TK1, VRK1, VRK2, MYO15A, ZAP70, DHX58, TAOK1, CNKSR3, TGFBR2, EPRS, ACACB, OXSR1, EPHA1, EPHA2…	1.96e-33
GO:0005886~plasma membrane	9.65e-32	XRCC5, BTK, CTNNB1, MAP3K7, AGTR1, APP, HTR1B, AQP11, FAP, SERPINE1, PIK3CA, OGT, FAS, ADAM8, STAG2, SYK, PTPRJ, PIK3CG, TTC7A, ROCK1, PDPN, PIK3CB, PIK3CD, COLEC12, F7, PIK3IP1, CTNNA1, PTPRO, HLA-DQA2, THY1, GRB10, SIRPG, DOC2A, F3, RYR2, ROR2, HLA-DPA1, MADCAM1, MST1R, CD226, KLRC1, HLA-DRA, GNAI3, ERBB2, CACNB1, NFKBIA, CACNB3, ARF6, CACNB4, ADAP1, SLC29A1, ADRB3, DAGLA, RAC2, ZAP70, HLA-DOA,…	1.52e-30
DNA damage	1.14e-28	RAD51D, XRCC5, RAD51C, XRCC4, XRCC6, INO80, RAD21, INTS7, H2AFX, CCAR2, PMS1, POLL, MMS22L, POLH, TFPT, USP1, LIG1, POLE, NEIL1, LIG3, RAD9A, RAD1, DCLRE1C, PNKP, DCLRE1B, NABP2, BAZ1B, UBR5, RAD18, MAD2L2, FZR1, CHEK1, RRM2B, RNF169, SPIDR, RHNO1, RNF168, POLQ, TAOK1, PIF1, FTO, PRIMPOL, EME1, BRCA2, ATM, BRCA1, PLK3, VCP, PARP9, OTUB1, PCNA, BABAM1, RAD54B, ABL1, SMC1A, CLSPN, NBN, ERCC6L2, APL…	1.68e-27
GO:0000122~negative regulation of transcription from RNA polymerase II promoter	9.09e-29	MEF2C, SNCA, EDN1, REST, AURKB, SHH, CITED2, CTNNB1, CRY2, NKX6-2, FOXF1, IFNG, H2AFY, RARA, SUPT5H, TWIST1, DAB2IP, WNT10B, RARG, NODAL, STRN3, EOMES, MECP2, HES1, MSX1, CD36, HES5, PIAS4, RFC1, VEGFA, PIAS1, MAD2L2, TAF9B, VPS72, FOXH1, NR1H2, TCF21, NRARP, HEXIM1, BCOR, DNMT3B, TCF3, NKX2-5, NR1H3, BMP4, DMBX1, DNMT3A, BMP2, TCF7, IKZF1, SMAD7, ASXL1, SMAD4, SMAD3, SKI, SMAD2, SHOX2, NOTCH1, D…	1.81e-27
Innate immunity	3.75e-27	MASP1, F2RL1, TLR1, PGLYRP1, TIRAP, TLR2, TLR3, APOBEC3G, TLR4, APOBEC3H, TLR6, C1QC, TLR7, APOBEC3F, LGR4, TLR8, APOBEC3C, BTK, NLRC5, TMEM173, MAP3K5, NOD2, SH2D1A, ISG15, CD46, GATA3, TICAM1, TICAM2, LBP, MX1, SH2D1B, SYK, DAB2IP, LYN, LY96, PIK3CD, FADD, IFI16, GPER1, NLRP3, C8G, GZMM, TRIM38, AKAP8, MST1R, TNFAIP8L2, C7, FGR, IFITM1, C3, IFITM2, IFITM3, C6, CSF1, C5, CLU, OAS3, UNC93B1, PML,…	5.53e-26
GO:0050852~T cell receptor signaling pathway	9.88e-27	BTRC, BCAR1, PTPN22, STOML2, NFKB1, SKAP1, PTEN, MAP3K7, GATA3, IFNG, PIK3CA, PAK1, CSK, RPS27A, PAG1, CHUK, PTPRJ, BCL10, CD3E, PIK3CB, RELA, PIK3CD, PDE4D, SKP1, RFTN1, WAS, HLA-DQA2, TRAT1, THY1, PRKCQ, PRKD2, MAPK1, CARD11, BTN3A1, PSME1, PSMA4, LCK, HLA-DPA1, TXK, GRAP2, UBA52, HLA-DRA, HLA-DQB1, PSMB10, TNFRSF21, CD247, NFKBIA, UBE2V1, CACNB3, CACNB4, PSMA7, PSMB4, UBE2D2, PSMB2, ZAP70, CD4…	1.97e-25
Kinase	1.09e-25	AURKAIP1, PASK, TTK, RPS6KB2, AURKB, TTN, BTK, TPK1, MAP3K7, MAP3K5, CDKN2A, MAP3K4, AAK1, CLK4, PIK3C3, GIT2, PIK3CA, PRKACA, PRKACB, INSR, MAP2K6, SYK, PIK3CG, CIITA, TYRO3, BCR, PDXK, ROCK1, PIK3CB, PIK3CD, PRKAB2, MYLK4, WNK1, MAPK1, PNKP, BAZ1B, MAPK3, RIPK3, PDGFRA, ROR2, AKAP6, PDGFRB, MST1R, MAPK7, LRRK2, KALRN, FGFR2, FGFR1, CDK5R1, FGR, PFKFB4, PFKFB3, GNE, NEK2, CHKB, ERBB2, MAP4K2, AK…	1.6e-24
GO:0005524~ATP binding	2.38e-25	RAD51D, XRCC5, RAD51C, DYNC1LI1, TARS2, ADCY7, ADCY5, XRCC6, AURKB, BTK, TPK1, KIF13A, MAP3K7, DDX17, MAP3K5, MAP3K4, CLK4, PIK3C3, PIK3CA, MAP2K6, HFM1, SYK, PIK3CG, TYRO3, PAN3, BCR, ROCK1, PIK3CB, LIG1, PIK3CD, MYLK4, LIG3, WNK1, RFC5, PNKP, MAPK1, GLUL, RFC4, BAZ1B, RFC1, SCYL2, RFC2, MAPK3, SMARCAL1, HARS, PDGFRA, PDGFRB, ROR2, MAPK7, MST1R, KIF26A, CLCN3, ENPP1, PFKFB4, NEK2, PFKFB3, ERBB2,…	4.09e-24
DNA repair	7.78e-25	RAD51D, XRCC5, RAD51C, CLSPN, XRCC4, NBN, ERCC6L2, APLF, CDC14B, XRCC6, UVRAG, MLH1, INO80, FANCM, SWI5, RAD21, SETMAR, H2AFX, PMS1, RTEL1, POLL, UBE2A, MMS22L, POLH, TFPT, LIG1, USP1, POLE, LIG3, NEIL1, RAD52, RAD50, CDK2, RAD1, DCLRE1C, EYA3, USP28, PNKP, EYA1, DCLRE1B, EYA2, RFWD3, NABP2, ZFYVE26, FANCD2, UBR5, UCHL5, RAD18, FZR1, FOXM1, UNG, CETN2, PRKDC, CHEK1, RRM2B, RPA4, RPA3, ERCC8, RPA2…	1.15e-23
binding site:ATP	1.23e-22	PASK, RPS6KB2, TTK, AURKB, TTN, BTK, MAP3K7, MAP3K5, MAP3K4, AAK1, CLK4, PRKACA, PRKACB, INSR, MAP2K6, SYK, TYRO3, CARS, ROCK1, LIG1, MYLK4, LIG3, WNK1, MAPK1, MAPK3, RIPK3, PDGFRA, PDGFRB, ROR2, MST1R, MAPK7, LRRK2, KALRN, FGFR2, FGFR1, FGR, NEK2, CHKB, ERBB2, MAP4K2, CHEK1, STK17A, EPHB3, SRC, EPHB2, VRK1, VRK2, PTK6, ZAP70, DYRK2, TEC, CSF1R, TAOK1, TGFBR2, EPRS, OXSR1, EPHA1, EPHA2, EPHA4, PL…	2.37e-21
Cell cycle	1.55e-21	DYNC1LI1, MAEA, PRC1, INO80, AURKB, CD2AP, KIF13A, CDCA8, RAD21, CDKN2A, CASP8AP2, CCSAP, PIK3C3, H2AFX, ASPM, CCAR2, STAG2, CIB1, ESCO1, DAB2IP, LIG1, LIG3, HMG20B, TACC1, DDIT3, FOXN3, ESCO2, NCAPD3, NCAPD2, MAPK1, SPAG8, EP300, RGCC, MAPK3, CNTROB, TBRG1, MCMBP, BIN3, MAPK7, MAD2L2, DSCC1, BLCAP, FZR1, GNAI3, NEK2, KATNB1, CHEK1, ARF6, CDC34, SYCP2, SYCP1, SRC, PIN1, VRK1, NIPBL, NCAPG2, KATNA…	2.29e-20
Transferase	2.9e-20	MOCOS, HGSNAT, AURKAIP1, CMTR2, CMTR1, AURKB, BTK, TPK1, MAP3K7, PRIM1, MAP3K5, MAP3K4, TRMT1L, GOT1, AGPS, CLK4, PIK3C3, PRIM2, GIT2, PIK3CA, OGT, GPT2, MAP2K6, SYK, PIK3CG, POLL, ESCO1, TYRO3, BCR, ROCK1, POLH, PIK3CB, PIK3CD, MYLK4, POLE, WNK1, LPCAT2, ESCO2, PNKP, MAPK1, BAZ1B, SULT1B1, MAPK3, PDGFRA, PDGFRB, ROR2, MAPK7, MST1R, ACAA1, CDK5R1, TALDO1, NAGS, PFKFB4, NEK2, PFKFB3, ERBB2, CHKB, …	4.27e-19
IPR011009:Protein kinase-like domain	1.12e-19	PASK, RPS6KB2, TTK, AURKB, TTN, BTK, MAP3K7, MAP3K5, MAP3K4, AAK1, CLK4, PIK3C3, PIK3CA, PRKACA, PRKACB, INSR, MAP2K6, SYK, PIK3CG, TYRO3, PAN3, ROCK1, PIK3CB, PIK3CD, MYLK4, WNK1, MAPK1, SCYL2, MAPK3, RIPK3, PDGFRA, PDGFRB, ROR2, MST1R, MAPK7, LRRK2, KALRN, FGFR2, FGFR1, FGR, NEK2, CHKB, ERBB2, PTK7, MAP4K2, CHEK1, STK17A, EPHB3, SRC, EPHB2, VRK1, VRK2, PTK6, ZAP70, DYRK2, TEC, CSF1R, TAOK1, TGF…	2.01e-18
IPR011009:Protein kinase-like domain	1.12e-19	PASK, RPS6KB2, TTK, AURKB, TTN, BTK, MAP3K7, MAP3K5, MAP3K4, AAK1, CLK4, PIK3C3, PIK3CA, PRKACA, PRKACB, INSR, MAP2K6, SYK, PIK3CG, TYRO3, PAN3, ROCK1, PIK3CB, PIK3CD, MYLK4, WNK1, MAPK1, SCYL2, MAPK3, RIPK3, PDGFRA, PDGFRB, ROR2, MST1R, MAPK7, LRRK2, KALRN, FGFR2, FGFR1, FGR, NEK2, CHKB, ERBB2, PTK7, MAP4K2, CHEK1, STK17A, EPHB3, SRC, EPHB2, VRK1, VRK2, PTK6, ZAP70, DYRK2, TEC, CSF1R, TAOK1, TGF…	2.01e-18
IPR017441:Protein kinase, ATP binding site	1.17e-19	PASK, RPS6KB2, TTK, AURKB, BTK, MAP3K7, MAP3K5, MAP3K4, CLK4, PRKACA, PRKACB, INSR, MAP2K6, SYK, TYRO3, ROCK1, MYLK4, MAPK1, MAPK3, RIPK3, PDGFRA, PDGFRB, MAPK7, MST1R, LRRK2, KALRN, FGFR2, FGFR1, FGR, ERBB2, MAP4K2, CHEK1, STK17A, EPHB3, SRC, EPHB2, VRK1, PTK6, ZAP70, DYRK2, TEC, CSF1R, TAOK1, TGFBR2, OXSR1, EPHA1, EPHA2, EPHA4, PLK4, EPHA7, PLK3, PLK1, ULK3, NTRK2, GRK6, TNK2, ABL1, MERTK, MYLK…	2.1e-18
IPR017441:Protein kinase, ATP binding site	1.17e-19	PASK, RPS6KB2, TTK, AURKB, BTK, MAP3K7, MAP3K5, MAP3K4, CLK4, PRKACA, PRKACB, INSR, MAP2K6, SYK, TYRO3, ROCK1, MYLK4, MAPK1, MAPK3, RIPK3, PDGFRA, PDGFRB, MAPK7, MST1R, LRRK2, KALRN, FGFR2, FGFR1, FGR, ERBB2, MAP4K2, CHEK1, STK17A, EPHB3, SRC, EPHB2, VRK1, PTK6, ZAP70, DYRK2, TEC, CSF1R, TAOK1, TGFBR2, OXSR1, EPHA1, EPHA2, EPHA4, PLK4, EPHA7, PLK3, PLK1, ULK3, NTRK2, GRK6, TNK2, ABL1, MERTK, MYLK…	2.1e-18
Activator	2.01e-19	MEF2C, XRCC5, STAT5A, STAT5B, XRCC6, RORC, FOXO1, RORA, MED21, CNOT6, CITED1, CITED2, CTNNB1, BATF, GATA2, MYOCD, CASP8AP2, GATA6, GATA3, FOXF1, SUPT5H, PITX1, CCAR2, SS18L1, TWIST1, CIITA, RELA, MED12, EOMES, PPARGC1A, DDIT3, ASCL1, HIF1A, RFC1, JUN, SIX1, MNDA, CELF3, TFAP2A, CELF1, TFAP2C, TFAP4, ERBB2, SOX4, SRF, MEIS1, NR1H2, FOXH1, SRY, RUNX1, DNMT3B, RUNX3, NR1H3, TCF7, EPAS1, IKZF1, SRA1,…	2.96e-18
GO:0004713~protein tyrosine kinase activity	3.15e-19	FGF18, FGF8, FGF7, STAT5A, STAT5B, FGF16, TTK, FGF10, FER, TTN, FES, BTK, CLK4, CSF2RB, CSK, NRG1, INSR, FGF2, MAP2K6, SYK, TYRO3, HSP90AA1, BCR, LYN, FGF23, TYK2, EREG, BAZ1B, LCK, PDGFRB, TXK, MST1R, MAP3K11, FGFR2, FGFR1, FGR, ERBB2, KIT, SRC, EPHB2, PTK2B, PTK6, ZAP70, DYRK2, EGF, YES1, IL5, FLT1, HCK, EPHA2, EPHA4, EPHA7, FYN, JAK1, HBEGF, JAK2, TNK2, JAK3, ABL1, MERTK	5.43e-18
IPR008266:Tyrosine-protein kinase, active site	3.82e-19	FGFR2, FGFR1, FGR, ERBB2, PTK7, FER, KIT, FES, EPHB3, TTN, DDR2, SRC, BTK, EPHB2, PTK2B, PTK6, ZAP70, CSK, YES1, INSR, TEC, SYK, CSF1R, TYRO3, FLT1, LYN, HCK, EPHA1, EPHA2, TYK2, EPHA4, PLK4, EPHA7, FYN, LCK, NTRK2, PDGFRA, JAK1, ROR2, PDGFRB, JAK2, TXK, TNK2, MST1R, JAK3, ABL1, MERTK	6.9e-18
active site:Proton acceptor	6.06e-19	PTGS2, PASK, IDE, CMTR2, RPS6KB2, TTK, CMTR1, AURKB, TTN, BTK, MAP3K7, MAP3K5, MAP3K4, AAK1, CLK4, PRKACA, PRKACB, INSR, WWOX, MAP2K6, SYK, TYRO3, ROCK1, MYLK4, WNK1, MAPK1, SULT1B1, MAPK3, RIPK3, PDGFRA, PDGFRB, ROR2, MST1R, MAPK7, LRRK2, CROT, NEU4, KALRN, ACAA1, FGFR2, FGFR1, ME3, ME2, FGR, NEK2, CHKB, ERBB2, MAP4K2, CHEK1, STK17A, EPHB3, ACAT1, SRC, EPHB2, GPD1L, VRK1, VRK2, PTK6, ZAP70, SDR1…	1.17e-17
IPR020635:Tyrosine-protein kinase, catalytic domain	6.54e-19	FGFR2, FGFR1, FGR, ERBB2, FER, KIT, FES, EPHB3, DDR2, SRC, BTK, EPHB2, PTK2B, PTK6, ZAP70, CSK, YES1, INSR, TEC, SYK, CSF1R, TYRO3, FLT1, LYN, HCK, EPHA1, EPHA2, TYK2, EPHA4, EPHA7, FYN, LCK, NTRK2, PDGFRA, JAK1, PDGFRB, JAK2, TXK, TNK2, MST1R, JAK3, MERTK, ABL1, MAP3K11	1.18e-17
Tyrosine-protein kinase	1.27e-18	TTK, FER, FES, DDR2, BTK, CLK4, CSK, INSR, MAP2K6, SYK, TYRO3, LYN, TYK2, BAZ1B, LCK, PDGFRA, PDGFRB, ROR2, TXK, MST1R, FGFR2, FGFR1, FGR, ERBB2, KIT, EPHB3, SRC, EPHB2, PTK2B, PTK6, ZAP70, DYRK2, YES1, CSF1R, TEC, FLT1, HCK, EPHA1, EPHA2, EPHA4, EPHA7, FYN, NTRK2, JAK1, JAK2, TNK2, JAK3, MERTK, ABL1	1.87e-17
GO:0045087~innate immune response	1.21e-18	S100A7, F2RL1, TLR1, PGLYRP1, TLR2, TIRAP, TLR3, TLR4, APOBEC3G, APOBEC3H, TLR6, C1QC, TLR7, APOBEC3F, TLR8, APOBEC3C, BTK, NLRC5, APP, MAP3K5, GATA3, CD46, MX1, RPS27A, SYK, PIK3CG, F12, BCL10, DAB2IP, NCF2, NCF1, PIK3CD, FADD, COLEC12, HLA-B, HLA-E, TRIM31, AKAP8, MST1R, UBA52, TNFAIP8L2, FGR, CLU, UNC93B1, MAP4K2, SRC, IL23A, DDX3X, PTK6, ZAP70, FCER1G, DHX58, TEC, CSF1R, TYROBP, TLR10, CARD9,…	2.42e-17
GO:0048015~phosphatidylinositol-mediated signaling	1.9e-18	FGF18, FGF8, FGF7, PDGFB, PDGFA, FGF16, NCS1, FGF10, PTEN, AKT1, GAB2, PIK3C3, PIK3CA, OGT, NRG1, FGF2, PIK3CG, IRS2, PIK3CB, PIK3C2A, ZP3, PIK3C2B, PIK3CD, FGF23, PI4KB, TRAT1, CD86, EREG, CD80, LCK, PDGFRA, PDGFRB, FGFR2, FGFR1, GRB2, ERBB2, KITLG, KIT, INPP5F, AGO3, EGF, TNRC6B, PIK3R1, CD28, CSF1R, PIK3R2, KLB, IGF1, VAV1, FYN, HBEGF, MTOR	3.79e-17
GO:0018108~peptidyl-tyrosine phosphorylation	3.05e-18	FGF18, FGF8, FGF7, PDGFB, STAT5A, STAT5B, FGF16, TTK, FGF10, FER, FES, TTN, DDR2, BTK, CLK4, CSF2RB, NRG1, FGF2, INSR, MAP2K6, TYRO3, HSP90AA1, BCR, LYN, FGF23, PRKCD, EREG, BAZ1B, PDGFRA, ROR2, PDGFRB, RELN, MST1R, FGFR2, FGFR1, FGR, ERBB2, ABI2, KIT, EPHB3, SRC, EPHB2, PTK2B, ZAP70, DYRK2, EGF, TEC, CSF1R, PTPN6, IL5, FLT1, HCK, TRIM27, EPHA1, EPHA2, EPHA4, EPHA7, FYN, NTRK2, HBEGF, JAK2, JAK3,…	6.08e-17
GO:0014066~regulation of phosphatidylinositol 3-kinase signaling	6.29e-18	FGFR2, FGFR1, IER3, FGF18, FGF8, FGF7, PDGFB, GRB2, PDGFA, ERBB2, FGF16, KITLG, FGF10, KIT, PIP5K1A, AKT1, RASGRP1, PIK3CA, EGF, NRG1, FGF2, PIK3R1, PIK3R2, CD28, IRS2, KLB, PIK3CB, PIK3CD, FGF23, VAV1, TRAT1, MAPK1, CD86, EREG, CD80, FYN, LCK, MAPK3, PDGFRA, HBEGF, PDGFRB, PIP4K2A, PIP4K2C	1.25e-16
domain:Protein kinase	7.3e-18	PASK, RPS6KB2, TTK, AURKB, TTN, BTK, MAP3K7, MAP3K5, MAP3K4, AAK1, CLK4, PRKACA, PRKACB, INSR, MAP2K6, SYK, TYRO3, PAN3, ROCK1, MYLK4, WNK1, MAPK1, SCYL2, MAPK3, RIPK3, PDGFRA, PDGFRB, ROR2, MAPK7, MST1R, LRRK2, KALRN, FGFR2, FGFR1, FGR, NEK2, ERBB2, MAP4K2, CHEK1, STK17A, EPHB3, SRC, EPHB2, VRK1, VRK2, PTK6, ZAP70, DYRK2, TEC, CSF1R, TAOK1, TGFBR2, OXSR1, EPHA1, EPHA2, EPHA4, PLK4, EPHA7, PLK3, …	1.41e-16
domain:Protein kinase	7.3e-18	PASK, RPS6KB2, TTK, AURKB, TTN, BTK, MAP3K7, MAP3K5, MAP3K4, AAK1, CLK4, PRKACA, PRKACB, INSR, MAP2K6, SYK, TYRO3, PAN3, ROCK1, MYLK4, WNK1, MAPK1, SCYL2, MAPK3, RIPK3, PDGFRA, PDGFRB, ROR2, MAPK7, MST1R, LRRK2, KALRN, FGFR2, FGFR1, FGR, NEK2, ERBB2, MAP4K2, CHEK1, STK17A, EPHB3, SRC, EPHB2, VRK1, VRK2, PTK6, ZAP70, DYRK2, TEC, CSF1R, TAOK1, TGFBR2, OXSR1, EPHA1, EPHA2, EPHA4, PLK4, EPHA7, PLK3, …	1.41e-16
IPR000719:Protein kinase, catalytic domain	8.49e-18	PASK, RPS6KB2, TTK, AURKB, TTN, BTK, MAP3K7, MAP3K5, MAP3K4, AAK1, CLK4, PRKACA, PRKACB, INSR, MAP2K6, SYK, TYRO3, PAN3, ROCK1, MYLK4, WNK1, MAPK1, SCYL2, MAPK3, RIPK3, PDGFRA, PDGFRB, ROR2, MAPK7, MST1R, LRRK2, KALRN, FGFR2, FGFR1, FGR, NEK2, ERBB2, PTK7, MAP4K2, CHEK1, STK17A, EPHB3, SRC, EPHB2, VRK1, VRK2, PTK6, ZAP70, DYRK2, TEC, CSF1R, TAOK1, TGFBR2, OXSR1, EPHA1, EPHA2, EPHA4, PLK4, EPHA7, …	1.53e-16
IPR000719:Protein kinase, catalytic domain	8.49e-18	PASK, RPS6KB2, TTK, AURKB, TTN, BTK, MAP3K7, MAP3K5, MAP3K4, AAK1, CLK4, PRKACA, PRKACB, INSR, MAP2K6, SYK, TYRO3, PAN3, ROCK1, MYLK4, WNK1, MAPK1, SCYL2, MAPK3, RIPK3, PDGFRA, PDGFRB, ROR2, MAPK7, MST1R, LRRK2, KALRN, FGFR2, FGFR1, FGR, NEK2, ERBB2, PTK7, MAP4K2, CHEK1, STK17A, EPHB3, SRC, EPHB2, VRK1, VRK2, PTK6, ZAP70, DYRK2, TEC, CSF1R, TAOK1, TGFBR2, OXSR1, EPHA1, EPHA2, EPHA4, PLK4, EPHA7, …	1.53e-16
GO:0046934~phosphatidylinositol-4,5-bisphosphate 3-kinase activity	5.3e-17	FGFR2, FGFR1, FGF18, FGF8, FGF7, PDGFB, GRB2, PDGFA, ERBB2, FGF16, KITLG, FGF10, KIT, PIK3CA, PIK3R5, EGF, NRG1, FGF2, PIK3R1, PIK3R2, CD28, PIK3CG, IRS2, KLB, PIK3CB, PIK3CD, FGF23, VAV1, TRAT1, CD86, EREG, CD80, FYN, LCK, PDGFRA, HBEGF, PDGFRB	9.12e-16
hsa03030:DNA replication	1.61e-16	POLA1, POLA2, RPA4, RPA3, PRIM1, RPA2, POLE4, MCM7, POLE2, POLE3, PRIM2, FEN1, LIG1, POLE, MCM2, RNASEH2A, MCM3, RNASEH2B, MCM4, RNASEH2C, MCM5, RFC5, POLD3, POLD4, RFC3, RFC4, RFC1, RFC2, POLD1, POLD2, PCNA	1.44e-15
SM00219:TyrKc	1.86e-16	FGFR2, FGFR1, FGR, ERBB2, FER, KIT, FES, EPHB3, DDR2, SRC, BTK, EPHB2, PTK2B, PTK6, ZAP70, CSK, YES1, INSR, TEC, SYK, CSF1R, TYRO3, FLT1, LYN, HCK, EPHA1, EPHA2, TYK2, EPHA4, EPHA7, FYN, LCK, NTRK2, PDGFRA, JAK1, PDGFRB, JAK2, TXK, TNK2, MST1R, JAK3, MERTK, ABL1, MAP3K11	3.22e-15
GO:0005615~extracellular space	1.81e-16	PVR, MASP1, PGF, IL6ST, EDN2, SNCA, EDN1, C1QC, SHH, APOB, APP, SERPINE2, APOD, APOE, SEMA7A, FAP, SERPINE1, IFNG, APOH, GDF9, FAS, ADAM9, F12, WNT10B, NODAL, MECP2, F7, LILRB2, VEGFC, CD36, SERPINF2, CD40LG, TACSTD2, F3, VEGFA, RBP4, ENPP1, OAS3, ACP5, PPT1, CHEK1, ADA, MANF, IL17C, LIF, ACE, AGRP, PLTP, SPP1, PLAT, BMP4, BMP2, IL1RL1, CFB, LGALS1, IL1RN, HILPDA, ECM1, ACPP, LAMA1, APOL1, NPY, S…	3.55e-15
Cell membrane	4.99e-16	PEAR1, AIF1, STOML2, GRIN3B, CTNNB1, BTK, MAP3K7, AGTR1, HTR1B, FAP, FAS, OGT, ADAM9, SYK, PTPRJ, PIK3CG, TYRO3, TTC7A, ROCK1, PDPN, NOXA1, CTNNA1, PIK3IP1, HLA-DQA2, THY1, SIPA1L1, ROR2, HLA-DPA1, HLA-DRA, GNAI3, ERBB2, CACNB1, ARF6, SLC29A1, ALCAM, ADRB3, DAGLA, ZAP70, RPSA, SPHK1, TGFBR2, KCNK1, DCSTAMP, DAGLB, ACPP, DVL1, ARF1, RGS2, RAPSN, CD300A, CD209, AVPR1A, TNK2, SYTL1, LZTS1, TRPV1, NO…	6.55e-15
GO:0006281~DNA repair	7.14e-16	RAD51D, BACH1, RAD51C, KIF22, CLSPN, NBN, ERCC6L2, CDC14B, UVRAG, INO80, MEN1, RTEL1, POLL, UBE2A, POLH, TFPT, LIG1, POLE, LIG3, RAD9A, RAD52, CDK2, RAD50, RAD1, RFC5, USP28, PNKP, RECQL, EYA2, RFWD3, NABP2, BTG2, FANCD2, UBR5, UCHL5, RAD18, DMC1, FZR1, BLM, FOXM1, UNG, POLA1, CHEK1, RRM2B, RPA3, SUMO1, FAN1, ERCC5, ERCC6, POLE2, NPM1, POLQ, ASF1A, TRIP12, FEN1, EXO1, MSH6, RAD51AP1, MSH2, TAOK1,…	1.33e-14
SH2 domain	2.36e-15	FGR, GRB2, STAT5A, STAT5B, FER, FES, SRC, BTK, STAT6, SH2D1A, PTK6, ZAP70, CSK, YES1, PIK3R3, SH2D1B, PIK3R1, PIK3R2, SYK, TEC, PTPN6, VAV3, LYN, INPPL1, HCK, SLA2, SOCS5, STAT1, VAV2, VAV1, TYK2, GRB10, SH2D3A, PLCG1, FYN, PLCG2, LCK, CHN1, JAK1, JAK2, TXK, JAK3, GRAP2, ABL1	3.44e-14
DNA replication	5.85e-15	BLM, WRNIP1, POLA1, POLA2, RRM2B, RPA3, CDT1, PRIM1, RPA2, CDC45, MCM7, POLE2, PRIM2, ORC1, FEN1, POLL, GINS1, GINS2, POLH, LIG1, POLE, GINS4, LIG3, MCM2, MCM3, MCM4, MCM5, RFC5, POLD3, POLD4, RFC3, RFC4, RFC1, RFC2, POLD1, POLD2, RRM1, MCMBP, PCNA, DSCC1	8.68e-14
GO:0046854~phosphatidylinositol phosphorylation	6.65e-15	FGFR2, FGFR1, FGF18, FGF8, FGF7, PDGFB, GRB2, PDGFA, ERBB2, FGF16, KITLG, FGF10, KIT, PIP5K1A, PIK3C3, PIK3CA, PIK3R5, EGF, NRG1, FGF2, PIK3R1, PIK3R2, CD28, PIK3CG, IRS2, KLB, PIK3CB, PIK3C2A, PIK3C2B, PIK3CD, FGF23, PI4KB, VAV1, TRAT1, CD86, EREG, CD80, FYN, LCK, PDGFRA, HBEGF, PDGFRB, PIP4K2A, PIP4K2C	1.33e-13
IPR001245:Serine-threonine/tyrosine-protein kinase catalytic domain	1.27e-14	FER, FES, DDR2, BTK, ACVR1C, MAP3K7, CSK, INSR, SYK, TYRO3, LYN, LIMK1, TYK2, LCK, PDGFRA, ROR2, PDGFRB, TXK, MST1R, ACVR1, MAP3K11, FGFR2, FGFR1, FGR, ERBB2, PTK7, KIT, EPHB3, SRC, EPHB2, PTK2B, PTK6, ZAP70, YES1, CSF1R, TEC, FLT1, HCK, TGFBR2, NPR1, EPHA1, EPHA2, EPHA4, EPHA7, FYN, NTRK2, JAK1, JAK2, TNK2, JAK3, ABL1, MERTK	2.28e-13
hsa05215:Prostate cancer	2.72e-14	E2F1, HSP90AB1, PDGFB, PDGFA, FOXO1, NFKB1, PTEN, CTNNB1, AKT1, CCNE1, PIK3CA, PDGFC, PDGFD, CHUK, AKT2, PIK3CG, HSP90AA1, PIK3CB, RELA, PIK3CD, TP53, LEF1, CDK2, MAPK1, CCND1, EP300, MAPK3, PDGFRA, PDGFRB, FGFR2, FGFR1, GRB2, ERBB2, NFKBIA, TCF7L2, BCL2, NKX3-1, PIK3R5, PIK3R3, EGF, PIK3R1, PIK3R2, TCF7, CREB3, KLK3, IGF1, BAD, ATF4, MTOR, IKBKB	3.62e-13
GO:0006260~DNA replication	2.59e-14	CLSPN, NBN, PDGFB, CDT1, CDC45, MCM7, ORC1, RTEL1, POLL, POLH, LIG1, POLE, LIG3, RAD9A, MCM2, MCM3, RNASEH2A, MCM4, MCM5, CDK2, RAD50, RAD1, RFC5, RFC3, RFC4, RFC1, RFC2, TBRG1, RRM1, DSCC1, NUP98, BLM, WRNIP1, POLA1, CHEK1, POLA2, RPA3, RPA2, POLE2, POLE3, ADRA2A, RHNO1, EGF, FEN1, EXO1, GINS2, GINS4, IGF1, SIRT1, BRCA1, ATM, POLD3, POLD4, POLD1, POLD2, PCNA, KCTD13, DUT, BARD1	5.18e-13
IPR000980:SH2 domain	5.26e-14	FGR, GRB2, STAT5A, STAT5B, FER, FES, SRC, BTK, STAT6, SH2D1A, PTK6, ZAP70, CSK, YES1, PIK3R3, SH2D1B, PIK3R1, PIK3R2, SYK, TEC, PTPN6, VAV3, LYN, INPPL1, HCK, SLA2, SOCS5, STAT1, VAV2, VAV1, TYK2, GRB10, SH2D3A, PLCG1, FYN, PLCG2, LCK, CHN1, JAK1, JAK2, TXK, JAK3, GRAP2, ABL1, SUPT6H	9.49e-13
GO:0038095~Fc-epsilon receptor signaling pathway	1.03e-13	BTRC, NFKB1, FER, BTK, MAP3K7, GAB2, MS4A2, PIK3CA, PAK1, RPS27A, CHUK, SYK, BCL10, LYN, PIK3CB, RELA, SKP1, MAPK1, PRKCQ, CARD11, LAT2, PSME1, PSMA4, JUN, MAPK3, GRAP2, UBA52, PSMB10, GRB2, NFKBIA, UBE2V1, PSMA7, PSMB4, UBE2D2, MAP3K1, PSMB2, PPP3CB, FCER1G, NFATC2, TRAF6, PIK3R1, PIK3R2, TEC, VAV3, VAV2, TAB1, VAV1, TAB2, LAT, PSMC6, PSMC5, PLCG1, PSMC4, PSMC3, PSMD10, PLCG2, CALM3, IKBKB	2.05e-12
GO:0006468~protein phosphorylation	1.23e-13	PDGFB, PASK, RPS6KB2, AURKB, TGFB1, BTK, MAP3K5, APP, AAK1, PIK3C3, PIK3CA, PRKACA, RARA, PRKACB, SYK, PIK3CG, PAN3, BCR, ROCK1, PICK1, PIK3CD, MYLK4, PRKAB2, WNK1, MAPK1, SCYL2, MAPK3, LRRK2, KALRN, FGFR1, FGR, NEK2, ERBB2, MMD, PTK7, MAP4K2, STK17A, VRK1, VRK2, PTK6, ZAP70, DYRK2, RUNX3, TEC, TAF1, BMP2, TAOK1, TGFBR2, SMAD2, OXSR1, ATM, PLK4, P2RX7, PLK3, PLK1, GRK6, MTOR, IKBKB, MERTK, MYLK, …	2.46e-12
Disulfide bond	3.7e-13	HGSNAT, PEAR1, MASP1, PTGS2, PGF, AGTR1, APP, HTR1B, ISG15, FAP, FAS, ADAM8, RAB27A, ADAM9, TYRO3, WNT10B, NODAL, COLEC12, F7, PIK3IP1, HLA-DQA2, THY1, SIRPG, NPC2, EGFLAM, SERPINF2, F3, BACE2, ROR2, HLA-DPA1, MADCAM1, MST1R, CD226, KLRC1, HLA-DRA, ERBB2, ACP5, PPT1, MANF, ALCAM, IL17C, ADRB3, IL23A, HLA-DOA, LFNG, PLTP, IL1RN, TGFBR2, KCNK1, ACPP, CD300A, CD209, AVPR1A, ASIP, SGSH, IL4R, IL13RA1…	5.45e-12
GO:0060070~canonical Wnt signaling pathway	3.82e-13	WNT5A, FGF8, PTK7, SOX4, PTEN, TCF7L2, SHH, CTNNB1, WNT2, WNT4, WNT3, SOX17, EGF, NKX2-5, MYC, DISC1, BCL9, AXIN1, APC, DVL3, WNT10B, TCF7, RARG, OTULIN, FZD1, MED12, LEF1, SMAD3, FZD2, FZD5, SNAI2, FZD7, DVL1, CCND1, SFRP1, LRP6, WNT9B, RYR2, LRRK2	7.62e-12
GO:0000722~telomere maintenance via recombination	4.87e-13	RAD51C, LIG1, POLE, POLA1, BRCA2, POLA2, RAD50, RPA3, RFC5, POLD3, PRIM1, POLD4, RPA2, RFC3, RFC4, RFC1, POLE2, RFC2, POLD1, PRIM2, POLD2, PCNA, FEN1	9.71e-12
SM00252:SH2	1.09e-12	FGR, GRB2, STAT5A, STAT5B, FER, FES, SRC, BTK, STAT6, SH2D1A, PTK6, ZAP70, CSK, YES1, PIK3R3, SH2D1B, PIK3R1, PIK3R2, SYK, TEC, PTPN6, VAV3, LYN, INPPL1, HCK, SLA2, SOCS5, VAV2, VAV1, TYK2, GRB10, SH2D3A, PLCG1, FYN, PLCG2, LCK, CHN1, JAK1, JAK2, TXK, JAK3, GRAP2, ABL1, SUPT6H	1.59e-11
hsa05161:Hepatitis B	1.36e-12	E2F1, MMP9, STAT5A, ATP6AP1, STAT5B, TLR2, TIRAP, TGFB3, FASLG, TLR3, TLR4, NFKB1, PTEN, TGFB1, AKT1, CCNE1, CASP3, TICAM1, TICAM2, PIK3CA, FAS, MYC, CHUK, AKT2, PIK3CG, PIK3CB, RELA, PIK3CD, TP53, FADD, CDK6, CDK4, CDK2, PRKCB, MAPK1, CCND1, EP300, JUN, MAPK3, TNF, GRB2, NFKBIA, SRC, STAT6, DDX3X, PTK2B, BCL2, MAP3K1, PIK3R5, PIK3R3, NFATC2, PIK3R1, PIK3R2, IL6, CREB3, SMAD4, BIRC5, BAD, STAT1, …	1.81e-11
hsa05210:Colorectal cancer	2.34e-12	TGFB3, MLH1, TCF7L2, TGFB1, CTNNB1, AKT1, CASP3, RAC2, BCL2, PIK3CA, PIK3R5, AXIN2, PIK3R3, MYC, PIK3R1, AXIN1, APC, PIK3R2, AKT2, PIK3CG, MSH6, TCF7, PIK3CB, MSH2, PIK3CD, TGFBR2, TP53, SMAD4, LEF1, SMAD3, SMAD2, BIRC5, BAD, MAPK1, CCND1, JUN, BAX, MAPK3	3.11e-11
GO:0038083~peptidyl-tyrosine autophosphorylation	3.55e-12	FGR, LYN, HCK, FER, FES, SRC, BTK, TYK2, FYN, PTK2B, PTK6, LCK, MAPK3, ZAP70, JAK1, TXK, JAK2, TNK2, JAK3, ABL1, CSK, YES1, INSR, TEC, SYK	7.08e-11
GO:0038083~peptidyl-tyrosine autophosphorylation	3.55e-12	FGR, LYN, HCK, FER, FES, SRC, BTK, TYK2, FYN, PTK2B, PTK6, LCK, MAPK3, ZAP70, JAK1, TXK, JAK2, TNK2, JAK3, ABL1, CSK, YES1, INSR, TEC, SYK	7.08e-11
GO:0001077~transcriptional activator activity, RNA polymerase II core promoter proximal region sequence-specific binding	4.58e-12	MEF2C, ELF4, STAT5B, ARNT2, MITF, SPI1, PAX6, TP63, PAX5, NFKB2, GLI2, GLI3, BATF, GATA2, MYOCD, GATA3, PAX8, POU4F3, SOX18, MYC, PITX1, EGR1, FOXJ1, RELA, ESR1, LEF1, SIX2, SIX4, HMGA2, DDIT3, HIF1A, HOXC11, NRL, JUN, SIX1, TFAP2A, TXK, TFAP2C, TFAP4, GLIS2, SOX4, MEIS1, SRF, WT1, NR1H2, TCF21, HOXA5, POU2F2, ETV2, POU3F2, MYOG, NFATC2, RUNX2, NKX2-5, ETV4, NR1H3, CEBPA, CEBPB, CEBPE, CREB3, EPA…	7.89e-11
Wnt signaling pathway	1.46e-11	BTRC, AMOTL1, LGR4, CTNNB1, WNT2, WNT4, DAB2, WNT3, SOX17, CCAR2, WWOX, DISC1, WNT10B, LEF1, SLC9A3R1, DDIT3, CTNNBIP1, HHEX, PIAS4, WNT9B, ROR2, WNT5A, NKD1, WNT5B, PTK7, CXXC4, TCF7L2, NPHP3, CYLD, AMER1, MACF1, PRKAA2, AXIN2, BCL9, AXIN1, APC, DVL3, TCF7, OTULIN, FZD1, FZD2, FZD5, FZD7, CTR9, DVL1, CSNK1D, SFRP1, INVS, SFRP2, GSK3A, SFRP4, LRP6, GRK6	2.16e-10
GO:0005125~cytokine activity	1.63e-11	BMP10, IL18, EDN1, TGFB3, TNFSF15, FASLG, IL13, TNFSF14, TNFSF13, TNFSF18, IL10, TGFB1, WNT2, TNFRSF11B, CLCF1, IFNG, IL1B, GDF9, NRG1, LTB, FGF2, LTA, EBI3, NODAL, IL24, INHBA, TNFSF13B, CD40LG, GRN, VEGFA, IL12A, CSF3, CER1, WNT5A, TNF, CSF1, KITLG, GREM1, TIMP1, LIF, IL17C, IL23A, SPP1, BMP4, IL6, BMP2, IL5, TNFSF4, IL7, IL1RN, TNFSF9, ADIPOQ, IL36RN, TNFSF8, TNFSF11, THNSL2, BMP7, BMP5	2.81e-10
GO:0002223~stimulatory C-type lectin receptor signaling pathway	1.61e-11	PSMB10, BTRC, NFKBIA, UBE2V1, NFKB1, PSMA7, SRC, MAP3K7, PSMB4, UBE2D2, PSMB2, FCER1G, PRKACA, PRKACB, PAK1, TRAF6, CHUK, RPS27A, SYK, BCL10, CARD9, LYN, RELA, SKP1, TAB1, PRKCD, TAB2, CARD11, PSMC6, EP300, PSMC5, PSMC4, PSME1, FYN, PSMC3, PSMA4, CD209, PSMD10, PLCG2, CLEC7A, IKBKB, UBA52	3.2e-10
hsa05220:Chronic myeloid leukemia	3.84e-11	E2F1, GRB2, STAT5A, STAT5B, TGFB3, NFKBIA, NFKB1, BCL2L1, TGFB1, AKT1, CDKN2A, GAB2, PIK3CA, PIK3R5, RUNX1, PIK3R3, MYC, CHUK, PIK3R1, PIK3R2, AKT2, PIK3CG, CTBP1, BCR, PIK3CB, RELA, TGFBR2, PIK3CD, TP53, SMAD4, CDK6, BAD, CDK4, MAPK1, CCND1, HDAC2, HDAC1, MAPK3, ABL1, IKBKB	5.11e-10
SH3 domain	4.23e-11	MYO7A, BCAR1, SKAP1, CD2AP, BTK, ARHGAP4, CSK, LYN, NCF2, NCF1, SLA2, NOXA1, NCF4, ARHGEF16, ARHGAP27, PRAM1, LCK, TXK, GRAP2, DST, MAP3K11, KALRN, FGR, GRB2, CACNB1, ABI2, CACNB3, CACNB4, SRC, DOCK2, MIA3, MACF1, PTK6, MYO15A, UBASH3A, YES1, PIK3R1, PIK3R2, TEC, FYB, VAV3, TP53BP2, MYO1E, HCK, HCLS1, MYO1F, SHANK1, SAMSN1, VAV2, VAV1, PPP1R13L, SHANK3, PLCG1, FYN, PLCG2, TNK2, ABL1, SASH3	6.24e-10
hsa05221:Acute myeloid leukemia	5.92e-11	PPARD, GRB2, STAT5A, STAT5B, SPI1, PML, RPS6KB2, NFKB1, KIT, TCF7L2, AKT1, PIK3CA, RARA, PIK3R5, RUNX1, PIK3R3, MYC, CHUK, PIK3R1, PIK3R2, AKT2, PIK3CG, CEBPA, TCF7, PIK3CB, RELA, PIK3CD, LEF1, BAD, MAPK1, CCND1, MAPK3, MTOR, IKBKB	7.88e-10
hsa04210:Apoptosis	8.29e-11	TRAF2, TNF, NFKBIA, FASLG, NFKB1, BCL2L1, AKT1, CASP3, BCL2, CSF2RB, PIK3CA, PIK3R5, FAS, PIK3R3, CHUK, PIK3R1, PIK3R2, AKT2, PIK3CG, CFLAR, PIK3CB, DFFA, RELA, PIK3CD, TP53, FADD, BAD, BIRC2, ATM, TRADD, TNFRSF10A, TNFRSF10B, BAX, APAF1, IKBKB, MAP3K14	1.1e-09
GO:0046777~protein autophosphorylation	5.56e-11	PASK, CAD, AURKB, FER, FES, DDR2, AKT1, AAK1, CLK4, CDK12, PRKACA, PAK1, CSK, INSR, SYK, TYRO3, BCR, LYN, WNK1, MINK1, CDK5, THY1, PRKD2, RIPK3, PDGFRA, PDGFRB, TXK, LRRK2, MAP3K11, FGFR2, FGFR1, FGR, NEK2, ERBB2, MKNK2, KIT, EPHB3, SRC, VRK1, VRK2, PTK2B, PTK6, CAMK2B, CSF1R, TAF1, FLT1, HCK, TRIM28, EPHA1, ATM, EPHA4, NTRK2, ULK3, JAK2, JAK3, MTOR, ABL1	1.11e-09
hsa05212:Pancreatic cancer	9.36e-11	E2F1, ERBB2, TGFB3, NFKB1, BCL2L1, TGFB1, AKT1, CDKN2A, RAC2, PIK3CA, PIK3R5, EGF, PIK3R3, CHUK, PIK3R1, PIK3R2, AKT2, PIK3CG, PIK3CB, RELA, TGFBR2, PIK3CD, TP53, SMAD4, BRCA2, SMAD3, CDK6, SMAD2, BAD, STAT1, CDK4, MAPK1, CCND1, MAPK3, VEGFA, JAK1, IKBKB	1.24e-09
hsa05218:Melanoma	1.1e-10	E2F1, FGFR1, FGF18, FGF8, FGF7, PDGFB, PDGFA, FGF16, MITF, FGF10, CDH1, PTEN, AKT1, CDKN2A, PIK3CA, PDGFC, PIK3R5, PDGFD, EGF, PIK3R3, FGF2, PIK3R1, AKT2, PIK3R2, PIK3CG, PIK3CB, PIK3CD, TP53, FGF23, IGF1, CDK6, BAD, FGF21, CDK4, MAPK1, CCND1, MAPK3, PDGFRA, PDGFRB	1.47e-09
hsa05218:Melanoma	1.1e-10	E2F1, FGFR1, FGF18, FGF8, FGF7, PDGFB, PDGFA, FGF16, MITF, FGF10, CDH1, PTEN, AKT1, CDKN2A, PIK3CA, PDGFC, PIK3R5, PDGFD, EGF, PIK3R3, FGF2, PIK3R1, AKT2, PIK3R2, PIK3CG, PIK3CB, PIK3CD, TP53, FGF23, IGF1, CDK6, BAD, FGF21, CDK4, MAPK1, CCND1, MAPK3, PDGFRA, PDGFRB	1.47e-09
hsa04620:Toll-like receptor signaling pathway	2.18e-10	TLR1, TLR2, TIRAP, TLR3, TLR4, NFKB1, TLR6, CXCL11, TLR7, TLR8, CXCL10, MAP3K7, AKT1, TICAM1, TICAM2, IL1B, PIK3CA, LBP, CHUK, MAP2K6, AKT2, PIK3CG, LY96, PIK3CB, RELA, PIK3CD, FADD, MAPK1, CD86, CTSK, CD80, JUN, MAPK3, IL12A, TNF, NFKBIA, PIK3R5, PIK3R3, TRAF6, PIK3R1, SPP1, PIK3R2, IL6, TAB1, STAT1, TAB2, IRF5, IRF3, IKBKB, CD14	2.9e-09
GO:0004715~non-membrane spanning protein tyrosine kinase activity	2e-10	FGR, FER, FES, SRC, BTK, PTK2B, PTK6, ZAP70, YES1, CSK, TEC, SYK, LYN, HCK, PRKCD, TYK2, BAZ1B, FYN, LCK, JAK1, TXK, JAK2, TNK2, JAK3, ABL1	3.44e-09
GO:0004715~non-membrane spanning protein tyrosine kinase activity	2e-10	FGR, FER, FES, SRC, BTK, PTK2B, PTK6, ZAP70, YES1, CSK, TEC, SYK, LYN, HCK, PRKCD, TYK2, BAZ1B, FYN, LCK, JAK1, TXK, JAK2, TNK2, JAK3, ABL1	3.44e-09
GO:0006271~DNA strand elongation involved in DNA replication	2.33e-10	GINS1, GINS2, GINS4, POLA1, POLA2, PRIM1, POLD3, POLD4, RFC3, RFC4, POLD1, PRIM2, POLD2, PCNA	4.64e-09
hsa05142:Chagas disease (American trypanosomiasis)	3.57e-10	TLR2, TGFB3, FASLG, NFKB1, TLR4, TLR6, C1QC, IL10, TGFB1, AKT1, IFNG, TICAM1, SERPINE1, IL1B, PIK3CA, FAS, PLCB1, CHUK, AKT2, PIK3CG, PPP2R1B, CD3E, PIK3CB, RELA, PIK3CD, FADD, MAPK1, JUN, MAPK3, IL12A, GNAS, TNF, GNAI3, C3, CD247, NFKBIA, ACE, PPP2CA, PIK3R5, PIK3R3, TRAF6, PIK3R1, PIK3R2, CFLAR, IL6, TGFBR2, SMAD3, SMAD2, IKBKB	4.75e-09
Serine/threonine-protein kinase	8.29e-10	NUAK2, PASK, TTK, RPS6KB2, AURKB, TTN, CAMKK1, ACVR1C, MAP3K7, AKT1, MAP3K5, MAP3K4, AAK1, CLK4, CDK12, PIK3CA, PRKACA, MASTL, PAK1, PRKACB, MAP2K6, CHUK, AKT2, PIK3CG, BCR, ROCK1, LIMK1, MYLK4, WNK1, PRKCI, MINK1, PKN1, CDK6, PRKCE, CDK4, PRKCD, CDK5, NEK11, SRPK1, CDK2, PRKCB, PRKD2, PRKCQ, MAPK1, MAST2, MAPK3, HIPK2, RIPK3, MAPK7, MAP3K14, LRRK2, MAP3K11, ACVR1, KALRN, PRKCZ, NEK2, MKNK2, MAP4…	1.22e-08
domain:SH2	7.2e-10	FGR, GRB2, STAT5A, STAT5B, FER, FES, SRC, BTK, STAT6, SH2D1A, PTK6, CSK, YES1, SH2D1B, TEC, VAV3, LYN, INPPL1, HCK, SLA2, SOCS5, VAV2, STAT1, VAV1, GRB10, SH2D3A, FYN, LCK, CHN1, JAK1, TXK, GRAP2, ABL1, SUPT6H	1.39e-08
GO:0005164~tumor necrosis factor receptor binding	8.35e-10	TRAF2, TNF, TNFSF4, TNFSF15, FASLG, TNFSF14, TNFSF13, FADD, STAT1, TNFSF9, TRADD, TNFSF8, TRAP1, TNFSF11, TNFSF13B, CD40LG, TRAF6, LTB, LTA	1.44e-08
Cytokine	1.05e-09	CSF3, CER1, BMP10, TNF, IL18, CSF1, TNFSF15, IL13, FASLG, TNFSF14, PF4, TNFSF13, CX3CL1, GREM1, CXCL11, CCL28, TNFSF18, IL10, CXCL10, LIF, IL17C, IL23A, CLCF1, IFNG, IL1B, GDF9, LTB, EBI3, LTA, SPP1, BMP4, BMP2, IL6, TNFSF4, IL5, IL7, NODAL, CCL19, IL24, TNFSF9, TNFSF8, IL36RN, TNFSF11, TNFSF13B, CD40LG, GRN, IL12A, THNSL2, XCL1, BMP7, BMP5	1.55e-08
domain:SH3	8.58e-10	FGR, BCAR1, MYO7A, CACNB1, ABI2, CACNB3, CACNB4, SKAP1, SRC, BTK, ARHGAP4, DOCK2, MIA3, MACF1, MYO15A, PTK6, UBASH3A, CSK, YES1, PIK3R1, TEC, PIK3R2, FYB, LYN, TP53BP2, HCLS1, NCF4, NOXA1, SLA2, HCK, MYO1E, ARHGEF16, ARHGAP27, MYO1F, SHANK1, SAMSN1, PPP1R13L, SHANK3, PLCG1, FYN, PRAM1, PLCG2, LCK, TXK, TNK2, ABL1, DST, SASH3, MAP3K11	1.65e-08
hsa05145:Toxoplasmosis	1.79e-09	TLR2, TGFB3, NFKB1, TLR4, HLA-DMB, HLA-DMA, IL10, TGFB1, MAP3K7, AKT1, CASP3, IFNG, PIK3CA, CHUK, MAP2K6, AKT2, PIK3CG, CIITA, PIK3CB, LY96, RELA, PIK3CD, HLA-DQA2, TYK2, MAPK1, CD40LG, MAPK3, IL12A, HLA-DPA1, HLA-DRA, HLA-DQB1, TNF, GNAI3, NFKBIA, BCL2L1, HSPA1L, BCL2, PIK3R5, PIK3R3, TRAF6, HLA-DOA, PIK3R1, PIK3R2, BAD, TAB1, STAT1, TAB2, BIRC2, LAMA1, JAK1, JAK2, IKBKB	2.38e-08
GO:0006366~transcription from RNA polymerase II promoter	1.25e-09	MEF2C, STAT5B, ARNT2, REST, BATF, GATA2, RAD21, MYOCD, GATA6, GATA3, FOXF1, TARDBP, SUPT5H, PITX1, RELA, FOXN1, SIX2, SIX4, EP300, MSX1, HIF1A, ARRB2, ARRB1, JUN, SIX1, TFAP2A, TFAP2C, TFAP4, TAF9B, SOX4, SRF, MEIS1, WT1, FOXH1, TCF21, HOXA5, RUNX1, RUNX2, NKX2-5, RUNX3, TAF1, IKZF3, EPAS1, SMAD4, SMAD2, USF1, USF2, DVL1, ATF4, PSMC5, NELFE, NCOR1, BACH1, CCNT2, ZBTB32, ARID4A, ELF4, POU6F2, ELF5…	2.5e-08
GO:0042769~DNA damage response, detection of DNA damage	1.53e-09	ZBTB32, USP1, SOX4, HMGA2, RPA3, RFC5, POLD3, POLD4, RPA2, PNKP, RFC3, RFC4, RFC1, RFC2, POLD1, POLD2, PCNA, RAD18, CUL4B, UBA52, RPS27A	3.06e-08
GO:0016303~1-phosphatidylinositol-3-kinase activity	1.86e-09	PIK3CG, FGFR2, FGF18, FGFR1, FGF8, IRS2, FGF7, KLB, PIK3C2A, GRB2, PIK3CB, PIK3C2B, FGF16, PIK3CD, FGF10, FGF23, ATM, PIK3C3, PIK3CA, PIK3R3, FGF2, PIK3R1, PIK3R2	3.2e-08
GO:0006297~nucleotide-excision repair, DNA gap filling	1.61e-09	LIG1, POLE, LIG3, RPA3, RFC5, POLD3, POLD4, RPA2, RFC3, RFC4, RFC1, RFC2, POLD1, POLD2, PCNA, UBA52, RPS27A	3.21e-08
hsa04015:Rap1 signaling pathway	4.58e-09	FGF18, FGF8, FGF7, ADCY7, PDGFB, PGF, PDGFA, ADCY5, BCAR1, FGF16, FGF10, SKAP1, CTNNB1, AKT1, RAPGEF6, PIK3CA, PDGFC, PDGFD, PLCB1, FGF2, INSR, MAP2K6, AKT2, PIK3CG, PIK3CB, PIK3CD, PRKCI, FGF23, FGF21, VASP, FARP2, PRKCB, VEGFC, PRKD2, MAPK1, PLCE1, SIPA1L1, MAPK3, VEGFA, PDGFRA, PDGFRB, EFNA5, GNAS, FGFR2, PRKCZ, ITGAL, FGFR1, GNAI3, ADORA2B, ADORA2A, CSF1, SIPA1, KITLG, CDH1, ITGB2, KIT, ITGB3…	6.09e-08
GO:0005887~integral component of plasma membrane	4.04e-09	PVR, CADM1, AQP1, ADORA1, AGTR1, HTR1B, APP, CD46, PSENEN, FAS, ADAM8, APOM, PTPRJ, TYRO3, CD3E, PDPN, EFNB2, PTPRO, HLA-DQA2, THY1, LILRB2, CD37, CD36, CD34, TACSTD2, CD40LG, HTR6, CX3CR1, CCR2, PDGFRA, ROR2, HLA-DPA1, MST1R, CD226, KLRC1, HLA-DRA, CLCN1, PALM, ENPP1, FCER2, MMD, MME, EPHB3, EPHB2, SLC29A1, ALCAM, ADRB3, FCER1G, TYROBP, TRPC4, TGFBR2, NCKAP1L, CELSR1, KCNK1, EPHA1, DCSTAMP, EPHA…	6.37e-08
hsa05213:Endometrial cancer	5.16e-09	GRB2, ERBB2, MLH1, CDH1, TCF7L2, PTEN, CTNNB1, AKT1, PIK3CA, PIK3R5, AXIN2, PIK3R3, EGF, MYC, PIK3R1, AXIN1, APC, PIK3R2, AKT2, PIK3CG, TCF7, PIK3CB, PIK3CD, TP53, LEF1, BAD, CTNNA1, MAPK1, CCND1, MAPK3	6.87e-08
DNA-binding	4.93e-09	MEF2C, XRCC5, RAD51D, HMGN1, RAD51C, STAT5A, STAT5B, XRCC6, BBX, RORC, RORA, HOXD10, FOXF1, NKX6-2, PRIM2, H2AFY, H2AFX, RARA, PITX1, TWIST1, POLL, RARG, POLH, EMX2, POLE, MECP2, EOMES, HMG20B, HES1, MAPK1, RFC3, MSX1, PIAS4, RFC1, HES5, JUN, PIAS1, HOXA13, HOXA11, VPS72, FOXH1, NR1H2, TCF21, ACD, LYL1, NKX2-5, TCF3, DNMT3B, NR1H3, DMBX1, DNMT3A, IKZF3, TCF7, IKZF1, SMAD7, SMAD6, SMAD4, SMAD3, SM…	7.27e-08
GO:0031234~extrinsic component of cytoplasmic side of plasma membrane	4.79e-09	FGR, FER, FES, IQGAP1, SRC, BTK, CYLD, PTK2B, PTK6, ZAP70, YES1, CSK, SYK, TEC, LYN, HCK, RACGAP1, FARP1, TYK2, ATP2A2, FYN, LCK, JAK1, TXK, JAK2, TNK2, JAK3, ABL1	7.54e-08
GO:0031234~extrinsic component of cytoplasmic side of plasma membrane	4.79e-09	FGR, FER, FES, IQGAP1, SRC, BTK, CYLD, PTK2B, PTK6, ZAP70, YES1, CSK, SYK, TEC, LYN, HCK, RACGAP1, FARP1, TYK2, ATP2A2, FYN, LCK, JAK1, TXK, JAK2, TNK2, JAK3, ABL1	7.54e-08
GO:0005088~Ras guanyl-nucleotide exchange factor activity	5.9e-09	FGFR2, FGFR1, FGF18, FGF8, FGF7, PDGFB, GRB2, PDGFA, ERBB2, FGF16, KITLG, FGF10, KIT, GDNF, RASGRP1, CSF2RB, IL2RG, CAMK2B, EGF, NRG1, FGF2, IL2RB, IRS2, IL5, IL2RA, KLB, FGF23, LAT, ADRB1, EREG, RASGRF1, FYN, PDGFRA, JAK1, SPTBN1, PDGFRB, HBEGF, CALM3, JAK2, JAK3	1.01e-07
disulfide bond	5.74e-09	PEAR1, PTGS2, MASP1, PGF, AGTR1, HTR1B, APP, FAP, FAS, ADAM8, RAB27A, ADAM9, TYRO3, NODAL, COLEC12, F7, PIK3IP1, HLA-DQA2, THY1, SIRPG, EGFLAM, NPC2, SERPINF2, F3, BACE2, ROR2, HLA-DPA1, MADCAM1, CD226, KLRC1, HLA-DRA, ERBB2, ACP5, PPT1, MANF, IL17C, ALCAM, ADRB3, HLA-DOA, PLTP, IL1RN, TGFBR2, ACPP, CD300A, CD209, AVPR1A, ASIP, IL4R, IL13RA1, LAG3, DPP4, GHR, HYAL1, AVP, HYAL2, ZP3, CMKLR1, ELANE…	1.11e-07
GO:0004672~protein kinase activity	7e-09	PASK, RPS6KB2, CAD, AURKB, TTN, BTK, MAP3K7, AKT1, MAP3K5, MAP3K4, AAK1, PIK3C3, CDK12, PAK1, MAP2K6, CHUK, AKT2, SYK, PIK3CG, AVP, PAN3, ROCK1, LIMK1, WNK1, PRKCI, MINK1, PKN1, CDK4, PRKCE, CDK5, PRKCD, NEK11, SRPK1, CDK2, PRKCB, TYK2, PRKD2, PRKCQ, CCND1, SCYL2, HIPK2, RIPK3, PDGFRA, ROR2, TXK, MAPK7, MAP3K14, LRRK2, MAP3K11, ACVR1, KALRN, PRKCZ, CDK5R1, NEK2, ERBB2, MMD, MKNK2, MAP4K2, PTK7, P…	1.2e-07
hsa04940:Type I diabetes mellitus	9.72e-09	HLA-DQB1, PRF1, TNF, FASLG, HLA-DMB, HLA-DMA, GAD2, IFNG, IL1B, FAS, HLA-DOA, GAD1, LTA, CD28, HLA-A, GZMB, HLA-B, HLA-E, HLA-DQA2, HLA-F, CD86, CD80, CPE, IL12A, HLA-DPA1, HLA-DRA	1.29e-07
GO:0036092~phosphatidylinositol-3-phosphate biosynthetic process	6.96e-09	PIK3CG, FGFR2, FGF18, FGFR1, FGF8, IRS2, FGF7, KLB, PIK3C2A, GRB2, PIK3CB, PIK3C2B, FGF16, PIK3CD, FGF10, FGF23, FIG4, ATM, PIK3C3, PIK3CA, PIK3R3, FGF2, PIK3R1, PIK3R2	1.39e-07
hsa05330:Allograft rejection	1.19e-08	HLA-DQB1, PRF1, TNF, IL5, HLA-A, FASLG, GZMB, HLA-B, HLA-DMB, HLA-E, HLA-DMA, HLA-DQA2, IL10, HLA-F, CD86, CD80, CD40LG, IFNG, IL12A, HLA-DPA1, FAS, HLA-DOA, HLA-DRA, CD28	1.58e-07
Membrane	1.41e-08	OXA1L, AIF1, GRIN3B, BTK, MAP3K7, AGTR1, APP, AQP11, OGT, RAB27A, PIK3CG, PDPN, NOXA1, CYP1A2, LPCAT2, PIK3IP1, HLA-DQA2, THY1, DOC2A, UNC13D, SCYL2, SIPA1L1, BACE2, F3, ROR2, RYR2, MADCAM1, KLRC1, HLA-DRA, CYP1B1, CACNB1, BCL2L2, ARF6, BCL2L1, RIC3, ARFGEF1, SLC29A1, ALCAM, ZAP70, HLA-DOA, LFNG, SGIP1, ACER2, ACER1, ATP11B, ACACB, GART, ARF1, RGS2, CYP2R1, GK, LZTS1, SPI1, BNIP3, USP19, IL4R, TI…	2.08e-07
Membrane	1.41e-08	OXA1L, AIF1, GRIN3B, BTK, MAP3K7, AGTR1, APP, AQP11, OGT, RAB27A, PIK3CG, PDPN, NOXA1, CYP1A2, LPCAT2, PIK3IP1, HLA-DQA2, THY1, DOC2A, UNC13D, SCYL2, SIPA1L1, BACE2, F3, ROR2, RYR2, MADCAM1, KLRC1, HLA-DRA, CYP1B1, CACNB1, BCL2L2, ARF6, BCL2L1, RIC3, ARFGEF1, SLC29A1, ALCAM, ZAP70, HLA-DOA, LFNG, SGIP1, ACER2, ACER1, ATP11B, ACACB, GART, ARF1, RGS2, CYP2R1, GK, LZTS1, SPI1, BNIP3, USP19, IL4R, TI…	2.08e-07
IPR001452:Src homology-3 domain	1.24e-08	MYO7A, BCAR1, SKAP1, CD2AP, BTK, ARHGAP4, CSK, LYN, NCF2, NCF1, SLA2, NOXA1, NCF4, ARHGEF16, ARHGAP27, PRAM1, LCK, TXK, GRAP2, KALRN, MAP3K11, FGR, GRB2, CACNB1, ABI2, CACNB3, CACNB4, SRC, DOCK2, MIA3, PTK6, MYO15A, UBASH3A, YES1, PIK3R1, PIK3R2, TEC, FYB, VAV3, TP53BP2, MYO1E, HCK, HCLS1, MYO1F, SHANK1, SAMSN1, VAV2, VAV1, PPP1R13L, SHANK3, PLCG1, FYN, PLCG2, TNK2, ABL1, SASH3	2.24e-07
Biological rhythms	1.52e-08	CDK5R1, RAI1, KMT2A, BTRC, PPARG, EZH2, PML, RORC, PRKDC, NFKB2, NFYA, RORA, LGR4, CRY2, NR1D1, NR1D2, BHLHE40, PRKAA2, OGT, TOP2A, CCAR2, KDM5C, TWIST1, KAT2B, TP53, SIRT1, PPARGC1A, CDK5, ATF4, HDAC2, EP300, CSNK1D, HDAC1, ID2, GFPT1, CLOCK, OPN4	2.25e-07
signal peptide	1.27e-08	PEAR1, PTGS2, MASP1, PGF, GRIN3B, APP, SERPINE2, SERPINE1, FAS, ADAM8, ADAM9, PTPRJ, TYRO3, WNT10B, PDPN, NODAL, F7, PIK3IP1, PTPRO, HLA-DQA2, THY1, SIRPG, NPC2, EGFLAM, SERPINF2, F3, BACE2, ROR2, HLA-DPA1, MADCAM1, MST1R, CD226, HLA-DRA, ERBB2, ACP5, PPT1, RIC3, MANF, IL17C, ALCAM, IL23A, FAM213A, HLA-DOA, PLTP, SPP1, IL1RN, TGFBR2, CCDC80, ACPP, BTBD17, APOL1, CD300A, ASIP, SGSH, FGF8, FGF7, AS…	2.45e-07
Transcription	1.72e-08	MEF2C, XRCC5, STAT5A, STAT5B, XRCC6, BBX, RORC, REST, RORA, MED21, HOXD10, CITED1, CTNNB1, CITED2, BTK, MAP3K7, PRIM1, DDX17, CRY2, FOXF1, PRIM2, RARA, SUPT5H, PITX1, CCAR2, MAP2K6, TWIST1, RARG, TFPT, MECP2, EOMES, MED12, ZNF503, HMG20B, PPARGC1A, HES1, MAPK1, MSX1, BAZ1B, PIAS4, RFC1, HES5, JUN, PIAS1, MAD2L2, SUPT6H, HOXA13, ERBB2, HOXA11, TAF9B, VPS72, NR1H2, FOXH1, TCF21, HEXIM1, LYL1, BCOR,…	2.54e-07
Transcription regulation	1.74e-08	MEF2C, XRCC5, STAT5A, STAT5B, XRCC6, BBX, RORC, REST, RORA, MED21, HOXD10, CITED1, CTNNB1, CITED2, BTK, MAP3K7, DDX17, CRY2, FOXF1, RARA, SUPT5H, PITX1, CCAR2, MAP2K6, TWIST1, RARG, TFPT, MECP2, EOMES, MED12, ZNF503, HMG20B, PPARGC1A, HES1, MAPK1, MSX1, BAZ1B, PIAS4, RFC1, HES5, JUN, PIAS1, MAD2L2, SUPT6H, HOXA13, ERBB2, HOXA11, TAF9B, VPS72, NR1H2, FOXH1, TCF21, HEXIM1, LYL1, BCOR, TCF3, NR1H3, …	2.57e-07
GO:0005942~phosphatidylinositol 3-kinase complex	1.73e-08	PIK3CG, PIK3CB, PIK3C2A, PIK3C2B, PIK3CD, PIK3C3, PIK3CA, PIK3R5, MTOR, PIK3R3, PIK3R1, PIK3R2	2.72e-07
GO:0005942~phosphatidylinositol 3-kinase complex	1.73e-08	PIK3CG, PIK3CB, PIK3C2A, PIK3C2B, PIK3CD, PIK3C3, PIK3CA, PIK3R5, MTOR, PIK3R3, PIK3R1, PIK3R2	2.72e-07
hsa03430:Mismatch repair	2.05e-08	EXO1, MSH6, MSH2, LIG1, MLH1, RPA4, RPA3, RFC5, POLD3, POLD4, RPA2, RFC3, RFC4, RFC1, RFC2, POLD1, POLD2, PCNA	2.73e-07
GO:0002755~MyD88-dependent toll-like receptor signaling pathway	1.51e-08	TLR10, LY96, TLR1, TIRAP, TLR2, TLR4, TAB1, TLR6, TAB2, TLR7, TLR8, BTK, MAP3K7, CD36, MAP3K1, TRAF6, UBA52, CD14, RPS27A	3.01e-07
GO:0000978~RNA polymerase II core promoter proximal region sequence-specific DNA binding	1.91e-08	MEF2C, ELF4, E2F8, ARNT2, MITF, SPI1, PAX6, PAX5, ZNF675, CTCF, NFKB2, GLI2, GLI3, BATF, NKX6-2, PAX8, POU4F3, SOX18, MYC, PITX1, FOXJ1, RELA, MLXIPL, ESR1, LEF1, SIX2, SIX4, IFI16, DDIT3, GZF1, HHEX, ASCL1, SKOR1, HOXC11, EP300, NRL, JUN, SIX1, TFAP2A, TXK, CLOCK, MED1, TFAP4, MEIS1, SRF, TCF7L2, NR1H2, MSX2, HOXA2, NR1D1, HOXA5, POU2F2, ETV2, POU3F2, MYOG, NFATC2, RUNX2, NKX2-5, TCF3, ETV4, NR1…	3.29e-07
Cell division	2.53e-08	KIF23, CCNT2, MAD1L1, DYNC1LI1, MAEA, PRC1, INO80, AURKB, CD2AP, KIF13A, KIF2C, CCNE1, CDCA8, RAD21, CCSAP, PIK3C3, MASTL, TPR, CCNO, ASPM, STAG2, CIB1, KIF11, LIG1, LIG3, NUSAP1, CDK6, DYNLT1, UBE2C, HMGA2, PRKCE, CDK4, ECT2, CDK5, MCM5, NCAPD3, CDK2, TACC1, NCAPD2, CCND1, CHMP1A, ZFYVE26, CNTROB, MCMBP, BIN3, WASL, MAD2L2, UBE2S, FZR1, GNAI3, NEK2, KATNB1, CETN2, ARF6, CDC34, SYCP2, SYCP1, VRK1…	3.73e-07
hsa05332:Graft-versus-host disease	2.85e-08	HLA-DQB1, PRF1, IL6, TNF, HLA-A, FASLG, GZMB, HLA-B, HLA-DMB, HLA-E, HLA-DMA, HLA-DQA2, HLA-F, CD86, CD80, IFNG, IL1B, HLA-DPA1, FAS, HLA-DOA, HLA-DRA, CD28	3.8e-07
IPR008271:Serine/threonine-protein kinase, active site	3.09e-08	NUAK2, PASK, TTK, RPS6KB2, AURKB, CAMKK1, ACVR1C, MAP3K7, AKT1, MAP3K5, MAP3K4, AAK1, CLK4, CDK12, PRKACA, MASTL, PAK1, PRKACB, MAP2K6, CHUK, AKT2, ROCK1, MYLK4, WNK1, PRKCI, MINK1, PKN1, CDK6, PRKCE, CDK4, PRKCD, CDK5, NEK11, SRPK1, CDK2, PRKCB, PRKD2, PRKCQ, MAPK1, MAST2, MAPK3, HIPK2, RIPK3, MAPK7, LRRK2, MAP3K14, MAP3K11, ACVR1, KALRN, PRKCZ, NEK2, MKNK2, CHEK1, STK17A, VRK1, VRK2, MAP3K1, CA…	5.57e-07
GO:0000723~telomere maintenance	3.93e-08	RAD51D, XRCC5, NBN, PIF1, XRCC6, TERF2IP, CTC1, RAD50, ATM, POT1, POLD3, POLD4, RPA2, DCLRE1B, ACD, POLD1, POLD2, PCNA, RTEL1, TERF2	7.82e-07
IPR006052:Tumour necrosis factor	5.08e-08	TNF, TNFSF4, TNFSF15, TNFSF14, FASLG, TNFSF13, TNFSF9, TNFSF8, TNFSF11, TNFSF13B, CD40LG, LTB, LTA	9.16e-07
Host cell receptor for virus entry	6.97e-08	PVR, ICAM1, RPSA, TYRO3, CR1, IDE, EFNB2, ITGB5, ITGA2, TNFRSF14, ITGB3, LAMP1, CD86, CD55, CD80, CXCR4, ITGA5, CD46, CD209, ACE2, CD4, SCARB1, SELPLG, HTR2A	1.03e-06
Cytolysis	1.21e-07	GZMM, PRF1, C7, MICB, MICA, GZMA, C6, C5, GZMB, GZMH, C8G	1.78e-06
GO:0019985~translesion synthesis	8.97e-08	POLH, PRIMPOL, RPA3, RFC5, POLD3, POLD4, RPA2, RFC3, RFC4, ISG15, VCP, RFC1, RFC2, POLD1, POLD2, PCNA, ZBTB1, UBA52, RPS27A	1.79e-06
hsa04014:Ras signaling pathway	1.66e-07	FGF18, FGF8, FGF7, PDGFB, PGF, RAB5C, PDGFA, FGF16, FASLG, FGF10, NFKB1, AKT1, GAB2, PIK3CA, PDGFC, PRKACA, PAK1, PRKACB, PDGFD, FGF2, INSR, CHUK, AKT2, PIK3CG, PLD2, PIK3CB, RELA, PIK3CD, FGF23, FGF21, PRKCB, VEGFC, MAPK1, PLCE1, RASGRF1, GNB1, MAPK3, VEGFA, PDGFRA, PLA2G6, PDGFRB, EFNA5, PLA2G2D, PLA2G5, FGFR2, FGFR1, GRB2, CSF1, KITLG, ARF6, BCL2L1, KIT, REL, RAC2, RASGRP1, PLA2G12B, RASAL3, Z…	2.21e-06
hsa05214:Glioma	1.93e-07	E2F1, PDGFB, PDGFA, GRB2, PTEN, AKT1, CDKN2A, PIK3CA, CAMK2B, PIK3R5, PIK3R3, EGF, PIK3R1, PIK3R2, AKT2, PIK3CG, PIK3CB, PIK3CD, TP53, IGF1, CDK6, CDK4, PRKCB, MAPK1, CCND1, PLCG1, PLCG2, MAPK3, PDGFRA, PDGFRB, CALM3, MTOR	2.56e-06
hsa04672:Intestinal immune network for IgA production	2.07e-07	HLA-DQB1, TNFSF13, HLA-DMB, CCL28, HLA-DMA, IL10, TGFB1, CXCR4, HLA-DOA, CD28, IL6, IL5, TNFRSF13C, ITGA4, PIGR, HLA-DQA2, CD86, CD80, TNFSF13B, CD40LG, MADCAM1, AICDA, HLA-DPA1, MAP3K14, ICOSLG, HLA-DRA	2.76e-06
hsa04066:HIF-1 signaling pathway	2.1e-07	PFKFB3, ERBB2, EDN1, HK2, MKNK2, RPS6KB2, NFKB1, TLR4, TIMP1, AKT1, BCL2, SERPINE1, IFNG, PIK3CA, NOS3, PIK3R5, CAMK2B, EGF, PIK3R3, INSR, PIK3R1, PIK3R2, AKT2, PDK1, PIK3CG, IL6, FLT1, PIK3CB, RELA, PIK3CD, IGF1, PRKCB, MAPK1, CYBB, EP300, HIF1A, PLCG1, PLCG2, MAPK3, VEGFA, MTOR, NPPA	2.8e-06
GO:0007169~transmembrane receptor protein tyrosine kinase signaling pathway	2.14e-07	FGR, CD8B, CSF1, ERBB2, KIT, BTK, GAB2, PTK6, ZAP70, CD4, CSK, YES1, NRG1, INSR, PAG1, CSF1R, SYK, TEC, CD7, FLT1, LYN, CD3E, PIK3CB, HCK, TRAT1, TYK2, FYN, LCK, NTRK2, JAK1, ROR2, TXK, TNK2	4.27e-06
GO:0001618~virus receptor activity	2.58e-07	PVR, IDE, ITGB5, ITGB3, CXCR4, CD46, SCARB1, CD4, SELPLG, DPP4, ICAM1, HYAL1, TYRO3, RPSA, CR1, HYAL2, EFNB2, ITGA2, TNFRSF14, LAMP1, CD86, CD55, CD80, ITGA5, CD209, ACE2, HTR2A	4.45e-06
hsa04931:Insulin resistance	5.6e-07	PRKCZ, TNF, NFKBIA, FOXO1, RPS6KB2, NFKB1, PTEN, NR1H2, AKT1, PIK3CA, NOS3, PIK3R5, OGT, PRKAA2, PIK3R3, INSR, PIK3R1, NR1H3, PIK3R2, AKT2, PIK3CG, CPT1B, IL6, IRS2, CREB3, PIK3CB, RELA, PRKAB2, PIK3CD, MLXIPL, ACACB, PRKCE, PRKCD, PPARGC1A, PCK1, PRKCQ, CD36, RPS6KA1, GFPT1, MGEA5, MTOR, PTPN1, IKBKB, SLC27A5	7.45e-06
SM00207:TNF	5.83e-07	TNF, TNFSF4, TNFSF11, CD40LG, TNFSF15, TNFSF14, FASLG, TNFSF13, TNFSF9, LTB, LTA, TNFSF8	8.49e-06
Receptor	5.8e-07	PVR, ADORA3, IL6ST, RORC, PTPN22, GRIN3B, RORA, ADORA1, AGTR1, HTR1B, CRY2, CD46, GIT2, CHRNA7, RARA, FAS, PTPRJ, TYRO3, RARG, CD3E, EFNB2, COLEC12, PTPRO, PPARGC1A, LILRB1, LILRB2, CD36, HTR6, CCR2, LILRB4, CX3CR1, PDGFRA, RYR2, ROR2, PDGFRB, MST1R, CD226, KLRC1, ERBB2, FCER2, MMD, FCGRT, EPHB3, EPHB2, NR1H2, ADRB3, FCER1G, NR1H3, RPSA, TRPC4, IL1RL1, TGFBR2, IL1RN, SRA1, SLAMF7, CELSR1, EPHA1, …	8.55e-06
GO:0070987~error-free translesion synthesis	4.6e-07	POLH, RPA3, RFC5, RPA2, RFC3, RFC4, VCP, RFC1, RFC2, PCNA, RCHY1, UBA52, RPS27A	9.17e-06
GO:0070987~error-free translesion synthesis	4.6e-07	POLH, RPA3, RFC5, RPA2, RFC3, RFC4, VCP, RFC1, RFC2, PCNA, RCHY1, UBA52, RPS27A	9.17e-06
GO:0051781~positive regulation of cell division	4.91e-07	FGFR2, FGF8, FGF7, PDGFB, PGF, PDGFA, TGFB3, IGF2, SHH, TGFB1, VEGFC, EREG, ITGB1BP1, VEGFA, NKX3-1, IL1B, PDGFC, PDGFD, HTR2B, FGF2, THBS4	9.79e-06
Glycoprotein	6.88e-07	HGSNAT, PEAR1, MASP1, PTGS2, PGF, GRIN3B, CTNNB1, AGTR1, APP, HTR1B, SERPINE2, AQP11, FAP, SERPINE1, OGT, FAS, ADAM8, ADAM9, PTPRJ, TYRO3, WNT10B, PDPN, NODAL, COLEC12, F7, CYP1A2, PIK3IP1, PTPRO, HLA-DQA2, THY1, SIRPG, NPC2, EGFLAM, SERPINF2, F3, BACE2, ROR2, HLA-DPA1, MADCAM1, MST1R, CD226, KLRC1, HLA-DRA, ERBB2, ACP5, PPT1, MANF, SLC29A1, ALCAM, ADRB3, DAGLA, RAC2, HLA-DOA, LFNG, PLTP, SPP1, A…	1.01e-05
GO:1902042~negative regulation of extrinsic apoptotic signaling pathway via death domain receptors	8.02e-07	ICAM1, TRAF2, CFLAR, FASLG, FADD, BRCA1, TRADD, TNFRSF10A, GPX1, TNFRSF10B, SFRP2, HMOX1, SERPINE1, NOS3, FAS, TNFAIP3, BMP5	1.6e-05
hsa05164:Influenza A	1.32e-06	IL18, FASLG, TLR3, NFKB1, TLR4, HLA-DMB, HLA-DMA, TLR7, CXCL10, AKT1, TICAM1, IFNG, IL1B, PIK3CA, FAS, MX1, MAP2K6, AKT2, CIITA, PIK3CG, ICAM1, PIK3CB, RELA, DDX39B, PIK3CD, NLRP3, HLA-DQA2, PRKCB, TYK2, TNFRSF10A, MAPK1, TNFRSF10B, EP300, JUN, MAPK3, IL12A, HLA-DPA1, HLA-DRA, HLA-DQB1, NUP98, TNF, PML, OAS3, NFKBIA, RSAD2, OAS1, HSPA1L, PYCARD, PIK3R5, HLA-DOA, PIK3R3, PIK3R1, PIK3R2, ACTB, IL6,…	1.76e-05
region of interest:Alpha-1	9.7e-07	HLA-A, HLA-DPA1, FCGRT, MR1, HLA-B, HLA-DOA, HLA-E, HLA-DMA, HLA-DQA2, HLA-DRA, HLA-F	1.87e-05
region of interest:Alpha-2	9.7e-07	HLA-A, HLA-DPA1, FCGRT, MR1, HLA-B, HLA-DOA, HLA-E, HLA-DMA, HLA-DQA2, HLA-DRA, HLA-F	1.87e-05
Mitogen	1.3e-06	FGF8, FGF7, PDGFB, PGF, PDGFA, TGFB3, IGF2, TGFB1, VEGFC, EREG, ITGB1BP1, VEGFA, IL1B, PDGFC, PDGFD, FGF2, THBS4	1.92e-05
DNA-directed DNA polymerase	1.6e-06	POLD3, POLL, POLD4, POLE4, POLH, POLE2, POLE3, POLD1, POLE, POLD2, PRIMPOL, POLA1, POLQ	2.36e-05
GO:0002224~toll-like receptor signaling pathway	1.41e-06	BCL10, TLR10, LGMN, TLR1, UNC93B1, TLR3, TLR4, CTSS, TLR6, TLR7, TLR8, CTSL, CTSK, CTSB, TRAF6	2.8e-05
GO:0046718~viral entry into host cell	1.42e-06	PVR, IDE, UVRAG, ITGB5, ITGB3, CD46, SCARB1, SELPLG, DPP4, ICAM1, TYRO3, RPSA, CR1, HYAL2, EFNB2, ITGA2, TNFRSF14, DYNLT1, LAMP1, CD86, CD55, CD80, VAMP8, ITGA5, CD209, ACE2, CTSB, HTR2A	2.82e-05
GO:0006661~phosphatidylinositol biosynthetic process	1.43e-06	PIK3CG, PIK3C2A, PIK3CB, INPPL1, PIK3C2B, PIK3CD, PI4KB, PIP5K1A, FIG4, PTEN, ARF1, INPP5K, PLCG2, PIK3C3, INPP5F, PIK3CA, PIK3R5, PIP4K2A, PIK3R3, FGF2, PIP4K2C, PIK3R1, PIK3R2	2.85e-05
GO:0033683~nucleotide-excision repair, DNA incision	1.51e-06	RPA3, RFC5, POLD3, POLD4, RPA2, FAN1, RFC3, ERCC5, RFC4, RFC1, RFC2, POLD1, POLD2, PCNA, CUL4B, OGG1, UBA52, RPS27A	3.01e-05
IPR018936:Phosphatidylinositol 3/4-kinase, conserved site	1.68e-06	PIK3CG, PIK3CB, PIK3C2A, PIK3C2B, PIK3CD, PIK3C3, PIK3CA, PRKDC, MTOR, PI4KB, ATM	3.03e-05
hsa05217:Basal cell carcinoma	2.31e-06	WNT5A, WNT5B, GLI2, TCF7L2, GLI3, SHH, SUFU, CTNNB1, WNT2, WNT4, WNT3, AXIN2, AXIN1, APC, BMP4, DVL3, TCF7, WNT10B, BMP2, TP53, FZD1, LEF1, FZD2, FZD5, FZD7, DVL1, WNT9B	3.07e-05
GO:0019882~antigen processing and presentation	1.64e-06	MICB, MICA, RAB3C, HLA-A, FCGRT, HLA-B, CTSS, HLA-E, HLA-DQA2, CD74, CTSL, RAET1E, CD209, RAB34, IFNG, HLA-DPA1, MR1, CTSH, HLA-DRA, RAB27A	3.27e-05
GO:0004674~protein serine/threonine kinase activity	2.35e-06	CCNT2, NUAK2, PASK, TTK, RPS6KB2, AURKB, TTN, CAMKK1, ACVR1C, MAP3K7, AKT1, MAP3K5, MAP3K4, OSR1, AAK1, CLK4, PIK3CA, PRKACA, MASTL, PAK1, PRKACB, MAP2K6, AKT2, SYK, PIK3CG, BCR, ROCK1, LIMK1, MYLK4, WNK1, PRKCI, MINK1, PKN1, PRKCE, CDK4, PRKCD, CDK5, NEK11, SRPK1, CDK2, PRKCB, PRKD2, PRKCQ, MAPK1, MAST2, MAPK3, HIPK2, RIPK3, MAPK7, MAP3K14, LRRK2, MAP3K11, ACVR1, KALRN, PRKCZ, NEK2, MKNK2, MAP4K…	4.05e-05
hsa04310:Wnt signaling pathway	4.86e-06	PPARD, BTRC, MMP7, CTNNB1, MAP3K7, WNT2, WNT4, WNT3, PRKACA, SOX17, PRKACB, PLCB1, MYC, CTBP1, WNT10B, TP53, LEF1, SKP1, PRKCB, CTNNBIP1, CCND1, EP300, JUN, WNT9B, SIAH1, CER1, WNT5A, NKD1, WNT5B, CXXC4, TCF7L2, RAC2, PPP3CB, CAMK2B, AXIN2, NFATC2, AXIN1, APC, DVL3, TCF7, SMAD4, FZD1, FZD2, FZD5, FZD7, DVL1, SFRP1, SFRP2, SFRP4, LRP6	6.47e-05
hsa05416:Viral myocarditis	5.3e-06	HLA-DQB1, PRF1, ITGAL, ITGB2, HLA-DMB, HLA-DMA, CASP3, RAC2, DMD, HLA-DOA, CD28, ACTB, ICAM1, HLA-A, HLA-B, HLA-E, HLA-DQA2, HLA-F, CD86, CD55, CCND1, CD80, FYN, CD40LG, HLA-DPA1, ABL1, HLA-DRA	7.05e-05
domain:PI3K/PI4K	4.32e-06	PIK3CG, PIK3CB, PIK3C2A, PIK3C2B, PIK3CD, PIK3C3, PIK3CA, PRKDC, MTOR, PI4KB, ATM	8.32e-05
Guanine-nucleotide releasing factor	5.81e-06	FGD1, DENND5A, PREX1, CYTH4, CYTH2, ARFGEF1, DOCK2, RASGRP1, RAPGEF6, FGD6, FBXO8, FGD3, FGD4, DENND6B, VAV3, BCR, ABR, MADD, DENND1A, ARHGEF16, RAB3IL1, PSD4, HERC1, VAV2, VAV1, ECT2, FARP1, ARHGEF11, FARP2, PLCE1, GAPVD1, RASGRF1, DENND4A, DENND4B, KALRN	8.58e-05
GO:0097296~activation of cysteine-type endopeptidase activity involved in apoptotic signaling pathway	4.48e-06	TNFRSF10A, TRAF2, TNFRSF10B, BAX, SMAD3, FASLG, FADD, JAK2, FAS, TRADD	8.93e-05
hsa04060:Cytokine-cytokine receptor interaction	6.99e-06	PDGFB, IL6ST, PDGFA, IL18, TGFB3, TNFSF15, FASLG, IL13, TNFSF14, TNFSF13, CXCR3, CXCL11, TNFSF18, IL10, TGFB1, CXCL10, TNFRSF11B, CXCR4, CLCF1, IL4R, IFNG, IL1B, CSF2RB, PDGFC, FAS, IL13RA1, LTB, LTA, GHR, TNFRSF14, VEGFC, TNFSF13B, CD40LG, CCR2, CX3CR1, VEGFA, IL12A, PDGFRA, PDGFRB, ACVR1, CSF3, TNFRSF21, TNF, TNFRSF12A, CCR1, CSF1, KITLG, PF4, KIT, CX3CL1, IL7R, CCL28, LIF, IL23A, IL2RG, EGF, C…	9.3e-05
GO:0042276~error-prone translesion synthesis	4.75e-06	RFC5, RPA2, RFC3, RFC4, POLE2, RFC1, RFC2, PCNA, MAD2L2, UBA52, RPS27A, RPA3	9.46e-05
GO:0042276~error-prone translesion synthesis	4.75e-06	RFC5, RPA2, RFC3, RFC4, POLE2, RFC1, RFC2, PCNA, MAD2L2, UBA52, RPS27A, RPA3	9.46e-05
hsa05222:Small cell lung cancer	7.54e-06	E2F1, TRAF2, PTGS2, NFKBIA, NFKB1, BCL2L1, PTEN, AKT1, CCNE1, BCL2, PIK3CA, PIK3R5, TRAF6, PIK3R3, MYC, CHUK, PIK3R1, PIK3R2, FN1, AKT2, PIK3CG, COL4A3, PIK3CB, RELA, PIK3CD, TP53, ITGA2, CDK6, CDK4, BIRC2, CDK2, LAMA1, CCND1, APAF1, IKBKB	0.0001
Cell junction	7.06e-06	ENAH, CADM1, SYT4, GRIK2, SNCA, GRIN3B, SYT6, AMOTL1, VCL, CTNNB1, ATCAY, FAP, CHRNA7, DISC1, PTPRJ, BCR, ACTN4, PICK1, DLL1, FBP2, CTNNA1, FARP1, DOC2A, EGFLAM, SIPA1L1, VAMP7, VAMP3, LRRK2, VAMP1, DBN1, DST, BIN2, PTK7, BCL2L1, ITGB3, RIMS1, ADA, PXN, GAD2, DMD, AGRN, PARD6A, GABRA1, MYO1E, GABRA6, GABRA5, DENND1A, SHANK1, KCNK1, SHANK3, EPHA2, TULP1, EPHA4, ARF1, DSG2, PKP1, RAPSN, PKP2, CYFIP…	0.000104
GO:0002479~antigen processing and presentation of exogenous peptide antigen via MHC class I, TAP-dependent	7e-06	PSMB10, NCF2, NCF1, NCF4, HLA-A, ITGB5, HLA-B, PSMA7, HLA-E, HLA-F, PSMB4, CYBA, PSMC6, CYBB, PSMC5, CD36, PSMC4, PSME1, PSMC3, PSMD10, PSMA4, FCGR1A, PSMB2	0.00014
Dioxygenase	1.18e-05	KDM7A, ALOXE3, PTGS2, ETHE1, FTO, CDO1, TET1, BBOX1, TET3, KDM2B, ALOX15B, JMJD6, TMLHE, KDM8, KDM4C, KDM3A, KDM4A, ALKBH3, ALKBH2, PHF8, KDM5C, ALKBH5, BCO2, KDM6B	0.000174
IPR021184:Tumour necrosis factor, conserved site	9.91e-06	TNF, TNFSF4, CD40LG, FASLG, TNFSF13, TNFSF9, LTB, LTA, TNFSF8	0.000179
GO:0030048~actin filament-based movement	1.08e-05	MYO5A, ACTC1, MYO6, MYO1E, MYO7A, WIPF2, WIPF3, MYO9B, WIPF1, WAS, MYH10	0.000215
GO:1902041~regulation of extrinsic apoptotic signaling pathway via death domain receptors	1.08e-05	TNFRSF10A, CFLAR, TRAF2, STX4, TNFRSF10B, TMC8, MADD, FASLG, FADD, FAS, TRADD	0.000215
SM00146:PI3Kc	1.51e-05	PIK3CG, PIK3CB, PIK3C2A, PIK3C2B, PIK3CD, PIK3C3, PIK3CA, PRKDC, MTOR, PI4KB, ATM	0.000219
GO:0010875~positive regulation of cholesterol efflux	1.11e-05	NR1H2, LRP1, APOE, NFKBIA, ABCA1, ADIPOQ, SIRT1, PLTP, ABCG1, NR1H3	0.000221
hsa03420:Nucleotide excision repair	1.69e-05	LIG1, POLE, CETN2, RPA4, RPA3, RFC5, POLD3, POLD4, RPA2, ERCC8, POLE4, RFC3, ERCC5, RFC4, ERCC6, RFC1, POLE2, RFC2, POLE3, POLD1, POLD2, PCNA, CUL4B	0.000224
Ligase	1.68e-05	VARS2, TARS2, BTRC, CAD, TTLL6, RNF216, RNF212, GSS, TRIM8, TRIM9, NEURL1B, CARS, LIG1, LIG3, RING1, DARS2, HERC1, PJA2, TRIM38, GLUL, RFWD3, PIAS4, TRIM31, UBR5, HARS, RAD18, SIAH1, PIAS1, TNFAIP3, SLC27A5, TRAF2, ATG10, ASNS, VARS, GCLM, TRIM11, ACSL1, PARS2, HARS2, RNF169, HECTD4, RNF168, NEDD4L, RCHY1, TRAF6, ACSL4, TRIP12, PELI1, ADSSL1, LRSAM1, DTX1, UBE4B, TRIM28, TRIM27, EPRS, PDZRN3, ACA…	0.000247
IPR000403:Phosphatidylinositol 3-/4-kinase, catalytic domain	1.4e-05	PIK3CG, PIK3CB, PIK3C2A, PIK3C2B, PIK3CD, PIK3C3, PIK3CA, PRKDC, MTOR, PI4KB, ATM	0.000252
hsa04915:Estrogen signaling pathway	1.9e-05	HSP90AB1, GNAI3, ADCY7, GRB2, MMP9, ADCY5, MMP2, SRC, HSPA1L, AKT1, PIK3CA, PRKACA, PIK3R5, NOS3, PRKACB, PLCB1, PIK3R3, PIK3R1, PIK3R2, AKT2, PIK3CG, HSP90AA1, CREB3, PIK3CB, PIK3CD, ESR1, GPER1, ITPR3, PRKCD, ITPR2, KCNJ5, MAPK1, ATF4, JUN, MAPK3, HBEGF, CALM3, GNAS	0.000253
GO:0045165~cell fate commitment	1.54e-05	WNT5A, FGFR2, BMP2, FGF8, WNT10B, WNT5B, PPARG, PML, SMAD2, WNT2, WNT4, CASP3, WNT3, GATA6, GATA3, HEY2, WNT9B, ROR2, KDM6B	0.000307
GO:0035666~TRIF-dependent toll-like receptor signaling pathway	1.59e-05	LY96, TLR3, FADD, TLR4, BIRC2, UBE2D2, TICAM1, TICAM2, IRF3, IKBKB, UBA52, RPS27A, CHUK, CD14	0.000318
GO:0038061~NIK/NF-kappaB signaling	1.64e-05	PSMB10, BTRC, NFKB1, NFKB2, SKP1, PSMA7, BIRC2, PSMB4, PSMC6, PSMC5, REL, PSMC4, PSME1, PSMC3, PSMD10, PSMA4, PSMB2, RIPK3, PPP4C, MAP3K14, UBA52, CHUK, RPS27A	0.000327
hsa04916:Melanogenesis	2.47e-05	WNT5A, GNAI3, WNT5B, ADCY7, ADCY5, EDN1, MITF, KITLG, KIT, TCF7L2, CTNNB1, DCT, WNT2, EDNRB, WNT4, WNT3, PRKACA, CAMK2B, PRKACB, PLCB1, DVL3, WNT10B, TCF7, CREB3, FZD1, LEF1, FZD2, FZD5, FZD7, PRKCB, DVL1, MAPK1, EP300, MAPK3, WNT9B, CALM3, GNAS, ASIP	0.000328
hsa04611:Platelet activation	2.47e-05	PRKCZ, GNAI3, ADCY7, ADCY5, ITGB3, SRC, BTK, AKT1, PTGIR, RASGRP1, P2RY1, PIK3CA, FCER1G, NOS3, PIK3R5, PRKACA, PRKACB, PIK3R3, PLCB1, PIK3R1, PIK3R2, SYK, AKT2, ACTB, PIK3CG, LYN, ROCK1, PIK3CB, MYLK4, PIK3CD, PRKCI, ITGA2, ITPR3, VASP, ITPR2, MAPK1, P2RX1, VAMP8, FYN, PLCG2, MAPK3, GNAS, FCGR2A, COL1A1, PLA2G4B, MYLK	0.000329
hsa04930:Type II diabetes mellitus	2.55e-05	PIK3CG, PRKCZ, IRS2, TNF, PIK3CB, PIK3CD, HK2, PRKCE, PRKCD, ADIPOQ, KCNJ11, MAPK1, MAPK3, PIK3CA, PIK3R5, MTOR, IKBKB, PIK3R3, CACNA1D, INSR, CACNA1A, PIK3R1, PIK3R2	0.000339
IPR001263:Phosphoinositide 3-kinase, accessory (PIK) domain	2.34e-05	PIK3CG, PIK3CB, PIK3C2A, PIK3C2B, PIK3CD, PIK3C3, PIK3CA, PI4KB	0.000422
GO:0045954~positive regulation of natural killer cell mediated cytotoxicity	2.15e-05	PVR, LAMP1, SH2D1A, CADM1, RASGRP1, STAT5B, IL12A, VAV1, CD226, LAG3, NCR3	0.000428
GO:0003887~DNA-directed DNA polymerase activity	2.53e-05	POLD3, POLL, POLD4, POLE4, POLH, POLE2, POLE3, POLD1, POLE, POLD2, PRIMPOL, POLA1, POLA2, POLQ	0.000435
domain:TIR	2.54e-05	TLR10, IL1RL1, TICAM1, TLR1, TIRAP, TICAM2, TLR2, TLR3, TLR4, TLR6, TLR7, TLR8	0.000489
GO:0006296~nucleotide-excision repair, DNA incision, 5'-to lesion	2.67e-05	RPA3, RFC5, POLD3, POLD4, RPA2, RFC3, ERCC5, RFC4, RFC1, RFC2, POLD1, POLD2, PCNA, CUL4B, UBA52, RPS27A	0.000531
GO:0097192~extrinsic apoptotic signaling pathway in absence of ligand	2.68e-05	MKNK2, KITLG, FADD, BCL2L2, BAD, BCL2L1, BCL2L11, BAK1, CASP3, EYA2, GSK3A, BAX, BCL2, IL1B, FAS	0.000534
SM00326:SH3	3.71e-05	MYO7A, BCAR1, CD2AP, SKAP1, BTK, ARHGAP4, CSK, LYN, NCF2, NCF1, SLA2, NOXA1, NCF4, ARHGEF16, LCK, TXK, GRAP2, KALRN, MAP3K11, FGR, GRB2, ABI2, SRC, DOCK2, PTK6, MYO15A, UBASH3A, YES1, PIK3R1, PIK3R2, TEC, FYB, VAV3, TP53BP2, MYO1E, HCK, HCLS1, MYO1F, SAMSN1, VAV2, SHANK1, VAV1, PPP1R13L, SHANK3, PLCG1, FYN, PLCG2, TNK2, ABL1, SASH3	0.00054
hsa05223:Non-small cell lung cancer	4.36e-05	E2F1, GRB2, ERBB2, AKT1, CDKN2A, PIK3CA, PIK3R5, PIK3R3, EGF, PIK3R1, PIK3R2, AKT2, PIK3CG, PIK3CB, PIK3CD, TP53, CDK6, BAD, CDK4, PRKCB, MAPK1, CCND1, PLCG1, PLCG2, MAPK3	0.000579
Signal	4.34e-05	HGSNAT, PEAR1, MASP1, PTGS2, PGF, GRIN3B, APP, SERPINE2, SERPINE1, FAS, ADAM8, ADAM9, PTPRJ, TYRO3, WNT10B, PDPN, NODAL, F7, CYP2E1, PIK3IP1, CTNNA1, PTPRO, HLA-DQA2, THY1, ST13, SIRPG, NPC2, EGFLAM, SERPINF2, F3, BACE2, ROR2, HLA-DPA1, MADCAM1, MST1R, CD226, HLA-DRA, ERBB2, ACP5, PPT1, RIC3, MANF, ATP6V0B, IL17C, ALCAM, IL23A, RAC2, HLA-DOA, PLTP, SPP1, IL1RN, TGFBR2, CCDC80, ACPP, FXR1, BTBD17,…	0.000641
Calmodulin-binding	4.94e-05	MYO5A, TRPV1, MYO7A, MYO9B, SMTNL1, TTN, CAMKK1, IQGAP1, SRY, MYO15A, PPP3CB, CNN2, CAMK2B, NOS3, TRPV6, KCNQ1, EWSR1, ASPM, MYO6, MYO1C, STRN3, MYO1E, SPHK1, MYO1F, KCNN4, MYO10, INVS, MYH11, AKAP5, PLA2G6, RYR2, SPTBN1, MYLK, MYH10	0.000729
GO:0042832~defense response to protozoan	4e-05	BATF, IL6, IL4R, LYST, TSPAN32, IFNG, IL12A, BCL3, CLEC7A, IRF4, IL10	0.000798
SM00220:S_TKc	5.66e-05	NUAK2, PASK, TTK, RPS6KB2, AURKB, CAMKK1, ACVR1C, MAP3K7, AKT1, MAP3K5, MAP3K4, AAK1, CLK4, CDK12, PRKACA, MASTL, PAK1, PRKACB, MAP2K6, CHUK, AKT2, ROCK1, MYLK4, WNK1, PRKCI, MINK1, PKN1, CDK6, PRKCE, CDK4, PRKCD, CDK5, NEK11, SRPK1, CDK2, PRKCB, PRKD2, PRKCQ, MAPK1, MAST2, SCYL2, MAPK3, HIPK2, RIPK3, PDGFRA, MAPK7, LRRK2, MAP3K14, MAP3K11, ACVR1, KALRN, PRKCZ, NEK2, MKNK2, MAP4K2, CHEK1, STK17A,…	0.000822
hsa04022:cGMP-PKG signaling pathway	6.29e-05	MEF2C, ADORA3, ADCY7, ADCY5, PDE3B, ADORA1, AKT1, EDNRB, AGTR1, PIK3CA, NOS3, PLCB1, INSR, AKT2, KCNMA1, PIK3CG, IRS2, ROCK1, PIK3CB, MYLK4, PIK3CD, PRKCE, VASP, MAPK1, ADRB2, ADRB1, MAPK3, PDE5A, GNAI3, SRF, ADRB3, PPP3CB, ADRA2A, ADRA2C, PIK3R5, NFATC2, PIK3R3, PIK3R1, PIK3R2, CREB3, NPR1, PDE3A, BAD, ITPR3, ITPR2, ATF4, ATP2A2, RGS2, PLN, ADRA1A, CALM3, CACNA1F, CACNA1D, MYLK	0.000836
GO:0048018~receptor agonist activity	4.93e-05	WNT5A, WNT2, WNT4, WNT10B, WNT3, SFRP2, AGT, NODAL, VEGFA, GREM1	0.000848
hsa05230:Central carbon metabolism in cancer	6.43e-05	FGFR2, FGFR1, ERBB2, HK2, KIT, PTEN, AKT1, PIK3CA, PIK3R5, PIK3R3, MYC, PIK3R1, PIK3R2, AKT2, PIK3CG, PDK1, PIK3CB, PIK3CD, TP53, PFKP, SIRT6, MAPK1, HIF1A, MAPK3, PDGFRA, PDGFRB, MTOR	0.000854
GO:0005484~SNAP receptor activity	5.5e-05	SNAP29, STX5, STX4, STX8, STX7, VTI1A, VAMP8, VAMP7, STX17, SEC22A, SEC22C, VAMP3, STX11, VAMP1, STX10, SNAP25	0.000946
IPR002420:Phosphatidylinositol 3-kinase C2 (PI3K C2) domain	5.3e-05	PIK3CG, PIK3CB, PIK3C2A, PIK3C2B, PIK3CD, PIK3C3, PIK3CA	0.000956
hsa04370:VEGF signaling pathway	7.45e-05	PTGS2, PXN, SRC, AKT1, RAC2, PPP3CB, PIK3CA, PIK3R5, NOS3, PIK3R3, NFATC2, PIK3R1, PIK3R2, AKT2, PIK3CG, PIK3CB, PIK3CD, SPHK1, BAD, PRKCB, MAPK1, PLCG1, PLCG2, VEGFA, MAPK3, PLA2G4B	0.000991
GO:0014069~postsynaptic density	6.5e-05	CDK5R1, LZTS1, GRIK2, NCS1, ADORA1, SRC, PTK2B, SHARPIN, P2RY1, CAMK2B, AXIN2, DISC1, AXIN1, MT3, BCR, LYN, PICK1, MINK1, GPER1, SHANK1, CDK5, SHANK3, RGS14, DVL1, PJA2, P2RX4, EPHA4, PPP1R9B, CHRM4, ARRB2, ARF1, FYN, ARRB1, SIPA1L1, NTRK2, AKAP5, LRP8, DNM2	0.00102
glycosylation site:N-linked (GlcNAc...)	5.66e-05	HGSNAT, PEAR1, MASP1, PTGS2, PGF, GRIN3B, AGTR1, APP, HTR1B, SERPINE2, AQP11, FAP, SERPINE1, FAS, ADAM8, ADAM9, PTPRJ, TYRO3, WNT10B, NODAL, COLEC12, F7, PTPRO, HLA-DQA2, THY1, SIRPG, NPC2, EGFLAM, SERPINF2, F3, BACE2, RYR2, ROR2, HLA-DPA1, MADCAM1, MST1R, CD226, KLRC1, HLA-DRA, ERBB2, ACP5, PPT1, SLC29A1, ALCAM, ADRB3, DAGLA, PPP1R3F, HLA-DOA, LFNG, PLTP, SPP1, ACER2, IL1RN, ACER1, TGFBR2, KCNK1…	0.00109
GO:0002756~MyD88-independent toll-like receptor signaling pathway	5.56e-05	LY96, TICAM1, TICAM2, TLR3, TLR4, TRAF6, UBA52, RPS27A, CD14	0.00111
GO:0010745~negative regulation of macrophage derived foam cell differentiation	5.56e-05	NR1H2, CRP, PPARG, NFKBIA, ABCA1, ITGB3, ADIPOQ, ABCG1, NR1H3	0.00111
GO:0090179~planar cell polarity pathway involved in neural tube closure	5.56e-05	WNT5A, DVL3, SFRP1, SFRP2, FZD1, PTK7, FZD2, CELSR1, DVL1	0.00111
GO:0097067~cellular response to thyroid hormone stimulus	5.56e-05	BMP4, CTSL, GAS2L1, CTSS, KIT, CTSB, CTSH, PPARGC1A, MED1	0.00111
IPR000157:Toll/interleukin-1 receptor homology (TIR) domain	6.87e-05	TLR10, IL1RL1, TICAM1, TLR1, TIRAP, TICAM2, TLR2, TLR3, TLR4, TLR6, TLR7, TLR8	0.00124
hsa04621:NOD-like receptor signaling pathway	9.92e-05	HSP90AB1, IL6, TNF, CARD9, HSP90AA1, RELA, IL18, NFKBIA, NFKB1, NLRP3, TAB1, BIRC2, TAB2, MAP3K7, MAPK1, NOD2, MAPK3, PYCARD, IL1B, TRIP6, IKBKB, TNFAIP3, TRAF6, CHUK	0.00132
domain:Ig-like C1-type	7.37e-05	HLA-DQB1, MICB, HLA-A, HLA-B, HLA-DMB, HLA-E, HLA-DQA2, HLA-DMA, HLA-F, HLA-DPA1, MR1, HLA-DOA, HLA-DRA	0.00142
GO:0003678~DNA helicase activity	8.34e-05	ERCC8, RECQL, ERCC6, MCM7, PIF1, INO80, RAD54B, MCM2, ZRANB3, MCM3, MCM4, MCM5	0.00144
GO:0060071~Wnt signaling pathway, planar cell polarity pathway	7.56e-05	PSMB10, WNT5A, PSMA7, PSMB4, AP2B1, PSMB2, RPS27A, PARD6A, DVL3, FZD1, MED12, FZD2, CELSR1, FZD5, FZD7, DVL1, PSMC6, PSMC5, ARRB2, PSMC4, PSME1, PSMC3, PSMD10, PSMA4, WNT9B, ROR2, UBA52	0.00151
hsa04152:AMPK signaling pathway	0.00012	PFKFB4, PFKFB3, HMGCR, PPP2R5D, PPARG, FOXO1, RPS6KB2, CAMKK1, MAP3K7, AKT1, PPP2CA, FASN, PIK3CA, PIK3R5, PRKAA2, PIK3R3, INSR, PIK3R1, PIK3R2, AKT2, PPP2R1B, PIK3CG, CPT1B, IRS2, CREB3, PIK3CB, PRKAB2, PIK3CD, PFKP, FBP1, IGF1, FBP2, SIRT1, PPARGC1A, ADIPOQ, PCK1, LEP, CCND1, CD36, ADRA1A, MTOR, PPP2R3C	0.00159
domain:SH2 1	8.55e-05	PTPN6, PLCG1, PLCG2, ZAP70, PIK3R3, PIK3R1, SYK, PIK3R2	0.00165
domain:SH2 2	8.55e-05	PTPN6, PLCG1, PLCG2, ZAP70, PIK3R3, PIK3R1, SYK, PIK3R2	0.00165
repeat:LRR 22	8.55e-05	NLRC5, LRRC32, TLR3, CENPE, TLR7, SLIT2, TLR8, SLIT3	0.00165
IPR011162:MHC classes I/II-like antigen recognition protein	9.44e-05	HLA-DQB1, MICB, MICA, HLA-A, FCGRT, HLA-B, HLA-DMB, HLA-E, HLA-DMA, HLA-DQA2, HLA-F, RAET1E, HLA-DPA1, MR1, HLA-DOA, HLA-DRA	0.0017
IPR008983:Tumour necrosis factor-like domain	9.65e-05	TNF, TNFSF4, TNFSF15, TNFSF14, FASLG, TNFSF13, TNFSF9, ADIPOQ, TNFSF18, C1QC, CAPRIN2, TNFSF8, TNFSF11, TNFSF13B, CD40LG, COL8A2, LTB, LTA	0.00174
GO:0051301~cell division	8.85e-05	CCNT2, MAD1L1, DYNC1LI1, MAEA, BCAR1, INO80, CD2AP, CCNE1, KIF2C, CDCA8, RAD21, CCSAP, SPG20, MASTL, TPR, TUBA1A, CCNO, TUBA1B, STAG2, TUBA1C, CIB1, KIF11, LIG1, LIG3, CDK6, DYNLT1, PRKCE, CDK4, HMGA2, UBE2C, CDK5, MCM5, NCAPD3, CDK2, TACC1, NCAPD2, CCND1, CHMP1A, MCMBP, WASL, MAD2L2, UBE2S, FZR1, GNAI3, NEK2, KATNB1, CETN2, ARF6, CDC34, SYCP2, SYCP1, VRK1, NCAPG2, KATNA1, FBXO5, PARD6A, CENPF, C…	0.00176
SM00142:PI3K_C2	0.00013	PIK3CG, PIK3CB, PIK3C2A, PIK3C2B, PIK3CD, PIK3C3, PIK3CA	0.00189
IPR006053:Tumour necrosis factor alpha/beta/c	0.00011	TNF, TNFSF15, TNFSF14, FASLG, LTB, LTA	0.00198
IPR008921:DNA polymerase III, clamp loader complex, gamma/delta/delta subunit, C-terminal	0.00011	RFC5, RFC3, RFC4, RFC1, RFC2, WRNIP1	0.00198
GO:0005663~DNA replication factor C complex	0.000129	RFC5, RFC3, RFC4, RFC1, RFC2, PCNA	0.00203
GO:0005663~DNA replication factor C complex	0.000129	RFC5, RFC3, RFC4, RFC1, RFC2, PCNA	0.00203
GO:0070412~R-SMAD binding	0.000119	ZC3H3, MEN1, FOXH1, MYOCD, SMAD6, JUN, RGCC, SMAD4, PAX6, SMAD3, SMAD2	0.00204
GO:1903896~positive regulation of IRE1-mediated unfolded protein response	0.000105	BAK1, DAB2IP, BBC3, BAX, PTPN1, AGR2, BCL2L11	0.00209
GO:0043394~proteoglycan binding	0.000125	CTSL, CTSK, FCN2, CECR1, CTSS, CTSB, THBS1, SLIT2	0.00215
IPR015433:Phosphatidylinositol Kinase	0.000125	PIK3CG, PIK3CB, PIK3C2A, PIK3C2B, PIK3CD, PIK3C3, PIK3CA, PI4KB	0.00225
GO:0006283~transcription-coupled nucleotide-excision repair	0.000117	HMGN1, POLR2G, LIG1, LIG3, RPA3, RFC5, POLD3, POLD4, RPA2, ERCC8, RFC3, ERCC5, RFC4, EP300, ERCC6, RFC1, RFC2, POLD1, POLD2, PCNA, CUL4B, UBA52, RPS27A	0.00232
GO:0031954~positive regulation of protein autophosphorylation	0.000119	RAP2B, VEGFC, NBN, PDGFB, PDGFA, VEGFA, CALM3, PDGFC, PDGFD, SRC, RAD50	0.00238
GO:0032402~melanosome transport	0.000119	MYO5A, BBS4, BBS2, BBS5, BBS7, RAB17, RAB11A, MKKS, ARL6, ASIP, RAB27A	0.00238
Synapse	0.000167	ENAH, LZTS1, SYT4, CADM1, TRPV1, GRIK2, SNCA, NCS1, SYT6, GRIN3B, ATCAY, TRIM9, SHARPIN, CHRNA7, DISC1, GABRG1, GABRG2, BCR, PICK1, MINK1, GPER1, NRXN1, CDK5, FARP1, PJA2, CHRM5, EGFLAM, CHRM4, DOC2A, SIPA1L1, VAMP7, VAMP3, VAMP1, LRRK2, BCL2L1, RIMS1, GAD2, RGS12, LRRTM3, DMD, AGRN, SNAP25, GABRA1, GABRA6, GABRA5, DENND1A, RGS17, GRIA4, SHANK1, KCNK1, SHANK3, RGS14, TULP1, EPHA4, PPP1R9B, ARF1, …	0.00246
hsa05231:Choline metabolism in cancer	0.000188	SLC44A1, SLC44A2, PDGFB, PDGFA, GRB2, CHKB, RPS6KB2, PIP5K1A, AKT1, RAC2, PIK3CA, PDGFC, PIK3R5, PDGFD, EGF, PIK3R3, PIK3R1, PIK3R2, AKT2, PIK3CG, PLD2, PIK3CB, PIK3CD, DGKI, WAS, PRKCB, MAPK1, HIF1A, PLCG1, JUN, MAPK3, PDGFRA, PDGFRB, MTOR, WASL, PLA2G4B	0.00249
IPR000072:Platelet-derived growth factor (PDGF)	0.000143	VEGFC, PDGFB, PDGFA, PGF, VEGFA, PDGFC, PDGFD	0.00258
Microsome	0.000179	TM7SF2, CYP3A4, CYP3A5, CYP1B1, PTGS2, CYP2S1, CLU, RPE65, OAS1, ACSL1, HMOX1, FMO2, ACSL4, PIK3C2B, DHRS9, CYP26A1, CYB5A, CYP2E1, CYP1A2, SRPK1, CYP4B1, MGST3, CYP4A11, UGT2B4, CYP2A6, CYP2R1, AHCYL2, MTOR, NAT8L	0.00263
DNA-binding region:Basic motif	0.000137	BACH1, TFAP4, MITF, ARNT2, BATF, TCF21, HEY1, LYL1, HEY2, MYOG, BHLHE40, MYC, TCF3, TWIST1, CEBPA, CEBPB, EPAS1, CEBPE, CREB3, CEBPG, MLXIPL, HES7, USF1, USF2, HES1, ASCL1, ATF4, HIF1A, HES5, NRL, JUN, NEUROD2, NEUROD1, MESP1, CLOCK	0.00264
GO:0000783~nuclear telomere cap complex	0.000173	XRCC5, ACD, XRCC6, TERF2IP, TINF2, TERF2, POT1	0.00272
GO:0042555~MCM complex	0.000173	MCM7, MMS22L, MCMBP, MCM2, MCM3, MCM4, MCM5	0.00272
region of interest:Connecting peptide	0.000146	HLA-DQB1, HLA-A, FCGRT, HLA-B, HLA-DMB, HLA-E, HLA-DQA2, HLA-DMA, HLA-F, HLA-DPA1, MR1, HLA-DOA, HLA-DRA	0.0028
Secreted	0.000196	PVR, MASP1, PGF, IL6ST, S100A7, EDN2, SNCA, EDN1, C1QC, SHH, BDNF, APOB, SERPINE2, ISG15, APOD, APOE, FAP, SERPINE1, IFNG, APOH, GDF9, FAS, APOM, ADAM9, F12, WNT10B, F10, NODAL, F7, LILRB1, VEGFC, NPC2, EGFLAM, SERPINF2, CD40LG, F3, VEGFA, PLA2G2D, RBP4, ENPP1, FCER2, OAS1, MANF, LIF, ALCAM, IL17C, ACE, IL23A, AGRN, AGRP, PLTP, SPP1, PLAT, BMP4, BMP2, IL1RL1, CFB, LGALS1, IL1RN, CCDC80, HILPDA, E…	0.00289
Complement pathway	0.000214	C7, CR1, CD55, C3, CD46, C6, C5, CLU, C4BPA, C2, C1QC, C8G	0.00315
hsa04012:ErbB signaling pathway	0.000244	GRB2, ERBB2, STAT5A, STAT5B, RPS6KB2, SRC, AKT1, PIK3CA, CAMK2B, PIK3R5, PAK1, NRG1, PIK3R3, EGF, MYC, PIK3R1, PIK3R2, AKT2, PIK3CG, PIK3CB, PIK3CD, BAD, PRKCB, MAPK1, PLCG1, EREG, JUN, PLCG2, MAPK3, HBEGF, MTOR, ABL1	0.00324
GO:0070266~necroptotic process	0.000165	CYLD, LY96, TICAM1, RIPK3, TICAM2, TLR3, FASLG, TLR4, BIRC2, CD14	0.00328
IPR008996:Cytokine, IL-1-like	0.000184	FGF18, FGF8, ADARB1, FGF7, IL18, IL1RN, FGF16, FGF10, FGF23, FGF21, IL36RN, IL1B, FGF2	0.00332
hsa04612:Antigen processing and presentation	0.000254	HSP90AB1, HLA-DQB1, TNF, CD8B, LGMN, NFYA, HLA-DMB, HLA-DMA, CD74, HSPA1L, TAP2, IFNG, TAP1, CD4, HLA-DOA, CIITA, HSP90AA1, HLA-A, CTSS, HLA-B, HLA-E, HLA-DQA2, HLA-F, CTSL, PSME1, HLA-DPA1, CTSB, KLRC1, HLA-DRA	0.00338
SM00144:PI3K_rbd	0.000235	PIK3CG, PIK3CB, PIK3C2A, PIK3C2B, PIK3CD, PIK3CA	0.00342
hsa04921:Oxytocin signaling pathway	0.000259	MEF2C, ADCY7, PTGS2, ADCY5, CAMKK1, PIK3CA, PRKACA, NOS3, PRKACB, PLCB1, PIK3CG, ROCK1, PIK3CB, MYLK4, PRKAB2, PIK3CD, CACNG3, PRKCB, MAPK1, CCND1, JUN, MAPK3, RYR2, GNAS, MAPK7, GNAI3, OXT, CACNB1, CACNB3, CACNB4, SRC, PPP3CB, CAMK2B, PIK3R5, PRKAA2, NFATC2, PIK3R3, PIK3R1, PIK3R2, ACTB, NPR1, ITPR3, ITPR2, KCNJ5, RGS2, CALM3, CACNA1F, CACNA1D, PLA2G4B, MYLK	0.00344
GO:0031201~SNARE complex	0.000239	SNAP29, STX5, STX4, STX8, STX7, STXBP2, VTI1A, VAMP8, VAMP7, STX17, SEC22A, SEC22C, VAMP3, STX11, VAMP1, STX10, SNAP25	0.00376
GO:0019229~regulation of vasoconstriction	0.000194	AGTR1, PRKCQ, ACE, DRD1, AGT, EDN2, EDN1, ADRA2A, ACE2, ADRA1A, ADRA2C	0.00385
hsa05414:Dilated cardiomyopathy	0.000292	TNF, ADCY7, ADCY5, CACNB1, TGFB3, ITGB5, CACNB3, ITGB3, CACNB4, TTN, TGFB1, ITGB8, DMD, PRKACA, PRKACB, ACTB, ACTC1, LMNA, IGF1, ITGA2, CACNG3, ITGA4, TNNI3, TNNT2, ADRB1, ITGA5, PLN, RYR2, GNAS, CACNA1F, CACNA1D	0.00388
domain:AGC-kinase C-terminal	0.000214	PRKCZ, ROCK1, PRKCI, RPS6KB2, PKN1, PRKCE, PRKCD, PRKCB, AKT1, PRKCQ, MAST2, RPS6KA1, GRK6, PRKACA, MASTL, PRKACB, AKT2	0.00411
GO:0045190~isotype switching	0.000218	EXO1, BATF, MSH6, NBN, CD40LG, MSH2, MLH1, AICDA, RNF168	0.00434
IPR000008:C2 calcium-dependent membrane targeting	0.000246	PRF1, CEP120, SYT4, SYT3, UVRAG, SYT6, RIMS1, PTEN, RASAL3, PIK3C3, PIK3CA, NEDD4L, PLCB1, PIK3CG, DAB2IP, BCR, ABR, PIK3CB, PIK3C2A, PIK3C2B, PIK3CD, PKN1, PRKCE, PRKCD, PRKCB, PRKCQ, PLCE1, RAB11FIP2, UNC13D, DOC2A, PLCG1, NEDD4, PLCG2, SNRNP200, PLA2G4B, SYTL1	0.00442
GO:0051603~proteolysis involved in cellular protein catabolic process	0.000228	PSMB10, GZMA, LGMN, IDE, CTSS, PSMA7, CTSW, CTSL, PSMB4, CTSK, LONP1, PSMA4, FAP, PSMB2, CTSC, CTSB, CTSH	0.00454
hsa05320:Autoimmune thyroid disease	0.000352	HLA-DQB1, PRF1, IL5, HLA-A, CTLA4, FASLG, GZMB, HLA-B, HLA-DMB, HLA-E, HLA-DMA, HLA-DQA2, IL10, HLA-F, CD86, CD80, CD40LG, HLA-DPA1, FAS, HLA-DOA, HLA-DRA, CD28	0.00468
topological domain:Cytoplasmic	0.000248	HGSNAT, GRIN3B, AGTR1, APP, HTR1B, FAP, FAS, ADAM8, ADAM9, PTPRJ, TYRO3, PDPN, COLEC12, PIK3IP1, LPCAT2, PTPRO, HLA-DQA2, SIRPG, F3, BACE2, RYR2, ROR2, HLA-DPA1, MADCAM1, MST1R, CD226, KLRC1, HLA-DRA, ERBB2, RIC3, ATP6V0B, SLC29A1, ALCAM, ADRB3, DAGLA, PPP1R3F, HLA-DOA, LFNG, MAOB, TGFBR2, ATP11B, KCNK1, DCSTAMP, DAGLB, KCNJ5, SYNE4, CD300A, CD209, AVPR1A, RTN4, TRPV1, TRPV3, IL4R, TICAM2, STRA6,…	0.00478
GO:0034713~type I transforming growth factor beta receptor binding	0.000279	SMAD7, SMAD6, TGFBR2, SNX25, TGFB3, SMAD2, TGFB1	0.00479
IPR016137:Regulator of G protein signalling superfamily	0.000274	SNX14, SNX25, RGS18, AKAP10, RGS17, RGS14, ARHGEF11, RGS10, RGS12, RGS2, RGS4, GRK6, AXIN2, AXIN1	0.00492
SM00145:PI3Ka	0.000345	PIK3CG, PIK3CB, PIK3C2A, PIK3C2B, PIK3CD, PIK3C3, PIK3CA	0.00501
hsa04722:Neurotrophin signaling pathway	0.00038	NFKBIE, GRB2, NFKBIA, FASLG, NFKB1, AKT1, BDNF, MAP3K5, BCL2, MAP3K1, PIK3CA, CAMK2B, PIK3R5, TRAF6, PIK3R3, PIK3R1, PIK3R2, AKT2, PIK3CG, PIK3CB, RELA, PIK3CD, TP53, BAD, KIDINS220, PRKCD, MAPK1, ATF4, PLCG1, RPS6KA1, JUN, BAX, PLCG2, MAPK3, NTRK2, SORT1, CALM3, MAPK7, ABL1, IKBKB	0.00504
Nucleotidyltransferase	0.000346	POLL, ZCCHC11, POLH, PNPT1, PRIMPOL, POLE, OAS3, POLA1, OAS1, POLD3, PRIM1, POLD4, POLE4, POLE2, POLE3, ISPD, POLD1, PRIM2, POLD2, THG1L, POLQ	0.00509
GO:0032452~histone demethylase activity	0.000301	KDM1B, KDM7A, KDM2B, JMJD6, ARID5B, KDM4C, KDM3A, KDM4A, PHF8, KDM6B, KDM5C	0.00517
SM00315:RGS	0.000376	SNX14, SNX25, RGS18, AKAP10, RGS17, RGS14, ARHGEF11, RGS10, RGS12, RGS2, RGS4, GRK6, AXIN2, AXIN1	0.00546
GO:0001973~adenosine receptor signaling pathway	0.00028	ADORA3, P2RY11, ADORA2B, ADORA2A, ADCY5, P2RY1, ADORA1	0.00557
GO:0010863~positive regulation of phospholipase C activity	0.00028	FGFR1, FLT1, PDGFRA, ESR1, PDGFRB, KIT, FGF2	0.00557
GO:0050665~hydrogen peroxide biosynthetic process	0.00028	CYBA, CYBB, DUOX2, MAOB, CYP1A2, SOD1, SOD2	0.00557
IPR025661:Cysteine peptidase, asparagine active site	0.000324	CTSL, CTSK, CTSC, CTSS, CTSB, CTSH, CTSW	0.00582
repeat:LRR 21	0.000307	NLRC5, LRRC32, TLR3, CENPE, TLR4, TLR7, SLIT2, TLR8, SLIT3	0.00591
repeat:LRR 21	0.000307	NLRC5, LRRC32, TLR3, CENPE, TLR4, TLR7, SLIT2, TLR8, SLIT3	0.00591
hsa04917:Prolactin signaling pathway	0.000466	PIK3CG, GRB2, PIK3CB, STAT5A, ELF5, RELA, STAT5B, PIK3CD, ESR1, NFKB1, SOCS5, STAT1, SRC, AKT1, MAPK1, CCND1, TNFSF11, PRLR, MAPK3, IRF1, PIK3CA, JAK2, PIK3R5, PIK3R3, PIK3R1, PIK3R2, AKT2	0.00618
metal ion-binding site:Calcium 1	0.000325	MASP1, SYT4, MMP9, CRP, SYT3, MMP7, COLEC12, SYT6, FURIN, MMP2, PRKCB, LRP1, ATP2A2, SUMF1, AOC1	0.00625
IPR000341:Phosphatidylinositol 3-kinase Ras-binding (PI3K RBD) domain	0.000348	PIK3CG, PIK3CB, PIK3C2A, PIK3C2B, PIK3CD, PIK3CA	0.00626
hsa03410:Base excision repair	0.000555	POLL, UNG, LIG1, POLE, NEIL1, LIG3, POLD3, POLD4, POLE4, POLE2, POLE3, POLD1, POLD2, PCNA, OGG1, FEN1	0.00735
IPR011993:Pleckstrin homology-like domain	0.00041	ENAH, MYO7A, PREX1, SKAP1, BTK, AKT1, DAB2, GAB2, FAM109B, MSN, PLCB1, AKT2, PID1, PLD2, DAB2IP, IRS2, BCR, ROCK1, ARHGEF16, PSD4, ARHGAP27, WAS, ECT2, FARP1, VASP, ELMO2, ELMO1, FARP2, ARHGEF11, TYK2, PRKD2, GRB10, KIF1B, RASGRF1, LYST, ACAP1, ITGB1BP1, FRMD4B, EPB41L5, WASL, KALRN, PHLPP1, FGD1, BBS5, CYTH4, CYTH2, ASAP3, ADAP1, RGS12, PTK2B, NUMB, RASAL3, FGD6, FGD3, TEC, FGD4, ABR, VAV3, NF2,…	0.00736
domain:C2	0.000389	PRF1, DAB2IP, ABR, BCR, PIK3C2A, PIK3C2B, UVRAG, PKN1, PRKCE, PRKCD, PRKCB, PRKCQ, RAB11FIP2, PLCE1, PLCG1, PLCG2, RASAL3, PIK3CA, NEDD4L, PLCB1, PLA2G4B	0.00748
IPR000961:AGC-kinase, C-terminal	0.000419	PRKCZ, ROCK1, PRKCI, RPS6KB2, PKN1, PRKCE, PRKCD, PRKCB, AKT1, PRKCQ, MAST2, RPS6KA1, GRK6, PRKACA, MASTL, PRKACB, AKT2	0.00753
domain:Leucine-zipper	0.000398	BACH1, XRCC5, E2F1, MITF, PRKDC, PAWR, BATF, POU2F2, MYC, TCF3, CHUK, CEBPA, CEBPB, CREB3, CEBPE, CEBPG, MLXIPL, FOXP3, USF1, DDIT3, FOXP1, USF2, ATF4, NRL, JUN, IKBKB	0.00764
GO:1904355~positive regulation of telomere capping	0.000387	PNKP, MAPK1, PRKCQ, MAP3K4, NABP2, NEK2, MAPK3, AURKB, RTEL1	0.00769
Chronic granulomatous disease	0.000582	CYBA, CYBB, NCF2, NCF1, NCF4	0.00856
Mitosis	0.000586	KIF23, DYNC1LI1, MAD1L1, FZR1, NEK2, KATNB1, INO80, CETN2, AURKB, CD2AP, KIF2C, VRK1, CDCA8, RAD21, NCAPG2, CCSAP, KATNA1, FBXO5, MASTL, TPR, STAG2, ASPM, KIF11, CENPF, NUSAP1, CENPE, DYNLT1, BIRC5, CEP63, HMGA2, UBE2C, SMC2, CDK2, NCAPD3, SMC3, SMC4, NCAPD2, CDC25B, CCNB1, CCNB2, PLK1, MCMBP, BABAM1, WASL, SMC1A, MAD2L2	0.00861
domain:PH 1	0.000475	FGD1, MYO10, PLEK, PLCG1, RASGRF1, FGD6, ARAP1, FGD3, FARP1, ADAP1, FARP2, KALRN, FGD4	0.00913
domain:RGS	0.000484	RGS10, RGS12, RGS2, SNX14, RGS4, SNX25, GRK6, RGS18, RGS17, AXIN2, RGS14, AXIN1	0.00929
hsa04150:mTOR signaling pathway	0.00072	PIK3CG, TNF, PIK3CB, PIK3CD, IGF1, RRAGA, RPS6KB2, PTEN, PRKCB, AKT1, MAPK1, RPS6KA1, ULK3, MAPK3, PIK3CA, PIK3R5, MTOR, PRKAA2, IKBKB, PIK3R3, PIK3R1, AKT2, PIK3R2	0.00953
hsa04150:mTOR signaling pathway	0.00072	PIK3CG, TNF, PIK3CB, PIK3CD, IGF1, RRAGA, RPS6KB2, PTEN, PRKCB, AKT1, MAPK1, RPS6KA1, ULK3, MAPK3, PIK3CA, PIK3R5, MTOR, PRKAA2, IKBKB, PIK3R3, PIK3R1, AKT2, PIK3R2	0.00953
GO:0008017~microtubule binding	0.000572	KIF23, KIF22, KIF24, LZTS1, PRC1, SNCA, KATNB1, CETN2, FES, HOOK3, KIF13A, FNTA, MACF1, CCSAP, KATNA1, SYBU, TPT1, PEX14, NEFH, RAB11A, NDRG1, MX1, NEFM, SGIP1, APC, KIF11, KIF18A, NUSAP1, CENPE, BIRC5, RACGAP1, BCL2L11, RGS14, MID2, SPAG8, MAST2, KIF1B, NDEL1, PLK1, GAS2L1, OGG1, KIF26A, LRRK2, HDAC6, DNM2	0.00979

## Sheet: artery tibial
Table S3(2): Functional annotations for tissue "artery tibial"
Module	p-value	Genes	FDR
GO:0000122~negative regulation of transcription from RNA polymerase II promoter	2.01e-21	MEF2C, E2F1, NOG, SNCA, DICER1, EDN1, PPARG, PAX6, ANKRD2, ZNF675, ANKRD1, PAWR, REST, AURKB, FLCN, GLI2, SCGB1A1, ZNF205, GLI3, SHH, TGFB1, CITED2, CUL3, EDNRB, HEY1, GATA6, GATA3, HEY2, IFNG, IL1B, RARA, RARB, HSF4, BHLHE41, MAP2K5, EGR1, DAB2IP, RARG, NODAL, ASCL1, CCND1, HIF1A, CD36, MSX1, HES5, DLL4, SIX1, VEGFA, ZFPM2, MED1, FGFR2, CAV1, TNF, SOX6, STAT6, FOXH1, NR1H2, TCF21, HNRNPK, NR1D1,…	3.87e-20
GO:0005615~extracellular space	1.1e-17	NOG, UTS2, EDN1, SNCA, MMP7, FGF10, TNFSF14, TNFSF18, SHH, TGFB1, TGFB2, WNT2, WNT4, APOA1, SERPINE2, APOD, APOE, IFNG, SERPINE1, PLA2G1B, IL1B, ADAM9, EGFR, WNT10A, NODAL, IL27, CST3, FGF23, CST1, MFGE8, RETN, CD36, SERPINF2, F3, VEGFA, LRRK2, ALDOA, WNT5A, RBP4, CCL2, ENPP1, CHEK1, POMC, GREM1, ADA, TIMP1, ADCYAP1, LIF, ARG1, ALB, INS, IFNA5, APOC3, TCTN1, BMP4, UCN, IL1RN, MSTN, HILPDA, MCAM, …	1.62e-16
Disulfide bond	2.15e-17	UTS2, NOG, RARRES2, PTGS2, S100A7, NELL1, EDN1, LPAR1, MEGF10, ADORA1, AGTR1, HTR1B, BDNF, CD44, APOD, PLA2G1B, ADAM8, APOM, ADAM9, RAB27A, RECK, WNT10A, F10, NODAL, MATN1, HTR4, RETN, CD38, CD36, NPC2, SERPINF2, F3, CCR2, VEGFA, PDGFRA, ABAT, RBP4, TPST2, ENPP1, ITGA11, POMC, LIF, LAMB2, INS, IFNA5, BMP4, NTF3, IL1RN, MSTN, CELSR2, MCAM, NTRK3, GH1, LAMA1, NOTCH1, LAMA3, SFRP1, CD300A, NTRK1, NO…	3.08e-16
Secreted	7.77e-16	RARRES2, NOG, UTS2, S100A7, NELL1, EDN1, SNCA, MMP7, TNFSF14, FGF10, SHH, TGFB1, TGFB2, WNT2, WNT4, APOA2, BDNF, APOA1, SERPINE2, APOD, APOE, IFNG, SERPINE1, PLA2G1B, IL1B, APOM, ADAM9, EGFR, WNT10A, F10, PLXNB1, NODAL, IL27, MATN1, CST3, FGF23, CST1, MFGE8, RETN, NPC2, SERPINF2, F3, VEGFA, EDA, GBP1, NGF, WNT5A, FGFR2, RBP4, FGFR4, FGFR3, CCL2, ENPP1, POMC, GREM1, TIMP1, ADCYAP1, LIF, LAMB2, ALB…	1.11e-14
Glycoprotein	9.65e-15	ADCY4, NOG, PTGS2, NELL1, AQP5, LPAR1, AQP1, MEGF10, ADORA1, SHH, AQP3, AQP2, AGTR1, HTR1B, BDNF, CD44, SERPINE2, APOD, APOE, SERPINE1, IFNG, ADAM8, APOM, ADAM9, RECK, WNT10A, F10, ABCB11, NODAL, MATN1, HTR4, PTPRO, CD38, NPC2, CD36, SERPINF2, F3, CCR2, VEGFA, PDGFRA, TPST2, ENPP1, ITGA11, POMC, EPHB1, KCNJ1, LIF, LAMB2, TCTN1, BMP4, NTF3, IL1RN, MSTN, CELSR2, MCAM, NTRK3, LAMA1, NOTCH1, LAMA3, S…	1.38e-13
disulfide bond	7.07e-14	NOG, UTS2, PLXNA4, PTGS2, S100A7, NELL1, F2RL1, EDN1, TNFSF14, TLR3, TTN, MEGF10, ADORA1, TGFB1, TGFB2, AGTR1, HTR1B, APOA2, BDNF, CD44, APOD, PLA2G1B, ROBO2, ADAM8, APOM, RAB27A, ADAM9, EGFR, RECK, F10, NODAL, MATN1, CST3, HTR4, FGF23, CST1, MFGE8, TNFRSF14, SLC34A2, RETN, CD38, NPC2, CD36, SERPINF2, F3, DLL4, VEGFA, CCR2, PDGFRA, NGF, FGFR2, RBP4, FGFR4, DRD1, FGFR3, CCL2, ENPP1, ITGA11, POMC, …	1.25e-12
GO:0005576~extracellular region	1.6e-13	RARRES2, NOG, UTS2, S100A7, NELL1, EDN1, SNCA, MMP7, FGF10, TTN, SHH, TGFB1, TGFB2, WNT2, WNT4, BDNF, APOA2, APOA1, SERPINE2, APOD, APOE, IFNG, SERPINE1, PLA2G1B, IL1B, APOM, WNT10A, F10, PLXNB1, NODAL, IL27, MATN1, CST3, FGF23, MFGE8, SERPINF2, VEGFA, EDA, GBP1, NGF, ALDOA, WNT5A, FGFR2, RBP4, FGFR4, FGFR3, CCL2, POMC, EPHB1, TIMP1, ADCYAP1, LIF, LAMB2, ALB, INS, BCHE, IFNA5, APOC3, BMP4, NTF3, …	2.35e-12
signal peptide	8.28e-13	NOG, RARRES2, UTS2, PTGS2, NELL1, EDN1, MEGF10, SHH, BDNF, CD44, SERPINE2, APOD, APOE, SERPINE1, IFNG, PLA2G1B, ADAM8, APOM, ADAM9, RECK, WNT10A, F10, NODAL, MATN1, PTPRO, RETN, NPC2, SERPINF2, F3, VEGFA, PDGFRA, RBP4, ITGA11, POMC, EPHB1, ADCYAP1, LIF, LAMB2, INS, IFNA5, TCTN1, BMP4, NTF3, IL1RN, MSTN, CELSR2, MCAM, NTRK3, GH1, LAMA1, NOTCH1, LAMA3, SFRP1, CD300A, NTRK1, NOTCH4, BMP7, ENG, NRP2,…	1.47e-11
active site:Proton acceptor	6.83e-12	LDHC, PTGS2, SULT2B1, FER, AURKB, PRKG2, TTN, ACVR1B, ANG, WNK4, TPO, PIWIL2, ACAD8, SIK1, MAP2K5, EGFR, LYN, ALDH5A1, PHKG2, MYLK3, CDK5, PRKD1, PRKD2, SULT1B1, RIPK1, RIPK3, PDGFRA, RIPK2, EIF2AK2, LRRK2, CROT, MAP3K12, ACVR1, ALDOA, FGFR2, PRKCZ, FGFR4, FGFR3, NEK2, HSD17B1, CHEK1, KIT, ACAT1, EPHB1, SRC, GPD1L, IGF1R, ATIC, ALDH1A3, HSD17B6, ALDH4A1, SDR16C5, BDH1, HSD17B7, GPD1, NLK, MAPK11,…	1.21e-10
Transferase	8.48e-12	PSTK, NELL1, DTYMK, CASK, AURKB, PRKG2, TTN, GOT2, GSTM3, CDKN2B, WNK4, CLP1, ILK, ELOVL6, MAP2K5, EGFR, MYLK3, FUT10, RBKS, LPCAT2, CHPT1, CD38, SULT1B1, RFK, RIPK3, PDGFRA, RIPK2, ABAT, LRRK2, EIF2AK2, CROT, FGFR2, TPST2, CDK5R1, FGFR4, FGFR3, TALDO1, NEK2, HMGCS1, CHEK1, ACAT1, CMPK1, EPHB1, SRC, LPCAT1, LIAS, TNKS, GNMT, LIPT2, GAL3ST1, TAF1, BHMT2, SMYD1, TKT, NTRK3, CDKN1A, CDKN1B, NTRK1, N…	1.21e-10
glycosylation site:N-linked (GlcNAc...)	1e-11	ADCY4, NOG, PTGS2, NELL1, AQP5, LPAR1, AQP1, MEGF10, ADORA1, SHH, AQP3, AQP2, AGTR1, HTR1B, BDNF, CD44, SERPINE2, APOD, SERPINE1, IFNG, ADAM8, APOM, ADAM9, RECK, WNT10A, F10, ABCB11, NODAL, MATN1, HTR4, PTPRO, CD38, CD36, NPC2, SERPINF2, F3, CCR2, VEGFA, PDGFRA, RYR2, TPST2, ENPP1, ITGA11, POMC, EPHB1, LIF, LAMB2, TCTN1, BMP4, NTF3, IL1RN, MSTN, CELSR2, MCAM, NTRK3, LAMA1, NOTCH1, LAMA3, SFRP1, C…	1.77e-10
GO:0005125~cytokine activity	1.15e-11	CER1, WNT5A, TNF, EDN1, TNFSF14, GREM1, TNFSF18, TGFB1, TIMP1, TGFB2, LIF, WNT2, TNFRSF11B, IFNA5, IFNG, IL1B, NRG1, FGF2, IL4, BMP4, IL6, IL5, TNFSF4, IL27, NODAL, IL1RN, MSTN, ADIPOQ, INHBB, INHBA, TNFSF11, VEGFA, BMP7	1.88e-10
GO:0005886~plasma membrane	2.37e-11	ADCY4, SLC36A2, AQP9, SNCA, AQP5, LPAR1, AQP1, ADORA1, SHH, AQP3, AQP2, GOT2, AGTR1, HTR1B, ATP2B4, CD44, APOE, SERPINE1, ILK, RAPGEF3, ADAM8, RECK, DAB2IP, F10, ABCB11, HTR4, PTPRO, CD38, CD36, F3, CCR2, RAB17, PDGFRA, RYR2, CDK5R1, ENPP1, HMGCS1, ITGA11, NFKBIA, ADA, EPHB1, KCNJ1, GPD1L, DMD, SGIP1, ABR, KLF9, IL1RN, SMAD3, CELSR2, MCAM, ABCG1, NOTCH1, SFRP1, CD300A, NTRK1, NOTCH4, AVPR1A, NRP2…	3.5e-10
GO:0005887~integral component of plasma membrane	5.37e-11	SLC22A17, PLXNA4, AQP9, F2RL1, AQP5, TLR3, LPAR1, TLR5, AQP1, ADORA1, AQP3, AQP2, AGTR1, HTR1B, ATP2B4, CD44, ADAM8, APOM, SLCO4A1, PLXNB1, ABCB11, HTR4, STIM1, TNFRSF14, PTPRO, SLC34A2, CD36, CCR2, PDGFRA, EDA, FGFR2, DRD1, CAV1, FGFR4, FGFR3, ENPP1, KCNA5, EPHB1, SLCO2A1, SCARB1, GAL3ST1, SLCO4C1, NCKAP1L, REEP2, SLCO2B1, ABCG1, NTRK3, ATP7A, P2RX4, TNFSF11, NTRK1, NOTCH4, ATP2A1, AVPR1A, ADRA1…	7.9e-10
Signal	1.07e-10	CYP3A5, UTS2, NOG, RARRES2, PTGS2, NELL1, CYP2D6, EDN1, MEGF10, SHH, BDNF, CD44, SERPINE2, APOD, APOE, SERPINE1, IFNG, PLA2G1B, ADAM8, APOM, ADAM9, RECK, WNT10A, F10, NODAL, MATN1, PTPRO, RETN, NPC2, SERPINF2, F3, VEGFA, PDGFRA, ABAT, RBP4, TPST2, ITGA11, POMC, EPHB1, ADCYAP1, LIF, LAMB2, LPCAT1, INS, IFNA5, TCTN1, BMP4, NTF3, IL1RN, MSTN, CELSR2, MCAM, NTRK3, GH1, LAMA1, NOTCH1, CYP17A1, LAMA3, …	1.54e-09
Kinase	1.26e-10	PSTK, NELL1, DTYMK, CASK, FER, AURKB, PRKG2, TTN, ACVR1B, CDKN2B, WNK4, CLP1, ILK, SIK1, MAP2K5, EGFR, LYN, PHKG2, MYLK3, PIK3C2B, RBKS, DGUOK, CDK5, PRKD1, PRKD2, RFK, ADK, RIPK1, RIPK3, PDGFRA, RIPK2, EIF2AK2, LRRK2, MAP3K12, ACVR1, FGFR2, PRKCZ, CDK5R1, FGFR4, FGFR3, NEK2, CHEK1, KIT, EPHB1, SRC, CMPK1, IGF1R, UCK1, UCK2, PIK3R3, PAPSS2, PIK3R1, PIK3R2, TAF1, NLK, MAPK11, NTRK3, CDKN1A, CDKN1B…	1.8e-09
Iron	2.53e-10	SLC22A17, CYP3A4, CYP3A5, PTGS2, UTY, CYP11B1, CYP2D6, HMOX2, CYP27B1, DGCR8, NR1D1, P4HA1, TPO, LTF, LIAS, KDM3A, NOS3, NOS2, NTHL1, KDM7A, CYP11A1, FA2H, FTO, NOX1, IREB2, CYP4F12, LCN2, CYP7B1, DNA2, ALOX15, CYP17A1, PHF2, ABAT, ALKBH1, ALKBH3, CYP8B1, PHF8, ALKBH5, ALOX12	3.62e-09
Growth factor	4.45e-10	BMP4, IL4, IL6, FGF7, IL5, NTF3, NODAL, MSTN, FGF10, FGF23, VGF, TGFB1, TIMP1, TGFB2, INHBB, LIF, INHBA, BDNF, VEGFA, HBEGF, NRG1, BMP7, FGF2, NGF	6.36e-09
Activator	1.64e-09	E2F1, MEF2C, PPARG, CPEB1, GLI2, GLI3, GLI1, CITED2, GATA6, GATA3, HSF4, ACAD8, DNAJC2, EGR1, AR, NLRP3, PPARGC1A, ASCL1, NCOA1, HIF1A, JUN, SIX1, CELF3, ZFPM2, CLOCK, MED1, SOX5, PML, SOX6, SRF, TCF7L1, NR1H2, FOXH1, STAT6, SRRT, HNRNPK, NR1D1, REL, NKX2-1, KDM3A, PLAGL2, SREBF1, CREB3, MAML1, FOXA1, STAT1, ATF6, NOTCH1, PHF2, NUPR1, UBTF, NOTCH4, IRF4, KLF2, PHF8, APBB1, KLF4, NFIB	2.35e-08
Cell membrane	4.3e-09	SLC22A17, ADCY4, SLC36A2, PLXNA4, OCLN, AIF1, F2RL1, TIRAP, AQP5, TNFSF14, CASK, PRKG2, LPAR1, AQP1, MEGF10, TNFSF18, ADORA1, SHH, AQP3, AQP2, GOT2, AGTR1, HTR1B, ATP2B4, CD44, ANK2, ILK, CIB1, ADAM9, EGFR, RECK, DAB2IP, C2CD5, SLCO4A1, PLXNB1, HTR4, CHP1, STIM1, PNPLA2, PDE4D, CD36, DLL4, CCR2, RIPK3, PDGFRA, EDA, UNC13A, GBP1, FGFR2, CDK5R1, FGFR4, CAV1, DRD1, FGFR3, ENPP1, IFITM1, BBS7, KCNA5,…	6.14e-08
GO:0008203~cholesterol metabolic process	5.18e-09	SOAT1, IL4, SREBF1, TNFSF4, STAR, CYP11A1, CYP11B1, ABCG1, STARD3, CYP7B1, APOA2, APOA1, NPC2, INSIG2, APOE, LIPE, VLDLR, LRP5	9.97e-08
GO:0042632~cholesterol homeostasis	1.46e-08	SOAT1, CAV1, PLA2G10, SLC37A4, AMPD2, SIRT1, ABCG1, NR1H2, APOA2, APOA1, NPC2, APOE, APOC3, FABP4, SCARB1, APOM, LRP5	2.82e-07
GO:0046777~protein autophosphorylation	2.05e-08	FGFR2, FGFR4, FGFR3, NEK2, CAD, AURKB, KIT, FER, SRC, EPHB1, IGF1R, ACVR1B, SIK1, EGFR, TAF1, LYN, NLK, CDK5, NTRK3, PRKD1, PRKD2, RIPK1, NTRK1, RIPK3, PDGFRA, LRRK2, EIF2AK2, MAP3K12	3.94e-07
GO:0046777~protein autophosphorylation	2.05e-08	FGFR2, FGFR4, FGFR3, NEK2, CAD, AURKB, KIT, FER, SRC, EPHB1, IGF1R, ACVR1B, SIK1, EGFR, TAF1, LYN, NLK, CDK5, NTRK3, PRKD1, PRKD2, RIPK1, NTRK1, RIPK3, PDGFRA, LRRK2, EIF2AK2, MAP3K12	3.94e-07
Receptor	5.61e-08	SLC22A17, RARRES2, TSPO, PLXNA4, F2RL1, TIRAP, TLR3, LPAR1, TLR5, ADORA1, AGTR1, HTR1B, CD44, RARA, ROBO2, RARB, EGFR, RARG, PLXNB1, HTR4, TNFRSF14, PPARGC1A, PTPRO, CD38, CD36, CCR2, PDGFRA, RIPK2, RYR2, FGFR2, TRAF2, DRD1, FGFR4, FGFR3, ITGA11, ITGB1, EPHB1, NR1H2, IL12RB1, SCARB1, PTPN2, IL1RN, ITGA2, CELSR2, REEP2, NTRK3, P2RX4, NOTCH1, TNFSF11, CD300A, NTRK1, NOTCH4, CD274, AVPR1A, ADRA1B, N…	8.02e-07
Steroid metabolism	7.71e-08	SOAT1, CYP3A4, SREBF1, CYP11A1, CYP11B1, CYP2D6, HMGCS1, SULT2B1, CYP7B1, APOA1, NPC2, INSIG2, APOE, SULT1B1, HSD17B6, LIPE, VLDLR	1.1e-06
Membrane	9.68e-08	LDHC, CYP3A4, ADCY4, CYP3A5, SLC36A2, AQP9, PTGS2, AIF1, SNCA, CYP2D6, AQP5, PRKG2, LPAR1, AQP1, MEGF10, ADORA1, AQP3, SLC35A3, SHH, AQP2, GOT2, AGTR1, HTR1B, BDNF, ATP2B4, CD44, INSIG2, ILK, RAPGEF3, ADAM8, RAB27A, ADAM9, RECK, DAB2IP, ABCB11, HTR4, LPCAT2, PTPRO, BCL2L11, CD38, CD36, F3, RAB17, CCR2, PDGFRA, RYR2, UNC13A, TPST2, CDK5R1, ENPP1, ITGA11, EPHB1, ADA, KCNJ1, LPCAT1, DMD, TNKS, ZMPST…	1.38e-06
ATP-binding	1.54e-07	KIF23, ADCY4, PSTK, DICER1, DTYMK, CASK, INO80, HLCS, CAD, ATP10D, FER, AURKB, PRKG2, ACSS2, TTN, ACVR1B, NOD2, ATP2B4, WNK4, CLP1, ILK, MKKS, SIK1, MAP2K5, EGFR, LYN, ABCB11, PHKG2, PIK3C2B, MYLK3, DDX39B, RBKS, DGUOK, NLRP3, UBE2C, CDK5, PRKD1, PRKD2, RFK, RIPK1, ADK, RIPK3, PDGFRA, RIPK2, LRRK2, EIF2AK2, MAP3K12, ACVR1, GATC, FGFR2, PRKCZ, IFIH1, FGFR4, FGFR3, NEK2, CHEK1, KIT, EPHB1, SRC, CMP…	2.2e-06
GO:0010862~positive regulation of pathway-restricted SMAD protein phosphorylation	1.19e-07	BMP4, NODAL, SMAD4, MSTN, TGFB1, TGFB2, INHBB, ACVR1B, INHBA, DAB2, BMP7, ENG, ACVR1, BMPR1A	2.29e-06
GO:0010862~positive regulation of pathway-restricted SMAD protein phosphorylation	1.19e-07	BMP4, NODAL, SMAD4, MSTN, TGFB1, TGFB2, INHBB, ACVR1B, INHBA, DAB2, BMP7, ENG, ACVR1, BMPR1A	2.29e-06
GO:0045165~cell fate commitment	1.19e-07	WNT5A, WNT2, FGFR2, WNT10A, WNT4, WNT16, GATA6, GATA3, HEY2, PPARG, PML, SMAD2, WNT9A, WNT8B	2.29e-06
metal ion-binding site:Iron (heme axial ligand)	1.45e-07	CYP3A4, CYP3A5, CYP11A1, PTGS2, CYP11B1, FA2H, CYP2D6, NOX1, CYP4F12, HMOX2, CYP7B1, CYP17A1, CYP27B1, DGCR8, TPO, NOS3, NOS2, CYP8B1	2.57e-06
GO:0060070~canonical Wnt signaling pathway	1.5e-07	WNT5A, RARG, FZD1, SMAD3, SNAI2, FZD4, SHH, TCF7L1, GLI1, WNT2, WNT4, CCND1, SFRP1, RYR2, WNT9A, LRRK2, KLF4, LRP5	2.89e-06
IPR000742:Epidermal growth factor-like domain	1.77e-07	PTGS2, NELL1, MEGF10, NAGPA, LAMB2, COMP, TPO, THBS1, NRG1, ADAM8, PCSK5, ADAM9, F10, ATRAID, MATN1, MFGE8, CELSR2, NRXN1, SLIT3, LAMA1, NOTCH1, LRP1, LAMA3, DLL4, NOTCH4, HBEGF, LRP8, VLDLR, LRP5	2.93e-06
GO:0000983~transcription factor activity, RNA polymerase II core promoter sequence-specific	2.34e-07	MEF2C, HEY1, HEYL, HEY2, SMAD3, NKX3-1, STAT1, SRF	3.82e-06
GO:0008083~growth factor activity	2.55e-07	FGF7, FGF10, VGF, TGFB1, TGFB2, TIMP1, LIF, BDNF, NRG1, FGF2, BMP4, IL4, IL6, IL5, NTF3, NODAL, MSTN, FGF23, INHBB, GH1, INHBA, VEGFA, HBEGF, BMP7, NGF	4.17e-06
Lipid transport	3.76e-07	SPNS2, TSPO, STAR, ATP10D, GLTP, ABCG1, STARD3, GOT2, TRIAP1, PRELID1, APOA2, APOA1, APOE, APOC3, APOM, ANO6, VLDLR	5.38e-06
GO:0060412~ventricular septum morphogenesis	2.83e-07	NOTCH1, NOG, HEY1, TBX3, HEYL, HEY2, SMAD4, ZFPM2, ACVR1, TGFB2, CITED2	5.45e-06
GO:0018108~peptidyl-tyrosine phosphorylation	3.72e-07	FGFR2, EGFR, FGFR4, FGF7, FGFR3, IL5, LYN, FGF10, FGF23, FER, KIT, TTN, SRC, EPHB1, NTRK3, IL12RB1, NTRK1, PDGFRA, RIPK2, HBEGF, EIF2AK2, NRG1, FGF2, MAP2K5	7.16e-06
GO:0018108~peptidyl-tyrosine phosphorylation	3.72e-07	FGFR2, EGFR, FGFR4, FGF7, FGFR3, IL5, LYN, FGF10, FGF23, FER, KIT, TTN, SRC, EPHB1, NTRK3, IL12RB1, NTRK1, PDGFRA, RIPK2, HBEGF, EIF2AK2, NRG1, FGF2, MAP2K5	7.16e-06
GO:0060395~SMAD protein signal transduction	4.57e-07	BMP4, NODAL, SMAD4, SMAD3, MSTN, SKI, SMAD2, SMAD1, TGFB1, TGFB2, INHBB, FOS, INHBA, JUN, BMP7	8.79e-06
GO:0003208~cardiac ventricle morphogenesis	5.93e-07	NOTCH1, HIF1A, HEY1, DLL4, HEYL, HEY2, ENG	1.14e-05
domain:Protein kinase	7.71e-07	FGFR2, PRKCZ, FGFR4, FGFR3, NEK2, CASK, CHEK1, PRKG2, AURKB, KIT, FER, TTN, SRC, EPHB1, ACVR1B, IGF1R, WNK4, ILK, SIK1, MAP2K5, EGFR, LYN, NLK, PHKG2, MYLK3, MAPK11, CDK5, PRKD1, NTRK3, PRKD2, MAPK12, NTRK1, RIPK1, RIPK3, PDGFRA, RIPK2, LRRK2, IKBKB, EIF2AK2, MAP3K12, BMPR1A, ACVR1	1.37e-05
GO:0033344~cholesterol efflux	1.09e-06	SOAT1, CAV1, APOA2, APOA1, NPC2, APOE, APOC3, SCARB1, APOM, ABCG1	2.1e-05
GO:0015485~cholesterol binding	1.28e-06	STARD3, SOAT1, TSPO, CAV1, APOA2, APOA1, NPC2, APOD, STAR, APOE, APOC3, ABCG1	2.1e-05
Heme	1.54e-06	CYP3A4, CYP3A5, CYP11A1, PTGS2, CYP11B1, FA2H, CYP2D6, NOX1, CYP4F12, HMOX2, CYP7B1, CYP17A1, CYP27B1, DGCR8, NR1D1, TPO, NOS3, NOS2, CYP8B1	2.2e-05
GO:0048015~phosphatidylinositol-mediated signaling	1.18e-06	FGFR2, EGFR, FGFR4, FGFR3, FGF7, ZP3, PIK3C2B, FGF23, FGF10, KIT, IGF1R, NTRK1, PDGFRA, HBEGF, NRG1, FGF2, PIK3R1, PIK3R2, NGF	2.27e-05
GO:0048015~phosphatidylinositol-mediated signaling	1.18e-06	FGFR2, EGFR, FGFR4, FGFR3, FGF7, ZP3, PIK3C2B, FGF23, FGF10, KIT, IGF1R, NTRK1, PDGFRA, HBEGF, NRG1, FGF2, PIK3R1, PIK3R2, NGF	2.27e-05
GO:0003184~pulmonary valve morphogenesis	1.43e-06	BMP4, NOTCH1, HEY1, HEYL, HEY2, STRA6, TGFB2	2.74e-05
GO:0045080~positive regulation of chemokine biosynthetic process	1.43e-06	WNT5A, IL4, EGR1, TNF, IFNG, TLR3, IL1B	2.74e-05
NAD	1.97e-06	LDHC, GPD1, ALDH5A1, ADH5, ADH1B, ADH1A, SIRT1, SIRT3, GPD1L, AKR1C3, BLVRA, CD38, ALDH1A3, HSD17B6, ALDH4A1, SDR16C5, TNKS, NQO1, PARP1, GAPDH, BDH1, HSD17B7	2.82e-05
EGF-like domain	2.32e-06	NELL1, MEGF10, NAGPA, COMP, TPO, ADAM8, THBS1, NRG1, HYAL1, HYAL2, HYAL3, F10, ATRAID, MATN1, CELSR2, MFGE8, NRXN1, SLIT3, NOTCH1, LRP1, DLL4, NOTCH4, HBEGF, LRP8, VLDLR, LRP5	3.32e-05
nucleotide phosphate-binding region:ATP	2.26e-06	KIF23, PSTK, DICER1, DTYMK, CASK, INO80, ATP10D, FER, AURKB, PRKG2, TTN, ACVR1B, NOD2, WNK4, CLP1, ILK, MKKS, SIK1, MAP2K5, EGFR, LYN, PHKG2, MYLK3, DDX39B, DGUOK, NLRP3, CDK5, PRKD1, PRKD2, RIPK1, RIPK3, PDGFRA, RIPK2, EIF2AK2, LRRK2, MAP3K12, ACVR1, FGFR2, PRKCZ, FGFR4, FGFR3, NEK2, CHEK1, KIT, EPHB1, SRC, CMPK1, KCNJ1, IGF1R, DDX3X, UCK1, UCK2, PAPSS2, NLK, MAPK11, WRN, ABCB6, ABCG1, MMAA, DDX…	4e-05
GO:0046934~phosphatidylinositol-4,5-bisphosphate 3-kinase activity	2.96e-06	EGFR, FGFR2, FGFR4, FGF7, FGFR3, PDGFRA, HBEGF, FGF10, FGF23, KIT, NRG1, FGF2, PIK3R1, PIK3R2	4.84e-05
GO:0046934~phosphatidylinositol-4,5-bisphosphate 3-kinase activity	2.96e-06	EGFR, FGFR2, FGFR4, FGF7, FGFR3, PDGFRA, HBEGF, FGF10, FGF23, KIT, NRG1, FGF2, PIK3R1, PIK3R2	4.84e-05
Wnt signaling pathway	3.39e-06	WNT5A, WNT10A, WNT16, NLK, FZD1, SLC9A3R1, FZD4, TCF7L1, CTR9, CTNNBIP1, WNT2, NPHP3, DKK3, WNT4, DAB2, WDR61, INVS, SFRP1, TNKS, WNT9A, WNT8B, LRP5	4.84e-05
binding site:ATP	2.9e-06	FGFR2, PRKCZ, FGFR4, FGFR3, NEK2, CASK, CHEK1, PRKG2, AURKB, KIT, FER, TTN, SRC, EPHB1, IGF1R, ACVR1B, WNK4, ILK, UCK1, UCK2, SIK1, MAP2K5, EGFR, LYN, NLK, PHKG2, MYLK3, MAPK11, CDK5, PRKD1, NTRK3, PRKD2, MAPK12, RFK, NTRK1, RIPK1, RIPK3, PDGFRA, RIPK2, EIF2AK2, LRRK2, IKBKB, MAP3K12, BMPR1A, ACVR1	5.14e-05
GO:0003203~endocardial cushion morphogenesis	2.83e-06	NOTCH1, NOG, HEY1, HEYL, ENG, ACVR1, BMPR1A, TGFB2	5.44e-05
GO:0043565~sequence-specific DNA binding	4.02e-06	E2F1, PPARG, PAX6, SOX6, GLI2, ZNF205, TCF7L1, GLI1, NR1H2, FOXH1, FOS, HOXA1, HOXA5, BCL2, HLX, HEY2, NKX3-1, RARA, LHX6, HSF4, RARB, LHX9, PLAGL2, EGR1, TAF1, AR, FOXL2, RARG, CREB3, TBX3, FOXA1, SMAD4, SMAD3, NLRP3, SNAI2, PPARGC1A, ATF6, NOTCH1, MSX1, HIF1A, HDAC2, HOXB2, JUN, SALL1, SIX1, IRF4, KLF2, CLOCK	6.57e-05
hsa04350:TGF-beta signaling pathway	5.32e-06	BMP4, NOG, TNF, NODAL, SMAD4, SMAD3, SMAD2, SMAD1, TGFB1, TGFB2, INHBB, ACVR1B, INHBA, ID2, CDKN2B, IFNG, THBS1, BMP7, ACVR1, BMPR1A	7.02e-05
Sterol metabolism	4.94e-06	SOAT1, CYP3A4, SREBF1, CYP11A1, CYP2D6, HMGCS1, CYP7B1, NPC2, APOA1, INSIG2, APOE, LIPE, VLDLR	7.07e-05
IPR013032:EGF-like, conserved site	4.95e-06	F10, ATRAID, NELL1, MATN1, MFGE8, CELSR2, MEGF10, SLIT3, NAGPA, NOTCH1, LRP1, LAMB2, LAMA3, COMP, DLL4, NOTCH4, TPO, HBEGF, LRP8, THBS1, NRG1, ADAM8, ADAM9, VLDLR	8.17e-05
IPR000719:Protein kinase, catalytic domain	6.29e-06	FGFR2, PRKCZ, FGFR4, FGFR3, NEK2, CASK, CHEK1, PRKG2, AURKB, KIT, FER, TTN, SRC, EPHB1, ACVR1B, IGF1R, WNK4, ILK, SIK1, MAP2K5, EGFR, LYN, NLK, PHKG2, MYLK3, MAPK11, CDK5, PRKD1, NTRK3, PRKD2, MAPK12, NTRK1, RIPK1, RIPK3, PDGFRA, RIPK2, LRRK2, IKBKB, EIF2AK2, MAP3K12, BMPR1A, ACVR1	0.000104
GO:0001077~transcriptional activator activity, RNA polymerase II core promoter proximal region sequence-specific binding	6.44e-06	MEF2C, PAX6, GLI2, SRF, GLI3, NR1H2, TCF21, FOS, HNRNPK, HOXA5, GATA3, PLAGL2, EGR1, SREBF1, AR, FOXL2, CREB3, FOXA1, SMAD4, SMAD2, SMAD1, HIF1A, JUN, HEYL, SIX1, IRF4, KLF4, NFIB	0.000105
GO:0005543~phospholipid binding	6.86e-06	F10, OTC, SNCA, LPAR1, CPS1, ABCG1, GOT2, APOA2, APOA1, APOE, F3, APOC3, OPHN1, BDH1, APOM, SGIP1	0.000112
nucleotide phosphate-binding region:NAD	7.95e-06	LDHC, GPD1, ALDH5A1, ADH1B, ADH1A, SIRT1, SIRT3, GPD1L, ALDH1A3, HSD17B6, ALDH4A1, BDH1, GAPDH, HSD17B7	0.000141
hsa05142:Chagas disease (American trypanosomiasis)	1.15e-05	IL6, TNF, CCL2, SMAD3, NFKBIA, SMAD2, MAPK11, TGFB1, TGFB2, FOS, PLCB3, MAPK12, JUN, IFNG, SERPINE1, IL1B, NOS2, IKBKB, PLCB1, PIK3R3, PIK3R1, PIK3R2	0.000152
Nucleotide-binding	1.11e-05	ADCY4, PSTK, DTYMK, CASK, INO80, AURKB, PRKG2, ACSS2, TTN, ATP2B4, CLP1, WNK4, ILK, RAPGEF3, MAP2K5, RAB27A, NUDT16, EGFR, GTPBP4, ABCB11, MYLK3, DDX39B, RBKS, RFK, RAB17, RIPK3, PDGFRA, RIPK2, LRRK2, EIF2AK2, GBP1, GATC, FGFR2, RAB7A, FGFR4, IFIH1, FGFR3, NEK2, CHEK1, CMPK1, EPHB1, SRC, KCNJ1, QRSL1, DDX3X, TAF1, WRN, CPS1, ABCB6, ABCG1, MMAA, DDX58, ATP7A, NTRK3, DNA2, NTRK1, ATP2A1, IKBKB, GUK…	0.000158
GO:0036092~phosphatidylinositol-3-phosphate biosynthetic process	8.3e-06	FGFR2, FGFR4, FGFR3, FGF7, PIK3C2B, FGF23, FGF10, FIG4, PIK3R3, FGF2, PIK3R1, PIK3R2	0.00016
GO:0020037~heme binding	1.07e-05	CYP3A4, CYP3A5, CYP11A1, PTGS2, CYP11B1, FA2H, CYP2D6, CYP4F12, ABCB6, SRC, HMOX2, CYP7B1, CYP17A1, CYP27B1, DGCR8, NR1D1, TPO, NOS3, NOS2, CYP8B1	0.000175
GO:0060317~cardiac epithelial to mesenchymal transition	1.04e-05	WNT2, WNT16, NOTCH1, HEY1, HEYL, HEY2, TGFB2	0.0002
IPR001245:Serine-threonine/tyrosine-protein kinase catalytic domain	1.21e-05	FGFR2, EGFR, FGFR4, FGFR3, LYN, FER, KIT, SRC, EPHB1, NTRK3, IGF1R, RIPK1, NTRK1, ILK, PDGFRA, RIPK2, MAP3K12, ACVR1, BMPR1A	0.0002
IPR001245:Serine-threonine/tyrosine-protein kinase catalytic domain	1.21e-05	FGFR2, EGFR, FGFR4, FGFR3, LYN, FER, KIT, SRC, EPHB1, NTRK3, IGF1R, RIPK1, NTRK1, ILK, PDGFRA, RIPK2, MAP3K12, ACVR1, BMPR1A	0.0002
hsa04668:TNF signaling pathway	1.57e-05	ICAM1, TRAF2, IL6, TNF, CCL2, PTGS2, CREB3, EDN1, NFKBIA, MAPK11, LIF, FOS, NOD2, MAPK12, JUN, RIPK1, RIPK3, IL1B, IKBKB, PIK3R3, PIK3R1, PIK3R2	0.000206
GO:0002027~regulation of heart rate	1.32e-05	GPD1L, ANK2, DMD, OXT, GJA1, RYR2, PDE4D, SEMA3A, SCN5A, SNTA1	0.000255
GO:0005506~iron ion binding	1.57e-05	CYP3A4, CYP3A5, KDM7A, CYP11A1, CYP11B1, FA2H, CYP2D6, CYP4F12, LCN2, CYP7B1, CYP17A1, ALOX15, CYP27B1, PHF2, P4HA1, LTF, NOS3, KDM3A, CYP8B1, PHF8, ALOX12	0.000256
GO:0016303~1-phosphatidylinositol-3-kinase activity	1.57e-05	FGFR2, FGFR4, FGFR3, FGF7, PIK3C2B, FGF23, FGF10, PIK3R3, FGF2, PIK3R1, PIK3R2	0.000257
hsa05217:Basal cell carcinoma	2.25e-05	WNT5A, BMP4, WNT10A, WNT16, FZD1, GLI2, FZD4, GLI3, SHH, TCF7L1, GLI1, WNT2, WNT4, WNT9A, WNT8B	0.000297
hsa04068:FoxO signaling pathway	2.35e-05	TGFB1, TGFB2, IGF1R, PRMT1, CDKN2B, INS, PIK3R3, PIK3R1, PIK3R2, EGFR, IL6, NLK, SMAD4, SMAD3, MAPK11, SMAD2, SIRT1, BCL2L11, CCNB1, CDKN1A, CCND1, CDKN1B, MAPK12, KLF2, IKBKB	0.000309
GO:0000988~transcription factor activity, protein binding	1.95e-05	HEY1, HEYL, HEY2, SMAD4, SMAD3	0.000319
SM00181:EGF	2.49e-05	F10, NELL1, MATN1, MFGE8, CELSR2, NRXN1, MEGF10, SLIT3, LAMA1, NOTCH1, LRP1, LAMB2, LAMA3, DLL4, COMP, NOTCH4, TPO, LRP8, THBS1, NRG1, PCSK5, VLDLR, LRP5	0.00033
GO:0043101~purine-containing compound salvage	1.75e-05	ADAL, ADK, DGUOK, AMPD2, AMPD3, ADA, AMPD1	0.000336
GO:0046854~phosphatidylinositol phosphorylation	1.75e-05	INPP1, EGFR, FGFR2, FGFR4, FGF7, FGFR3, PIK3C2B, PDGFRA, HBEGF, FGF10, FGF23, KIT, NRG1, FGF2, PIK3R1, PIK3R2	0.000337
GO:0046854~phosphatidylinositol phosphorylation	1.75e-05	INPP1, EGFR, FGFR2, FGFR4, FGF7, FGFR3, PIK3C2B, PDGFRA, HBEGF, FGF10, FGF23, KIT, NRG1, FGF2, PIK3R1, PIK3R2	0.000337
GO:0000165~MAPK cascade	1.76e-05	FGFR2, MEF2C, CAV1, FGFR4, CCL2, FGF7, FGFR3, TNF, FGF10, PLVAP, KIT, TGFB1, CUL3, INS, IL1B, NRG1, FGF2, EGFR, DAB2IP, IL5, NLK, FGF23, MAPK11, SMAD1, SHANK3, MAPK12, PDGFRA, HBEGF, LRRK2	0.00034
IPR011009:Protein kinase-like domain	2.22e-05	FGFR2, PRKCZ, FGFR4, FGFR3, NEK2, CASK, CHEK1, PRKG2, AURKB, KIT, FER, TTN, SRC, EPHB1, ACVR1B, IGF1R, WNK4, ILK, SIK1, MAP2K5, EGFR, LYN, NLK, PHKG2, MYLK3, PIK3C2B, MAPK11, CDK5, PRKD1, NTRK3, PRKD2, MAPK12, NTRK1, RIPK1, RIPK3, PDGFRA, RIPK2, EIF2AK2, LRRK2, IKBKB, MAP3K12, BMPR1A, ACVR1	0.000367
lipid moiety-binding region:S-palmitoyl cysteine	2.14e-05	WNT5A, AVPR2, CAV1, DRD1, LYN, TACR2, HTR4, LPAR1, KCNA5, CXADR, ADORA1, AGTR1, EDNRB, HTR1B, CD36, PLSCR4, F3, ADRA1B, AVPR1A, NOS3, HTR2B	0.000379
Innate immunity	2.86e-05	IFIH1, DAB2IP, CARD9, IFITM1, LYN, IL27, F2RL1, PML, TIRAP, TLR3, TLR5, NLRP3, CD1D, DDX58, LCN2, IFIT3, PRKD1, TRIM38, IFIT2, NOD2, DDX3X, MEFV, GATA3, RIPK2, EIF2AK2	0.000409
hsa05321:Inflammatory bowel disease (IBD)	3.34e-05	IL4, IL6, TNF, IL5, SMAD3, SMAD2, TLR5, STAT1, TGFB1, TGFB2, STAT6, NOD2, IL12RB1, JUN, IFNG, IL1B	0.00044
GO:0000978~RNA polymerase II core promoter proximal region sequence-specific DNA binding	2.8e-05	MEF2C, PAX6, ZNF675, GLI2, SRF, GLI3, GLI1, NR1H2, FOS, HNRNPK, NR1D1, HOXA5, SKIL, BHLHE41, SREBF1, INSM1, AR, FOXL2, TBX3, CREB3, SMAD4, SMAD3, SKI, SMAD2, SMAD1, STAT1, ASCL1, HDAC2, JUN, SALL1, SIX1, IRF4, CLOCK, NFIB, MED1	0.000458
Cholesterol metabolism	3.66e-05	SOAT1, SREBF1, CYP7B1, APOA1, NPC2, INSIG2, CYP11A1, APOE, HMGCS1, LIPE, VLDLR	0.000523
hsa05215:Prostate cancer	4.04e-05	E2F1, FGFR2, EGFR, AR, CREB3, NFKBIA, TCF7L1, IGF1R, CDKN1A, CCND1, CDKN1B, INS, BCL2, PDGFRA, NKX3-1, IKBKB, PIK3R3, PIK3R1, PIK3R2	0.000532
GO:0030214~hyaluronan catabolic process	2.8e-05	HYAL1, HYAL2, HYAL3, CD44, CHP1, FGF2, TGFB1	0.000539
GO:0034375~high-density lipoprotein particle remodeling	2.8e-05	APOA2, APOA1, APOE, APOC3, SCARB1, APOM, ABCG1	0.000539
IPR001365:Adenosine/AMP deaminase domain	3.56e-05	ADAL, AMPD2, AMPD3, ADA, AMPD1	0.000587
Dioxygenase	4.68e-05	KDM7A, ALOX15, PHF2, PTGS2, UTY, P4HA1, FTO, KDM3A, ALKBH1, ALKBH3, PHF8, ALKBH5, ALOX12	0.000669
GO:0014066~regulation of phosphatidylinositol 3-kinase signaling	3.93e-05	EGFR, FGFR2, FGFR4, FGF7, FGFR3, PDGFRA, HBEGF, FGF10, FGF23, KIT, NRG1, FGF2, PIK3R1, PIK3R2	0.000757
GO:0014066~regulation of phosphatidylinositol 3-kinase signaling	3.93e-05	EGFR, FGFR2, FGFR4, FGF7, FGFR3, PDGFRA, HBEGF, FGF10, FGF23, KIT, NRG1, FGF2, PIK3R1, PIK3R2	0.000757
hsa04390:Hippo signaling pathway	6.27e-05	WNT5A, PRKCZ, WNT16, GLI2, TGFB1, TCF7L1, TGFB2, WNT2, WNT4, SERPINE1, WNT8B, BMP4, WNT10A, FZD1, SMAD4, SMAD3, SMAD2, SMAD1, SNAI2, FZD4, AJUBA, CCND1, ID2, WNT9A, BMP7, BMPR1A	0.000826
Tyrosine-protein kinase	5.9e-05	FGFR2, EGFR, FGFR4, FGFR3, LYN, FER, KIT, SRC, EPHB1, NTRK3, IGF1R, NTRK1, PDGFRA, EIF2AK2, MAP2K5	0.000843
Tyrosine-protein kinase	5.9e-05	FGFR2, EGFR, FGFR4, FGFR3, LYN, FER, KIT, SRC, EPHB1, NTRK3, IGF1R, NTRK1, PDGFRA, EIF2AK2, MAP2K5	0.000843
GO:0009880~embryonic pattern specification	4.6e-05	FGFR2, NODAL, SMAD3, FGF10, SMAD2, SMAD1, BMP7, SHH	0.000885
Palmitate	6.44e-05	AVPR2, CAV1, DRD1, IFITM1, TACR2, F2RL1, KCNA5, CXADR, ADORA1, SHH, AGTR1, EDNRB, HTR1B, APOA1, NOS3, IHH, AR, LYN, HTR4, SOD1, ABCG1, CD36, PDE2A, PLSCR4, F3, AVPR1A, ADRA1B, HTR2B	0.000921
topological domain:Extracellular	5.9e-05	ADCY4, SLC36A2, PLXNA4, AQP9, F2RL1, AQP5, TNFSF14, LPAR1, TLR5, AQP1, MEGF10, TNFSF18, ADORA1, AQP3, AQP2, STARD3, AGTR1, HTR1B, ATP2B4, CD44, ROBO2, ADAM8, ADAM9, EGFR, PLXNB1, ABCB11, HTR4, STIM2, STIM1, TNFRSF14, PTPRO, SLC34A2, CD38, CD36, F3, DLL4, CCR2, PDGFRA, EDA, FGFR2, FGFR4, DRD1, FGFR3, ENPP1, ITGA11, ITGB1, EPHB1, KCNJ1, IL12RB1, SLC30A1, SCARB1, SLCO4C1, ITGA2, CELSR2, MCAM, ABCG1,…	0.00104
GO:0034384~high-density lipoprotein particle clearance	5.57e-05	APOA2, APOA1, APOE, SCARB1, APOM	0.00107
GO:0061312~BMP signaling pathway involved in heart development	5.57e-05	BMP4, NOG, MSX1, ACVR1, BMPR1A	0.00107
GO:2000553~positive regulation of T-helper 2 cell cytokine production	5.57e-05	PRKCZ, IL6, GATA3, XCL1, NLRP3	0.00107
hsa04015:Rap1 signaling pathway	8.38e-05	FGFR2, ADCY4, PRKCZ, FGFR4, FGF7, FGFR3, FGF10, KIT, LPAR1, ITGB1, SRC, IGF1R, PLCB3, INS, RAPGEF3, PIK3R3, PLCB1, THBS1, FGF2, PIK3R1, PIK3R2, EGFR, FGF23, MAPK11, PRKD1, PRKD2, MAPK12, VEGFA, PDGFRA, NGFR, F2R, NGF	0.0011
IPR017441:Protein kinase, ATP binding site	6.9e-05	FGFR2, PRKCZ, FGFR4, FGFR3, CHEK1, PRKG2, AURKB, KIT, FER, SRC, EPHB1, IGF1R, ACVR1B, SIK1, MAP2K5, EGFR, LYN, NLK, PHKG2, MYLK3, MAPK11, CDK5, NTRK3, PRKD1, PRKD2, MAPK12, NTRK1, RIPK3, PDGFRA, LRRK2, EIF2AK2, BMPR1A, ACVR1	0.00114
IPR017441:Protein kinase, ATP binding site	6.9e-05	FGFR2, PRKCZ, FGFR4, FGFR3, CHEK1, PRKG2, AURKB, KIT, FER, SRC, EPHB1, IGF1R, ACVR1B, SIK1, MAP2K5, EGFR, LYN, NLK, PHKG2, MYLK3, MAPK11, CDK5, NTRK3, PRKD1, PRKD2, MAPK12, NTRK1, RIPK3, PDGFRA, LRRK2, EIF2AK2, BMPR1A, ACVR1	0.00114
IPR005817:Wnt	6.93e-05	WNT5A, WNT2, WNT10A, WNT16, WNT4, WNT9A, WNT8B	0.00114
IPR018161:Wnt protein, conserved site	6.93e-05	WNT5A, WNT2, WNT10A, WNT16, WNT4, WNT9A, WNT8B	0.00114
GO:0035994~response to muscle stretch	6.41e-05	FOS, DMD, JUN, EDN1, NFKBIA, RYR2, ANKRD1	0.00123
GO:0005160~transforming growth factor beta receptor binding	8.34e-05	INHBB, BMP4, INHBA, NODAL, SMAD3, MSTN, SMAD2, BMP7, TGFB1, TGFB2	0.00136
GO:0033209~tumor necrosis factor-mediated signaling pathway	7.3e-05	TRAF2, TNF, TNFSF4, TNFSF14, TNFRSF14, PLVAP, STAT1, TNFSF18, TNFRSF10A, TNFRSF11B, TNFRSF11A, TNFSF11, RIPK1, TNFRSF19, NGFR, IKBKB, EDA	0.0014
hsa04151:PI3K-Akt signaling pathway	0.00011	FGFR2, FGFR4, FGFR3, FGF7, MCL1, ITGA11, FGF10, KIT, LPAR1, ITGB1, IGF1R, LAMB2, INS, IFNA5, BCL2, COMP, NOS3, PIK3R3, THBS1, FGF2, PRL, PIK3R1, GHR, PIK3R2, EPO, IL4, EGFR, IL6, CREB3, ITGA2, FGF23, BCL2L11, GH1, LAMA1, CCND1, CDKN1A, LAMA3, CDKN1B, VEGFA, PDGFRA, EPOR, NGFR, IKBKB, F2R, NGF	0.00145
SM00097:WNT1	0.000115	WNT5A, WNT2, WNT10A, WNT16, WNT4, WNT9A, WNT8B	0.00152
GO:0004713~protein tyrosine kinase activity	9.65e-05	FGFR2, EGFR, FGFR4, FGFR3, IL5, FGF7, LYN, FGF23, FGF10, FER, KIT, TTN, SRC, IGF1R, HBEGF, NRG1, FGF2, MAP2K5	0.00158
GO:0004713~protein tyrosine kinase activity	9.65e-05	FGFR2, EGFR, FGFR4, FGFR3, IL5, FGF7, LYN, FGF23, FGF10, FER, KIT, TTN, SRC, IGF1R, HBEGF, NRG1, FGF2, MAP2K5	0.00158
hsa05140:Leishmaniasis	0.00012	IL4, TNF, PTGS2, NCF2, NFKBIA, MAPK11, STAT1, ITGB1, TGFB1, TGFB2, FOS, MAPK12, JUN, IFNG, IL1B, NOS2	0.00158
hsa05140:Leishmaniasis	0.00012	IL4, TNF, PTGS2, NCF2, NFKBIA, MAPK11, STAT1, ITGB1, TGFB1, TGFB2, FOS, MAPK12, JUN, IFNG, IL1B, NOS2	0.00158
GO:0034361~very-low-density lipoprotein particle	0.000113	APOA2, APOA1, APOE, APOC3, PCYOX1, APOM, VLDLR	0.00166
IPR008266:Tyrosine-protein kinase, active site	0.000101	FGFR2, EGFR, FGFR4, FGFR3, LYN, FER, KIT, TTN, SRC, EPHB1, NTRK3, IGF1R, NTRK1, PDGFRA	0.00167
IPR008266:Tyrosine-protein kinase, active site	0.000101	FGFR2, EGFR, FGFR4, FGFR3, LYN, FER, KIT, TTN, SRC, EPHB1, NTRK3, IGF1R, NTRK1, PDGFRA	0.00167
hsa05144:Malaria	0.00013	ICAM1, IL6, TNF, CCL2, SDC2, TGFB1, TGFB2, LRP1, CD36, COMP, IFNG, IL1B, THBS1	0.00171
GO:0043691~reverse cholesterol transport	9.25e-05	APOA2, APOA1, APOE, APOC3, SCARB1, APOM, ABCG1	0.00178
domain:Helix-loop-helix motif	0.000101	SREBF1, ASCL1, TCF21, NCOA1, NPAS3, HIF1A, ID2, HEY1, HES5, HEYL, HEY2, BHLHE41, PDCD6, TWIST2, CLOCK	0.00179
GO:0010718~positive regulation of epithelial to mesenchymal transition	0.000101	DAB2, NOTCH1, HDAC2, RGCC, SMAD4, SMAD3, SMAD2, TGFB1, TGFB2	0.00193
GO:0016055~Wnt signaling pathway	0.000101	WNT5A, WNT10A, WNT16, CELSR2, SLC9A3R1, FZD4, TCF7L1, CTR9, CTNNBIP1, WNT2, CUL3, NPHP3, DKK3, WNT4, DAB2, DDX3X, WDR61, INVS, TNKS, WNT9A, WNT8B, LRP5	0.00194
hsa05212:Pancreatic cancer	0.000162	EGFR, E2F1, RALBP1, SMAD4, SMAD3, SMAD2, STAT1, TGFB1, TGFB2, CCND1, VEGFA, PIK3R3, IKBKB, PIK3R1, PIK3R2	0.00213
IPR020635:Tyrosine-protein kinase, catalytic domain	0.000137	FGFR2, EGFR, NTRK3, IGF1R, FGFR4, FGFR3, LYN, NTRK1, PDGFRA, FER, KIT, EPHB1, SRC	0.00226
IPR020635:Tyrosine-protein kinase, catalytic domain	0.000137	FGFR2, EGFR, NTRK3, IGF1R, FGFR4, FGFR3, LYN, NTRK1, PDGFRA, FER, KIT, EPHB1, SRC	0.00226
hsa04750:Inflammatory mediator regulation of TRP channels	0.000175	ADCY4, TRPV2, TRPV3, F2RL1, MAPK11, ITPR3, SRC, PLCB3, PLA2G4A, MAPK12, NTRK1, IL1B, PLCB1, HTR2B, PIK3R3, PIK3R1, PIK3R2, ALOX12, NGF	0.00231
DNA-binding region:Basic motif	0.000136	SREBF1, CREB3, ATF6, TCF21, FOS, ASCL1, NCOA1, NPAS3, HIF1A, HEY1, HES5, JUN, HEYL, HEY2, BHLHE41, PDCD6, CLOCK, TWIST2	0.0024
GO:0060612~adipose tissue development	0.000142	ID2, OXCT1, FTO, AACS, BDH1, ACAT1, PPARGC1A, LRP5	0.00274
Amidation	0.0002	HCRT, UCN, AVP, ADM, OXT, GHRL, POMC, VGF, ADCYAP1	0.00285
GO:0030509~BMP signaling pathway	0.000151	BMP4, EGR1, CER1, NOG, NODAL, SMAD4, SKI, SMAD1, RYR2, BMP7, ENG, ACVR1, BMPR1A	0.0029
GO:0042326~negative regulation of phosphorylation	0.000179	BMP4, INHBA, CDKN1A, CDKN1B, CDKN2B, BMP7, SIRT1	0.00344
IPR001111:Transforming growth factor-beta, N-terminal	0.000225	INHBB, BMP4, INHBA, MSTN, BMP7, TGFB1, TGFB2	0.0037
GO:0005109~frizzled binding	0.000236	WNT5A, WNT2, WNT10A, WNT16, WNT4, SFRP1, FZD1, WNT9A, WNT8B	0.00385
GO:0008035~high-density lipoprotein particle binding	0.000245	APOA2, APOA1, CD36, SCARB1, LRP8	0.004
GO:0008035~high-density lipoprotein particle binding	0.000245	APOA2, APOA1, CD36, SCARB1, LRP8	0.004
IPR006650:Adenosine/AMP deaminase active site	0.000247	AMPD2, AMPD3, ADA, AMPD1	0.00407
SM00219:TyrKc	0.000314	FGFR2, EGFR, NTRK3, IGF1R, FGFR4, FGFR3, LYN, NTRK1, PDGFRA, FER, KIT, EPHB1, SRC	0.00416
SM00219:TyrKc	0.000314	FGFR2, EGFR, NTRK3, IGF1R, FGFR4, FGFR3, LYN, NTRK1, PDGFRA, FER, KIT, EPHB1, SRC	0.00416
Nucleotide transport and metabolism	0.000574	UCKL1, UCK1, CAD, UCK2, DGUOK	0.00448
IPR015615:Transforming growth factor-beta-related	0.000272	INHBB, BMP4, INHBA, NODAL, MSTN, BMP7, TGFB1, TGFB2	0.00449
IPR017948:Transforming growth factor beta, conserved site	0.000272	INHBB, BMP4, INHBA, NODAL, MSTN, BMP7, TGFB1, TGFB2	0.00449
Serine/threonine-protein kinase	0.000316	PRKCZ, NEK2, CASK, CHEK1, PRKG2, AURKB, TTN, ACVR1B, WNK4, ILK, SIK1, MAP2K5, TAF1, NLK, MYLK3, PHKG2, MAPK11, CDK5, PRKD1, PRKD2, MAPK12, RIPK1, RIPK3, RIPK2, IKBKB, LRRK2, EIF2AK2, MAP3K12, BMPR1A, ACVR1	0.00451
GO:0003300~cardiac muscle hypertrophy	0.000242	HDAC2, RYR2, TTN, HTR2B, CSRP3	0.00465
GO:0007183~SMAD protein complex assembly	0.000242	SMAD4, SMAD3, SMAD2, SMAD1, TGFB1	0.00465
GO:0045630~positive regulation of T-helper 2 cell differentiation	0.000242	PRKCZ, IL6, TNFSF4, RARA, NLRP3	0.00465
GO:0086014~atrial cardiac muscle cell action potential	0.000242	ANK2, GJA1, KCNA5, KCNQ1, GJC1	0.00465
hsa05210:Colorectal cancer	0.000365	DCC, SMAD4, SMAD3, SMAD2, TCF7L1, TGFB1, TGFB2, FOS, CCND1, BCL2, JUN, PIK3R3, PIK3R1, PIK3R2	0.0048
Immunity	0.00034	IFIH1, IFITM1, F2RL1, PML, TIRAP, TLR3, HP, TLR5, TNFSF18, SRC, NOD2, DDX3X, MEFV, GATA3, LTF, DAB2IP, CARD9, LYN, IL27, CD1B, NLRP3, CD1D, LCN2, IFIT3, DDX58, PRKD1, TRIM38, PRKD2, IFIT2, CD300A, RIPK2, EIF2AK2, GBP1	0.00484
topological domain:Cytoplasmic	0.000275	ADCY4, SLC36A2, PLXNA4, AQP9, F2RL1, AQP5, TNFSF14, TLR3, LPAR1, TLR5, AQP1, MEGF10, TNFSF18, ADORA1, AQP3, AQP2, STARD3, AGTR1, HTR1B, ATP2B4, CD44, ROBO2, ADAM8, ADAM9, EGFR, ABCB11, PLXNB1, FUT10, HTR4, STIM2, STIM1, PNPLA2, TNFRSF14, LPCAT2, PTPRO, SLC34A2, CD38, CD36, F3, DLL4, CCR2, PDGFRA, RYR2, EDA, FGFR2, TPST2, FGFR4, CAV1, DRD1, FGFR3, ENPP1, ITGA11, ITGB1, EPHB1, KCNJ1, FIS1, IL12RB1,…	0.00486
GO:0032743~positive regulation of interleukin-2 production	0.000254	TRAF2, PRKD2, TNFSF4, CCR2, RIPK2, PDE4D	0.00488
hsa04380:Osteoclast differentiation	0.000378	TRAF2, TNF, NCF2, NOX1, PPARG, NFKBIA, MAPK11, STAT1, TGFB1, TGFB2, FOS, TNFRSF11B, TNFRSF11A, TNFSF11, MAPK12, JUN, IFNG, IL1B, IKBKB, PIK3R3, PIK3R1, PIK3R2	0.00498
IPR016040:NAD(P)-binding domain	0.000307	LDHC, GPD1, HSD17B1, ADH5, ADH1B, ADH1A, CRYZ, DHDH, NAE1, GPD1L, BLVRA, CD38, BLVRB, HSD17B6, SDR16C5, GAPDH, BDH1, HSD17B7, DCXR	0.00506
SM00511:ORANGE	0.000387	HEY1, HES5, HEYL, HEY2, BHLHE41	0.00512
SM00511:ORANGE	0.000387	HEY1, HES5, HEYL, HEY2, BHLHE41	0.00512
GO:0042157~lipoprotein metabolic process	0.000279	APOA2, APOA1, LRP1, APOE, ALB, APOC3, SCARB1, APOM, ABCG1	0.00537
GO:0042157~lipoprotein metabolic process	0.000279	APOA2, APOA1, LRP1, APOE, ALB, APOC3, SCARB1, APOM, ABCG1	0.00537
GO:0035014~phosphatidylinositol 3-kinase regulator activity	0.000349	PIK3R3, KLF4, PIK3R1, PIK3R2	0.0057
Secondary metabolites biosynthesis, transport, and catabolism	0.000798	CYP3A4, CYP7B1, CYP3A5, CYP17A1, CYP27B1, CYP11A1, CYP11B1, CYP2D6, CYP4F12, CYP8B1	0.00623
GO:0006663~platelet activating factor biosynthetic process	0.000346	PLA2G4A, LPCAT2, CHPT1, PLA2G5	0.00664
GO:0007442~hindgut morphogenesis	0.000346	WNT5A, GLI2, GLI3, SHH	0.00664
GO:0032909~regulation of transforming growth factor beta2 production	0.000346	HIF1A, SMAD4, SMAD3, TGFB2	0.00664
GO:0051098~regulation of binding	0.000346	SMAD4, SMAD3, SMAD2, TGFB1	0.00664
GO:0051044~positive regulation of membrane protein ectodomain proteolysis	0.000367	TNF, APOE, IFNG, IL1B, ADAM8, ADAM9	0.00705
GO:0086005~ventricular cardiac muscle cell action potential	0.000367	GPD1L, ANK2, RYR2, KCNQ1, SCN5A, SNTA1	0.00705
IPR022357:Major intrinsic protein, conserved site	0.000438	AQP9, AQP5, AQP1, AQP3, AQP2	0.00721
GO:0005759~mitochondrial matrix	0.000501	MCL1, DTYMK, ACAT1, GOT2, TYMS, ALAS1, OXCT1, IDH2, ALDH4A1, LIAS, ACAD8, LIPT2, BDH1, SHMT2, CYP11A1, ALDH5A1, OTC, DGUOK, CPS1, SOD1, SIRT3, MMAA, PDE2A, GLS, ABAT, HIBCH, LRRK2, PRODH	0.00735
GO:0005524~ATP binding	0.000486	KIF23, ADCY4, PSTK, DICER1, DTYMK, CASK, INO80, HLCS, CAD, ATP10D, FER, AURKB, PRKG2, ACSS2, TTN, ACVR1B, NOD2, ATP2B4, WNK4, CLP1, ILK, MKKS, SIK1, EIF2B2, MAP2K5, EGFR, LYN, ABCB11, PHKG2, PIK3C2B, MYLK3, DDX39B, RBKS, DGUOK, NLRP3, UBE2C, CDK5, PRKD1, PRKD2, RFK, RIPK1, ADK, RIPK3, PDGFRA, RIPK2, LRRK2, EIF2AK2, MAP3K12, ACVR1, GATC, FGFR2, PRKCZ, IFIH1, FGFR4, FGFR3, ENPP1, NEK2, CHEK1, KIT, …	0.00792
GO:0043252~sodium-independent organic anion transport	0.000415	AVP, SLCO4C1, SLCO4A1, ALB, SLCO3A1, SLCO2B1, SLCO2A1	0.00796
GO:0021612~facial nerve structural organization	0.00042	NRP2, HOXB2, NRP1, PLXNA4, SEMA3A	0.00806
GO:0021612~facial nerve structural organization	0.00042	NRP2, HOXB2, NRP1, PLXNA4, SEMA3A	0.00806
GO:0021612~facial nerve structural organization	0.00042	NRP2, HOXB2, NRP1, PLXNA4, SEMA3A	0.00806
GO:0031053~primary miRNA processing	0.00042	SRRT, DGCR8, SMAD3, SMAD2, SMAD1	0.00806
GO:0061549~sympathetic ganglion development	0.00042	NRP2, INSM1, ASCL1, NRP1, SEMA3A	0.00806
hsa04916:Melanogenesis	0.000676	WNT5A, WNT10A, ADCY4, WNT16, CREB3, EDN1, FZD1, KIT, POMC, FZD4, TCF7L1, WNT2, EDNRB, WNT4, PLCB3, WNT9A, PLCB1, WNT8B	0.00887
hsa00140:Steroid hormone biosynthesis	0.000694	CYP3A4, CYP3A5, CYP11A1, CYP11B1, HSD17B1, SULT2B1, COMT, AKR1C3, CYP7B1, CYP17A1, HSD17B6, SRD5A1, HSD17B7	0.0091
domain:EGF-like 3	0.000521	NOTCH1, LRP1, NELL1, DLL4, NOTCH4, NRXN1, THBS1, MEGF10, LRP5, VLDLR, SLIT3	0.00919
GO:0046332~SMAD binding	0.000573	FOXH1, ACVR1B, DAB2, PML, SMAD2, SKI, SKIL, ACVR1, BMPR1A	0.00934
Transcription regulation	0.000674	MEF2C, REST, CITED2, SFSWAP, GATA6, GATA3, RARA, RARB, DNAJC2, TBPL1, TWIST2, RARG, PPARGC1A, ASCL1, MSX1, HIF1A, HES5, JUN, SIX1, EIF2AK2, SOX5, SOX6, SRF, NR1H2, FOXH1, TCF21, HOXA1, HNRNPK, DDX3X, HOXA5, NKX3-1, NKX2-1, LHX6, PLAGL2, SREBF1, TAF1, KLF9, MAML1, FOXA1, SMAD4, SMAD3, SMYD1, SMAD2, SMAD1, CTR9, ATF6, NOTCH1, PHF2, HOXB2, HDAC2, WDR61, SALL1, NOTCH4, HDAC9, PARP1, KLF2, PHF8, KLF4,…	0.00959
GO:0061028~establishment of endothelial barrier	0.000515	ICAM1, PDE2A, F2RL1, PDE4D, RAPGEF3, MYADM	0.00986

## Sheet: heart left ventricle
Table S3(3): Functional annotations for tissue "heart left ventricle"
Module	p-value	Genes	FDR
GO:0045944~positive regulation of transcription from RNA polymerase II promoter	7.44e-59	MEF2C, CGA, MEF2A, STAT5B, XRCC6, EDN1, ZNF639, REST, CITED1, CTNNB1, CITED2, PGR, APP, SIN3A, IFNG, FOXF2, SERPINE1, PLA2G1B, RARA, RARB, SUPT5H, TWIST1, DAB2IP, RARG, RXRB, NODAL, STRN3, MED12, MED14, CD40, PTPRN, PPARGC1A, PROX1, HES1, LILRB1, MSX1, MTF2, JUN, AAMDC, MED17, VEGFA, MAPK3, PIAS2, CRTC3, CRTC1, TAF9B, NFKBIA, PIN1, ADCYAP1, LIF, NR1H2, TAL1, TCF21, IL23A, LEO1, TNKS, MAML3, TCF4,…	1.49e-57
Nucleotide-binding	1.73e-34	XRCC5, EHHADH, XRCC6, BTK, MAP3K7, MAP3K5, MAP3K4, DHX38, ILK, VPS4B, PIK3CA, MAP2K7, SYK, RAB27A, PIK3CG, OPA1, KIF5B, ROCK1, MYLK3, PIK3CD, MYLK2, MYH7, LIG4, MYH9, MARK4, NME7, NME6, NME4, MAPK1, GLUL, EIF2AK1, MAPK3, MAPK9, ROR2, MAPK8, MST1R, EIF2AK4, GATC, DNAH11, GNAI1, DNAH17, ARF6, WARS2, RAC3, RAC1, ZAP70, SPHK2, TAOK2, TGFBR1, TAOK3, MAP2K4, SPHK1, TGFBR2, ACACB, ARF1, UBA2, SEPHS2, UB…	2.56e-33
ATP-binding	3.57e-33	XRCC5, RAD51C, DYNC1LI1, XRCC6, ADCY6, FAM20C, IARS2, PRKG1, BTK, MAP3K7, MAP3K5, MAP3K4, DHX38, WNK4, ILK, VPS4B, DYNC2H1, PIK3CA, MAP2K7, SYK, KIF13B, PIK3CG, PAN3, KIF5B, ROCK1, MYLK3, PIK3CD, PIM1, MYLK2, PIM3, MYH7, LIG4, MYH9, MARK4, NME7, NME6, NME4, MAPK1, GLUL, EIF2AK1, RFC4, ATP2C1, RARS, MAPK3, HARS, PDGFRA, NEK8, PDGFRB, ROR2, MAPK9, MAPK8, MST1R, KIF26A, EIF2AK4, GATC, DNAH11, PFKFB4…	5.29e-32
active site:Proton acceptor	3.3e-30	LDHC, LDHB, PTGS2, CMTR2, PRKG1, BTK, MAP3K7, MAP3K5, MAP3K4, WNK4, SULT1A1, SULT1A4, MAP2K7, SYK, POLI, ROCK1, MYLK3, PIM1, MYLK2, PIM3, MARK4, MAPK1, EIF2AK1, SULT1B1, MAPK3, NEK8, PDGFRA, MAPK9, HSD11B2, ROR2, PDGFRB, MAPK8, MST1R, MDH2, EIF2AK4, MDH1, HSD17B11, ALDOA, CHEK1, EPHB3, EPHB1, EPHB2, GPD1L, TPI1, VRK1, ZAP70, GCDH, GPD1, TAOK2, TGFBR1, MAP2K4, TGFBR2, TAOK3, EPHA2, KDR, EPHA3, NTR…	6.42e-29
Immunity	8.2e-30	ZC3HAV1, TBK1, F2RL1, TLR1, PGLYRP1, TLR2, PTPN22, TLR3, TNFSF13, TLR4, APOBEC3G, TLR5, APOBEC3H, TLR6, CACTIN, TLR8, IL31RA, ISG20, APOBEC3D, B2M, BTK, MAP3K5, MYD88, ISG15, ATG5, GATA3, ERAP2, ITCH, CFD, SYK, PIK3CG, MCM3AP, BCL10, DAB2IP, CRTAM, BST2, BPIFA1, CD3E, IL27, PIK3CD, HLA-A, HLA-C, FADD, HLA-B, CD40, HLA-E, HLA-G, TRAT1, CLEC4M, DCLRE1C, LILRB1, BTN3A1, RIPK2, MST1R, RNF135, SSC5D, …	1.21e-28
Transferase	8.54e-28	AURKAIP1, FAM20C, GCAT, CMTR2, GGT1, PRKG1, BTK, MAP3K7, GOT2, MAP3K5, MAP3K4, GOT1, SULT1A1, WNK4, PRIM2, ILK, PIK3CA, SULT1A4, MAP2K7, SYK, PIK3CG, AADAT, POLL, POLI, MAGI2, ROCK1, EMG1, MYLK3, PIK3CD, UGCG, POLE, PIM1, SKP2, MYLK2, PIM3, PARP10, LPCAT2, MARK4, NME7, NME6, PLAUR, NME4, CD38, MAPK1, EIF2AK1, GGACT, HAS1, SULT1B1, MAPK3, PDGFRA, NEK8, PDGFRB, ABAT, ROR2, MAPK9, HAS2, MAPK8, HAS3,…	1.26e-26
Kinase	1.02e-27	AURKAIP1, FAM20C, PRKG1, BTK, MAP3K7, MAP3K5, MAP3K4, WNK4, ILK, PIK3CA, MAP2K7, SYK, PIK3CG, MAGI2, ROCK1, MYLK3, PIK3CD, SKP2, PIM1, MYLK2, PIM3, MARK4, NME7, PLAUR, NME6, NME4, MAPK1, EIF2AK1, MAPK3, NEK8, PDGFRA, MAPK9, ROR2, PDGFRB, MAPK8, MST1R, EIF2AK4, CDK5R1, CDK5R2, PFKFB4, PFKFB3, PFKFB2, CHEK1, AKAP10, EPHB3, EPHB1, EPHB2, VRK1, ZAP70, TAOK2, SPHK2, TGFBR1, SPHK1, MAP2K4, TGFBR2, TAOK…	1.51e-26
binding site:ATP	3.61e-27	TBK1, PASK, TTK, CASK, RPS6KB2, ITPKB, IARS2, PRKG1, TTN, BTK, DMPK, MAP3K7, MAP3K5, MAP3K4, WNK4, ILK, ITPK1, MAP2K7, SYK, EGFR, RET, ROCK1, CSNK1G2, MYLK3, PIM1, MYLK2, PIM3, LIG4, STK4, MARK4, NME7, NME6, EARS2, NME4, MAPK1, MAP4K5, EIF2AK1, MAPK3, RIPK3, NEK8, PDGFRA, MAPK9, ROR2, PDGFRB, RIPK2, TESK2, MAPK8, CSNK1G3, MST1R, YARS2, LRRK2, PCCA, EIF2AK4, PRPS2, FGFR2, FGFR1, FGFR4, FGFR3, STK1…	7.03e-26
nucleotide phosphate-binding region:ATP	2.05e-26	RAD51C, DYNC1LI1, PRKG1, BTK, MAP3K7, MAP3K5, MAP3K4, DHX38, WNK4, ILK, DYNC2H1, VPS4B, MAP2K7, KIF13B, SYK, ROCK1, KIF5B, MYLK3, PIM1, MYLK2, PIM3, MYH7, MYH9, MARK4, MAPK1, EIF2AK1, RFC4, MAPK3, NEK8, PDGFRA, MAPK9, ROR2, PDGFRB, MAPK8, MST1R, KIF26A, EIF2AK4, DNAH11, PFKFB4, PFKFB3, DNAH17, PFKFB2, CHEK1, EPHB3, EPHB1, EPHB2, VRK1, ZAP70, SUPV3L1, TAOK2, TGFBR1, TAOK3, TGFBR2, MAP2K4, EPRS, AC…	3.99e-25
Innate immunity	1.4e-24	ZC3HAV1, TBK1, TLR1, F2RL1, TLR2, PGLYRP1, TLR3, TLR4, APOBEC3G, TLR5, APOBEC3H, TLR6, CACTIN, TLR8, APOBEC3D, ISG20, BTK, MAP3K5, MYD88, ATG5, ISG15, GATA3, ITCH, CFD, SYK, DAB2IP, BST2, BPIFA1, IL27, PIK3CD, FADD, CLEC4M, RIPK2, MST1R, RNF135, SSC5D, MAVS, HMGB2, IFITM1, IFITM2, IFITM3, MAP4K2, UNC93B1, OAS3, IL23A, SFTPD, CSF1R, CARD9, SLAMF7, AIM2, TRIM56, SARM1, CLEC7A, ADAR, TOLLIP, LGR4, T…	2.08e-23
Activator	5.67e-24	MEF2C, XRCC5, MEF2A, STAT5A, STAT5B, RBM4, XRCC6, RORC, MED23, RORB, FOXO4, CNOT6, CITED1, CITED2, CTNNB1, GATA1, GATA2, MYOCD, GATA6, MDFIC, GATA3, GATA4, FOXF2, CEP290, SUPT5H, CCAR2, TWIST1, PCBD1, RELA, FMR1, RELB, MED12, MTA1, MED14, TRERF1, PPARGC1A, AHR, DDIT3, HIF1A, MED17, JUN, CELF4, SPDEF, TFAP2A, TFAP2C, NFE2L2, SMARCA2, EIF2AK4, SMARCA4, CRTC3, TFAP4, CRTC1, SOX2, SOX5, SOX7, NR2C2, …	8.4e-23
domain:Protein kinase	8.09e-24	RNASEL, TBK1, PASK, CASK, RPS6KB2, TTK, PRKG1, TTN, DMPK, BTK, MAP3K7, MAP3K5, MAP3K4, WNK4, ILK, MAP2K7, SYK, EGFR, RET, PAN3, ROCK1, CSNK1G2, MYLK3, PIM1, MYLK2, PIM3, STK4, MARK4, MAPK1, MAP4K5, EIF2AK1, MAPK3, RIPK3, PDGFRA, NEK8, PDGFRB, ROR2, RIPK2, TESK2, MAPK9, MAPK8, CSNK1G3, MST1R, LRRK2, FGFR2, FGFR1, FGFR4, FGFR3, STK11, MAP4K2, MAP4K1, CHEK1, MAPKAPK2, EPHB3, SRC, EPHB1, EPHB2, VRK1,…	1.58e-22
Mitochondrion	2.02e-22	PDP1, RAD51C, FASTKD1, FASTKD2, STAR, AURKAIP1, GCAT, STOML2, MPV17, IARS2, OGDH, HIBADH, GOT2, PGR, BAK1, HTRA2, PGAM5, MTG1, PDHA1, AADAT, OPA1, SUCLG2, SUCLG1, BCL2L11, NME4, GLUL, ABAT, MTFMT, MDH2, GATC, MRPL44, FARS2, WARS2, AKAP10, HADHA, SLC11A2, QRSL1, IDH2, COX6B1, FAM162A, SUPV3L1, GCDH, MAOA, PHB, MAOB, ACACB, AFG3L2, CHCHD10, HMGCS2, MLYCD, PTCD3, COX6A2, ATP5D, COX14, ATP5E, SLIRP, …	2.99e-21
IPR000719:Protein kinase, catalytic domain	1.72e-22	RNASEL, TBK1, PASK, CASK, RPS6KB2, TTK, PRKG1, TTN, DMPK, BTK, MAP3K7, MAP3K5, MAP3K4, WNK4, ILK, MAP2K7, SYK, EGFR, RET, PAN3, ROCK1, CSNK1G2, MYLK3, PIM1, MYLK2, PIM3, STK4, MARK4, MAPK1, MAP4K5, EIF2AK1, MAPK3, RIPK3, PDGFRA, NEK8, PDGFRB, ROR2, RIPK2, TESK2, MAPK9, MAPK8, CSNK1G3, MST1R, LRRK2, EIF2AK4, FGFR2, FGFR1, FGFR4, FGFR3, STK11, MAP4K2, MAP4K1, CHEK1, MAPKAPK2, EPHB3, SRC, EPHB1, EPH…	3.15e-21
GO:0090263~positive regulation of canonical Wnt signaling pathway	1.49e-21	FGF9, FGF10, LGR4, WNT2, WNT4, RSPO1, ILK, PSMD1, PSMD2, PSMD3, PSMD4, PSMD5, PSMD6, PSMD7, FGF2, CCAR2, ASPM, WNT10B, DAPK3, TNKS2, PSMA2, JUP, PSME1, PSME2, PSMA4, NLE1, ROR2, UBB, PSME4, COL1A1, LRRK2, EDA, UBA52, PSMB10, FGFR2, CAV1, PSMA7, SRC, PIN1, PSMB5, PSMB4, PSMB7, PSMB6, VPS35, TNKS, AXIN1, DVL2, PSMB8, PSMB9, CAPRIN2, PSMC6, PSMD14, PSMC5, PSMD13, PSMD12, PSMC4, SULF2, CSNK1E, PSMC3,…	2.98e-20
IPR011009:Protein kinase-like domain	3.78e-21	RNASEL, TBK1, PASK, CASK, RPS6KB2, TTK, PRKG1, TTN, BTK, DMPK, MAP3K7, MAP3K5, MAP3K4, WNK4, ILK, PIK3CA, MAP2K7, SYK, EGFR, PIK3CG, RET, PAN3, ROCK1, CSNK1G2, MYLK3, PIK3CD, PIM1, MYLK2, PIM3, STK4, MARK4, MAPK1, MAP4K5, EIF2AK1, MAPK3, RIPK3, NEK8, PDGFRA, PDGFRB, ROR2, RIPK2, TESK2, MAPK9, MAPK8, CSNK1G3, MST1R, LRRK2, EIF2AK4, FGFR2, FGFR1, FGFR4, FGFR3, STK11, MAP4K2, MAP4K1, CHEK1, MAPKAPK2…	6.93e-20
GO:0050852~T cell receptor signaling pathway	5.93e-21	BCAR1, PTPN22, STOML2, PTEN, MAP3K7, GATA3, PDE4B, PSMD1, IFNG, PSMD2, PSMD3, PIK3CA, PSMD4, PAK1, PSMD5, CSK, PSMD6, PSMD7, PTPRJ, BCL10, CD3E, RELA, PIK3CD, PDE4D, RFTN1, WAS, TRAT1, PSMA2, PRKD2, MAPK1, CARD11, BTN3A1, PSME1, PSEN1, PSME2, PSMA4, NCK1, LCK, RIPK2, UBB, PSME4, UBA52, PSMB10, TNFRSF21, HLA-DRB1, STK11, NFKBIA, CACNB4, PSMA7, PSMB5, PSMB4, PSMB7, PSMB6, ZAP70, INPP5D, UBE2D1, PIK…	1.19e-19
IPR017441:Protein kinase, ATP binding site	8.52e-21	TBK1, PASK, RPS6KB2, TTK, PRKG1, DMPK, BTK, MAP3K7, MAP3K5, MAP3K4, SYK, EGFR, RET, ROCK1, CSNK1G2, MYLK3, PIM1, MYLK2, PIM3, STK4, MARK4, MAPK1, MAP4K5, EIF2AK1, MAPK3, RIPK3, PDGFRA, NEK8, PDGFRB, TESK2, CSNK1G3, MST1R, LRRK2, EIF2AK4, FGFR2, FGFR1, FGFR4, FGFR3, STK11, MAP4K2, MAP4K1, CHEK1, MAPKAPK2, EPHB3, EPHB1, SRC, EPHB2, VRK1, PTK2, TEK, ZAP70, CSF1R, ITK, TAOK2, TGFBR1, TGFBR2, TAOK3, M…	1.56e-19
IPR017441:Protein kinase, ATP binding site	8.52e-21	TBK1, PASK, RPS6KB2, TTK, PRKG1, DMPK, BTK, MAP3K7, MAP3K5, MAP3K4, SYK, EGFR, RET, ROCK1, CSNK1G2, MYLK3, PIM1, MYLK2, PIM3, STK4, MARK4, MAPK1, MAP4K5, EIF2AK1, MAPK3, RIPK3, PDGFRA, NEK8, PDGFRB, TESK2, CSNK1G3, MST1R, LRRK2, EIF2AK4, FGFR2, FGFR1, FGFR4, FGFR3, STK11, MAP4K2, MAP4K1, CHEK1, MAPKAPK2, EPHB3, EPHB1, SRC, EPHB2, VRK1, PTK2, TEK, ZAP70, CSF1R, ITK, TAOK2, TGFBR1, TGFBR2, TAOK3, M…	1.56e-19
GO:0090090~negative regulation of canonical Wnt signaling pathway	3.1e-20	LZTS2, CUL3, DAB2, WNT4, GPC3, AES, APOE, PSMD1, PSMD2, PSMD3, PSMD4, SOX17, PSMD5, PSMD6, PSMD7, EGR1, DAB2IP, LEF1, PTPRO, STK4, DDIT3, PSMA2, PSME1, PSME2, PSMA4, ROR2, UBB, PSME4, MAD2L2, UBA52, WNT5A, PSMB10, CAV1, WNT5B, SOX2, CTNND1, PSMA7, GREM1, TCF7L2, PSMB5, PSMB4, NPHP3, PSMB7, NPHP4, PSMB6, LIMD1, APC, AXIN1, DVL2, BMP2, FZD1, SNAI2, WWTR1, PSMB8, PSMB9, FZD6, DKK3, NOTCH1, PSMD14, P…	6.21e-19
Transit peptide	1.17e-19	PDP1, FASTKD1, FASTKD2, STAR, GCAT, STOML2, IARS2, COX5A, ALDH1L2, OGDH, ACSS3, COX5B, HIBADH, GOT2, ACSS1, HTRA2, MTG1, CPOX, TFB2M, PDHA1, OMA1, AADAT, ALDH6A1, FECH, OPA1, NUDT1, SUCLG2, SUCLG1, EARS2, NME4, ABAT, YARS2, MTFMT, PCCA, LRPPRC, MDH2, MRPL44, GATC, ME3, FARS2, COX7B, COX7C, WARS2, AKAP10, PTRH2, HADHA, CMPK2, GFM2, MUT, GFM1, HARS2, DHODH, IDH2, LIAS, SUPV3L1, LIPT1, GCDH, COX8C, …	1.73e-18
IPR020635:Tyrosine-protein kinase, catalytic domain	1.25e-19	FGFR2, FGFR1, FGFR4, FGFR3, FER, KIT, FES, EPHB3, DDR2, SRC, EPHB1, BTK, EPHB2, PTK2, PTK2B, TEK, ZAP70, TIE1, CSK, SYK, CSF1R, EGFR, ITK, RET, FLT1, RYK, AXL, NPR2, EPHA2, KDR, EPHA3, NTRK3, EPHA5, DDR1, EPHA4, EPHA7, FYN, LCK, NTRK2, MAP3K10, PDGFRA, PDGFRB, JAK2, MST1R, JAK3, ABL1, MERTK, MAP3K11	2.3e-18
GO:0005524~ATP binding	2.57e-19	XRCC5, RAD51C, DYNC1LI1, XRCC6, ADCY6, FAM20C, IARS2, PRKG1, BTK, MAP3K7, MAP3K5, MAP3K4, DHX38, WNK4, ILK, VPS4B, DYNC2H1, PIK3CA, MAP2K7, SYK, KIF13B, PIK3CG, PAN3, KIF5B, ROCK1, SUCLG2, MYLK3, PIK3CD, PIM1, MYLK2, MYH7, PIM3, LIG4, MYH9, MARK4, NME7, NME6, NME4, MAPK1, GLUL, EIF2AK1, RFC4, ATP2C1, RARS, MAPK3, HARS, PDGFRA, NEK8, PDGFRB, ROR2, MAPK9, MAPK8, MST1R, KIF26A, EIF2AK4, GATC, DNAH11…	4.49e-18
SM00219:TyrKc	1.32e-18	FGFR2, FGFR1, FGFR4, FGFR3, FER, KIT, FES, EPHB3, DDR2, SRC, EPHB1, BTK, EPHB2, PTK2, PTK2B, TEK, ZAP70, TIE1, CSK, SYK, CSF1R, EGFR, ITK, RET, FLT1, RYK, AXL, NPR2, EPHA2, KDR, EPHA3, NTRK3, EPHA5, DDR1, EPHA4, EPHA7, FYN, LCK, NTRK2, MAP3K10, PDGFRA, PDGFRB, JAK2, MST1R, JAK3, ABL1, MERTK, MAP3K11	1.93e-17
IPR008266:Tyrosine-protein kinase, active site	1.06e-18	FER, TTN, FES, DDR2, BTK, TIE1, CSK, SYK, EGFR, RET, DDR1, LCK, PDGFRA, ROR2, PDGFRB, TESK2, MST1R, FGFR2, FGFR1, FGFR4, FGFR3, KIT, EPHB3, SRC, EPHB1, EPHB2, PTK2, PTK2B, TEK, ZAP70, AATK, CSF1R, ITK, FLT1, RYK, AXL, EPHA2, EPHA3, KDR, NTRK3, EPHA5, EPHA4, PLK4, EPHA7, FYN, NTRK2, JAK2, JAK3, ABL1, MERTK	1.94e-17
GO:0031145~anaphase-promoting complex-dependent catabolic process	1.65e-18	PSMB10, ANAPC10, CDC16, ANAPC11, PSMA7, PSMB5, CUL3, PSMB4, PSMB7, PSMB6, PSMD1, PSMD2, PSMD3, PSMD4, PSMD5, UBE2D1, PSMD6, PSMD7, CDK1, ANAPC5, ANAPC4, SKP2, CDC23, CDC20, CDC26, PSMB8, PSMB9, PSMA2, CCNB1, PSMC6, PSMD14, PSMD13, PSMC5, PSMD12, PSMC4, PSME1, PSMC3, PSME2, PSMA4, PSMC2, FBXO31, ANAPC7, UBB, PSME4, UBE2S, UBA52, UBE2E1	3.31e-17
IPR001245:Serine-threonine/tyrosine-protein kinase catalytic domain	2.99e-18	ACVRL1, FER, FES, DDR2, BTK, MAP3K7, ILK, TIE1, CSK, SYK, EGFR, RET, LIMK1, DDR1, RIPK1, LCK, MAP3K10, PDGFRA, TESK2, ROR2, PDGFRB, RIPK2, MST1R, MAP3K12, MAP3K11, ACVR1, FGFR2, FGFR1, FGFR4, FGFR3, KIT, EPHB3, SRC, EPHB1, EPHB2, PTK2, PTK2B, TEK, ZAP70, AATK, CSF1R, ITK, FLT1, RYK, TGFBR1, TGFBR2, AXL, NPR2, EPHA2, EPHA3, KDR, NTRK3, EPHA5, EPHA4, EPHA7, FYN, NTRK2, JAK2, JAK3, ABL1, MERTK, BMPR…	5.47e-17
IPR001245:Serine-threonine/tyrosine-protein kinase catalytic domain	2.99e-18	ACVRL1, FER, FES, DDR2, BTK, MAP3K7, ILK, TIE1, CSK, SYK, EGFR, RET, LIMK1, DDR1, RIPK1, LCK, MAP3K10, PDGFRA, TESK2, ROR2, PDGFRB, RIPK2, MST1R, MAP3K12, MAP3K11, ACVR1, FGFR2, FGFR1, FGFR4, FGFR3, KIT, EPHB3, SRC, EPHB1, EPHB2, PTK2, PTK2B, TEK, ZAP70, AATK, CSF1R, ITK, FLT1, RYK, TGFBR1, TGFBR2, AXL, NPR2, EPHA2, EPHA3, KDR, NTRK3, EPHA5, EPHA4, EPHA7, FYN, NTRK2, JAK2, JAK3, ABL1, MERTK, BMPR…	5.47e-17
transit peptide:Mitochondrion	4.84e-18	PDP1, STAR, GCAT, IARS2, OGDH, COX5A, ACSS3, COX5B, HIBADH, GOT2, ACSS1, HTRA2, MTG1, CPOX, TFB2M, PDHA1, OMA1, AADAT, ALDH6A1, FECH, OPA1, SUCLG2, SUCLG1, EARS2, NME4, ABAT, YARS2, MTFMT, PCCA, MDH2, LRPPRC, MRPL44, ME3, FARS2, COX7B, COX7C, AKAP10, WARS2, PTRH2, HADHA, CMPK2, GFM2, MUT, GFM1, HARS2, DHODH, IDH2, LIAS, SUPV3L1, LIPT1, GCDH, COX8C, COX8A, IDH3B, CPS1, PPIF, NDUFV3, CHCHD10, HMGCS…	9.43e-17
GO:0051436~negative regulation of ubiquitin-protein ligase activity involved in mitotic cell cycle	2.26e-17	PSMB10, ANAPC10, ANAPC11, CDC16, PSMA7, PSMB5, PSMB4, PSMB7, PSMB6, PSMD1, PSMD2, PSMD3, PSMD4, PSMD5, UBE2D1, PSMD6, PSMD7, CDK1, ANAPC5, ANAPC4, CDC23, CDC20, CDC26, PSMB8, CDK2, PSMB9, PSMA2, CCNB1, PSMC6, PSMD14, PSMD13, PSMC5, PSMD12, PSMC4, PSME1, PSMC3, PSME2, PSMA4, PSMC2, ANAPC7, UBB, UBA52, UBE2E1	4.53e-16
Tyrosine-protein kinase	1.49e-16	TTK, FER, FES, DDR2, BTK, TIE1, CSK, MAP2K7, SYK, EGFR, RET, DDR1, LCK, PDGFRA, ROR2, PDGFRB, TESK2, MST1R, FGFR2, FGFR1, FGFR4, FGFR3, KIT, EPHB3, SRC, EPHB1, EPHB2, PTK2, PTK2B, TEK, ZAP70, CSF1R, ITK, FLT1, RYK, MAP2K4, AXL, EPHA2, EPHA3, KDR, NTRK3, EPHA5, EPHA4, EPHA7, FYN, NTRK2, JAK2, JAK3, ABL1, MERTK	1.67e-15
GO:0000184~nuclear-transcribed mRNA catabolic process, nonsense-mediated decay	7.91e-17	NCBP1, RPL19, RPL14, RPLP2, RPS3, RPLP1, RPL10, FAU, RPL11, RPL12, PPP2R1A, RPL35A, MAGOH, EIF4A3, RPS16, RPL41, RPS14, RPS15, RPS12, RPS13, RPS10, RPS11, UBA52, RPL35, RPL27A, RPL36, RPL37, RPL38, RPS25, RPS29, RPL32, RPL31, PPP2CA, RPL34, RPL8, RPL10A, PABPC1, RPL4, RPS20, RPS21, RPS23, RPS24, UPF1, SMG6, SMG7, RPS9, RPL27, RPL23A, RPL24, RNPS1, RPS5, RPS8, RPL28, RPL23, RPL18A, RPL13A, GSPT2, …	2.22e-15
GO:0018108~peptidyl-tyrosine phosphorylation	1.2e-16	FGF5, FGF7, PDGFB, FGF9, STAT5A, STAT5B, TTK, FGF10, FER, FES, TTN, DDR2, BTK, TIE1, FGF1, FGF2, MAP2K7, EGFR, RET, TWF1, FGF23, PRKCD, EREG, FGFR1OP, PDGFRA, TESK2, RIPK2, ROR2, PDGFRB, RELN, MST1R, FGFR2, FGFR1, FGFR4, FGFR3, KIT, EPHB3, CDC37, EPHB1, SRC, EPHB2, PTK2, IL12RB1, PTK2B, TEK, ZAP70, EGF, CSF1R, PTPN6, FLT1, RYK, MAP2K4, AXL, TRIM24, EPHA2, EPHA3, KDR, NTRK3, EPHA5, EPHA4, EPHA7, F…	2.22e-15
GO:0033209~tumor necrosis factor-mediated signaling pathway	9.7e-17	TNFSF13, TNFRSF11A, PSMD1, PSMD2, PSMD3, PSMD4, FAS, PSMD5, PSMD6, PSMD7, LTBR, TNFRSF14, CD40, PSMA2, TNFRSF9, CARD14, TNFRSF10B, PSME1, PSME2, PSMA4, RIPK1, ADAM17, PSME4, NGFR, UBB, EDA, MAP3K14, UBA52, PSMB10, TNFRSF21, TNF, PSMA7, TNFRSF4, PSMB5, PSMB4, TNFRSF1A, PSMB7, TNFRSF1B, PSMB6, PTK2B, PYCARD, CD27, TNFSF4, BIRC3, STAT1, PSMB8, AIM2, PSMB9, PSMC6, PSMD14, PSMC5, PSMD13, PSMC4, PSMD12…	2.22e-15
GO:0019083~viral transcription	4.87e-16	RPL19, RPL14, RPLP2, RPS3, SEH1L, RPLP1, FAU, RPL10, RPL11, NUP37, RPL12, TPR, RPL35A, NUP133, RPS16, RPL41, RPS14, RPS15, RPS12, RPS13, RPS10, RPS11, UBA52, NUP160, RPL35, RPL27A, RPL36, RPL37, RPL38, RPS25, POM121, RPS29, RPL32, RPL31, RPL34, RPL8, RPL10A, RPL4, NUP54, RPS20, RPS21, RPS23, RPS24, RPS9, RPL27, RPL23A, RPL24, NUP155, RPS5, RPS8, RPL28, RPL23, RPL18A, RPL13A, RPL37A	8.88e-15
GO:0005759~mitochondrial matrix	8.63e-16	PDP1, RNASEL, DTYMK, IARS2, ALDH1L2, OGDH, HIBADH, GOT2, ACSS1, MTG1, TFB2M, PDHA1, CCAR2, AADAT, ALDH6A1, FECH, NUDT1, SUCLG2, SUCLG1, EARS2, NME4, PYCR2, ABAT, YARS2, LRRK2, PCCA, MDH2, ME3, FARS2, WARS2, KARS, GFM2, MUT, GFM1, HARS2, IDH2, LIAS, SUPV3L1, LIPT1, GCDH, IDH3B, CPS1, BRCA1, PPIF, TST, HMGCS2, MLYCD, GLS, TMLHE, ALDH2, FPGS, ATP5D, ATP5E, PRDX5, RPS3, NDUFS7, MCCC2, GPX1, LONP1, FX…	1.41e-14
GO:0038095~Fc-epsilon receptor signaling pathway	7.83e-16	FER, BTK, MAP3K7, FOS, GAB2, PSMD1, PSMD2, PSMD3, PIK3CA, PSMD4, PSMD5, PAK1, PSMD6, PSMD7, MAP2K7, SYK, BCL10, RELA, PSMA2, MAPK1, CARD11, PSME1, PSME2, PSMA4, JUN, MAPK3, MAPK9, MAPK8, UBB, PSME4, UBA52, PSMB10, GRB2, PPP3R1, NFKBIA, PSMA7, PSMB5, PSMB4, PSMB7, PSMB6, MAP3K1, RAC1, PPP3CB, FCER1G, PPP3CA, UBE2D1, NFATC2, PIK3R1, NFATC1, FCER1A, ITK, VAV3, MAP2K4, MALT1, TAB1, PSMB8, TAB3, PSMB9…	1.55e-14
GO:0051437~positive regulation of ubiquitin-protein ligase activity involved in regulation of mitotic cell cycle transition	7.74e-16	PSMB10, ANAPC10, ANAPC11, CDC16, PSMA7, PSMB5, PSMB4, PSMB7, PSMB6, PSMD1, PSMD2, PSMD3, PSMD4, PSMD5, UBE2D1, PSMD6, PSMD7, CDK1, ANAPC5, ANAPC4, CDC23, CDC20, CDC26, PSMB8, PSMB9, PSMA2, CCNB1, PSMC6, PSMD14, PSMD13, PSMC5, PSMD12, PSMC4, PSME1, PSMC3, PSME2, PSMA4, PSMC2, ANAPC7, UBB, PSME4, UBA52, UBE2E1	1.55e-14
GO:0006614~SRP-dependent cotranslational protein targeting to membrane	1.34e-15	RPL19, RPL14, RPLP2, SRP19, RPS3, RPLP1, FAU, RPL10, RPL11, RPL12, RPL35A, RPL41, RPS16, RPS14, RPS15, RPS12, RPS13, RPS10, RPS11, SRP9, UBA52, RPL35, RPL27A, RPL36, RPL37, RPL38, RPS25, RPL32, RPS29, RPL31, RPL34, RPL8, RPS20, RPL10A, RPL4, RPS21, RPS23, RPS24, RPS9, RPL27, RPL23A, RPL24, RPS5, RPL28, RPS8, RPL23, RPL18A, RPL13A, RPL37A	2.68e-14
GO:0002479~antigen processing and presentation of exogenous peptide antigen via MHC class I, TAP-dependent	2.8e-15	PSMB10, PSMA7, B2M, PSMB5, PSMB4, PSMB7, PSMB6, PSMD1, PSMD2, PSMD3, PSMD4, PSMD5, PSMD6, PSMD7, NCF2, NCF1, HLA-A, HLA-C, HLA-B, HLA-E, HLA-G, PSMB8, PSMB9, PSMA2, CYBA, PSMC6, PSMD14, CD36, PSMC5, PSMD13, PSMC4, PSME1, PSMD12, PSMC3, PSME2, PSMA4, PSMC2, PSME4	5.56e-14
GO:0005615~extracellular space	5.7e-15	IL6ST, CRHBP, SNCA, GDF5, FAM20C, EDN1, GGT1, B2M, APP, APOB, SERPINE2, APOD, CTGF, APOE, SEMA7A, SERPINE1, IFNG, PLA2G1B, FAU, FAS, GLE1, CFD, ADAM9, WNT10B, STC2, NODAL, MDGA1, MECP2, CD40, VASH1, VEGFB, RETN, VEGFC, ADAMTS9, CD36, VEGFA, STC1, MDH1, ALDOA, MFNG, IL1R1, HLA-DRB1, ENPP2, OAS3, DAG1, ACP5, HFE, CHEK1, PPT1, ADA, ADCYAP1, LIF, LGALS3BP, TPI1, ACE, INS, KLKB1, GCNT1, SPP1, PLAT, BM…	8.98e-14
hsa04932:Non-alcoholic fatty liver disease (NAFLD)	7.03e-15	UQCRC2, PPARA, UQCRC1, CYC1, PRKAG2, COX5A, UQCRFS1, COX5B, UQCRQ, TGFB1, NDUFS7, NDUFS6, CDC42, MAP3K5, UQCR10, UQCR11, CASP8, NDUFS8, IL1B, PIK3CA, FAS, ITCH, AKT2, PIK3CG, NDUFB11, IRS2, NDUFB10, SOCS3, RELA, PIK3CD, MLXIPL, COX4I2, NDUFA13, COX4I1, ADIPOR1, IL6R, IRS1, DDIT3, BCL2L11, COX6C, UQCRH, JUN, ERN1, MAPK9, MAPK8, MAP3K11, UQCRB, NDUFB4, TNF, NDUFB9, COX7B, COX7C, NDUFB1, NDUFB2, TNF…	9.31e-14
IPR013088:Zinc finger, NHR/GATA-type	1.2e-14	PPARA, PPARD, THRA, PPARG, RORC, RORB, NR2C2, GATA1, PGR, NR1H2, GATA2, NR1D1, GATA6, NR1D2, GATA3, GATA4, GATAD2A, RARA, RARB, NR2F2, NR1H3, NR2F1, AR, ESRRA, RARG, RXRB, NR4A2, ESRRG, NR4A1, NR4A3, ESR2, NR1I3, TRPS1, RERE	2.2e-13
GO:0060071~Wnt signaling pathway, planar cell polarity pathway	2.92e-14	WNT5A, PSMB10, CLTC, PSMA7, PSMB5, PSMB4, CDC42, PSMB7, AP2B1, PSMB6, RAC1, PSMD1, PSMD2, PSMD3, PSMD4, PSMD5, PSMD6, PSMD7, DVL2, FZD1, MED12, FZD3, FZD2, FZD4, PSMB8, FZD7, FZD6, PSMB9, PSMA2, PSMC6, PSMD14, PSMD13, PSMC5, PSMD12, ARRB2, PSMC4, PSME1, PRICKLE1, PSMC3, PSME2, PSMA4, PSMC2, ROR2, UBB, PSME4, UBA52	5.85e-13
GO:0004713~protein tyrosine kinase activity	6.36e-14	FGF5, FGF7, FGF9, STAT5A, STAT5B, TTK, FGF10, FER, TTN, FES, BTK, TIE1, CSK, FGF1, MAP2K7, FGF2, SYK, EGFR, TWF1, RET, FGF23, EREG, FGFR1OP, LCK, MAP3K10, TESK2, PDGFRB, MST1R, MAP3K11, FGFR2, FGFR1, FGFR4, FGFR3, KIT, CDC37, SRC, EPHB2, PTK2, PTK2B, TEK, ZAP70, EGF, FLT1, RYK, MAP2K4, AXL, NPR2, TRIM24, EPHA2, KDR, EPHA4, EPHA7, FYN, JAK2, JAK3, ABL1, MERTK	1.11e-12
GO:0006367~transcription initiation from RNA polymerase II promoter	8.12e-14	PPARA, PPARD, THRA, PPARG, RORC, RORB, MED23, PGR, GTF2A1, CTGF, RARA, RARB, NR2F1, AR, RARG, RXRB, MED12, GTF2H3, CDK9, MED14, CCNC, ESR2, PPARGC1A, MED7, MED17, MED1, POLR2F, POLR2E, POLR2L, POLR2K, TAF9B, POLR2I, NR2C2, POLR2B, NR1H2, NR1D1, NR1D2, MAML3, TCF4, NR1H3, TAF2, ESRRA, KAT2B, MAML1, TBX5, TRIM28, MAML2, ESRRG, NR4A2, NR4A1, TEAD1, SNW1, NR4A3, WWTR1, NOTCH3, NOTCH2, MNAT1, NOTCH1, …	1.63e-12
GO:0002223~stimulatory C-type lectin receptor signaling pathway	1.08e-13	PSMB10, NFKBIA, PSMA7, SRC, MAP3K7, PSMB5, PSMB4, PSMB7, PSMB6, PSMD1, PSMD2, FCER1G, PSMD3, PSMD4, PAK1, PSMD5, UBE2D1, PSMD6, PSMD7, SYK, BCL10, CARD9, RELA, RELB, MALT1, TAB1, PRKCD, TAB3, PSMB8, PSMB9, PSMA2, RPS6KA5, CARD11, PSMD14, PSMC6, PSMC5, PSMD13, PSMC4, PSME1, PSMD12, FYN, PSMC3, PSME2, PSMA4, PSMC2, CLEC7A, UBB, PSME4, UBA52	2.16e-12
GO:0006413~translational initiation	1.78e-13	RPL19, RPL14, RPLP2, RPS3, RPLP1, RPL10, FAU, RPL11, RPL12, EIF2B3, EIF2B4, EIF2B5, RPL35A, EIF4G3, RPS16, RPL41, RPS14, RPS15, RPS12, RPS13, RPS10, RPS11, MTFMT, UBA52, RPL35, RPL27A, RPL36, RPL37, RPL38, RPS25, EIF3B, RPS29, RPL32, EIF3G, RPL31, RPL34, RPL8, RPS20, RPL10A, PABPC1, RPL4, RPS21, RPS23, RPS24, RPS9, RPL27, RPL23A, RPL24, RPS5, EIF2B1, RPS8, RPL28, EIF4E, RPL23, RPL18A, RPL13A, EIF…	3.57e-12
GO:0006468~protein phosphorylation	2.16e-13	RNASEL, FASTKD1, FASTKD2, PDGFB, FAM20C, PASK, CASK, RPS6KB2, PRKG1, TGFB1, TGFB2, DMPK, BTK, APP, MAP3K5, WNK4, ILK, PIK3CA, RARA, SYK, PIK3CG, RET, PAN3, ROCK1, CSNK1G2, MYLK3, PIK3CD, PIM1, PIM3, STK4, MARK4, MAPK1, MAP4K5, MAPK3, NEK8, TESK2, MAPK9, MAPK8, LRRK2, EIF2AK4, FGFR1, CCL2, STK11, MAP4K2, MAP4K1, MAPKAPK2, VRK1, ZAP70, RUNX3, BMP2, RYK, TGFBR1, MAML1, TGFBR2, SMAD5, TAOK3, SMAD2, G…	4.32e-12
Serine/threonine-protein kinase	7.23e-13	TBK1, PASK, FAM20C, RPS6KB2, CASK, TTK, TTN, PRKG1, DMPK, MAP3K7, MAP3K5, MAP3K4, WNK4, ILK, PIK3CA, MAP2K7, PIK3CG, ROCK1, CSNK1G2, MYLK3, PIM1, MYLK2, PIM3, MARK4, STK4, MAPK1, MAP4K5, EIF2AK1, MAPK3, RIPK3, NEK8, TESK2, RIPK2, MAPK9, MAPK8, CSNK1G3, LRRK2, EIF2AK4, STK11, MAP4K2, MAP4K1, CHEK1, MAPKAPK2, VRK1, TAOK2, TGFBR1, TGFBR2, TAOK3, MAP2K4, PLK4, PLK3, MTOR, MYLK, ACVRL1, PINK1, ACVR1B,…	1.07e-11
GO:0043488~regulation of mRNA stability	9.92e-13	PSMB10, XPO1, YWHAZ, RNASEL, TNFSF13, MAPKAPK2, PSMA7, PSMB5, PSMB4, ZFP36L2, PSMB7, PSMB6, PSMD1, PSMD2, PSMD3, PSMD4, PABPC1, PSMD5, PUM2, PSMD6, PSMD7, PRKCA, ZFP36, RBM24, EXOSC8, PCID2, FMR1, PRKCD, PSMB8, PSMB9, PSMA2, PSMC6, PSMD14, PSMD13, PSMC5, PSMD12, PSMC4, PSME1, PSMC3, PSME2, PSMA4, PSMC2, KHSRP, HSPB1, UBB, PSME4, UBA52	1.99e-11
GO:0038061~NIK/NF-kappaB signaling	1.01e-12	PSMB10, NFKB2, PSMA7, PSMB5, PSMB4, PSMB7, PSMB6, PSMD1, PSMD2, PSMD3, PSMD4, PSMD5, PSMD6, PSMD7, RELB, BIRC3, PSMB8, PSMB9, PSMA2, PSMC6, PSMD14, PSMC5, PSMD13, PSMC4, PSME1, PSMD12, PSMC3, PSME2, PSMA4, PSMC2, UBE2M, RIPK3, UBB, PSME4, MAP3K14, UBA52	2.03e-11
Transcription	1.42e-12	MEF2C, XRCC5, MEF2A, XRCC6, ZNF639, RORC, RORB, MED23, REST, CITED1, CTNNB1, CITED2, BTK, PGR, MAP3K7, FOXF2, CCAR2, TBPL1, RXRB, PCBD1, MECP2, MED12, ZNF503, MED14, HMG20B, MECOM, PROX1, MAPK1, MSX1, JUN, MED17, TGIF2, CRTC3, CRTC1, LYL1, PIR, LEO1, TCF4, TCF3, ASXL2, ESRRA, ASXL1, ESRRG, ZSCAN4, KLF15, USF1, USF2, WDR61, TRPS1, PARP1, ZNF385A, RERE, NKAP, SPI1, TP63, ZNF675, TWISTNB, USP16, MYC…	2.1e-11
GO:0006521~regulation of cellular amino acid metabolic process	1.14e-12	PSMB10, PSMA7, PSMB5, OAZ2, PSMB4, PSMB7, PSMB6, INS, PSMD1, PSMD2, PSMD3, PSMD4, PSMD5, NQO1, PSMD6, PSMD7, PSMB8, PSMB9, PSMA2, PSMC6, PSMD14, PSMC5, PSMD13, PSMC4, PSME1, PSMD12, PSMC3, PSME2, PSMA4, PSMC2, PSME4	2.28e-11
GO:0046934~phosphatidylinositol-4,5-bisphosphate 3-kinase activity	3.5e-12	FGFR2, FGFR1, FGF5, FGFR4, FGFR3, FGF7, PDGFB, GRB2, PDGFA, FGF9, KITLG, FGF10, KIT, GAB1, PIK3CA, EGF, FGF1, FGF2, PIK3R1, PIK3CG, EGFR, IRS2, KLB, PIK3CD, FGF23, IRS1, TRAT1, PTPN11, CD86, EREG, FYN, LCK, PDGFRA, PDGFRB	6.11e-11
GO:0046777~protein autophosphorylation	3.97e-12	PASK, CAD, FER, FES, DDR2, ACVR1B, PAK1, CSK, SIK1, SYK, EGFR, CSNK1G2, PIM1, MYLK2, PIM3, STK4, DAPK3, DAPK1, PRKD1, PRKD2, DDR1, EIF2AK1, RIPK1, RIPK3, MAP3K10, ERN1, PDGFRA, PDGFRB, LRRK2, EIF2AK4, MAP3K12, MAP3K11, FGFR2, FGFR1, FGFR4, FGFR3, STK11, CAMK2G, MAP4K1, KIT, MAPKAPK2, EPHB3, EPHB1, SRC, VRK1, PTK2, PTK2B, TEK, CAMK2D, CAMK2B, CSF1R, FLT1, TRIM28, TAOK3, TRIM24, KDR, NTRK3, EPHA4, …	7.96e-11
GO:0046777~protein autophosphorylation	3.97e-12	PASK, CAD, FER, FES, DDR2, ACVR1B, PAK1, CSK, SIK1, SYK, EGFR, CSNK1G2, PIM1, MYLK2, PIM3, STK4, DAPK3, DAPK1, PRKD1, PRKD2, DDR1, EIF2AK1, RIPK1, RIPK3, MAP3K10, ERN1, PDGFRA, PDGFRB, LRRK2, EIF2AK4, MAP3K12, MAP3K11, FGFR2, FGFR1, FGFR4, FGFR3, STK11, CAMK2G, MAP4K1, KIT, MAPKAPK2, EPHB3, EPHB1, SRC, VRK1, PTK2, PTK2B, TEK, CAMK2D, CAMK2B, CSF1R, FLT1, TRIM28, TAOK3, TRIM24, KDR, NTRK3, EPHA4, …	7.96e-11
Cell cycle	5.69e-12	DYNC1LI1, MAEA, MAU2, CDC16, FOXO4, RAD21, INCENP, KLHL9, CDCA2, VPS4B, NUP37, ASPM, CCAR2, CIB1, DAB2IP, ANAPC5, RBL2, ANAPC4, RBL1, PIM1, HMG20B, PIM3, LIG4, MARK4, AHR, VASH1, NCAPD3, DDIT3, MAPK1, RCC2, SYCP3, MAPK3, ANAPC7, MAD2L2, EIF2AK4, STK11, GNAI1, ANAPC10, CHEK1, ARF6, CDC34, ANAPC11, SYCP2, CDC37, SRC, PIN1, LLGL2, VRK1, SAC3D1, NCAPG2, CDC40, RHNO1, CLASP1, TNKS, CLASP2, HELLS, CKAP…	8.43e-11
GO:0048015~phosphatidylinositol-mediated signaling	5.2e-12	FGFR2, FGF5, FGFR1, FGFR4, FGFR3, FGF7, PDGFB, GRB2, FGF9, PDGFA, KITLG, FGF10, KIT, GPR143, PTEN, GAB2, GSN, GAB1, AGO1, PIK3CA, AGO4, EGF, FGF1, FGF2, TNRC6A, PIK3R1, CSF1R, PIK3CG, EGFR, IRS2, KLB, ZP3, PIK3CD, FGF23, NPR3, IRS1, TRAT1, PTPN11, CD86, EREG, FYN, LCK, PDGFRA, PDGFRB, MTOR, PTAFR, NGF	1.04e-10
DNA-binding region:Nuclear receptor	9.67e-12	PPARA, PPARD, THRA, PPARG, RORC, RORB, NR2C2, PGR, NR1H2, NR1D1, NR1D2, RARA, RARB, NR2F2, NR2F1, NR1H3, AR, ESRRA, RARG, RXRB, NR4A2, ESRRG, NR4A1, NR4A3, ESR2, NR1I3	1.89e-10
zinc finger region:NR C4-type	9.67e-12	PPARA, PPARD, THRA, PPARG, RORC, RORB, NR2C2, PGR, NR1H2, NR1D1, NR1D2, RARA, RARB, NR2F2, NR2F1, NR1H3, AR, ESRRA, RARG, RXRB, NR4A2, ESRRG, NR4A1, NR4A3, ESR2, NR1I3	1.89e-10
Proteasome	1.28e-11	PSMB10, UBE3A, PSMA7, PSMB5, PSMB4, PSMB7, PSMB6, PSMD1, PSMD2, PSMD3, PSMD4, PSMD6, PSMD7, PSMB8, PSMB9, PSMA2, PSMC6, PSMD14, PSMC5, PSMD13, PSMC4, PSME1, PSMD12, PSMC3, PSME2, PSMA4, PSMC2, PSME4	1.9e-10
Proteasome	1.28e-11	PSMB10, UBE3A, PSMA7, PSMB5, PSMB4, PSMB7, PSMB6, PSMD1, PSMD2, PSMD3, PSMD4, PSMD6, PSMD7, PSMB8, PSMB9, PSMA2, PSMC6, PSMD14, PSMC5, PSMD13, PSMC4, PSME1, PSMD12, PSMC3, PSME2, PSMA4, PSMC2, PSME4	1.9e-10
GO:0004672~protein kinase activity	1.34e-11	FASTKD1, RNASEL, FASTKD2, TBK1, PASK, CASK, RPS6KB2, TTN, DMPK, BTK, MAP3K7, MAP3K5, MAP3K4, WNK4, ILK, MAP2K7, SYK, PIK3CG, EGFR, RET, PAN3, ROCK1, CSNK1G2, PIM3, MARK4, STK4, MAP4K5, RIPK3, PDGFRA, NEK8, TESK2, ROR2, MAPK9, CSNK1G3, LRRK2, EIF2AK4, CDK5R1, CCL2, STK11, MAP4K2, MAP4K1, CHEK1, MAPKAPK2, SRC, VRK1, PTK2, TEK, TAOK2, RYK, TGFBR1, TAOK3, MAP2K4, EPHA4, PLK4, MTOR, ABL1, PINK1, CAD, …	2.34e-10
GO:0014066~regulation of phosphatidylinositol 3-kinase signaling	1.8e-11	FGFR2, FGFR1, FGF5, FGFR4, FGFR3, FGF7, PDGFB, GRB2, PDGFA, FGF9, KITLG, FGF10, KIT, GAB1, ENTPD5, PIK3CA, EGF, FGF1, FGF2, PIK3R1, EGFR, IRS2, KLB, PIK3CD, FGF23, IRS1, TRAT1, PTPN11, MAPK1, CD86, C3ORF58, EREG, FYN, LCK, MAPK3, PDGFRA, PDGFRB, FBXL2	3.61e-10
GO:0007219~Notch signaling pathway	2.67e-11	NKAP, APH1A, APH1B, JAG2, TP63, JAG1, MDK, TGFB1, APP, GOT1, HEY1, HEY2, WDR12, ITCH, MAML3, MYC, DTX4, CEBPA, BMP2, KAT2B, TBX2, DTX1, MAML1, TGFBR2, MAML2, SNW1, DLL1, SNAI2, NOTCH3, HES1, NOTCH2, HHEX, NOTCH1, CDKN1B, PSEN1, PLN, DLL4, HEYL, NOTCH4, NLE1, FOXC2, ADAM17, FOXC1, UBB, RBPJ, MESP1, UBA52, IFT74	5.35e-10
NAD	4.28e-11	LDHC, LDHB, EHHADH, ADH1A, HIBADH, NDUFS7, NDUFS8, NQO1, NMNAT2, ALDH6A1, CTBP1, NUDT12, LDHAL6B, ALDH5A1, CBR4, PARP10, DHRS7C, TNKS2, CD38, ALDH7A1, ALDH1B1, HSD11B2, DHPS, MDH2, ALDH9A1, MDH1, NMNAT1, UGDH, AASS, ADH6, HADHA, ALDH3A2, GPD1L, ALDH1A1, ALDH1A2, ADH4, ALDH1A3, TNKS, HSD17B4, GAPDH, BDH1, GPD1, SIRT4, IDH3B, SIRT1, SIRT2, NXN, PARP9, NDUFV1, ALDH2, PHGDH, AHCYL1, PARP4, AHCYL2, PA…	6.33e-10
Biological rhythms	4.87e-11	PPARA, CDK5R1, KMT2A, UBE3A, CRTC1, DRD4, PPARG, PML, PRKDC, RORC, RORB, NFKB2, LGR4, SIN3A, CRY2, NR1D1, NR1D2, AANAT, PRKAA1, BHLHE40, PRKAA2, SIK1, CCAR2, TWIST1, KAT2B, CREB1, RELB, NLGN1, MTA1, SIRT1, PPARGC1A, PROX1, AHR, ATF4, NCOA2, SP1, HDAC1, CSNK1E, ID1, GSK3B, THRAP3, MAPK9, MAPK8, NGFR, OPN4	7.21e-10
Mitochondrion inner membrane	4.91e-11	ATP5D, UQCRC2, ATP5E, UQCRC1, CPT2, CYC1, STOML2, ROMO1, MPV17, COX5A, UQCRFS1, COX5B, UQCRQ, RPS3, NDUFS6, UQCR10, UQCR11, SLC25A24, MTG1, TIMM9, SLC25A3, ATP5L, ATP5I, ATP5H, OMA1, NDUFB11, NDUFB10, OPA1, FECH, SLC25A6, COX4I2, NDUFA13, COX4I1, COQ7, COX6C, ACADVL, COQ3, UQCRH, LRRK2, UQCRB, NDUFB4, NDUFB9, COX7B, COX7C, NDUFB1, SRC, NDUFB2, TYMS, MTCH1, DHODH, ETFDH, BDH1, NDUFA4, CHDH, ATP5J2…	7.27e-10
GO:0000502~proteasome complex	5.92e-11	PSMB10, UBE3A, PSMA7, PSMB5, PSMB4, PSMB7, PSMB6, PSMD1, PSMD2, PSMD3, PSMD4, PSMD5, PSMD6, PSMD7, UBXN1, PSMB8, PSMB9, PSMA2, PSMC6, PSMD14, PSMC5, PSMD13, PSMC4, PSME1, PSMD12, PSMC3, PSME2, PSMA4, PSMC2, HSPB1, PSME4	9.39e-10
Transcription regulation	7.18e-11	MEF2C, XRCC5, MEF2A, XRCC6, ZNF639, RORC, RORB, MED23, REST, CITED1, CTNNB1, CITED2, BTK, PGR, MAP3K7, FOXF2, CCAR2, TBPL1, RXRB, PCBD1, MECP2, MED12, ZNF503, MED14, HMG20B, MECOM, PROX1, MAPK1, MSX1, JUN, MED17, TGIF2, CRTC3, CRTC1, LYL1, PIR, LEO1, TCF4, TCF3, ASXL2, ESRRA, ASXL1, ESRRG, ZSCAN4, KLF15, USF1, USF2, WDR61, TRPS1, PARP1, ZNF385A, RERE, NKAP, SPI1, TP63, ZNF675, USP16, MYC, ATF7IP,…	1.06e-09
GO:0045087~innate immune response	5.9e-11	ZC3HAV1, TBK1, F2RL1, TLR1, PGLYRP1, TLR2, TLR3, TLR4, APOBEC3G, TLR5, APOBEC3H, TLR6, CACTIN, TLR8, APOBEC3D, B2M, BTK, APP, MAP3K5, MYD88, ATG5, GATA3, ITCH, SYK, PIK3CG, BCL10, DAB2IP, NCF2, BST2, NCF1, BPIFA1, IL27, PIK3CD, RELB, HLA-C, FADD, COLEC12, HLA-B, HLA-E, CLEC4M, RIPK2, MST1R, PRDM1, RNF135, SSC5D, UBA52, MAVS, HMGB2, UNC93B1, MAP4K2, SRC, PTK2, IL23A, ZAP70, SFTPD, FCER1G, FBXO9, C…	1.18e-09
IPR001628:Zinc finger, nuclear hormone receptor-type	7.79e-11	PPARA, PPARD, THRA, PPARG, RORC, RORB, NR2C2, PGR, NR1H2, NR1D1, NR1D2, RARA, RARB, NR2F2, NR2F1, NR1H3, AR, ESRRA, RARG, RXRB, NR4A2, ESRRG, NR4A1, NR4A3, ESR2, NR1I3	1.43e-09
GO:0043161~proteasome-mediated ubiquitin-dependent protein catabolic process	1.1e-10	MAEA, CDC16, CTNNB1, CUL3, SHARPIN, PSMD1, PSMD2, PSMD3, PSMD4, PSMD5, PSMD6, PSMD7, KIF14, CDK1, ANAPC5, ANAPC4, MTA1, UBE2B, DDIT3, PSMA2, PSME1, ARRB2, PSME2, ARRB1, PSMA4, ANAPC7, PSME4, NFE2L2, UBB, UBA52, PSMB10, PML, ANAPC10, ANAPC11, CDC34, TRIM72, PSMA7, STUB1, PSMB5, PSMB4, PSMB7, PSMB6, PPP2CB, NEDD4L, UBE2D1, AXIN1, APC, UBXN1, CDC23, CDC20, CDC26, SIRT1, PSMB8, SIRT2, PSMB9, PSMC6, P…	2.21e-09
IPR001723:Steroid hormone receptor	1.45e-10	PPARA, PPARD, THRA, PPARG, RORC, RORB, NR2C2, PGR, NR1H2, NR1D1, NR1D2, RARA, RARB, NR2F2, NR2F1, NR1H3, AR, ESRRA, RARG, RXRB, NR4A2, ESRRG, NR4A1, NR4A3, ESR2, NR1I3	2.66e-09
Notch signaling pathway	2.15e-10	DTX4, NKAP, APH1A, DTX1, MAML1, APH1B, MAML2, JAG2, TP63, DLL1, JAG1, NOTCH3, NOTCH2, NOTCH1, APP, PSEN1, HEY1, DLL4, HEYL, NOTCH4, HEY2, NLE1, ADAM17, MAML3, RBPJ, MESP1	3.18e-09
hsa05010:Alzheimer's disease	2.56e-10	UQCRC2, ATP5D, ATP5E, UQCRC1, SNCA, CYC1, COX5A, UQCRFS1, COX5B, UQCRQ, NDUFS7, NDUFS6, APP, UQCR10, UQCR11, GRIN2C, APOE, MAPT, CASP8, NDUFS8, IL1B, FAS, PLCB1, ATP5H, NDUFB11, NDUFB10, GRIN2A, COX4I2, NDUFA13, COX4I1, FADD, COX6C, MAPK1, PSEN1, GNAQ, UQCRH, MAPK3, BACE1, ERN1, ADAM17, UQCRB, NDUFB4, CDK5R1, TNF, APH1A, NDUFB9, APH1B, COX7B, PPP3R1, COX7C, ATP5G2, ATP5G1, NDUFB1, NDUFB2, TNFRSF1…	3.41e-09
SM00399:ZnF_C4	2.87e-10	PPARA, PPARD, THRA, PPARG, RORC, RORB, NR2C2, PGR, NR1H2, NR1D1, NR1D2, RARA, RARB, NR2F2, NR2F1, NR1H3, AR, ESRRA, RARG, RXRB, NR4A2, ESRRG, NR4A1, NR4A3, ESR2, NR1I3	4.21e-09
IPR000536:Nuclear hormone receptor, ligand-binding, core	2.63e-10	PPARA, PPARD, THRA, PPARG, RORC, RORB, NR2C2, PGR, NR1H2, NR1D1, NR1D2, RARA, RARB, NR2F2, NR2F1, NR1H3, AR, ESRRA, RARG, RXRB, NR4A2, ESRRG, NR4A1, NR4A3, ESR2, NR1I3	4.83e-09
Receptor	5.45e-10	RARRES2, ADORA3, IL6ST, RORC, PTPN22, RORB, LPAR1, SLC52A2, ADORA1, PGR, AGTR1, HTR1B, CUL5, AGTR2, CRY2, GRIN2C, RARA, CHRNA7, FAS, RARB, PTPRJ, PTPRM, RARG, RXRB, CD3E, GRIN2A, PTPRS, COLEC12, CD40, PTPRN, PTPRO, PPARGC1A, PDCD1LG2, PLAUR, CLEC4M, LILRB1, CD38, SSTR2, CCR7, CD36, SSTR1, CCR4, CX3CR1, CCR2, PDGFRA, RYR2, PDGFRB, ROR2, MST1R, IL1R1, HLA-DRB1, PTH1R, DAG1, FCGRT, GPR143, EPHB3, EP…	8.07e-09
SM00430:HOLI	9.54e-10	PPARA, PPARD, THRA, PPARG, RORC, RORB, NR2C2, PGR, NR1H2, NR1D1, NR1D2, RARA, RARB, NR2F2, NR2F1, NR1H3, AR, ESRRA, RARG, RXRB, NR4A2, ESRRG, NR4A1, NR4A3, ESR2, NR1I3	1.4e-08
Mitosis	2.65e-09	MAD1L1, DYNC1LI1, LZTS2, MAU2, CDC16, TTC28, RPS3, KIF2C, RAD21, SEH1L, KLHL9, INCENP, CDCA2, NUP37, MASTL, ACTR8, TPR, USP16, ASPM, KIF2A, CDK1, ARHGEF2, KIF11, ANAPC5, ANAPC4, PAPD5, UBE2I, MARK4, NCAPD3, CDK2, RCC2, NSL1, ANAPC7, WASL, MAD2L2, HAUS3, ASUN, USP9X, ANAPC10, ANAPC11, VRK1, NUMA1, SAC3D1, NCAPG2, PAFAH1B1, CLASP1, TNKS, CLASP2, HELLS, TERF1, SETDB2, CKAP5, PSRC1, SMC5, CDC23, BIRC…	3.92e-08
GO:0043565~sequence-specific DNA binding	3.73e-09	MEF2A, JDP2, THRA, RORC, RORB, FOXO4, PGR, GATA1, GATA4, FOXF2, RARA, RARB, DISC1, RARG, RXRB, GABPA, MTA1, FOXN2, PPARGC1A, DDIT3, HES1, HHEX, HIF1A, MSX1, JUN, SPDEF, TFAP2A, NFE2L2, TFAP4, SOX2, SOX7, NR2C2, WT1, ARNT, NR1H2, FOXQ1, HOXA3, HOXA5, JUND, NR1H3, TAF2, MAFF, IKZF3, ESRRA, NFE2, EPAS1, NR4A2, SMAD4, ESRRG, SMAD3, NR4A1, WHSC1, ZSCAN4, NR4A3, USF1, USF2, FOXP1, FOXP2, ATF5, HDAC4, N…	6.51e-08
GO:0005088~Ras guanyl-nucleotide exchange factor activity	4.31e-09	FGFR2, FGF5, FGFR1, FGFR4, FGFR3, FGF7, PDGFB, GRB2, PDGFA, FGF9, CAMK2G, KITLG, FGF10, KIT, GDNF, PTK2, RASGRP3, GRIN2C, TEK, CAMK2D, CAMK2B, ANGPT1, EGF, FGF1, RAPGEF2, FGF2, EGFR, IRS2, RET, KLB, SPTBN5, GRIN1, GRIN2A, ARTN, FGF23, IRS1, ADRB1, EREG, FYN, PDGFRA, PDGFRB, JAK2, JAK3, GFRA2	7.52e-08
nucleotide phosphate-binding region:NAD	4.05e-09	LDHC, LDHB, UGDH, ADH6, ADH1A, HIBADH, ALDH3A2, ALDH1A1, GPD1L, ALDH1A2, ADH4, ALDH1A3, HSD17B4, BDH1, GAPDH, ALDH6A1, GPD1, CTBP1, LDHAL6B, ALDH5A1, SIRT4, SIRT1, SIRT2, ALDH7A1, ALDH1B1, ALDH2, PHGDH, HSD11B2, DHPS, MDH2, ALDH9A1, MDH1	7.89e-08
IPR008271:Serine/threonine-protein kinase, active site	4.66e-09	ACVRL1, PASK, PINK1, TTK, RPS6KB2, PRKG1, DMPK, MAP3K7, ACVR1B, MAP3K5, MAP3K4, WNK4, MASTL, PAK1, CDK16, SIK1, MAP2K7, AKT2, PRKCA, CDK1, ROCK1, CSNK1G2, MYLK3, PIM1, CDK9, PKN1, MYLK2, PRKCH, PIM3, MARK4, DAPK3, PRKCD, CDK2, DAPK1, PRKCB, PRKD1, ACVR2A, PRKD2, MAPK1, ACVR2B, EIF2AK1, RIPK1, MAPK3, RIPK3, MAP3K10, NEK8, ERN1, RIPK2, MAPK9, MAPK8, CSNK1G3, MAP3K14, LRRK2, EIF2AK4, MAP3K12, MAP3K1…	8.55e-08
SM00220:S_TKc	6.81e-09	RNASEL, TBK1, PASK, PINK1, TTK, RPS6KB2, PRKG1, DMPK, MAP3K7, ACVR1B, MAP3K5, MAP3K4, WNK4, MASTL, PAK1, CDK16, SIK1, MAP2K7, AKT2, PRKCA, CDK1, ROCK1, CSNK1G2, MYLK3, PIM1, CDK9, PKN1, MYLK2, PRKCH, PIM3, MARK4, PRKCD, STK4, DAPK3, CDK2, PRKCB, DAPK1, PRKD1, ACVR2A, PRKD2, MAPK1, MAP4K5, EIF2AK1, RIPK1, MAPK3, RIPK3, MAP3K10, PDGFRA, NEK8, ERN1, RIPK2, MAPK9, MAPK8, CSNK1G3, MAP3K14, LRRK2, EIF2…	9.98e-08
Cell division	7e-09	MAD1L1, DYNC1LI1, LZTS2, MAEA, MAU2, CDC16, TTC28, RPS3, CDC42, KIF2C, RAD21, SEH1L, INCENP, KLHL9, CDCA2, VPS4B, NUP37, MASTL, ACTR8, TPR, USP16, ASPM, CIB1, KIF2A, CDK1, ARHGEF2, KIF11, ANAPC5, ANAPC4, UBE2I, PAPD5, LIG4, MARK4, NCAPD3, CDK2, CCND1, RCC2, SYCP3, CCND3, CCND2, NSL1, ANAPC7, WASL, MAD2L2, UBE2S, SPAST, HAUS3, ASUN, GNAI1, USP9X, ARF6, ANAPC10, CDC73, CDC34, ANAPC11, SYCP2, CDC37,…	1.04e-07
hsa05142:Chagas disease (American trypanosomiasis)	8.5e-09	GNA15, TLR2, TGFB3, TLR4, TLR6, IL10, TGFB1, TGFB2, FOS, MYD88, CASP8, SERPINE1, TICAM1, IFNG, IL1B, PIK3CA, NOS2, FAS, PLCB1, AKT2, PIK3CG, PPP2R1A, CD3E, RELA, PIK3CD, FADD, MAPK1, GNAQ, JUN, MAPK3, IL12A, MAPK9, MAPK8, GNAS, IL12B, TNF, CCL2, C3, GNAI1, NFKBIA, TNFRSF1A, ACE, PPP2CA, PPP2CB, PIK3R1, IL6, TGFBR1, MAP2K4, TGFBR2, SMAD3, SMAD2, MAPK14	1.13e-07
IPR011029:Death-like domain	8.16e-09	TNFRSF21, DEDD, NFKB2, PEA15, TNFRSF1A, NOD2, MYD88, NOD1, MEFV, ANK2, ANK3, CASP8, PYCARD, FAS, CASP1, CASP2, IRAK2, BCL10, CARD8, CARD9, MALT1, FADD, IFI16, BIRC3, NLRP3, AIM2, NLRP1, DAPK1, CASP10, CARD11, CARD14, TNFRSF10B, RIPK1, RIPK2, NGFR, THOC1	1.5e-07
Protein biosynthesis	1.58e-08	TUFM, NARS, FARS2, EIF5A, WARS2, IARS2, KARS, QRSL1, WARS, GFM2, EIF3B, EIF3G, NARS2, GFM1, HARS2, AGO1, SEPSECS, LARS, TCEA1, SUPT5H, EIF2B3, EIF2B4, EIF2B5, AIMP1, DARS, SARS, EPRS, EEF2, DARS2, EIF2B1, EARS2, EIF4G3, EIF4E, EIF2AK1, TSFM, EIF5AL1, EIF4H, RARS, GSPT2, HARS, TCEB2, YARS2, EEF1D, MTFMT, EIF5A2, GATC	2.34e-07
DNA-binding region:Basic motif	1.33e-08	JDP2, FOSL2, MITF, FOS, HEY1, HEY2, MYC, FOSL1, TWIST2, TWIST1, MLXIPL, AHR, JUNB, HES1, NCOA2, HIF1A, JUN, NFE2L2, TFAP4, ARNT, TAL1, TCF21, HAND1, XBP1, LYL1, HAND2, TFEC, JUND, BHLHE40, TCF4, TCF3, MAF, SREBF1, CEBPA, MAFF, NFE2, CEBPB, EPAS1, CREB1, NEUROG3, USF1, USF2, ATF5, ATF4, HEYL, NEUROD1, MAFA, MESP1, PDCD6	2.59e-07
DNA-binding region:Basic motif	1.33e-08	JDP2, FOSL2, MITF, FOS, HEY1, HEY2, MYC, FOSL1, TWIST2, TWIST1, MLXIPL, AHR, JUNB, HES1, NCOA2, HIF1A, JUN, NFE2L2, TFAP4, ARNT, TAL1, TCF21, HAND1, XBP1, LYL1, HAND2, TFEC, JUND, BHLHE40, TCF4, TCF3, MAF, SREBF1, CEBPA, MAFF, NFE2, CEBPB, EPAS1, CREB1, NEUROG3, USF1, USF2, ATF5, ATF4, HEYL, NEUROD1, MAFA, MESP1, PDCD6	2.59e-07
region of interest:Ligand-binding	1.39e-08	PPARA, AR, PPARD, THRA, RARG, RXRB, PPARG, NR4A2, NR4A1, RORC, RORB, NR4A3, NR1H2, TFRC, RARA, MR1, RARB, NR1H3	2.72e-07
GO:0005887~integral component of plasma membrane	1.95e-08	LPAR1, SLC52A2, ADORA1, SLC26A11, AGTR1, HTR1B, AGTR2, APP, GRIN2C, FAS, RAPGEF2, ADAM8, PTPRJ, SLC12A6, CRTAM, PTPRM, CD3E, TRPA1, GRIN2A, PTPRS, CD40, PTPRO, PLAUR, CLEC4M, SSTR2, CD36, ATP2C1, SSTR1, CD34, HAS1, CCR4, CX3CR1, CCR2, BACE1, PDGFRA, ROR2, HAS2, HAS3, MST1R, KCNMB4, PALM, IL1R1, CLCN2, HLA-DRB1, ENPP2, PTH1R, HFE, CACNB2, EPHB3, KCNJ2, EPHB1, EPHB2, SLC11A2, ALCAM, FCER1G, FCER1A,…	3.1e-07
GO:0004879~RNA polymerase II transcription factor activity, ligand-activated sequence-specific DNA binding	2.47e-08	PPARA, AR, PPARD, ESRRA, RXRB, PPARG, NR4A2, NR4A1, RORC, RORB, NR4A3, ESR2, AHR, STAT3, NR1H2, NR1I3, NR1D1, NR1D2, NR2F2, NR1H3, NR2F1	4.3e-07
Disulfide bond	2.92e-08	PEAR1, PTGS2, LTBP3, CRHBP, B2M, AGTR1, APP, AGTR2, HTR1B, ISG15, CTGF, FAS, ADAM8, RAB27A, ADAM9, CRTAM, WNT10B, PTPRM, SCN2B, NODAL, GRIN2A, PTPRS, COLEC12, PIK3IP1, PDCD1LG2, PLAUR, RETN, SSTR2, ADAMTS9, EIF2AK1, SSTR1, BACE1, ABAT, ROR2, MST1R, IL1R1, SCN1B, HLA-DRB1, PTH1R, HFE, ACP5, PPT1, ALCAM, IL23A, INS, KLKB1, RAC1, HLA-DOB, TGFBR1, IL1RN, TGFBR2, ACPP, GAS6, MLYCD, CD300A, AVPR1A, TGF…	4.32e-07
GO:0006406~mRNA export from nucleus	2.26e-08	SRSF1, ENY2, NXT1, NCBP1, NUP160, SRSF10, EIF5A, POM121, DHX38, SEH1L, CDC40, U2AF1, NUP37, GLE1, NUP54, TPR, NUP133, UPF1, SMG6, MAGOH, ALYREF, SMG7, NXF5, RNPS1, NUP155, SLBP, SRSF2, HHEX, EIF4A3, SRSF4, EIF4E, SRSF9, SLU7, THOC7, THOC5, CPSF3, CPSF2, ALKBH5, THOC1	4.54e-07
GO:0006406~mRNA export from nucleus	2.26e-08	SRSF1, ENY2, NXT1, NCBP1, NUP160, SRSF10, EIF5A, POM121, DHX38, SEH1L, CDC40, U2AF1, NUP37, GLE1, NUP54, TPR, NUP133, UPF1, SMG6, MAGOH, ALYREF, SMG7, NXF5, RNPS1, NUP155, SLBP, SRSF2, HHEX, EIF4A3, SRSF4, EIF4E, SRSF9, SLU7, THOC7, THOC5, CPSF3, CPSF2, ALKBH5, THOC1	4.54e-07
GO:0004674~protein serine/threonine kinase activity	2.75e-08	TBK1, PASK, FAM20C, CASK, RPS6KB2, TTK, PRKG1, TTN, DMPK, MAP3K7, MAP3K5, MAP3K4, WNK4, ILK, PIK3CA, SYK, PIK3CG, ROCK1, CSNK1G2, PIM1, PIM3, STK4, MARK4, MAPK1, MAP4K5, MAPK3, NEK8, RIPK3, RIPK2, TESK2, MAPK8, CSNK1G3, LRRK2, EIF2AK4, STK11, MAP4K2, MAP4K1, CHEK1, MAPKAPK2, VRK1, TAOK2, TGFBR1, TAOK3, PLK4, PLK3, MTOR, ACVRL1, PINK1, ACVR1B, OSR1, PAK1, MASTL, SIK1, CDK16, AKT2, PRKCA, IRAK2, CD…	4.8e-07
GO:0006412~translation	2.56e-08	RPL19, CPEB2, RPL14, CPEB3, CPEB4, RPLP2, RPS6KB2, CPEB1, RPS3, WARS, SLC25A24, RPLP1, SLC25A3, FAU, RPL10, RPL11, RPL12, TNIP1, EGFR, RPL35A, DARS, SOX11, SARS, SLC25A6, GTF2H3, RPS16, RPL41, RPS14, RPS15, HARS, RPS12, RPS13, DHPS, RPS10, RPS11, YARS2, UBA52, NACA, RPL35, RPL27A, RPL36, RPL37, RPL38, RPS25, RPS29, RPL32, RPL31, RPL34, HARS2, RPL8, SEPSECS, RPS20, RPL10A, RPL4, RPS21, RPS23, RPS2…	5.12e-07
GO:0086091~regulation of heart rate by cardiac conduction	2.56e-08	CACNA2D1, CAV1, SCN1B, SCN2B, CACNB2, KCNJ2, JUP, ANK2, PKP2, KCNE1, CACNA1G, CAMK2D, KCNE2, DSP, KCNH2, CACNA1C, CACNA1D, KCNQ1, SCN5A	5.13e-07
domain:Leucine-zipper	2.84e-08	XRCC5, JDP2, FOSL2, E2F5, MITF, PRKDC, MBIP, FOS, TSC22D3, XBP1, JUND, POU2F2, TCF4, FOSL1, MYC, TCF3, API5, CEBPA, SREBF1, MAF, MAFF, CEBPB, NFE2, CREB1, RELB, MLXIPL, USF1, JUNB, FOXP1, USF2, DDIT3, FOXP2, ATF5, ATF4, JUN, BIK, MAFA, NFE2L2	5.53e-07
Membrane	4.15e-08	LDHC, SCN3A, AIF1, VPS52, SLC52A2, BTK, MAP3K7, AGTR1, AGTR2, APP, GRIN2C, PGAM5, ILK, VPS4B, RAB27A, PIK3CG, CRTAM, CYP1A1, SCN2B, UGCG, GRIN2A, LPCAT2, PIK3IP1, JUP, SSTR2, SSTR1, SIPA1L1, BACE1, ROR2, RYR2, HSD11B2, PMP22, SLC30A10, SCN1B, CACNB2, ARF6, ARFGEF1, ALCAM, RAC3, RAC1, ZAP70, HLA-DOB, SGIP1, TAOK2, ACER2, TAOK3, GAS1, ACACB, CYP17A1, RGS1, ARF1, SLC20A1, KCNAB1, SLC20A2, SPI1, ATP1…	6.15e-07
GO:0043401~steroid hormone mediated signaling pathway	4.94e-08	PPARA, PPARD, THRA, PPARG, RORC, RORB, NR2C2, PGR, NR1H2, NR1D1, NR1D2, RARA, RARB, NR2F2, NR1H3, NR2F1, BMP4, ESRRA, RARG, RXRB, NR4A2, ESRRG, NR4A1, LEF1, NR4A3, GPER1, NR1I3	9.91e-07
hsa03050:Proteasome	7.64e-08	PSMB10, PSMA7, PSMB5, PSMB4, PSMB7, PSMB6, PSMD1, IFNG, PSMD2, PSMD3, PSMD4, PSMD6, PSMD7, PSMB8, PSMB9, PSMA2, PSMC6, PSMD14, PSMC5, PSMD13, PSMC4, PSME1, PSMD12, PSMC3, PSME2, PSMA4, PSMC2, PSME4	1.02e-06
hsa03050:Proteasome	7.64e-08	PSMB10, PSMA7, PSMB5, PSMB4, PSMB7, PSMB6, PSMD1, IFNG, PSMD2, PSMD3, PSMD4, PSMD6, PSMD7, PSMB8, PSMB9, PSMA2, PSMC6, PSMD14, PSMC5, PSMD13, PSMC4, PSME1, PSMD12, PSMC3, PSME2, PSMA4, PSMC2, PSME4	1.02e-06
GO:0022625~cytosolic large ribosomal subunit	7.71e-08	RPL19, RPL14, RPL27A, RPL35, RPLP2, RPL36, RPL37, RPL38, RPL32, RPL31, RPL34, RPL8, RPLP1, RPL10, RPL11, RPL4, RPL10A, RPL12, RPL35A, RPL27, RPL23A, RPL24, RPL28, RPL23, RPL41, RPL18A, RPL13A, RPL37A, UBA52	1.22e-06
GO:0005840~ribosome	1.18e-07	RPL19, RPL14, SNCA, RPLP2, CANX, RPS3, RPLP1, RPL10, FAU, RPL11, RPL35A, RXRB, SF1, RPS16, RPL41, RPS14, NCK1, RPS15, RPS13, RPS10, RPS11, UBA52, MRPL44, RPL35, RPL27A, RPL36, RPL37, RPL38, RPS25, RPL32, RPS29, RPL31, RPL34, RPL8, RPL10A, RPL4, RPS20, RPS21, RPS23, RPS24, RPS9, RPL27, RPL23A, RPL24, RPS8, RPL28, RPL23, RPL18A, RPS6KA2, RPL13A, RPL37A	1.88e-06
GO:0010862~positive regulation of pathway-restricted SMAD protein phosphorylation	9.42e-08	BMP4, BMP2, ACVRL1, TGFBR1, NODAL, GDF5, SMAD4, CSNK2B, TGFB3, HFE, TTK, INHA, TGFB1, TGFB2, INHBB, ACVR1B, ACVR2A, INHBA, DAB2, ENG, BMP5, ACVR1, BMPR1A, BMP6	1.89e-06
GO:0003707~steroid hormone receptor activity	1.39e-07	PPARA, PPARD, THRA, PPARG, RORC, RORB, NR2C2, PGR, NR1H2, NR1D1, NR1D2, RARA, RARB, NR2F2, NR2F1, NR1H3, AR, ESRRA, RARG, RXRB, NR4A2, ESRRG, NR4A1, NR4A3, ESR2, NR1I3	2.42e-06
GO:0030522~intracellular receptor signaling pathway	1.57e-07	PPARA, AR, PPARD, ESRRA, THRA, FLT1, NR4A2, NR4A1, RORC, RORB, NR4A3, STAT3, AHR, ARNT, NOTCH2, NCOA2, NR1D1, NR1D2, NR2F2, NR1H3, NR2F1	3.14e-06
GO:0019882~antigen processing and presentation	1.87e-07	RAB3B, HLA-DRB1, RELB, HLA-A, HFE, HLA-C, FCGRT, HLA-B, CTSS, HLA-E, HLA-G, PSMB8, CLEC4M, CTSL, AZGP1, RAB35, RAB34, IFNG, MR1, RAB6A, RAB10, CTSH, RAB27A	3.74e-06
Ribosomal protein	2.59e-07	RPL19, RPL14, RPLP2, RPS3, RPLP1, RPL10, FAU, RPL11, RPL12, RPL35A, RXRB, RPS16, RPL41, RPS14, RPS15, RPS12, RPS13, RPS10, RPS11, UBA52, MRPL44, RPL35, RPL27A, RPL36, RPL37, RPL38, RPS25, RPL32, RPS29, RPL31, RPL34, RPL8, RPL10A, RPL4, RPS20, RPS21, RPS23, RPS24, RPS9, RPL27, RPL23A, RPL24, RPS5, RPS8, RPL28, RPL23, RPL18A, RPS6KA2, RPL13A, RPL37A	3.83e-06
GO:0010524~positive regulation of calcium ion transport into cytosol	2.37e-07	P2RX5, BMP4, P2RX4, BAK1, P2RX7, CAV1, P2RX3, ADCYAP1R1, P2RX2, AKAP5, PLA2G1B, ASPH	4.74e-06
binding site:NAD	2.54e-07	LDHC, LDHB, GPD1, ALDH6A1, CTBP1, ME3, LDHAL6B, ALDH5A1, UGDH, ADH6, ADH1A, DECR1, HIBADH, GPD1L, ALDH1A1, ADH4, PHGDH, PIWIL2, DHPS, HSD17B4, GAPDH, MDH2, MDH1	4.96e-06
GO:0005777~peroxisome	3.15e-07	MYO5A, EHHADH, VIM, PEX6, MPV17, PEX5, PRDX5, SZT2, ALDH3A2, FAR1, MFF, FIS1, LONP2, PEX19, PEX1, NUDT7, ABCD2, IDH2, PEX14, PEX13, CAT, HSD17B4, NOS2, PEX12, DNM1L, ACADM, NUDT12, AMACR, EPHX2, TKT, SOD1, PEX11A, MLYCD, SCP2, CROT, SLC25A17	5e-06
GO:0006364~rRNA processing	3.53e-07	RNASEL, RPL19, RPL14, RPLP2, SKIV2L2, RPS3, ISG20, SBDS, RPLP1, FAU, RPL10, RPL11, RPL12, RPL35A, EXOSC8, EMG1, PAPD5, EIF4A3, RPS16, RPL41, RPS14, RPS15, RPS12, RPS13, NOL11, RPS10, RPS11, UBA52, C1D, RPL35, RPL27A, RPL36, RPL37, RPL38, RPS25, CHD7, RPS29, RPL32, RPL31, RPL34, RPL8, WDR12, RPS20, RPL10A, RPL4, RPS21, RPS23, RPS24, TBL3, RPS9, RPL27, RPL23A, RPL24, SIRT1, RPS5, RPS8, RPL28, RPL23…	7.07e-06
SH2 domain	5.63e-07	GRB2, STAT5A, STAT5B, FER, FES, SRC, BTK, STAT6, SH2D1A, ZAP70, INPP5D, CSK, RASA1, PIK3R1, SHC4, SYK, PTPN6, ITK, VAV3, SOCS3, SOCS4, SOCS5, STAT1, STAT3, PTPN11, NCK2, GRB10, PLCG1, FYN, NCK1, LCK, JAK2, JAK3, ABL1	8.34e-06
hsa05016:Huntington's disease	6.61e-07	UQCRC2, ATP5D, ATP5E, UQCRC1, CYC1, PPARG, REST, CLTC, COX5A, UQCRFS1, COX5B, UQCRQ, NDUFS7, NDUFS6, AP2B1, UQCR10, BDNF, UQCR11, SIN3A, CASP8, NDUFS8, PLCB1, ATP5H, TBPL1, NDUFB11, NDUFB10, SLC25A6, COX4I2, NDUFA13, COX4I1, PPARGC1A, DCTN4, POLR2J2, POLR2J3, COX6C, GNAQ, UQCRH, UQCRB, DNAH11, NDUFB4, POLR2F, POLR2E, POLR2L, POLR2K, NDUFB9, DNAH17, COX7B, POLR2I, COX7C, ATP5G2, ATP5G1, NDUFB1, PO…	8.8e-06
GO:0008543~fibroblast growth factor receptor signaling pathway	4.99e-07	FGFR2, NCBP1, FGFR1, FGF5, FGFR4, POLR2F, FGFR3, POLR2E, FGF7, POLR2L, POLR2K, FGF9, GRB2, POLR2I, FGF10, POLR2B, IQGAP1, CEP57, CTGF, TIA1, SPRED1, FGF1, FGF2, RBFOX2, KLB, FGF23, KIF16B, PTPN11, MAPK1, MAPK3, UBB, UBA52	1e-05
DNA damage	9.05e-07	XRCC5, RAD51C, NBN, E2F7, XRCC6, RPS3, FANCM, RAD21, PRMT6, PMS2, ACTR8, CCAR2, POLL, POLI, DTL, FMR1, POLE, GTF2H3, CDK9, RAD9A, LIG4, RAD52, UBE2B, CDK2, RAD50, RAD1, SPDYA, DCLRE1C, USP28, CCND1, EYA1, EYA2, FANCD2, PSME4, MAD2L2, NHEJ1, GADD45A, REV3L, USP7, SMARCAD1, STK11, FOXM1, PRKDC, CHEK1, MAPKAPK2, STUB1, RPA3, RPA1, RPA2, ERCC5, POLM, SPIDR, RHNO1, RNF168, ERCC4, ERCC1, FTO, TAOK3, SM…	1.34037e-05
Respiratory chain	9.28e-07	NDUFA4, UQCRC2, NDUFB4, NDUFB11, NDUFA3, NDUFB10, UQCRC1, NDUFB9, CYC1, NDUFA13, UQCRFS1, UQCRQ, NDUFA1, NDUFB1, NDUFB2, NDUFV3, NDUFS7, NDUFS6, UQCR10, UQCR11, UQCRH, NDUFV1, NDUFS8, UQCRB	1.37422e-05
GO:0002474~antigen processing and presentation of peptide antigen via MHC class I	7.01e-07	SEC23A, SEC24B, HLA-DRB1, HLA-A, HFE, HLA-C, HLA-B, HLA-E, CANX, HLA-G, B2M, AZGP1, ACE, TAP2, TAP1, ERAP2, MR1, SAR1B	1.40421e-05
Peroxisome	1.07e-06	MAVS, EHHADH, PEX6, PEX5, PRDX5, SZT2, FAR1, MFF, FIS1, FNDC5, LONP2, PEX19, PEX1, PEX2, NUDT7, ABCD2, PEX14, PEX13, CAT, HSD17B4, PEX12, ACSL4, DNM1L, NUDT12, AMACR, EPHX2, PEX11A, MLYCD, SCP2, CROT, SLC25A17	1.5837e-05
GO:0016303~1-phosphatidylinositol-3-kinase activity	1.1e-06	FGFR2, PIK3CG, FGF5, FGFR1, FGFR4, IRS2, FGF7, FGFR3, KLB, FGF9, GRB2, PIK3CD, FGF10, FGF23, IRS1, PTPN11, GAB1, PIK3CA, FGF1, FGF2, PIK3R1	1.92458e-05
GO:0016303~1-phosphatidylinositol-3-kinase activity	1.1e-06	FGFR2, PIK3CG, FGF5, FGFR1, FGFR4, IRS2, FGF7, FGFR3, KLB, FGF9, GRB2, PIK3CD, FGF10, FGF23, IRS1, PTPN11, GAB1, PIK3CA, FGF1, FGF2, PIK3R1	1.92458e-05
mRNA transport	1.41e-06	SRSF1, ENY2, XPO1, NCBP1, NUP160, EIF5A, POM121, SEH1L, NUP37, TNKS, GLE1, NUP54, TPR, MCM3AP, NUP133, MYO1C, MAGOH, ALYREF, FMR1, NXF5, NUP155, IWS1, SENP2, EIF4A3, EIF5AL1, KHSRP, THOC7, THOC5, XPO7, EIF5A2, LRPPRC, THOC1, SUPT6H	2.08232e-05
mRNA transport	1.41e-06	SRSF1, ENY2, XPO1, NCBP1, NUP160, EIF5A, POM121, SEH1L, NUP37, TNKS, GLE1, NUP54, TPR, MCM3AP, NUP133, MYO1C, MAGOH, ALYREF, FMR1, NXF5, NUP155, IWS1, SENP2, EIF4A3, EIF5AL1, KHSRP, THOC7, THOC5, XPO7, EIF5A2, LRPPRC, THOC1, SUPT6H	2.08232e-05
GO:0010745~negative regulation of macrophage derived foam cell differentiation	1.23e-06	NR1H2, PPARA, PPARG, NFKBIA, CETP, ABCA1, ITGB3, ADIPOQ, ABCG1, ABCA5, NR1H3	2.46088e-05
GO:0046854~phosphatidylinositol phosphorylation	1.54e-06	FGFR2, FGFR1, FGF5, FGFR4, FGFR3, FGF7, PDGFB, GRB2, PDGFA, FGF9, KITLG, FGF10, KIT, GAB1, PIK3CA, EGF, FGF1, FGF2, PIK3R1, PIK3CG, EGFR, IRS2, KLB, PIK3CD, FGF23, IRS1, TRAT1, PTPN11, CD86, EREG, FYN, LCK, PDGFRA, PDGFRB	3.08657e-05
GO:0004714~transmembrane receptor protein tyrosine kinase activity	2.74e-06	EGFR, FGFR2, RET, FLT1, RYK, AXL, KIT, DDR2, EPHA2, KDR, NTRK3, DDR1, TEK, NTRK2, PDGFRA, ROR2, TIE1, MERTK, CSF1R	4.76982e-05
hsa04620:Toll-like receptor signaling pathway	3.75e-06	TNF, TBK1, TOLLIP, TLR1, TLR2, NFKBIA, TLR3, TLR4, TLR5, TLR6, TLR8, MAP3K7, FOS, MYD88, CASP8, TICAM1, RAC1, TICAM2, PIK3CA, IL1B, MAP2K7, PIK3R1, SPP1, AKT2, PIK3CG, IL6, LY96, RELA, MAP2K4, PIK3CD, FADD, CD40, TAB1, STAT1, IFNAR2, MAPK1, CD86, IRF5, JUN, MAPK14, RIPK1, IRF7, MAPK3, IL12A, MAPK9, MAPK8, IL12B	4.99112e-05
hsa04330:Notch signaling pathway	3.8e-06	MFNG, APH1A, APH1B, JAG2, JAG1, NUMB, MAML3, DTX4, DVL2, CTBP1, KAT2B, DTX1, MAML1, MAML2, DLL1, SNW1, NUMBL, NOTCH3, HES1, NOTCH2, NOTCH1, PSEN1, HDAC1, DLL4, NOTCH4, ADAM17, RBPJ	5.05662e-05
GO:0010881~regulation of cardiac muscle contraction by regulation of the release of sequestered calcium ion	2.72e-06	SLC8A1, ATP1A2, FKBP1B, ANK2, PLN, DMD, CAMK2D, RYR2, GSTO1, ASPH, CACNA1C, CASQ2, HRC	5.4474e-05
GO:0036092~phosphatidylinositol-3-phosphate biosynthetic process	3.32e-06	FGFR2, PIK3CG, FGF5, FGFR1, FGFR4, IRS2, FGF7, FGFR3, KLB, FGF9, GRB2, PIK3CD, FGF10, FGF23, IRS1, PTPN11, GAB1, PIK3CA, INPP4B, FGF1, FGF2, PIK3R1	6.64897e-05
GO:0051301~cell division	3.33e-06	MAD1L1, DYNC1LI1, LZTS2, MAEA, MAU2, BCAR1, CDC16, TTC28, RPS3, CDC42, KIF2C, RAD21, SEH1L, CDCA2, SPG20, NUP37, MASTL, ACTR8, TPR, TUBA1A, USP16, CIB1, KIF2A, KIF14, CDK1, ARHGEF2, KIF11, ANAPC5, ANAPC4, UBE2I, PAPD5, RB1, LIG4, MARK4, NCAPD3, CDK2, CCND1, RCC2, SYCP3, CCND3, CCND2, NSL1, ANAPC7, WASL, MAD2L2, UBE2S, HAUS3, ASUN, GNAI1, USP9X, ARF6, ANAPC10, CDC73, CDC34, ANAPC11, SYCP2, CDC37, …	6.68126e-05
GO:0000209~protein polyubiquitination	3.59e-06	CUL3, MGRN1, TPP2, PSMD1, PSMD2, PSMD3, PSMD4, PSMD5, PSMD6, PSMD7, DTL, SKP2, UBR2, NPEPPS, UBE2B, TNKS2, PSMA2, PSME1, PSME2, PSMA4, PSME4, UBB, UBA52, PSMB10, CDC34, PSMA7, STUB1, PSMB5, PSMB4, FBXW7, PSMB7, PSMB6, BCL2, TNKS, NEDD4L, UBE2D1, RNF14, RNF144B, LRSAM1, FBXO2, PSMB8, PSMB9, PSMC6, PSMD14, PSMD13, PSMC5, PSMD12, PSMC4, PSMC3, PSMC2, FBXO31, HDAC6, UBE2E1	7.19762e-05
Aminoacyl-tRNA synthetase	4.9e-06	NARS, DARS, FARS2, SARS, EPRS, WARS2, IARS2, DARS2, KARS, EARS2, WARS, NARS2, RARS, HARS2, LARS, HARS, YARS2	7.25833e-05
IPR000980:SH2 domain	4.21e-06	GRB2, STAT5A, STAT5B, FER, FES, SRC, BTK, STAT6, SH2D1A, ZAP70, INPP5D, CSK, RASA1, PIK3R1, SHC4, SYK, PTPN6, ITK, VAV3, SOCS3, SOCS4, SOCS5, STAT1, STAT3, PTPN11, NCK2, GRB10, PLCG1, FYN, NCK1, LCK, JAK2, JAK3, ABL1, SUPT6H	7.70863e-05
GO:0004029~aldehyde dehydrogenase (NAD) activity	4.94e-06	ALDH1A1, ALDH1A2, ALDH6A1, ALDH7A1, ALDH1L1, ALDH5A1, ALDH1B1, ALDH1A3, ALDH2, ALDH1L2, ALDH3A2, ALDH9A1	8.61112e-05
GO:0051439~regulation of ubiquitin-protein ligase activity involved in mitotic cell cycle	5.92e-06	CDK1, ANAPC5, ANAPC4, CDC23, ANAPC10, CDC20, CDC16, ANAPC11, CDC26, CDK2, CCNB1, ANAPC7, UBE2D1, UBE2E1	0.000118656
GO:0003700~transcription factor activity, sequence-specific DNA binding	7.71e-06	MEF2C, MEF2A, STAT5A, STAT5B, ZNF639, RORC, RORB, REST, CITED1, CITED2, CTNNB1, PGR, SIN3A, NKX6-2, FOXF2, RARA, RARG, RXRB, STRN3, MECP2, MECOM, PROX1, HES1, JUN, TGIF2, PRDM1, SUPT6H, NR1H2, TAL1, TCF4, TCF3, NR1H3, ESRRA, IKZF3, IKZF1, SMAD6, SMAD5, ESRRG, SMAD4, SMAD3, SMAD2, ZSCAN4, USF2, NOTCH1, NR1I3, RNF4, ETS1, TRPS1, KLF2, RBPJ, ZFHX3, RERE, PPARA, PPARD, TBX20, PPARG, MITF, SPI1, TP63,…	0.000134362
GO:0042612~MHC class I protein complex	8.68e-06	AZGP1, HLA-DRB1, HLA-A, HFE, HLA-C, MR1, HLA-B, HLA-E, HLA-G, B2M	0.000137663
IPR015590:Aldehyde dehydrogenase domain	7.75e-06	ALDH1A1, ALDH1A2, ALDH6A1, ALDH7A1, ALDH1L1, ALDH5A1, ALDH1B1, ALDH1A3, ALDH2, ALDH1L2, ALDH3A2, ALDH9A1	0.000141995
IPR016161:Aldehyde/histidinol dehydrogenase	7.75e-06	ALDH1A1, ALDH1A2, ALDH6A1, ALDH7A1, ALDH1L1, ALDH5A1, ALDH1B1, ALDH1A3, ALDH2, ALDH1L2, ALDH3A2, ALDH9A1	0.000141995
IPR016162:Aldehyde dehydrogenase, N-terminal	7.75e-06	ALDH1A1, ALDH1A2, ALDH6A1, ALDH7A1, ALDH1L1, ALDH5A1, ALDH1B1, ALDH1A3, ALDH2, ALDH1L2, ALDH3A2, ALDH9A1	0.000141995
IPR016163:Aldehyde dehydrogenase, C-terminal	7.75e-06	ALDH1A1, ALDH1A2, ALDH6A1, ALDH7A1, ALDH1L1, ALDH5A1, ALDH1B1, ALDH1A3, ALDH2, ALDH1L2, ALDH3A2, ALDH9A1	0.000141995
IPR016160:Aldehyde dehydrogenase, conserved site	7.93e-06	ALDH1A1, ALDH1A2, ALDH6A1, ALDH1L1, ALDH5A1, ALDH1B1, ALDH1A3, ALDH2, ALDH1L2, ALDH3A2, ALDH9A1	0.000145261
Ribonucleoprotein	1.19e-05	RPL19, RPL14, SNRPD3, RPLP2, CPEB1, SRP19, RPS3, RPLP1, FAU, RPL10, RPL11, RPL12, PRPF31, RPL35A, RXRB, FMR1, RPS16, RPL41, RPS14, RPS15, RPS12, RPS13, RPS10, RPS11, CPSF3, SNRPF, UBA52, SRP9, MRPL44, RPL35, RPL27A, RPL36, RPL37, RPL38, RPS25, RPS29, RPL32, RPL31, RPL34, RPL8, AGO1, RPS20, AGO4, RPL10A, RPL4, RPS21, RPS23, RPS24, SRA1, RPS9, RPL27, RPL23A, RPL24, RBMX, RPS5, RPS8, RPL28, SLBP, RP…	0.000175802
GO:0015485~cholesterol binding	1.04e-05	SOAT1, CAV1, TSPO, STAR, OSBPL8, ABCA1, ABCG1, SCAP, STARD3, SYP, APOA4, APOA2, APOA1, APOD, APOE, PTCH1, CETP, SCP2, NR1H3	0.000181611
GO:0086005~ventricular cardiac muscle cell action potential	9.59e-06	GPD1L, CAV3, ANK2, PKP2, KCNE1, KCNE2, RYR2, NEDD4L, KCNH2, KCNQ1, SCN5A	0.000192188
SM00252:SH2	1.33e-05	GRB2, STAT5A, STAT5B, FER, FES, SRC, BTK, STAT6, SH2D1A, ZAP70, INPP5D, CSK, RASA1, PIK3R1, SHC4, SYK, PTPN6, ITK, VAV3, SOCS3, SOCS4, SOCS5, PTPN11, NCK2, GRB10, PLCG1, FYN, NCK1, LCK, JAK2, JAK3, ABL1, SUPT6H	0.000195343
GO:0003184~pulmonary valve morphogenesis	9.76e-06	BMP4, NOTCH2, NOTCH1, HEY1, SMAD6, HEYL, HEY2, JAG1, TGFB2	0.000195549
GO:0007159~leukocyte cell-cell adhesion	9.92e-06	ICAM1, SELP, ITGAL, ROCK1, ITGB2, ITGA4, ITGB1, CLEC4M, VCAM1, APOA4, CALCA, ITGA5, TSTA3, TNIP1, SYK	0.000198831
GO:0008203~cholesterol metabolic process	1.1e-05	PPARD, STAR, APOC1, ABCA1, STARD3, APOA4, APP, APOA2, APOB, APOA1, INSIG2, APOE, INSIG1, CETP, CAT, SREBF1, CEBPA, SOAT1, TNFSF4, CUBN, LDLRAP1, ABCG1, SCAP, APOL1, CLN8, LRP5	0.000221149
GO:0017147~Wnt-protein binding	1.35e-05	RYK, FZD1, FZD3, FZD2, APCDD1, FZD4, PTPRO, FZD7, FZD6, SMO, SFRP2, SFRP4, LRP6, ROR2, EGF, LRP5	0.000235022
Calmodulin-binding	1.77e-05	IQCB1, MYO5A, CAMK2G, MYO7A, CASK, ITPKB, TTN, IQGAP1, PDE1B, PPP3CB, CAMK2D, TRPV4, CAMK2B, PPP3CA, NOS2, KCNQ1, SCN5A, ASPM, SLC8A1, NOS1, MYO6, MYO1C, STRN3, SPHK1, MYLK2, MYH7, MYH9, DAPK1, KCNN4, CTH, MAP2, AKAP5, RYR2, MYH14, MYLK, SLC9A1, ADD1, MYH10, FBXL2	0.000261478
domain:EGF-like 6	1.36e-05	PEAR1, TNXB, CUBN, TNC, FBN1, NID1, DLL1, DLK1, SCARF1, SLIT2, NOTCH2, NOTCH1, LRP1, DLL4, NOTCH4, RELN, FBN2, EGF	0.000264487
GO:0042752~regulation of circadian rhythm	1.38e-05	PPARA, UBE3A, CREB1, PPARG, DRD4, PML, PRKDC, RORB, PROX1, PPARGC1A, CRY2, NR1D1, CSNK1E, NR1D2, MAPK9, MAPK8, PRKAA1, PRKAA2, CCAR2, NR1H3, OPN4	0.000275672
domain:EGF-like 3	1.49e-05	PEAR1, TNXB, LTBP3, TNC, FBN1, JAG2, DLL1, JAG1, DLK1, ASTN2, SCARF1, NOTCH3, NOTCH2, NOTCH1, LRP1, DLL4, NOTCH4, TEK, LRP6, RELN, FBN2, TIE1, THBS1, EGF, LRP5	0.000290418
SM00208:TNFR	2.37e-05	TNFRSF21, LTBR, TNFRSF14, CD40, TNFRSF4, TNFRSF1A, TNFRSF9, TNFRSF1B, TNFRSF10B, TNFRSF11A, FAS, NGFR, CD27	0.000347139
GO:0086064~cell communication by electrical coupling involved in cardiac conduction	1.75e-05	SLC8A1, ATP1B2, PKP2, ATP1A3, GJA1, RYR2, ATP1A1, ATP1A2, CACNA1C, FKBP1B	0.000351141
GO:0042813~Wnt-activated receptor activity	2.14e-05	SMO, SFRP2, RYK, SFRP4, LRP6, FZD1, FZD3, FZD2, EGF, FZD4, FZD7, LRP5, FZD6	0.000372253
GO:0033198~response to ATP	2.23e-05	SLC8A1, SPHK1, PTEN, P2RX5, P2RX4, P2RX7, P2RX6, P2RX1, P2RX3, P2RX2, IL1B, ASPH, CASP1	0.00044597
GO:0006123~mitochondrial electron transport, cytochrome c to oxygen	2.33e-05	NDUFA4, COX8C, COX7B, COX8A, COX7C, COX6B1, COX4I2, COX4I1, COX5A, COX5B, COX6C, COX15	0.00046715
GO:0006405~RNA export from nucleus	2.83e-05	SRSF1, NXT1, NCBP1, MAGOH, ALYREF, RNPS1, NUP155, SRSF2, EIF4A3, SRSF4, POM121, EIF4E, DHX38, SRSF9, CDC40, U2AF1, THOC7, SLU7, RANBP1, THOC5, TPR, THOC1	0.000568109
repeat:TNFR-Cys 1	3.12e-05	TNFRSF21, LTBR, TNFRSF14, CD40, TNFRSF4, TNFRSF1A, TNFRSF9, TNFRSF1B, TNFRSF10B, TNFRSF11A, FAS, NGFR, CD27	0.000608052
repeat:TNFR-Cys 2	3.12e-05	TNFRSF21, LTBR, TNFRSF14, CD40, TNFRSF4, TNFRSF1A, TNFRSF9, TNFRSF1B, TNFRSF10B, TNFRSF11A, FAS, NGFR, CD27	0.000608052
GO:0000185~activation of MAPKKK activity	3.1e-05	DAB2IP, MAP4K5, TNF, GADD45G, MAP4K2, MAP4K1, GADD45B, TAB1, GADD45A	0.000620325
GO:0086012~membrane depolarization during cardiac muscle cell action potential	3.1e-05	CACNA2D1, SLC8A1, SCN1B, SCN2B, ATP1A2, KCNJ2, CACNA1C, CACNA1D, SCN5A	0.000620325
IPR001039:MHC class I, alpha chain, alpha1/alpha2	3.49e-05	AZGP1, HLA-DRB1, HLA-A, HFE, HLA-C, MR1, HLA-B, HLA-E, HLA-G	0.000639766
domain:Helix-loop-helix motif	3.29e-05	TFAP4, MITF, ARNT, TAL1, TCF21, HEY1, HAND1, HAND2, LYL1, TFEC, HEY2, BHLHE40, TCF4, MYC, TCF3, TWIST2, TWIST1, SREBF1, EPAS1, MLXIPL, NEUROG3, USF1, AHR, USF2, HES1, HIF1A, NCOA2, ID1, HEYL, NEUROD1, MESP1, PDCD6	0.000641025
GO:0038083~peptidyl-tyrosine autophosphorylation	3.23e-05	ITK, FER, FES, SRC, KDR, BTK, DDR1, PTK2, FYN, PTK2B, MAPK3, LCK, ZAP70, JAK2, JAK3, CSK, ABL1, SYK	0.000648027
IPR001368:TNFR/NGFR cysteine-rich region	3.7e-05	TNFRSF21, LTBR, TNFRSF14, CD40, TNFRSF4, TNFRSF1A, TNFRSF9, TNFRSF1B, TNFRSF10B, TNFRSF11A, FAS, NGFR, CD27	0.000677817
GO:0008540~proteasome regulatory particle, base subcomplex	4.32e-05	PSMC6, PSMC5, PSMC4, PSMC3, PSMC2, PSMD1, PSMD2, PSMD4, PSMD5	0.000686059
IPR027309:P2X purinoreceptor extracellular domain	3.94e-05	P2RX5, P2RX4, P2RX7, P2RX6, P2RX1, P2RX3, P2RX2	0.000722351
hsa04012:ErbB signaling pathway	5.59e-05	GRB2, STAT5A, CAMK2G, STAT5B, RPS6KB2, SRC, PTK2, GAB1, CAMK2D, PIK3CA, CAMK2B, PAK1, EGF, MYC, MAP2K7, PIK3R1, SHC4, AKT2, PRKCA, PIK3CG, EGFR, MAP2K4, PIK3CD, PRKCB, NCK2, MAPK1, CDKN1A, CDKN1B, PLCG1, EREG, JUN, NCK1, GSK3B, MAPK3, MAPK9, MAPK8, MTOR, ABL1	0.000744816
Nuclear pore complex	5.14e-05	ENY2, NUP133, MCM3AP, MYO1C, NUP160, EIF5A, NUP155, SENP2, POM121, SEH1L, EIF5AL1, NUP37, TNKS, NUP54, GLE1, TPR, XPO7, EIF5A2	0.000760346
GO:0010875~positive regulation of cholesterol efflux	4.24e-05	NR1H2, LRP1, APOE, NFKBIA, PTCH1, ABCA1, ADIPOQ, SIRT1, ABCG1, NR1H3	0.000849318
GO:0004675~transmembrane receptor protein serine/threonine kinase activity	5.02e-05	ACVR1B, ACVR2A, ACVR2B, ACVRL1, TGFBR1, TGFBR2, ACVR1, BMPR1A	0.000874967
region of interest:Alpha-3	4.63e-05	HLA-A, HFE, HLA-C, FCGRT, MR1, HLA-B, HLA-E, HLA-G	0.000902251
Cell junction	6.3e-05	DLC1, OCLN, GRIK1, GRIK2, GRIK3, SNCA, GRIK5, AMOTL1, CTNNB1, IL31RA, SYP, MFF, ANK2, GRIN2C, ANK3, WNK4, ILK, CHRNA7, RAPGEF2, DISC1, PTPRJ, TMEM204, MAGI2, ACTN4, FMR1, GRIN2A, DLL1, PTPRN, CTNNA1, PLAUR, JUP, SIPA1L1, DSP, LRRK2, DST, ACHE, DAG1, ITGB3, ITGB1, ADA, PXN, NPHP4, PTK2, GAD2, DMD, TEK, HEG1, SLC30A3, NPHP1, GABRA4, TGFBR1, GRIN1, RPGRIP1L, HOMER1, HOMER2, EPHA2, KDR, EPHA4, SARM1,…	0.000932134
domain:Death	4.95e-05	IRAK2, TNFRSF21, FADD, MALT1, NFKB2, DAPK1, TNFRSF1A, MYD88, TNFRSF10B, ANK2, ANK3, RIPK1, NGFR, FAS, THOC1	0.000964289
GO:0003208~cardiac ventricle morphogenesis	5.15e-05	NOTCH1, HIF1A, HEY1, DLL4, HEYL, HEY2, GATA4, ENG	0.00103281
GO:0061314~Notch signaling involved in heart development	5.15e-05	NOTCH2, NOTCH1, HEY1, DLL4, HEY2, JAG1, RBPJ, SNAI1	0.00103281
GO:0061314~Notch signaling involved in heart development	5.15e-05	NOTCH2, NOTCH1, HEY1, DLL4, HEY2, JAG1, RBPJ, SNAI1	0.00103281
GO:0005031~tumor necrosis factor-activated receptor activity	6.63e-05	TNFRSF21, LTBR, TNFRSF14, CD40, TNFRSF4, TNFRSF1A, TNFRSF9, TNFRSF1B, TNFRSF10B, TNFRSF11A, FAS, NGFR, CD27	0.00115583
Atrial fibrillation	8.71e-05	ABCC9, SCN1B, SCN2B, TBX5, KCNE2, NUP155, KCNJ2, KCNQ1, SCN5A	0.00128949
GO:0001836~release of cytochrome c from mitochondria	6.9e-05	CCK, DNM1L, PMAIP1, SOD2, BAK1, MFF, FIS1, BBC3, JUN, BAX, BCL2, MAPK9, IFI6	0.00138284
GO:0035235~ionotropic glutamate receptor signaling pathway	6.9e-05	CDK5R1, GRIK1, GRIK2, GRIK3, CPEB4, GRIN1, ATP1A3, GRIN2A, GRIK5, APP, GRIA2, PTK2B, GRIN2C	0.00138284
repeat:TNFR-Cys 3	7.27e-05	TNFRSF21, TNFRSF9, TNFRSF1A, TNFRSF1B, TNFRSF11A, TNFRSF10B, LTBR, TNFRSF14, NGFR, FAS, CD40, CD27	0.00141513
GO:0001755~neural crest cell migration	7.16e-05	RET, PHACTR4, KITLG, LEF1, GDNF, SOX8, SEMA5A, SMO, EDNRB, HIF1A, SEMA6D, SEMA4F, SEMA3F, SEMA7A, GBX2, SEMA3C, SEMA3A, HTR2B, ACVR1	0.00143399
GO:0048511~rhythmic process	7.25e-05	CDK5R1, KAT2B, CRTC1, GRIN1, PPARG, DRD4, NLGN1, PRKDC, RORB, NFKB2, SIN3A, SP1, NR1D2, MAPK9, MAPK8, PRKAA1, PRKAA2, SIK1, CCAR2, TWIST1, OPN4	0.0014529
GO:0031124~mRNA 3'-end processing	7.28e-05	SRSF1, NCBP1, CSTF2, MAGOH, ALYREF, RNPS1, SRSF2, EIF4A3, SRSF4, DHX38, SRSF9, CDC40, NUDT21, U2AF1, THOC7, SLU7, THOC5, CPSF3, CPSF2, THOC1	0.00145918
GO:0016620~oxidoreductase activity, acting on the aldehyde or oxo group of donors, NAD or NADP as acceptor	8.67e-05	ALDH1A1, ALDH1A2, ALDH7A1, ALDH1L1, ALDH5A1, ADH4, ALDH1A3, ALDH2, ALDH1L2, GAPDH, ALDH3A2	0.00151119
GO:0001783~B cell apoptotic process	7.62e-05	TRAF3IP2, TNFRSF21, BCL10, BAK1, BAX, PKN1, BCL2L11	0.00152592
GO:0007221~positive regulation of transcription of Notch receptor target	7.62e-05	NOTCH1, MAML1, NOTCH4, MAML2, MAML3, RBPJ, RBM15	0.00152592
GO:0086002~cardiac muscle cell action potential involved in contraction	8.04e-05	CACNA2D1, SCN1B, SCN2B, PKP2, KCNE1, KCNE2, KCNJ2, CACNA1C, SCN5A	0.00161009
GO:0086002~cardiac muscle cell action potential involved in contraction	8.04e-05	CACNA2D1, SCN1B, SCN2B, PKP2, KCNE1, KCNE2, KCNJ2, CACNA1C, SCN5A	0.00161009
GO:0005680~anaphase-promoting complex	0.000107	ANAPC5, CUL7, ANAPC4, CDC23, CDC20, ANAPC10, CDC16, ANAPC7, ANAPC11, CDC26, MAD2L2, UBE2S	0.00169603
GO:0045638~negative regulation of myeloid cell differentiation	8.98e-05	ZFP36, WDR61, PTK2B, LEO1, NFKBIA, DLL1, CDC73, ITPKB, PAF1, RBM15, CTR9	0.00179827
GO:0048384~retinoic acid receptor signaling pathway	8.98e-05	NR1H2, ALDH1A2, RARG, ACTN4, RXRB, CYP26B1, PML, ESRRG, SNW1, RARA, RARB	0.00179827
GO:0035666~TRIF-dependent toll-like receptor signaling pathway	9.14e-05	TBK1, LY96, IRF7, RIPK1, CASP8, TICAM1, TICAM2, TLR3, TLR4, FADD, UBB, BIRC3, UBE2D1, UBA52	0.00183062
GO:0006122~mitochondrial electron transport, ubiquinol to cytochrome c	9.16e-05	UQCRC2, UQCR10, UQCRC1, UQCR11, UQCRH, CYC1, MECP2, UQCRFS1, UQCRQ, UQCRB	0.00183424
GO:0070208~protein heterotrimerization	9.16e-05	C1QTNF6, C1QTNF1, C1QTNF2, COL1A2, COL6A2, COL6A1, COL1A1, SKIL, NUP54, ADIPOQ	0.00183424
GO:0007067~mitotic nuclear division	9.43e-05	MAD1L1, DYNC1LI1, KIF22, LZTS2, TTC28, CDC16, CLTC, RPS3, KIF2C, RAD21, KLHL9, INCENP, CDCA2, NUP37, MASTL, ACTR8, TPR, USP16, ASPM, CDK1, ARHGEF2, KIF11, ANAPC5, ANAPC4, PAPD5, UBE2I, MARK4, CDK2, EML4, RCC2, NSL1, ANAPC7, WASL, MAD2L2, HAUS3, ASUN, USP9X, ANAPC10, ANAPC11, VRK1, NUMA1, SAC3D1, NCAPG2, PAFAH1B1, TNKS, HELLS, TERF1, SETDB2, CKAP5, SMC5, CDC23, BIRC6, CDC20, PMF1, CDC26, SIRT2, SM…	0.00188881
GO:0022627~cytosolic small ribosomal subunit	0.000123	RPS9, RPS5, RPS8, RPS3, RPS25, RPS16, RPS29, RPS14, RPS15, RPS12, FAU, RPS13, RPS10, RPS11, RPS20, RPS21, RPS23, RPS24	0.00194985
domain:EGF-like 11; calcium-binding	0.000103	NOTCH3, NOTCH2, NOTCH1, LTBP3, NOTCH4, FBN1, JAG2, JAG1, FBN2	0.00199786
repeat:TNFR-Cys 4	0.000103	TNFRSF21, TNFRSF9, TNFRSF1A, TNFRSF1B, TNFRSF11A, LTBR, NGFR, CD40, TNFRSF4	0.00199786
domain:TIR	0.000115	IL1R1, SARM1, MYD88, TICAM1, TLR1, TICAM2, TLR2, TLR3, TLR4, TLR5, TLR6, TLR8	0.00223522
domain:CARD	0.000116	MAVS, BCL10, CARD8, CARD9, BIRC3, NLRP1, CARD11, CARD14, NOD1, PYCARD, RIPK2, CASP1, CASP2	0.00225609
GO:0006369~termination of RNA polymerase II transcription	0.000118	SRSF1, NCBP1, CSTF2, SNRPD3, MAGOH, ALYREF, RNPS1, SLBP, SRSF2, EIF4A3, SRSF4, DHX38, SRSF9, CDC40, NUDT21, U2AF1, THOC7, SLU7, THOC5, SNRPF, CPSF3, CPSF2, THOC1	0.00235924
SM00338:BRLZ	0.000172	MAF, CEBPA, MAFF, JDP2, NFE2, CEBPB, FOSL2, CREB1, JUNB, DDIT3, ATF5, FOS, ATF4, XBP1, JUN, JUND, MAFA, NFE2L2, FOSL1	0.0025158
IPR006195:Aminoacyl-tRNA synthetase, class II	0.000138	DARS, NARS, NARS2, SARS, FARS2, HARS2, HARS, EPRS, DARS2, KARS	0.00252577
IPR006195:Aminoacyl-tRNA synthetase, class II	0.000138	DARS, NARS, NARS2, SARS, FARS2, HARS2, HARS, EPRS, DARS2, KARS	0.00252577
SM00005:DEATH	0.000173	TNFRSF21, FADD, NFKB2, DAPK1, TNFRSF1A, MYD88, TNFRSF10B, ANK2, ANK3, RIPK1, FAS, NGFR, THOC1	0.0025377
IPR001429:P2X purinoreceptor	0.000139	P2RX5, P2RX4, P2RX7, P2RX6, P2RX1, P2RX3, P2RX2	0.00255126
DNA repair	0.000175	XRCC5, RAD51C, NBN, XRCC6, RPS3, FANCM, RAD21, PRMT6, PMS2, ACTR8, POLL, POLI, POLE, GTF2H3, CDK9, LIG4, RAD52, UBE2B, CDK2, RAD50, RAD1, DCLRE1C, USP28, EYA1, EYA2, FANCD2, PSME4, NHEJ1, REV3L, SMARCAD1, USP7, FOXM1, PRKDC, CHEK1, STUB1, RPA3, RPA1, RPA2, ERCC5, POLM, RNF168, SPIDR, ERCC4, ERCC1, FTO, TAOK3, SMC5, WRN, BRCA1, SMC3, RNF8, PSMD14, PARP9, OTUB1, ABL1, PARP1, ALKBH2, ZBTB1, BARD1	0.00258193
GO:0006418~tRNA aminoacylation for protein translation	0.000132	NARS, DARS, AIMP1, FARS2, SARS, EPRS, WARS2, IARS2, DARS2, KARS, WARS, NARS2, RARS, HARS2, HARS, LARS, YARS2	0.00263713
disulfide bond	0.000136	PEAR1, PTGS2, LTBP3, CRHBP, B2M, AGTR1, APP, AGTR2, HTR1B, CTGF, FAS, ADAM8, RAB27A, ADAM9, CRTAM, PTPRM, SCN2B, NODAL, PTPRS, COLEC12, PIK3IP1, PDCD1LG2, PLAUR, RETN, SSTR2, ADAMTS9, SSTR1, BACE1, ROR2, IL1R1, SCN1B, HLA-DRB1, PTH1R, ACP5, HFE, PPT1, ALCAM, INS, KLKB1, HLA-DOB, TGFBR1, IL1RN, TGFBR2, ACPP, GAS6, CD300A, AVPR1A, ST6GALNAC5, ST6GALNAC6, SRPX, IL4R, MAPT, NMUR2, ANGPT1, ANGPT2, LAG…	0.00264509
GO:0006754~ATP biosynthetic process	0.000143	ALDOA, ATP5D, LDHC, ATP5E, ATP5J2, CHCHD10, SLC25A13, PRKAG2, ATP5L, ATP5G2, ATP5G1, ATP5I, ATP5H, TGFB1	0.00285517
GO:0004702~receptor signaling protein serine/threonine kinase activity	0.000171	ACVRL1, TAOK2, TGFBR1, TGFBR2, TAOK3, MAP2K4, MAP4K2, STK4, TGFB2, ACVR1B, ACVR2A, MAP4K5, ACVR2B, MAP3K2, MAP3K1, PAK1, MAP3K14, MAP2K7, ACVR1, BMPR1A	0.00297586
GO:0045899~positive regulation of RNA polymerase II transcriptional preinitiation complex assembly	0.000149	PSMC6, WNT10B, PSMC5, PSMC4, PSMC3, PSMC2, CREB1, CAND1	0.00298382
GO:0005643~nuclear pore	0.000189	ENY2, NXT1, MCM3AP, MAD1L1, NUP133, NUP160, MYO1C, SNUPN, XPO4, EIF5A, NUP155, SENP2, POM121, EIF5AL1, TNKS, KPNA5, GLE1, KPNA4, TPR, XPO7, KPNA3, EIF5A2, KPNA1	0.00299307
Zellweger syndrome	0.000209	PEX1, PEX19, PEX2, PEX6, PEX14, PEX5, PEX13, PEX12	0.00309524
GO:0042832~defense response to protozoan	0.000164	IL6, IL4R, LYST, IFNG, IL12A, BCL3, CLEC7A, IRF4, IL12B, CD40, IL10	0.00327532
GO:0071294~cellular response to zinc ion	0.000164	TSPO, MT1M, MT1A, CREB1, MT2A, HVCN1, PARP1, MT1H, MT1X, MT1G, MT1F	0.00327532
IPR004827:Basic-leucine zipper domain	0.00018	MAF, CEBPA, MAFF, JDP2, NFE2, CEBPB, FOSL2, CREB1, JUNB, DDIT3, ATF5, FOS, ATF4, XBP1, JUN, JUND, MAFA, NFE2L2, FOSL1	0.00328513
IPR009030:Insulin-like growth factor binding protein, N-terminal	0.000188	LTBP3, IGFBP7, JAG2, JAG1, EPHB1, SCARF1, EPHB2, RSPO1, CTGF, HEG1, FBN2, EGF, PCSK5, EGFR, LTBR, CUBN, FBN1, DLL1, NID1, FURIN, GAS6, EPHA2, EPHA3, NOTCH3, EPHA5, NOTCH2, TNFRSF9, NOTCH1, EPHA7, THBD, LRP1, DLL4, FBLN5, NOTCH4, IGFBP3, IGFBP5	0.00343397
Ligand-gated ion channel	0.000233	HCN1, GABRA4, GRIK1, GRIK2, GRIK3, GRIN1, GRIK5, GRIN2A, ITPR1, ITPR2, P2RX5, P2RX4, P2RX7, P2RX6, P2RX1, GRIA2, GRIN2C, P2RX3, P2RX2, RYR2, CHRNA7, CHRNB1, CHRFAM7A	0.00344485
GO:0097296~activation of cysteine-type endopeptidase activity involved in apoptotic signaling pathway	0.000181	TNFSF10, TNFRSF10B, RIPK1, BAX, CASP8, SMAD3, FADD, JAK2, FAS	0.00362128
GO:0007220~Notch receptor processing	0.000181	NOTCH3, APH1A, PSEN1, DLL4, NOTCH4, APH1B, JAG2, ADAM17, DLL1, JAG1	0.00362143
GO:0007220~Notch receptor processing	0.000181	NOTCH3, APH1A, PSEN1, DLL4, NOTCH4, APH1B, JAG2, ADAM17, DLL1, JAG1	0.00362143
GO:0032924~activin receptor signaling pathway	0.000181	INHBB, ACVR1B, ACVR2A, INHBA, ACVR2B, ACVRL1, TGFBR1, SMAD3, SMAD2, ACVR1	0.00362143
GO:1901800~positive regulation of proteasomal protein catabolic process	0.000181	DAB2IP, PSMC6, FBXW7, PSMC5, PSMC4, PSMC3, XBP1, PSMC2, FMR1, KCNE2	0.00362143
GO:0004129~cytochrome-c oxidase activity	0.000208	NDUFA4, COX7A1, COX8C, COX8A, COX7B, COX4I2, COX7C, COX4I1, COX5A, COX5B, COX6C, COX6A2, COX6B1, COX15	0.00362191
domain:EGF-like 12; calcium-binding	0.000195	NOTCH3, NOTCH2, NOTCH1, LRP1, LTBP3, NOTCH4, FBN1, JAG2, FBN2	0.003798
GO:0017134~fibroblast growth factor binding	0.000222	FGFR2, FGFR1, FGFR4, FGFR3, KLB, CEP57, CXCL13, TGFBR3, ITGB3, THBS1, SCN5A, API5	0.00387022
IPR001315:Caspase Recruitment	0.000218	BCL10, CARD8, CARD9, BIRC3, NLRP1, CARD11, CARD14, NOD2, NOD1, PYCARD, RIPK2, CASP1, CASP2	0.00398375
Electron transport	0.000274	UQCRC2, NDUFB4, UQCRC1, NDUFB9, CYC1, UQCRFS1, UQCRQ, NDUFB1, NDUFB2, GLRX2, NDUFS7, NDUFS6, UQCR10, UQCR11, NDUFS8, ETFDH, NDUFA4, NDUFB11, NDUFA3, NDUFB10, FA2H, NDUFA13, NDUFA1, NDUFV3, CYBA, UQCRH, NDUFV1, UQCRB	0.00405518
GO:0060395~SMAD protein signal transduction	0.000212	BMP4, BMP2, MAGI2, NODAL, SMAD5, GDF5, VIM, SMAD4, TGFB3, SMAD3, SMAD2, INHA, TGFB1, CITED1, TGFB2, INHBB, INHBA, FOS, JUN, ROR2, BMP5, BMP6	0.00423251
GO:0031234~extrinsic component of cytoplasmic side of plasma membrane	0.000276	CAV2, ITK, KCNAB1, FER, FES, RACGAP1, IQGAP1, SRC, BTK, PTK2, RGS1, FYN, PTK2B, LCK, ZAP70, JAK2, JAK3, ABL1, CDK16, CSK, ERRFI1, SYK	0.00437016
Long QT syndrome	0.000296	CAV3, ANK2, KCNE1, KCNE2, KCNH2, KCNJ2, CACNA1C, KCNQ1, SCN5A	0.00437577
Long QT syndrome	0.000296	CAV3, ANK2, KCNE1, KCNE2, KCNH2, KCNJ2, CACNA1C, KCNQ1, SCN5A	0.00437577
GO:0001614~purinergic nucleotide receptor activity	0.000259	P2RX5, P2RX4, P2RX7, P2RX6, P2RX1, P2RX3, P2RX2	0.00450951
GO:0004931~extracellular ATP-gated cation channel activity	0.000259	P2RX5, P2RX4, P2RX7, P2RX6, P2RX1, P2RX3, P2RX2	0.00450951
GO:0050700~CARD domain binding	0.000259	MAVS, CARD11, NOD2, CARD14, CARD9, NOD1, RIPK2	0.00450951
GO:0033017~sarcoplasmic reticulum membrane	0.000289	NOS1, CAMK2G, DHRS7C, FKBP1B, DMPK, ITPR2, PLN, CAMK2D, RYR2, CAMK2B, KLHL41, ASPH, CASQ2, HRC	0.00457181
domain:EGF-like 15; calcium-binding	0.000242	NOTCH3, NOTCH2, NOTCH1, NOTCH4, FBN1, JAG2, JAG1, FBN2	0.00470106
Threonine protease	0.000334	PSMA2, PSMB10, PSMB5, PSMB4, PSMB7, PSMB6, PSMA4, PSMA7, PSMB8, PSMB9	0.00493488
GO:0003735~structural constituent of ribosome	0.000288	RPL19, RPL14, RPLP2, RPS3, SLC25A24, RPLP1, SLC25A3, RPL10, FAU, RPL11, RPL12, RPL35A, SLC25A6, RPS16, RPL41, RPS14, RPS15, RPS12, RPS13, RPS10, RPS11, UBA52, RPL35, RPL27A, RPL36, RPL37, RPL38, RPS29, RPL32, RPL31, RPL34, RPL8, RPL10A, RPL4, RPS20, RPS21, RPS23, RPS24, RPS9, RPL27, RPL23A, RPL24, RPS5, RPS8, RPL28, SLC25A12, SLC25A14, SLC25A13, RPL23, RPL18A, RPL13A, SLC25A10, SLC25A19, RPL37A, …	0.00500134
hsa05410:Hypertrophic cardiomyopathy (HCM)	0.000385	TNF, MYL3, PRKAG2, DAG1, TGFB3, CACNB2, ITGB3, CACNB4, TTN, TPM1, ITGB1, TGFB1, TGFB2, ACE, DMD, ITGB7, PRKAA1, PRKAA2, EMD, CACNA2D1, IL6, LMNA, CACNG4, ITGA2, ITGA4, CACNA2D3, TNNI3, TNNT2, ITGA6, ITGA5, RYR2, CACNA1C, CACNA1D	0.00511713
GO:0005913~cell-cell adherens junction	0.000329	RTN4, CAST, LIMA1, ZC3HAV1, RPL14, IQGAP1, RAB1A, CTNNB1, PICALM, PACSIN2, RANBP1, EGFR, STX5, DAB2IP, TWF1, CRTAM, PTPRM, MYO6, KIF5B, BAIAP2, MPP7, EEF2, MYH9, CTNNA1, FLNB, NCR3, JUP, FNBP1L, NCK1, RARS, RAB10, EEF1D, ERC1, ADD1, ALDOA, YWHAZ, DAG1, OXTR, CTNND1, KEAP1, RDX, ITGB1, SRC, PSMB6, CDC42EP1, ATXN2L, SORBS1, RPL34, NUMB, HSPA5, EMD, APC, CKAP5, BAIAP2L1, TBC1D10A, ANXA1, RPL23A, RPL…	0.00520862
GO:0035590~purinergic nucleotide receptor signaling pathway	0.000265	P2RX5, P2RX4, P2RX7, P2RX6, P2RX1, P2RX3, P2RX2	0.00530035
GO:0035912~dorsal aorta morphogenesis	0.000265	ACVRL1, HEY1, DLL4, HEY2, RBPJ, ENG, BMPR1A	0.00530035
hsa05143:African trypanosomiasis	0.000409	PRKCA, ICAM1, IL6, TNF, IL18, F2RL1, IL10, PRKCB, VCAM1, APOA1, MYD88, GNAQ, IFNG, IL12A, IL1B, IL12B, FAS, PLCB1	0.00544049
GO:0017015~regulation of transforming growth factor beta receptor signaling pathway	0.000283	CAV3, DKK3, ZNF703, TRIM33, SOX11, SMAD4, SMAD3, SMAD2, ENG, TGFB1, BCL9	0.00565056
GO:0045926~negative regulation of growth	0.000283	HIF1A, MT1M, GPC3, MT1A, BBC3, MT2A, MT1H, MT1X, MT1G, MT1F, IGFBP5	0.00565056
IPR000679:Zinc finger, GATA-type	0.00031	GATA1, GATA2, GATA6, GATA3, TRPS1, GATA4, GATAD2A, MTA1, RERE	0.00565898
IPR000157:Toll/interleukin-1 receptor homology (TIR) domain	0.000316	IL1R1, SARM1, MYD88, TICAM1, TLR1, TICAM2, TLR2, TLR3, TLR4, TLR5, TLR6, TLR8	0.00577509
IPR011598:Myc-type, basic helix-loop-helix (bHLH) domain	0.00032	TFAP4, MITF, ARNT, TAL1, TCF21, HAND1, HEY1, HAND2, LYL1, TFEC, HEY2, BHLHE40, TCF4, MYC, TCF3, TWIST2, TWIST1, SREBF1, EPAS1, MLXIPL, NEUROG3, USF1, AHR, USF2, HES1, HIF1A, NCOA2, ID1, HEYL, NEUROD1, MESP1	0.00584184
GO:0016514~SWI/SNF complex	0.000379	SMARCD2, SMARCE1, SMARCC2, SMARCD1, ARID1A, RB1, SMARCA2, NCR1, SMARCA4	0.00599657
GO:0048407~platelet-derived growth factor binding	0.000347	PDGFB, PDGFA, PDGFRA, COL1A2, PDGFRB, COL6A1, COL1A1, COL5A1	0.00603102
GO:0042162~telomeric DNA binding	0.000354	XRCC5, KDM1A, UPF1, SMG6, XRCC6, SMG7, TERF2IP, TINF2, CTC1, TERF2, POT1, TERF1	0.00616158
hsa05012:Parkinson's disease	0.000469	UQCRC2, ATP5D, ATP5E, UQCRC1, CYC1, UBE2G2, SNCA, PINK1, UQCRFS1, COX5A, UQCRQ, COX5B, NDUFS7, NDUFS6, UQCR10, UQCR11, HTRA2, NDUFS8, ATP5H, NDUFB11, NDUFB10, SLC25A6, COX4I2, NDUFA13, COX4I1, COX6C, UQCRH, UBB, LRRK2, UQCRB, NDUFB4, GNAI1, NDUFB9, TH, COX7B, COX7C, ATP5G2, ATP5G1, NDUFB1, NDUFB2, COX6B1, NDUFA4, NDUFA3, COX7A1, COX8C, COX8A, NDUFA1, PARK7, NDUFV3, PPIF, NDUFV1, COX6A2	0.00623397
domain:SH2	0.000328	ITK, VAV3, GRB2, SOCS3, STAT5A, STAT5B, SOCS4, SOCS5, FER, STAT1, FES, SRC, STAT3, BTK, STAT6, NCK2, GRB10, SH2D1A, FYN, NCK1, LCK, INPP5D, CSK, ABL1, SUPT6H, SHC4	0.00637135
GO:0035567~non-canonical Wnt signaling pathway	0.000333	DVL2, WNT5A, SMO, SFRP2, RYK, SFRP4, FZD1, FZD3, FZD2, FZD6	0.00664516
GO:0060307~regulation of ventricular cardiac muscle cell membrane repolarization	0.000333	CAV3, CACNA2D1, SCN1B, ANK2, KCNE1, KCNE2, GJA1, KCNH2, KCNQ1, SCN5A	0.00664516
GO:0060307~regulation of ventricular cardiac muscle cell membrane repolarization	0.000333	CAV3, CACNA2D1, SCN1B, ANK2, KCNE1, KCNE2, GJA1, KCNH2, KCNQ1, SCN5A	0.00664516
IPR000333:Activin type II/Transforming growth factor-beta II receptor	0.000366	ACVR1B, ACVR2A, ACVR2B, ACVRL1, TGFBR1, TGFBR2, ACVR1, BMPR1A	0.00667985
IPR016050:Proteasome, beta-type subunit, conserved site	0.000366	PSMB10, PSMB5, PSMB4, PSMB7, PSMB6, PSMA4, PSMB8, PSMB9	0.00667985
GO:0000783~nuclear telomere cap complex	0.000434	XRCC5, XRCC6, TERF2IP, TINF2, TERF2, POT1, TERF1	0.00686753
GO:0000783~nuclear telomere cap complex	0.000434	XRCC5, XRCC6, TERF2IP, TINF2, TERF2, POT1, TERF1	0.00686753
GO:0005751~mitochondrial respiratory chain complex IV	0.000438	NDUFA4, COX8C, COX8A, COX6A2, COX4I2, COX4I1, COX5A, COX5B	0.00693492
GO:0003181~atrioventricular valve morphogenesis	0.000356	NOTCH1, BMP2, TBX5, HEYL, TGFBR2, ZFPM1, ACVR1, TGFB2	0.00710716
GO:0034374~low-density lipoprotein particle remodeling	0.000356	AGTR1, APOA2, APOB, APOE, AGT, MPO, CETP, ABCG1	0.00710716
IPR001353:Proteasome, subunit alpha/beta	0.000405	PSMA2, PSMB10, PSMB5, PSMB4, PSMB7, PSMB6, PSMA4, PSMA7, PSMB8, PSMB9	0.0074028
MHC I	0.000505	HLA-A, HLA-C, MR1, HLA-B, HLA-E, HLA-G, B2M	0.00744579
domain:EGF-like 7; calcium-binding	0.000384	NOTCH2, SLC26A6, NOTCH1, CUBN, LTBP3, NOTCH4, FBN1, JAG2, DLL1, JAG1, FBN2, EGF	0.00744901
Pyridoxal phosphate	0.000506	AADAT, BCAT1, SHMT1, KYNU, SPTLC1, BCAT2, SPTLC2, PDXP, GCAT, GOT2, GAD2, CTH, GOT1, SDS, SEPSECS, ABAT, PSAT1, GAD1, OAT	0.00747176
h_metPathway:Signaling of Hepatocyte Growth Factor Receptor	0.000569	PIK3CG, GRB2, MAP4K1, ITGB1, PTEN, STAT3, PXN, SRC, PTPN11, FOS, MAPK1, PTK2, DOCK1, PTK2B, JUN, GAB1, MAPK3, PIK3CA, RAP1A, MAPK8, RAP1B, PAK1, RASA1, PIK3R1	0.00762003
IPR000488:Death domain	0.000427	IRAK2, TNFRSF21, FADD, NFKB2, DAPK1, TNFRSF1A, MYD88, TNFRSF10B, ANK2, ANK3, RIPK1, NGFR, FAS, THOC1	0.0077927
SM00401:ZnF_GATA	0.00054	GATA1, GATA2, GATA6, GATA3, TRPS1, GATA4, MTA1, RERE	0.00788219
Ubiquinone	0.000539	NDUFA4, NDUFB10, NDUFA3, NDUFA13, COQ7, NDUFA1, NDUFB1, NDUFB2, NDUFS7, NDUFS6, NDUFV1, NDUFS8, ETFDH	0.00795604
hsa00190:Oxidative phosphorylation	0.000601	ATP5D, UQCRC2, NDUFB4, ATP5E, UQCRC1, NDUFB9, CYC1, COX7B, COX7C, ATP5G2, ATP5G1, COX5A, UQCRFS1, COX5B, UQCRQ, NDUFB1, NDUFB2, NDUFS7, NDUFS6, UQCR10, UQCR11, NDUFS8, COX6B1, ATP5L, ATP5I, COX17, ATP5H, COX15, NDUFA4, NDUFB11, ATP5J2, NDUFB10, NDUFA3, COX7A1, COX8C, COX8A, COX4I2, NDUFA13, COX4I1, ATP6V1H, NDUFA1, ATP6V1D, COX6C, NDUFV3, ATP6V0E2, UQCRH, NDUFV1, COX6A2, UQCRB	0.00797683
SM00353:HLH	0.000557	TFAP4, MITF, ARNT, TAL1, TCF21, HAND1, HEY1, HAND2, LYL1, TFEC, HEY2, BHLHE40, TCF4, MYC, TCF3, TWIST2, TWIST1, SREBF1, EPAS1, MLXIPL, NEUROG3, USF1, AHR, USF2, HES1, HIF1A, NCOA2, ID1, HEYL, NEUROD1, MESP1	0.00813487
region of interest:Calmodulin-binding	0.000429	SLC8A1, NOS1, STRN3, CAMK2G, MYLK2, CASK, ITPKB, DAPK1, KCNN4, PDE1B, MAP2, PPP3CB, CAMK2D, RYR2, CAMK2B, NOS2, PPP3CA, MYLK	0.00833345
GO:0001768~establishment of T cell polarity	0.000431	DOCK2, CCR7, CCL21, CYP26B1, CCL19, MYH9	0.00859723
GO:0010887~negative regulation of cholesterol storage	0.000431	NR1H2, PPARA, PPARG, ABCA1, ABCG1, NR1H3	0.00859723
DNA-directed RNA polymerase	0.000602	POLR3F, POLR2F, POLR2E, POLR2L, POLR2K, PRIM2, POLR2I, ZNRD1, TWISTNB, POLR3B, POLR2J2, POLR2B, POLR2J3, POLR3E	0.00887738
Telomere	0.000602	NBN, SMG6, SMC5, ZSCAN4, TERF2IP, CTC1, RAD50, POT1, TNKS2, RNF8, TNKS, TINF2, TERF2, TERF1	0.00887738
GO:0008180~COP9 signalosome	0.000566	COPS2, COPS6, GRB2, COPS3, COPS4, STOML2, DOCK7, COPS8, AMOTL1, MYH9, NOD2, PLCG1, AMOT, HSPA5	0.00894841
GO:0006283~transcription-coupled nucleotide-excision repair	0.000451	USP7, COPS2, POLR2F, POLR2E, POLR2L, POLR2K, COPS6, COPS3, COPS4, POLR2I, GTF2H3, COPS8, POLR2B, RPA3, RPA1, RPA2, MNAT1, ERCC5, RFC4, TCEA1, UBB, ERCC4, UBA52, ERCC1	0.00899975
GTP-binding	0.000615	GNA13, GNA15, EHHADH, ATL3, RAB1A, CDC42, MTG1, RAB23, RHOB, GUCY1A3, RAB6A, TUBA1A, SAR1B, GNL1, RHOG, RAB27A, RAP2B, ARL1, RAP2A, OPA1, SUCLG2, SUCLG1, EEF2, ARL6, DAPK1, MFN2, GNAQ, MB21D1, RAB17, GNAS, RAB10, LRRK2, RASD1, RASD2, TUFM, RAB3A, RAB7A, RAB3B, GNAI1, ARFRP1, ARF6, GFM2, RAB43, RAC3, GFM1, RAC1, RAB11A, TUBA3E, ADSSL1, DNM1L, GIMAP5, NIN, NPR2, NOA1, PCK2, GNAT3, ARF1, RAB35, RAB3…	0.00906149
Host cell receptor for virus entry	0.000623	ICAM1, HLA-DRB1, SLC20A2, AXL, DAG1, ITGA2, TNFRSF14, ITGB3, SLC52A2, ITGB1, TNFRSF4, CLEC4M, CD86, TFRC, CXCR4, ITGA5, ITGB7, ACE2, SELPLG	0.0091908
GO:0031954~positive regulation of protein autophosphorylation	0.000466	RAP2B, VEGFC, RAP2A, NBN, PDGFB, TOM1L1, PDGFA, INS, VEGFA, SRC, RAD50	0.00930185

## Sheet: lung
Table S3(4): Functional annotations for tissue "lung"
Module	p-value	Genes	FDR
GO:0045944~positive regulation of transcription from RNA polymerase II promoter	2.76e-37	MEF2C, NOG, MEF2A, THRA, WNT3A, STAT5B, EDN1, TLR2, TGFB3, TLR3, FGF10, TLR4, JAG1, FLCN, NR2E1, IL10, SHH, TGFB1, HOXD10, CTNNB1, CITED2, BATF, PGR, APP, CDKN2A, MYOCD, GATA3, GATA4, SERPINE1, IFNG, IL1B, EGFR, DAB2IP, RARG, NODAL, RXRA, MED12, MLXIPL, PROX1, PPARGC1A, HES1, HIF1A, MSX1, EP300, HNF4A, HES5, ARRB1, SERPINF2, JUN, RGCC, MAPK3, VEGFA, MAPK7, SMARCA2, WNT5A, FGFR2, DRD2, BMPR2, SOX9…	5.39e-36
GO:0005615~extracellular space	1.5e-34	GDF3, NOG, CHIA, S100A8, EDN2, CRHBP, FAM20C, SNCA, EDN1, S100A9, GGT1, SHH, ACTG1, APP, APOD, APOE, CTGF, SERPINE1, IFNG, ADAM9, F11, WNT10A, WNT10B, NODAL, SERPING1, VASH1, VEGFC, ADAMTS9, SERPINF2, F3, VEGFA, WFDC2, ALDOA, ENPP1, DAG1, ACP5, PPT1, CHEK1, ADA, LIF, ARG1, TPI1, INS, KLKB1, BMP4, PLAT, BMP2, LGALS3, IL1RL1, LGALS1, CHI3L1, LGALS8, HILPDA, ECM1, GAS6, ACPP, COL14A1, SFRP2, SFRP4, …	2.25e-33
Disulfide bond	7.52e-33	GDF3, NOG, A2M, CHIA, MASP2, LTBP3, CRHBP, EDN2, FAM20C, EDN1, GGT1, HTR1B, APP, BDNF, AGTR2, APOD, CTGF, PLA1A, ADAM8, APOM, CHRNA3, ADAM9, F11, WNT10A, WNT10B, NODAL, COLEC12, SERPING1, PIK3IP1, ADAMTS7, VEGFC, ADAMTS9, NPC2, SERPINF2, F3, CX3CR1, VEGFA, PDGFRA, PDGFRB, CLEC5A, WFDC2, MPST, TPST1, TPST2, GCNT3, ENPP1, ERBB4, ERBB2, DAG1, ACP5, ACP2, PPT1, EPHB3, CD74, EPHB2, LIF, ALCAM, ADRB3, …	1.09e-31
Glycoprotein	2.81e-28	GDF3, NOG, A2M, ADCY7, LTBP3, CRHBP, ADCY6, FAM20C, AQP5, AQP4, GGT2, GGT1, GRIN3A, SIDT1, AQP1, SIDT2, SHH, CTNNB1, SYP, HTR1B, APP, BDNF, AGTR2, APOD, CTGF, APOE, IFNG, SERPINE1, PLA1A, ADAM8, APOM, CHRNA3, ADAM9, F11, WNT10A, WNT10B, CRYAB, PDPN, NODAL, COLEC12, SERPING1, CYP1A2, PIK3IP1, ADAMTS7, JUP, VEGFC, ADAMTS9, NPC2, CD34, SERPINF2, F3, VEGFA, PDGFRA, PDGFRB, HAS3, CLEC5A, WFDC2, TPST1,…	4.07e-27
Glycoprotein	2.81e-28	GDF3, NOG, A2M, ADCY7, LTBP3, CRHBP, ADCY6, FAM20C, AQP5, AQP4, GGT2, GGT1, GRIN3A, SIDT1, AQP1, SIDT2, SHH, CTNNB1, SYP, HTR1B, APP, BDNF, AGTR2, APOD, CTGF, APOE, IFNG, SERPINE1, PLA1A, ADAM8, APOM, CHRNA3, ADAM9, F11, WNT10A, WNT10B, CRYAB, PDPN, NODAL, COLEC12, SERPING1, CYP1A2, PIK3IP1, ADAMTS7, JUP, VEGFC, ADAMTS9, NPC2, CD34, SERPINF2, F3, VEGFA, PDGFRA, PDGFRB, HAS3, CLEC5A, WFDC2, TPST1,…	4.07e-27
GO:0000122~negative regulation of transcription from RNA polymerase II promoter	3.95e-27	MEF2C, MEF2A, NOG, EDN1, SNCA, FLCN, NR2E1, SHH, TGFB1, CITED2, CTNNB1, MYOCD, GATA3, IFNG, IL1B, OLIG2, CRY1, DAB2IP, WNT10B, RARG, NODAL, RXRA, MLXIPL, PROX1, HES1, KDM2B, HIF1A, EP300, MSX1, PIAS4, HES5, DLL4, VEGFA, MAD2L2, SMARCA2, FGFR2, TSHZ3, FGFR1, CAV1, TFCP2L1, SOX9, FOXH1, SRY, TCF21, HOXA2, KLF5, BMP4, DNMT3A, BMP2, SMAD7, FOXA1, SMAD4, WHSC1, SMAD2, EHMT2, FOXP3, SREBF2, NOTCH3, SHO…	7.72e-26
GO:0005886~plasma membrane	1.86e-23	S100A8, ADCY7, S100A9, ADCY6, SNCA, AQP5, AQP4, GGT2, GGT1, SYT7, AQP1, ZNRF3, SHH, CTNNB1, ACTG1, ATP2B2, HTR1B, APP, AGTR2, CTGF, APOE, SERPINE1, ILK, ADAM8, CHRNA3, SYK, PIK3CG, F11, DAB2IP, BRAF, ROCK1, CRYAB, PDPN, VANGL2, APOLD1, COLEC12, SPIRE1, SPIRE2, MYH9, PIK3IP1, JUP, PPP1CA, CD34, ALOX15B, F3, CX3CR1, RAB17, PDGFRA, RYR2, PDGFRB, RAB13, HAS3, CLEC5A, DBN1, ADD2, PALM, CLCN2, ENPP1, G…	2.8e-22
disulfide bond	1.5e-22	GDF3, NOG, A2M, CHIA, LTBP3, MASP2, EDN2, CRHBP, EDN1, HTR1B, BDNF, AGTR2, APP, APOD, CTGF, PLA1A, ADAM8, APOM, CHRNA3, ADAM9, F11, NODAL, SERPING1, COLEC12, PIK3IP1, ADAMTS7, VEGFC, ADAMTS9, NPC2, SERPINF2, F3, CX3CR1, VEGFA, PDGFRA, PDGFRB, CLEC5A, WFDC2, GCNT3, ERBB4, ENPP1, ERBB2, DAG1, ACP5, ACP2, PPT1, CD74, LIF, ALCAM, ADRB3, INS, KLKB1, AGRN, IL1RAPL1, PLAT, BMP4, FCER1A, BMP2, ST6GAL1, L…	2.7e-21
signal peptide	4.62e-22	GDF3, NOG, A2M, CHIA, LTBP3, MASP2, EDN2, CRHBP, FAM20C, EDN1, SIDT1, GRIN3A, SIDT2, ZNRF3, SHH, APP, BDNF, APOD, CTGF, APOE, IFNG, SERPINE1, PLA1A, ADAM8, APOM, CHRNA3, ADAM9, F11, WNT10A, WNT10B, PDPN, NODAL, SERPING1, PIK3IP1, ADAMTS7, VEGFC, ADAMTS9, NPC2, CD34, SERPINF2, F3, VEGFA, PDGFRA, PDGFRB, WFDC2, ERBB4, ERBB2, DAG1, ACP5, ACP2, PPT1, EPHB3, EPHB2, LIF, ALCAM, INS, KLKB1, AGRN, IL1RAP…	8.35e-21
signal peptide	4.62e-22	GDF3, NOG, A2M, CHIA, LTBP3, MASP2, EDN2, CRHBP, FAM20C, EDN1, SIDT1, GRIN3A, SIDT2, ZNRF3, SHH, APP, BDNF, APOD, CTGF, APOE, IFNG, SERPINE1, PLA1A, ADAM8, APOM, CHRNA3, ADAM9, F11, WNT10A, WNT10B, PDPN, NODAL, SERPING1, PIK3IP1, ADAMTS7, VEGFC, ADAMTS9, NPC2, CD34, SERPINF2, F3, VEGFA, PDGFRA, PDGFRB, WFDC2, ERBB4, ERBB2, DAG1, ACP5, ACP2, PPT1, EPHB3, EPHB2, LIF, ALCAM, INS, KLKB1, AGRN, IL1RAP…	8.35e-21
glycosylation site:N-linked (GlcNAc...)	8.43e-22	GDF3, NOG, A2M, ADCY7, LTBP3, CRHBP, ADCY6, FAM20C, AQP5, AQP4, GGT2, GGT1, GRIN3A, SIDT1, AQP1, SIDT2, SHH, SYP, HTR1B, APP, BDNF, AGTR2, APOD, CTGF, IFNG, SERPINE1, PLA1A, ADAM8, APOM, CHRNA3, ADAM9, F11, WNT10A, WNT10B, NODAL, COLEC12, SERPING1, ADAMTS7, VEGFC, ADAMTS9, NPC2, CD34, SERPINF2, RYR3, F3, VEGFA, PDGFRA, RYR2, PDGFRB, HAS3, CLEC5A, WFDC2, TPST1, TPST2, GCNT3, GCNT2, ENPP1, ERBB4, E…	1.52e-20
glycosylation site:N-linked (GlcNAc...)	8.43e-22	GDF3, NOG, A2M, ADCY7, LTBP3, CRHBP, ADCY6, FAM20C, AQP5, AQP4, GGT2, GGT1, GRIN3A, SIDT1, AQP1, SIDT2, SHH, SYP, HTR1B, APP, BDNF, AGTR2, APOD, CTGF, IFNG, SERPINE1, PLA1A, ADAM8, APOM, CHRNA3, ADAM9, F11, WNT10A, WNT10B, NODAL, COLEC12, SERPING1, ADAMTS7, VEGFC, ADAMTS9, NPC2, CD34, SERPINF2, RYR3, F3, VEGFA, PDGFRA, RYR2, PDGFRB, HAS3, CLEC5A, WFDC2, TPST1, TPST2, GCNT3, GCNT2, ENPP1, ERBB4, E…	1.52e-20
Secreted	6.1e-21	ASPN, GDF3, A2M, NOG, CHIA, S100A8, PDGFB, MASP2, LTBP3, PDGFA, WNT3A, CRHBP, EDN2, FAM20C, S100A9, EDN1, SNCA, TGFB3, FGF10, TNFSF13, IL10, SHH, TGFB1, TGFB2, WNT4, APOA2, BDNF, WNT3, APOD, CTGF, APOE, SERPINE1, IFNG, PLA1A, IL1B, PDGFC, APOM, ADAM9, F11, EGFR, WNT10A, WNT10B, NODAL, CST3, CST2, SERPING1, TCN1, VASH1, PTHLH, ADAMTS7, VEGFC, ADAMTS9, NPC2, SERPINF2, F3, DEFA4, VEGFA, DEFA3, EDA, …	8.82e-20
IPR020635:Tyrosine-protein kinase, catalytic domain	3.38e-19	FGFR2, FGFR1, FGFR4, FGFR3, ERBB4, ERBB2, EPHB3, FES, SRC, INSRR, EPHB2, PTK2, PTK2B, TEK, INSR, CSF1R, SYK, EGFR, RET, FLT1, LYN, AXL, EPHA2, NTRK3, DDR1, NTRK1, LCK, NTRK2, MAP3K10, PDGFRA, PDGFRB, JAK2, JAK3	5.75e-18
GO:0005576~extracellular region	3.05e-18	A2M, NOG, CHIA, S100A8, PDGFB, MASP2, LTBP3, PDGFA, WNT3A, EDN2, S100A9, EDN1, SNCA, TGFB3, FGF10, TNFSF13, JAG1, CSPG5, PNP, IL10, SHH, TGFB1, TGFB2, WNT4, AGTR2, APOA2, APP, BDNF, WNT3, APOD, APOE, CTGF, SERPINE1, IFNG, PLA1A, IL1B, PDGFC, APOM, F11, WNT10A, WNT10B, ACTN4, NODAL, CST3, APOLD1, SERPING1, TCN1, PTHLH, VEGFC, SERPINF2, DEFA4, VEGFA, DEFA3, EDA, WFDC2, ALDOA, WNT5A, FGFR2, FGFR1, F…	4.59e-17
Cell membrane	6.33e-18	S100A8, ADCY6, S100A9, AQP5, GGT1, SYT7, GRIN3A, AQP1, ZNRF3, SHH, CTNNB1, ATP2B2, HTR1B, AGTR2, ILK, CHRNA3, ADAM9, SYK, PIK3CG, DAB2IP, ROCK1, BRAF, PDPN, VANGL2, APOLD1, SPIRE1, SPIRE2, GEM, PIK3IP1, FARP1, ALOX15B, CX3CR1, PDGFRA, PDGFRB, RAB13, CLEC5A, ADD2, PALM, CLCN2, ERBB4, GNAI2, ENPP1, ERBB2, DAG1, EPHB3, GPR143, CD74, ADA, SCRIB, EPHB2, SLC11A2, ALCAM, ADRB3, SERINC5, DAGLA, RAC1, AGR…	9.16e-17
IPR001245:Serine-threonine/tyrosine-protein kinase catalytic domain	8.17e-18	FGFR2, FGFR1, FGFR4, ACVRL1, FGFR3, ERBB4, ERBB2, FES, EPHB3, SRC, ACVR1C, INSRR, EPHB2, PTK2, PTK2B, ILK, TEK, INSR, CSF1R, SYK, EGFR, RET, FLT1, LYN, BRAF, AXL, EPHA2, NTRK3, DDR1, TEX14, NTRK1, RIPK1, LCK, NTRK2, MAP3K10, PDGFRA, PDGFRB, JAK2, JAK3, ACVR1	1.39e-16
SM00219:TyrKc	1.8e-17	FGFR2, FGFR1, FGFR4, FGFR3, ERBB4, ERBB2, EPHB3, FES, SRC, INSRR, EPHB2, PTK2, PTK2B, TEK, INSR, CSF1R, SYK, EGFR, RET, FLT1, LYN, AXL, EPHA2, NTRK3, DDR1, NTRK1, LCK, NTRK2, MAP3K10, PDGFRA, PDGFRB, JAK2, JAK3	2.47e-16
IPR008266:Tyrosine-protein kinase, active site	1.38e-16	FGFR2, FGFR1, FGFR4, FGFR3, ERBB4, ERBB2, EPHB3, FES, SRC, INSRR, EPHB2, PTK2, PTK2B, TEK, INSR, CSF1R, SYK, EGFR, RET, FLT1, LYN, AXL, EPHA2, NTRK3, DDR1, NTRK1, LCK, NTRK2, PDGFRA, PDGFRB, JAK2, JAK3	1.89e-15
GO:0060070~canonical Wnt signaling pathway	6.07e-17	WNT5A, FGF8, WNT3A, PTEN, ZNRF3, SHH, GLI1, CTNNB1, WNT4, LRP5L, WNT3, SOX17, AXIN1, DVL2, FZD8, WNT10B, RARG, MED12, FZD1, LEF1, FZD4, FZD7, SMO, WNT7B, PSEN1, LRP6, RYR2, WNT11, LRRK2, WNT7A, KLF4, LRP5	2.22e-15
Signal	1.91e-16	GDF3, NOG, A2M, CHIA, MASP2, LTBP3, CRHBP, EDN2, FAM20C, EDN1, GGT2, MPV17, GRIN3A, SIDT1, SIDT2, ZNRF3, SHH, APP, BDNF, APOD, CTGF, APOE, IFNG, SERPINE1, PLA1A, ADAM8, APOM, CHRNA3, ADAM9, F11, WNT10A, WNT10B, PDPN, NODAL, SERPING1, PIK3IP1, VASH1, ADAMTS7, VEGFC, ADAMTS9, NPC2, CD34, SERPINF2, F3, VEGFA, PDGFRA, PDGFRB, WFDC2, TPST2, ERBB4, ERBB2, DAG1, ACP5, ACP2, PPT1, EPHB3, EPHB2, LIF, ALCA…	3.22e-15
Signal	1.91e-16	GDF3, NOG, A2M, CHIA, MASP2, LTBP3, CRHBP, EDN2, FAM20C, EDN1, GGT2, MPV17, GRIN3A, SIDT1, SIDT2, ZNRF3, SHH, APP, BDNF, APOD, CTGF, APOE, IFNG, SERPINE1, PLA1A, ADAM8, APOM, CHRNA3, ADAM9, F11, WNT10A, WNT10B, PDPN, NODAL, SERPING1, PIK3IP1, VASH1, ADAMTS7, VEGFC, ADAMTS9, NPC2, CD34, SERPINF2, F3, VEGFA, PDGFRA, PDGFRB, WFDC2, TPST2, ERBB4, ERBB2, DAG1, ACP5, ACP2, PPT1, EPHB3, EPHB2, LIF, ALCA…	3.22e-15
Tyrosine-protein kinase	3.06e-16	FGFR2, FGFR1, FGFR4, FGFR3, ERBB4, ERBB2, EPHB3, FES, SRC, INSRR, EPHB2, PTK2, PTK2B, TEK, INSR, CSF1R, SYK, EGFR, RET, FLT1, LYN, AXL, EPHA2, NTRK3, DDR1, BAZ1B, NTRK1, LCK, NTRK2, PDGFRA, PDGFRB, JAK2, JAK3	4.77e-15
GO:0005887~integral component of plasma membrane	4.57e-16	SLC22A17, PLXNA4, PLXNA1, SLC22A14, TLR1, SLC6A4, TLR2, AQP5, TLR3, AQP4, TLR4, SLC22A11, JAG1, CSPG5, AQP1, TLR7, ZNRF3, ATP2B2, HTR1B, AGTR2, APP, ROBO1, MS4A2, SLC4A2, SLC4A1, ADAM8, INSR, APOM, SPN, RET, PDPN, SLCO4A1, TRAT1, CD34, CX3CR1, PDGFRA, HAS3, EDA, CLEC5A, FGFR2, PALM, FGFR1, FGFR4, CAV1, DRD1, CLCN2, FGFR3, ENPP1, ADORA2A, DRD2, ADCYAP1R1, BMPR2, KCNA5, EPHB3, EPHB2, ALCAM, SLC11A2…	6.66e-15
hsa05217:Basal cell carcinoma	3.7e-15	WNT5A, WNT3A, GLI2, GLI3, SHH, SUFU, GLI1, CTNNB1, WNT4, WNT3, AXIN1, WNT8B, DVL2, BMP4, WNT10A, FZD8, WNT10B, BMP2, TP53, FZD1, LEF1, FZD4, FZD7, FZD6, SMO, WNT7B, WNT11, PTCH1, WNT7A	4.84e-14
hsa05217:Basal cell carcinoma	3.7e-15	WNT5A, WNT3A, GLI2, GLI3, SHH, SUFU, GLI1, CTNNB1, WNT4, WNT3, AXIN1, WNT8B, DVL2, BMP4, WNT10A, FZD8, WNT10B, BMP2, TP53, FZD1, LEF1, FZD4, FZD7, FZD6, SMO, WNT7B, WNT11, PTCH1, WNT7A	4.84e-14
hsa05217:Basal cell carcinoma	3.7e-15	WNT5A, WNT3A, GLI2, GLI3, SHH, SUFU, GLI1, CTNNB1, WNT4, WNT3, AXIN1, WNT8B, DVL2, BMP4, WNT10A, FZD8, WNT10B, BMP2, TP53, FZD1, LEF1, FZD4, FZD7, FZD6, SMO, WNT7B, WNT11, PTCH1, WNT7A	4.84e-14
active site:Proton acceptor	3.75e-15	LDHB, HTATIP2, ACVRL1, QPCTL, PINK1, FES, ACVR1C, INSRR, ACVR1B, PDPK1, MAP3K4, AAK1, SULT1A2, PIWIL2, MASTL, INSR, SYK, EGFR, RET, TNIK, ACADM, LDHAL6B, LYN, BRAF, ROCK1, LDHAL6A, TRPM7, ACADS, PHKG2, PRKCE, CDK5, DAPK1, ACADVL, PRKCQ, DDR1, RIPK1, MAPK3, LCK, RIPK3, MAP3K10, PDGFRA, PDGFRB, HSD11B2, MAPK7, LRRK2, ACVR1, ALDOA, FGFR2, FGFR1, PRKCZ, FGFR4, FGFR3, ERBB4, ERBB2, BMPR2, CHEK1, EPHB3…	6.82e-14
hsa04550:Signaling pathways regulating pluripotency of stem cells	6.96e-15	FGFR2, WNT5A, FGFR1, FGFR4, FGFR3, GRB2, WNT3A, BMPR2, PAX6, ACVR1C, CTNNB1, LIF, ACVR1B, WNT4, WNT3, POU5F1, FGF2, AXIN1, WNT8B, DVL2, BMP4, PIK3CG, WNT10A, FZD8, BMP2, WNT10B, NODAL, FZD1, SMAD4, IGF1, SMAD2, SMAD1, FZD4, FZD7, FZD6, INHBB, INHBA, WNT7B, ID2, MAPK3, JAK2, ID4, WNT11, JAK3, WNT7A, KLF4, ACVR1	9.24e-14
Receptor	9.75e-15	SLC22A17, TSPO, PLXNA4, THRA, TLR1, GRIK5, TLR2, TLR3, TLR4, GRIN3A, NR2E1, TLR7, TLR8, PGR, HTR1B, AGTR2, ROBO1, MS4A2, ROBO2, ROBO3, CRY1, INSR, CHRNA3, EGFR, RET, RARG, RXRA, COLEC12, PPARGC1A, HNF4A, RYR3, CX3CR1, PDGFRA, RYR2, PDGFRB, CLEC5A, FGFR2, FGFR1, FGFR4, DRD1, FGFR3, ERBB4, GRB2, DRD2, ADORA2A, ADCYAP1R1, ERBB2, BMPR2, DAG1, GPR143, EPHB3, ITGB1, NR2C2, ARNT, EPHB2, ADRB3, IL12RB1, …	1.41e-13
Membrane	1.92e-14	MPV17, GRIN3A, CTNNB1, KIFC3, SYP, PGR, APP, AGTR2, HTR1B, ILK, VPS4B, ADAM8, SYK, ADAM9, PIK3CG, BRAF, ROCK1, PDPN, COLEC12, SPIRE1, SPIRE2, CYP1A2, GEM, PIK3IP1, BCL2L11, JUP, F3, RYR3, HSD11B2, RYR2, ERBB4, GNAI2, ERBB2, ACP2, ARFGEF1, ACP1, SCRIB, ALCAM, ADRB3, DAGLA, LPCAT1, RAC1, ZDHHC9, LFNG, DVL2, SPNS2, SPHK2, CYP2C9, MAOB, SPHK1, DCSTAMP, ACPP, CYP7B1, CD300A, CYP8B1, SPI1, INSRR, USP19…	2.78e-13
Membrane	1.92e-14	MPV17, GRIN3A, CTNNB1, KIFC3, SYP, PGR, APP, AGTR2, HTR1B, ILK, VPS4B, ADAM8, SYK, ADAM9, PIK3CG, BRAF, ROCK1, PDPN, COLEC12, SPIRE1, SPIRE2, CYP1A2, GEM, PIK3IP1, BCL2L11, JUP, F3, RYR3, HSD11B2, RYR2, ERBB4, GNAI2, ERBB2, ACP2, ARFGEF1, ACP1, SCRIB, ALCAM, ADRB3, DAGLA, LPCAT1, RAC1, ZDHHC9, LFNG, DVL2, SPNS2, SPHK2, CYP2C9, MAOB, SPHK1, DCSTAMP, ACPP, CYP7B1, CD300A, CYP8B1, SPI1, INSRR, USP19…	2.78e-13
GO:0018108~peptidyl-tyrosine phosphorylation	1.44e-14	FGFR2, FGFR1, FGFR4, FGF8, FGFR3, FGF7, PDGFB, ERBB4, FGF9, STAT5A, ERBB2, STAT5B, FGF10, FES, EPHB3, SRC, INSRR, EPHB2, PTK2, IL12RB1, PTK2B, TEK, FGF2, INSR, CSF1R, EGFR, RET, FLT1, LYN, AXL, EPHA2, NTRK3, BAZ1B, EREG, NTRK1, NTRK2, PDGFRA, PDGFRB, JAK2, JAK3	2.82e-13
GO:0000165~MAPK cascade	1.07e-13	MEF2C, MEF2A, FGF8, FGF7, NDST1, PDGFB, PDGFA, FGF9, FGF10, TGFB1, MAP3K4, DLG4, IL1B, FGF2, EGFR, RET, DAB2IP, BRAF, EREG, MAPK3, PDGFRA, UBC, PDGFRB, MAPK7, LRRK2, FGFR2, FGFR1, FGFR4, CAV1, FGFR3, TNF, ERBB4, GRB2, ERBB2, KITLG, PLVAP, PTK2, PTK2B, INS, TEK, CAMK2B, GRIN1, NF1, SMAD1, SHANK3, MAPK8IP2, SPTBN1, CALM3, JAK2, JAK3, SYNGAP1, IL2	2.1e-12
Kinase	1.83e-13	ACVRL1, FAM20C, PRKAG2, PIP5K1B, PINK1, FES, ACVR1C, INSRR, ACVR1B, PDPK1, MAP3K4, CDKN2A, AAK1, ILK, MASTL, IP6K1, INSR, SYK, EGFR, PIK3CG, RET, TNIK, ROCK1, LYN, BRAF, TRPM7, PHKG2, DGUOK, PRKCE, CDK5, DAPK1, PNKP, PRKCQ, DDR1, BAZ1B, RIPK1, MAPK3, LCK, RIPK3, MAP3K10, PDGFRA, PDGFRB, AKAP6, MAPK7, LRRK2, ACVR1, FGFR2, FGFR1, PRKCZ, FGFR4, FGFR3, ERBB4, PFKFB3, ERBB2, PFKFB2, PFKFB1, BMPR2, CHE…	2.65e-12
hsa04390:Hippo signaling pathway	7.33e-13	WNT5A, PRKCZ, WNT3A, BMPR2, TGFB3, WTIP, GLI2, LLGL1, TGFB1, SCRIB, CTNNB1, TGFB2, ACTG1, WNT4, WNT3, CTGF, SERPINE1, DLG4, LIMD1, AXIN1, WNT8B, DVL2, BMP4, PPP2R1A, WNT10A, FZD8, BMP2, WNT10B, NF2, FZD1, SMAD4, LEF1, SMAD2, SMAD1, FZD4, YWHAE, FZD7, FZD6, AJUBA, WNT7B, PPP1CA, ID2, WNT11, BMP7, WNT7A, BMP6	9.69e-12
GO:0048015~phosphatidylinositol-mediated signaling	9.25e-13	FGFR2, FGFR1, FGFR4, FGF8, FGFR3, FGF7, PDGFB, ERBB4, GRB2, PDGFA, FGF9, ERBB2, KITLG, FGF10, GPR143, PTEN, PDPK1, GSN, FGF2, CSF1R, PIK3CG, EGFR, IGF1, NPR3, TRAT1, CD86, EREG, NTRK1, LCK, PDGFRA, PDGFRB	1.81e-11
GO:0045165~cell fate commitment	1.51e-12	WNT5A, FGFR2, WNT10A, BMP2, FGF8, WNT10B, ERBB4, PPARG, SMAD2, SOX8, NR2E1, WNT7B, WNT4, WNT3, GATA3, GATA4, HEY2, WNT11, TGFB1I1, WNT7A, WNT8B	2.96e-11
GO:0004713~protein tyrosine kinase activity	3.17e-12	FGFR2, FGFR1, FGFR4, FGF8, FGFR3, FGF7, ERBB4, FGF9, STAT5A, ERBB2, STAT5B, FGF10, FES, SRC, EPHB2, PTK2, PTK2B, TEK, INSR, FGF2, SYK, EGFR, RET, FLT1, LYN, AXL, EPHA2, BAZ1B, EREG, LCK, MAP3K10, PDGFRB, JAK2, JAK3	5.28e-11
GO:0048018~receptor agonist activity	4.01e-12	WNT5A, WNT10B, NODAL, WNT3A, GREM1, GAS6, WNT4, WNT3, CXCL13, SFRP2, AGT, VEGFA, WNT7A	6.68e-11
IPR017441:Protein kinase, ATP binding site	4.15e-12	ACVRL1, FES, ACVR1C, INSRR, ACVR1B, PDPK1, MAP3K4, INSR, SYK, EGFR, RET, TNIK, ROCK1, LYN, BRAF, PHKG2, PRKCE, CDK5, DAPK1, PRKCQ, MAPK3, LCK, RIPK3, MAP3K10, PDGFRA, PDGFRB, MAPK7, LRRK2, ACVR1, FGFR2, PRKCZ, FGFR1, FGFR4, FGFR3, ERBB4, ERBB2, BMPR2, CHEK1, EPHB3, SRC, EPHB2, PTK2, SPEG, PTK2B, TEK, CAMK2B, PRKAA2, CSF1R, FLT1, AXL, EPHA2, NTRK3, RPS6KA1, NTRK1, NTRK2, JAK2, JAK3, MYLK	7.06e-11
ATP-binding	4.97e-12	ADCY7, FAM20C, ADCY6, ACSS2, KIFC3, ACTG1, ATP2B2, MAP3K4, AAK1, ILK, VPS4B, INSR, SYK, EGFR, PIK3CG, RET, TNIK, BRAF, ROCK1, MYH9, SARS2, PNKP, GLUL, BAZ1B, MAPK3, RIPK3, PDGFRA, PDGFRB, MAPK7, LRRK2, KIF26A, SMARCA2, FGFR2, FGFR1, FGFR4, FGFR3, BLM, ERBB4, PFKFB3, PFKFB2, ERBB2, PFKFB1, BMPR2, CHEK1, EPHB3, SRC, EPHB2, PTK2, DDX3X, TEK, ENTPD1, ENTPD2, CSF1R, SPHK2, MYO1E, PIF1, SPHK1, NTPCR, A…	7.2e-11
Wnt signaling pathway	5.57e-12	WNT5A, WNT3A, LGR4, ZNRF3, CTNNB1, WNT4, WNT3, SOX17, PRKAA2, AXIN1, WNT8B, DVL2, WNT10A, FZD8, WNT10B, TNIK, FZD1, LEF1, FRZB, SLC9A3R1, FZD4, FZD7, FZD6, DKK3, RNF43, WNT7B, PIAS4, DACT3, SFRP2, SFRP4, LRP6, WNT11, TGFB1I1, WNT7A, LRP4, LRP5	8.06e-11
GO:0046934~phosphatidylinositol-4,5-bisphosphate 3-kinase activity	5.93e-12	EGFR, FGFR2, PIK3CG, FGFR1, FGF8, FGFR4, FGF7, FGFR3, ERBB4, PDGFB, FGF9, GRB2, PDGFA, ERBB2, KITLG, FGF10, TRAT1, CD86, EREG, LCK, PDGFRA, PDGFRB, FGF2	9.88e-11
GO:0046934~phosphatidylinositol-4,5-bisphosphate 3-kinase activity	5.93e-12	EGFR, FGFR2, PIK3CG, FGFR1, FGF8, FGFR4, FGF7, FGFR3, ERBB4, PDGFB, FGF9, GRB2, PDGFA, ERBB2, KITLG, FGF10, TRAT1, CD86, EREG, LCK, PDGFRA, PDGFRB, FGF2	9.88e-11
nucleotide phosphate-binding region:ATP	5.86e-12	KIFC3, MAP3K4, AAK1, ILK, VPS4B, INSR, SYK, EGFR, RET, TNIK, BRAF, ROCK1, MYH9, SARS2, PNKP, MAPK3, RIPK3, PDGFRA, PDGFRB, MAPK7, LRRK2, KIF26A, SMARCA2, FGFR2, FGFR1, FGFR4, FGFR3, ERBB4, BLM, PFKFB3, PFKFB2, ERBB2, PFKFB1, BMPR2, CHEK1, EPHB3, SRC, EPHB2, PTK2, DDX3X, TEK, CSF1R, PIF1, MYO1E, NTPCR, AK2, AK5, WRN, EPHA2, ABCG2, NTRK3, DNA2, NTRK1, NTRK2, MYH11, MYLK, MYH10, KIF23, ACVRL1, PEX6,…	1.06e-10
GO:0046777~protein autophosphorylation	6.56e-12	FGFR2, FGFR1, FGFR4, FGFR3, ERBB4, ERBB2, FES, EPHB3, SRC, INSRR, ACVR1B, PTK2, PDPK1, PTK2B, AAK1, TEK, CAMK2B, INSR, CSF1R, SYK, EGFR, TNIK, FLT1, LYN, TRPM7, CDK5, DAPK1, NTRK3, DDR1, NTRK1, RIPK1, NTRK2, RIPK3, MAP3K10, PDGFRA, PDGFRB, JAK2, JAK3, LRRK2	1.28e-10
GO:0005088~Ras guanyl-nucleotide exchange factor activity	7.76e-12	FGFR2, FGFR1, FGFR4, FGF8, FGFR3, FGF7, PDGFB, ERBB4, GRB2, PDGFA, FGF9, ERBB2, KITLG, FGF10, PTK2, TEK, DLG4, CAMK2B, FGF2, EGFR, RET, GRIN1, ADRB1, EREG, PDGFRA, PDGFRB, CALM3, SPTBN1, JAK2, JAK3, IL2	1.29e-10
IPR000719:Protein kinase, catalytic domain	2.23e-11	ACVRL1, PINK1, FES, ACVR1C, INSRR, ACVR1B, PDPK1, MAP3K4, AAK1, ILK, MASTL, INSR, SYK, EGFR, RET, TNIK, ROCK1, LYN, BRAF, PHKG2, PRKCE, CDK5, DAPK1, PRKCQ, DDR1, RIPK1, MAPK3, LCK, RIPK3, MAP3K10, PDGFRA, PDGFRB, MAPK7, LRRK2, ACVR1, FGFR2, PRKCZ, FGFR1, FGFR4, FGFR3, ERBB4, ERBB2, BMPR2, TRIB3, CHEK1, EPHB3, SRC, EPHB2, PTK2, SPEG, PTK2B, TEK, CAMK2B, PRKAA2, CSF1R, FLT1, AXL, EPHA2, NTRK3, TEX1…	3.79e-10
topological domain:Cytoplasmic	2.88e-11	ADCY7, ADCY6, AQP5, AQP4, GGT2, GGT1, SIDT1, SYT7, GRIN3A, AQP1, SIDT2, ZNRF3, SYP, ATP2B2, HTR1B, AGTR2, APP, ADAM8, CHRNA3, ADAM9, PDPN, VANGL2, COLEC12, PIK3IP1, CD34, RYR3, F3, CX3CR1, PDGFRA, RYR2, PDGFRB, HAS3, CLEC5A, TPST1, TPST2, GCNT3, CLCN2, GCNT2, ERBB4, ENPP1, ERBB2, DAG1, ACP2, EPHB3, GPR143, CD74, KCNMB1, EPHB2, SLC11A2, ALCAM, ADRB3, SERINC5, DAGLA, LPCAT1, ZDHHC9, LFNG, IL1RAPL1,…	5.21e-10
binding site:ATP	3.03e-11	ACVRL1, PINK1, FES, ACVR1C, INSRR, ACVR1B, PDPK1, MAP3K4, AAK1, MCCC1, ILK, MASTL, INSR, SYK, EGFR, RET, TNIK, ROCK1, LYN, BRAF, TRPM7, PHKG2, PRKCE, CDK5, DAPK1, PRKCQ, DDR1, RIPK1, MAPK3, LCK, RIPK3, MAP3K10, PDGFRA, PDGFRB, MAPK7, LRRK2, ACVR1, FGFR2, PRKCZ, FGFR1, FGFR4, FGFR3, ERBB4, ERBB2, BMPR2, CHEK1, EPHB3, SRC, EPHB2, PTK2, SPEG, PTK2B, TEK, CAMK2B, PRKAA2, CSF1R, PDK1, FLT1, AXL, EPHA2…	5.47e-10
GO:0008083~growth factor activity	4.84e-11	GDF3, FGF8, FGF7, PDGFB, PDGFA, FGF9, TGFB3, KITLG, FGF10, JAG1, CSPG5, IL10, TGFB1, TGFB2, LIF, BDNF, CTGF, AMELX, AGT, PDGFC, FGF2, BMP4, BMP2, NTF3, NODAL, IGF1, INHBB, LEP, VEGFC, INHBA, GPI, EREG, VEGFA, BMP7, IL2, BMP6	8.07e-10
domain:Protein kinase	4.89e-11	ACVRL1, PINK1, FES, ACVR1C, INSRR, ACVR1B, PDPK1, MAP3K4, AAK1, ILK, MASTL, INSR, SYK, EGFR, RET, TNIK, ROCK1, LYN, BRAF, PHKG2, PRKCE, CDK5, DAPK1, PRKCQ, DDR1, RIPK1, MAPK3, LCK, RIPK3, MAP3K10, PDGFRA, PDGFRB, MAPK7, LRRK2, ACVR1, FGFR2, PRKCZ, FGFR1, FGFR4, FGFR3, ERBB4, ERBB2, BMPR2, TRIB3, CHEK1, EPHB3, SRC, EPHB2, PTK2, PTK2B, TEK, CAMK2B, PRKAA2, CSF1R, FLT1, AXL, EPHA2, NTRK3, TEX14, NTR…	8.83e-10
Growth factor	6.63e-11	GDF3, FGF8, FGF7, PDGFB, FGF9, PDGFA, TGFB3, KITLG, FGF10, TGFB1, TGFB2, LIF, BDNF, PDGFC, FGF2, BMP4, BMP2, NTF3, NODAL, IGF1, INHBB, INHBA, GPI, VEGFC, EREG, VEGFA, BMP7, BMP6, IL2	9.6e-10
Growth factor	6.63e-11	GDF3, FGF8, FGF7, PDGFB, FGF9, PDGFA, TGFB3, KITLG, FGF10, TGFB1, TGFB2, LIF, BDNF, PDGFC, FGF2, BMP4, BMP2, NTF3, NODAL, IGF1, INHBB, INHBA, GPI, VEGFC, EREG, VEGFA, BMP7, BMP6, IL2	9.6e-10
IPR011009:Protein kinase-like domain	1.31e-10	ACVRL1, PINK1, FES, ACVR1C, INSRR, ACVR1B, PDPK1, MAP3K4, AAK1, ILK, MASTL, INSR, SYK, PIK3CG, EGFR, RET, TNIK, ROCK1, LYN, BRAF, TRPM7, PHKG2, PRKCE, CDK5, DAPK1, PRKCQ, DDR1, RIPK1, MAPK3, LCK, RIPK3, MAP3K10, PDGFRA, PDGFRB, MAPK7, LRRK2, ACVR1, FGFR2, PRKCZ, FGFR1, FGFR4, FGFR3, ERBB4, ERBB2, BMPR2, TRIB3, CHEK1, EPHB3, SRC, EPHB2, PTK2, SPEG, PTK2B, TEK, CAMK2B, PRKAA2, CSF1R, FLT1, AXL, EPH…	2.23e-09
Activator	1.59e-10	MEF2C, E2F1, PPARA, E2F2, MEF2A, FOXA2, STAT5A, TBX21, E2F7, E2F8, STAT5B, PPARG, SPI1, GLI2, GLI3, NR2E1, CITED2, GLI1, CTNNB1, BATF, PDPK1, MYOCD, GATA3, GATA4, SOX17, AR, EGR2, TP53, ESR1, MED12, LEF1, ESR2, PPARGC1A, HIF1A, JUN, FOXC2, ZFPM1, TGFB1I1, SMARCA2, MED1, ERBB4, ERBB2, SRF, NR2C2, ARNT, STAT6, FOXH1, SRY, LPXN, XBP1, ECD, BCL6, KDM3A, POU3F2, MYSM1, KLF5, CEBPA, KLF13, MAML1, FOXA1…	2.31e-09
GO:0014066~regulation of phosphatidylinositol 3-kinase signaling	1.37e-10	EGFR, FGFR2, FGFR1, FGF8, FGFR4, FGF7, FGFR3, ERBB4, PDGFB, FGF9, GRB2, PDGFA, ERBB2, PIP5K1B, KITLG, FGF10, TRAT1, CD86, EREG, LCK, MAPK3, PDGFRA, PDGFRB, FGF2	2.67e-09
GO:0014066~regulation of phosphatidylinositol 3-kinase signaling	1.37e-10	EGFR, FGFR2, FGFR1, FGF8, FGFR4, FGF7, FGFR3, ERBB4, PDGFB, FGF9, GRB2, PDGFA, ERBB2, PIP5K1B, KITLG, FGF10, TRAT1, CD86, EREG, LCK, MAPK3, PDGFRA, PDGFRB, FGF2	2.67e-09
GO:0004714~transmembrane receptor protein tyrosine kinase activity	2.32e-10	EGFR, FGFR2, RET, FLT1, ERBB4, ERBB2, AXL, EPHA2, INSRR, NTRK3, DDR1, NTRK1, TEK, NTRK2, PDGFRA, INSR, CSF1R	3.86e-09
hsa04015:Rap1 signaling pathway	3.5e-10	FGF8, FGF7, ADCY7, PDGFB, PDGFA, FGF9, ADCY6, FGF10, CTNNB1, ACTG1, PDGFC, PLCB1, INSR, PLCB2, FGF2, ANGPT4, PIK3CG, EGFR, BRAF, VEGFC, PLCE1, MAPK3, VEGFA, PDGFRA, PDGFRB, FGFR2, FGFR1, PRKCZ, FGFR4, FGFR3, GNAI2, ADORA2A, DRD2, KITLG, ITGB1, SRC, INS, CNR1, RAC1, TEK, THBS1, CSF1R, FLT1, GRIN1, IGF1, RGS14, EPHA2, PLCG1, ADCY9, CALM3, F2R	4.62e-09
topological domain:Extracellular	3.26e-10	ADCY6, AQP5, GGT2, AQP4, GGT1, SIDT1, GRIN3A, SIDT2, AQP1, ZNRF3, ATP2B2, HTR1B, AGTR2, APP, ADAM8, CHRNA3, ADAM9, PDPN, VANGL2, COLEC12, PIK3IP1, CD34, F3, CX3CR1, PDGFRA, PDGFRB, HAS3, CLEC5A, ERBB4, ENPP1, ERBB2, DAG1, EPHB3, GPR143, CD74, KCNMB1, EPHB2, SLC11A2, ALCAM, ADRB3, DAGLA, SERINC5, IL1RAPL1, FCER1A, IL1RL1, EPHA2, ABCG2, NOTCH3, NTRK3, NOTCH1, CD300A, NTRK1, NTRK2, CHRNB1, ENG, ACVR…	5.89e-09
Immunity	5.04e-10	CHIA, S100A8, MASP2, TLR1, S100A9, TLR2, TLR3, TLR4, TNFSF13, TLR7, LGR4, TLR8, APOBEC3D, NOD2, ATG5, GATA3, IL4R, LTF, SYK, PIK3CG, DAB2IP, LYN, SERPING1, PADI4, PRKCE, HLA-E, TRAT1, PRKCQ, CD86, C1QBP, AKAP8, CLEC5A, C7, C5, C1S, CD74, SRC, ALCAM, SERINC5, DDX3X, PTK2B, PYCARD, BCL6, CSF1R, TLR10, CR1, CR2, LGALS3, AXL, C4BPA, SIRT2, DCSTAMP, AIM2, CD300A, JAK2, JAK3, IL2	7.3e-09
Transferase	6.19e-10	QPCTL, FAM20C, GGT1, PNP, CDKN2A, MAP3K4, AAK1, ILK, SULT1A2, ELOVL6, INSR, SYK, EGFR, PIK3CG, RET, TNIK, BRAF, ROCK1, UBIAD1, PARP10, PNKP, EP300, BAZ1B, PRDM6, MAPK3, RIPK3, PDGFRA, PDGFRB, AKAP6, HAS3, MAPK7, LRRK2, MPST, FGFR2, TPST1, FGFR1, TPST2, FGFR4, GCNT3, GCNT2, FGFR3, ERBB4, PFKFB3, PFKFB2, ERBB2, PFKFB1, BMPR2, CHEK1, ST8SIA3, EPHB3, PDSS1, SRC, EPHB2, PTK2, LPCAT1, TEK, ZDHHC9, LFNG…	8.96e-09
hsa04350:TGF-beta signaling pathway	1.04e-09	NOG, TNF, BMPR2, TGFB3, TGFB1, ACVR1C, TGFB2, ACVR1B, IFNG, THBS1, BMP4, PPP2R1A, BMP2, ROCK1, SMAD7, NODAL, SMAD6, SMAD4, SMAD2, SMAD1, INHBB, INHBA, EP300, ID2, MAPK3, ID4, BMP7, ACVR1, BMP6	1.38e-08
GO:0001077~transcriptional activator activity, RNA polymerase II core promoter proximal region sequence-specific binding	9.13e-10	MEF2C, PPARA, MEF2A, STAT5B, SPI1, PAX6, SOX9, GLI2, NR2E1, SRF, GLI3, BATF, PGR, TCF21, MYOCD, HOXA5, BCL11B, GATA3, POU2F3, PAX8, POU3F2, CEBPA, KLF5, AR, EGR2, KLF13, FOXA1, SMAD4, ESR1, LEF1, SMAD2, SMAD1, PLSCR1, NRF1, HIF1A, HNF4A, JUN, FOXC2, IRF4, RBPJ, NR5A2, KLF4	1.52e-08
hsa04151:PI3K-Akt signaling pathway	1.61e-09	FGF8, FGF7, PDGFB, PPP2R5A, PDGFA, FGF9, TLR2, FGF10, TLR4, PTEN, PDPK1, IL4R, PDGFC, FGF2, INSR, SYK, ANGPT4, GHR, PIK3CG, EGFR, PPP2R1A, RXRA, TP53, RPTOR, BCL2L11, DDIT4, VEGFC, CHRM1, MAPK3, VEGFA, PDGFRA, MDM2, PDGFRB, FGFR2, FGFR1, FGFR4, FGFR3, MCL1, GRB2, TNC, KITLG, COL2A1, ITGB1, PTK2, INS, BCL2, ITGAV, TEK, RAC1, PRKAA2, THBS1, EPO, CSF1R, COL4A4, COL4A3, TNXB, FLT1, ITGA2, IGF1, BAD, …	2.13e-08
GO:0046854~phosphatidylinositol phosphorylation	1.43e-09	EGFR, FGFR2, PIK3CG, FGFR1, FGF8, FGFR4, FGF7, FGFR3, ERBB4, PDGFB, GRB2, FGF9, PDGFA, ERBB2, PIP5K1B, KITLG, FGF10, TRAT1, CD86, EREG, LCK, PDGFRA, PDGFRB, IP6K1, FGF2	2.79e-08
Innate immunity	2.39e-09	C7, S100A8, MASP2, C5, TLR1, S100A9, TLR2, TLR3, TLR4, C1S, TLR7, LGR4, TLR8, APOBEC3D, SERINC5, NOD2, DDX3X, ATG5, GATA3, PYCARD, SYK, CSF1R, CR1, TLR10, DAB2IP, CR2, LYN, LGALS3, AXL, SERPING1, C4BPA, PADI4, SIRT2, AIM2, C1QBP, JAK2, JAK3, AKAP8, CLEC5A	3.45e-08
GO:0005109~frizzled binding	2.52e-09	DVL2, WNT5A, WNT10A, WNT10B, WNT3A, FZD1, ZNRF3, FZD7, RNF43, WNT7B, WNT4, WNT3, LRP6, WNT11, WNT7A, WNT8B	4.19e-08
GO:0005109~frizzled binding	2.52e-09	DVL2, WNT5A, WNT10A, WNT10B, WNT3A, FZD1, ZNRF3, FZD7, RNF43, WNT7B, WNT4, WNT3, LRP6, WNT11, WNT7A, WNT8B	4.19e-08
hsa04916:Melanogenesis	4.55e-09	WNT5A, ADCY7, GNAI2, WNT3A, ADCY6, EDN1, KITLG, CTNNB1, DCT, WNT4, WNT3, CAMK2B, PLCB1, PLCB2, WNT8B, DVL2, WNT10A, FZD8, WNT10B, FZD1, LEF1, FZD4, FZD7, FZD6, WNT7B, EP300, ADCY9, MAPK3, CALM3, WNT11, WNT7A	6.01e-08
GO:0007219~Notch signaling pathway	4.97e-09	KCNA5, JAG1, SOX9, TGFB1, APP, HEY1, HEY2, TMEM100, ANGPT4, CEBPA, BMP2, MAML1, FOXA1, DLL3, NOTCH3, HES1, NOTCH1, EP300, PSEN1, HES5, DLL4, PLN, PSEN2, UBC, FOXC2, RBPJ, NEURL1	9.71e-08
domain:EGF-like 3	6.31e-09	TNXB, LTBP3, TNC, HSPG2, DLL3, JAG1, NRXN1, SCARF1, SLIT3, NOTCH3, TENM4, NOTCH1, TENM2, DLL4, TEK, LRP6, AGRN, THBS1, LRP4, LRP5	1.14e-07
SM00255:TIR	1.15e-08	IL18R1, TLR10, IL18RAP, IL1RL1, TLR1, TLR2, TLR3, TLR4, TLR7, IL1RAPL1, TLR8, SIGIRR	1.58e-07
GO:0051781~positive regulation of cell division	8.76e-09	FGFR2, FGF8, FGF7, PDGFB, FGF9, PDGFA, TGFB3, SIRT2, SHH, TGFB1, TGFB2, VEGFC, EREG, VEGFA, IL1B, PDGFC, FGF2	1.71e-07
hsa05215:Prostate cancer	1.59e-08	E2F1, FGFR2, FGFR1, E2F2, PDGFB, PDGFA, GRB2, ERBB2, PTEN, CTNNB1, INSRR, PDPK1, INS, BCL2, PDGFC, PIK3CG, EGFR, AR, BRAF, TP53, LEF1, IGF1, BAD, EP300, MAPK3, PDGFRA, PDGFRB, MDM2	2.1e-07
GO:0010862~positive regulation of pathway-restricted SMAD protein phosphorylation	1.24e-08	BMP4, GDF3, BMP2, ACVRL1, NODAL, BMPR2, TGFB3, SMAD4, TGFB1, TGFB2, INHBB, ACVR1B, INHBA, BMP7, ENG, ACVR1, BMP6	2.42e-07
domain:TIR	1.42e-08	IL18R1, TLR10, IL18RAP, IL1RL1, TLR1, TLR2, TLR3, TLR4, TLR7, IL1RAPL1, TLR8, SIGIRR	2.57e-07
Nucleotide-binding	1.79e-08	ADCY7, FAM20C, ADCY6, ACSS2, KIFC3, ACTG1, ATP2B2, MAP3K4, AAK1, ILK, VPS4B, CRY1, INSR, SYK, EGFR, PIK3CG, NUDT16, RET, TNIK, ROCK1, BRAF, GEM, MYH9, SARS2, PNKP, GLUL, BAZ1B, MAPK3, RAB17, RIPK3, PDGFRA, PDGFRB, RAB13, MAPK7, LRRK2, KIF26A, SMARCA2, FGFR2, FGFR1, FGFR4, FGFR3, BLM, GNAI2, ERBB4, PFKFB3, PFKFB2, ERBB2, PFKFB1, BMPR2, CHEK1, EPHB3, MTIF2, SRC, EPHB2, PTK2, DDX3X, TEK, RAC1, ENTPD…	2.59e-07
GO:0042813~Wnt-activated receptor activity	1.71e-08	SMO, FZD8, LRP5L, SFRP2, SFRP4, LRP6, FZD1, FRZB, FZD4, FZD7, LRP5, FZD6	2.85e-07
hsa04310:Wnt signaling pathway	3.06e-08	CER1, WNT5A, WNT3A, CTNNB1, WNT4, WNT3, RAC1, CAMK2B, SOX17, PLCB1, PLCB2, AXIN1, WNT8B, DVL2, WNT10A, FZD8, WNT10B, VANGL2, TP53, FZD1, SMAD4, LEF1, FZD4, FZD7, FZD6, WNT7B, EP300, PRICKLE1, PSEN1, SFRP2, JUN, SFRP4, LRP6, WNT11, WNT7A, LRP5	4.04e-07
GO:0043565~sequence-specific DNA binding	3.32e-08	E2F1, PPARA, MEF2A, THRA, FOXA2, PPARG, PRRX1, PAX6, GLI2, ZNF205, NR2E1, HOXD10, FOXS1, GLI1, BATF, PGR, POU5F1, HLX, GATA4, HEY2, SOX17, AR, RARG, RXRA, TP53, ESR1, LEF1, ESR2, PPARGC1A, HES1, MSX1, HIF1A, FOXD4L1, HNF4A, JUN, FOXG1, FOXC2, TFCP2L1, NR2C2, ARNT, FOXH1, HOXA1, XBP1, HOXA5, BCL2, POU2F3, BCL11B, BCL6, LHX9, NKX2-3, FOXA1, SMAD4, TBX1, WHSC1, FOXP3, SHOX2, HOXB3, NOTCH1, ISL2, HDA…	5.54e-07
Cell junction	3.96e-08	SNCA, GRIK5, GJA1, GRIN3A, SYT7, FES, KIFC3, CTNNB1, SYP, ATP2B2, PDPK1, ANK2, CXCR4, ANK3, ILK, SNPH, DLG4, DPP4, CHRNA3, ACTN4, MPP7, CAMSAP3, NRXN1, CDK5, FARP1, JUP, EVPL, CHRM1, DOK7, EPB41L5, TGFB1I1, RAB13, LRRK2, DBN1, MPST, NEURL1, PRKCZ, HCRT, LIMS2, DAG1, WTIP, ITGB1, ADA, SCRIB, PTK2, LPXN, PTK2B, TEK, RAB11B, HEG1, LIMD1, AGRN, DTNA, GABRE, MYO1E, GRIN1, NLGN2, SNAPIN, NLGN3, SLC6A17…	5.73e-07
Mitogen	3.98e-08	VEGFC, FGF8, FGF7, PDGFB, EREG, FGF9, PDGFA, VEGFA, TGFB3, IL1B, PDGFC, FGF2, TGFB1, TGFB2	5.76e-07
IPR000157:Toll/interleukin-1 receptor homology (TIR) domain	4.4e-08	IL18R1, TLR10, IL18RAP, IL1RL1, TLR1, TLR2, TLR3, TLR4, TLR7, IL1RAPL1, TLR8, SIGIRR	7.49e-07
EGF-like domain	1.16e-07	C7, MEGF8, MASP2, LTBP3, TNC, JAG1, CSPG5, C1S, SCARF1, TEK, HEG1, AGRN, THBS1, ADAM8, PLAT, HYAL1, TNXB, ATRAID, DLL3, HSPG2, NRXN1, GAS6, SLIT3, NOTCH3, TENM4, NOTCH1, EREG, TENM2, FBLN5, DLL4, LRP6, LRP8, LRP4, LRP5	1.69e-06
GO:0003203~endocardial cushion morphogenesis	9.13e-08	NOTCH1, BMP2, NOG, ACVRL1, HEY1, MDM2, SOX9, ENG, ACVR1, TGFB2	1.78e-06
GO:0016055~Wnt signaling pathway	1.14e-07	WNT5A, DRD2, WNT3A, PPM1A, CTNNB1, WNT4, WNT3, DDX3X, PRKAA2, AXIN1, WNT8B, DVL2, WNT10A, WNT10B, TNIK, LEF1, FRZB, SLC9A3R1, CELA1, FZD4, DKK3, RNF43, WNT7B, PIAS4, DACT3, SFRP2, UBC, LRP6, WNT11, TGFB1I1, WNT7A, LRP4, LRP5	2.24e-06
GO:0035567~non-canonical Wnt signaling pathway	1.83e-07	WNT5A, DVL2, SMO, FZD8, SFRP2, SFRP4, FZD1, FRZB, WNT7A, FZD6	3.58e-06
hsa05218:Melanoma	2.84e-07	E2F1, EGFR, PIK3CG, E2F2, FGFR1, FGF8, FGF7, PDGFB, BRAF, FGF9, PDGFA, TP53, IGF1, FGF10, BAD, PTEN, CDKN2A, MAPK3, PDGFRA, MDM2, PDGFRB, PDGFC, FGF2	3.75e-06
hsa05218:Melanoma	2.84e-07	E2F1, EGFR, PIK3CG, E2F2, FGFR1, FGF8, FGF7, PDGFB, BRAF, FGF9, PDGFA, TP53, IGF1, FGF10, BAD, PTEN, CDKN2A, MAPK3, PDGFRA, MDM2, PDGFRB, PDGFC, FGF2	3.75e-06
IPR005817:Wnt	2.34e-07	WNT5A, WNT10A, WNT7B, WNT4, WNT10B, WNT3, WNT3A, WNT11, WNT7A, WNT8B	3.97e-06
IPR018161:Wnt protein, conserved site	2.34e-07	WNT5A, WNT10A, WNT7B, WNT4, WNT10B, WNT3, WNT3A, WNT11, WNT7A, WNT8B	3.97e-06
GO:0032757~positive regulation of interleukin-8 production	2.28e-07	CALCA, NOD2, TNF, PTGER4, RIPK1, SERPINE1, TLR2, TLR3, IL1B, TLR4, TLR7, ADIPOQ	4.46e-06
DNA-binding region:Nuclear receptor	2.51e-07	PGR, PPARA, AR, THRA, RARG, HNF4A, RXRA, PPARG, ESR1, ESR2, NR5A2, NR2E1, NR2C2, NR5A1	4.53e-06
zinc finger region:NR C4-type	2.51e-07	PGR, PPARA, AR, THRA, RARG, HNF4A, RXRA, PPARG, ESR1, ESR2, NR5A2, NR2E1, NR2C2, NR5A1	4.53e-06
GO:0042346~positive regulation of NF-kappaB import into nucleus	2.35e-07	IL18R1, PRKCQ, TNF, SPHK1, TLR2, TLR3, IL1B, TLR4, GREM1, EDA, TLR7	4.6e-06
Iron	3.87e-07	SLC22A17, TH, NFS1, ACP5, EGLN1, FTH1, GLRX2, SLC11A2, APP, CYP27B1, HIF1AN, FXN, HMOX1, KLKB1, ETFDH, LTF, KDM3A, ASPH, NOS2, HBB, NOS1, FECH, CYP2C9, HBA2, CYP1A2, TET1, CYP4A11, DNA2, CYP7B1, ALOX15, KDM2B, ALOX15B, JMJD6, RRM2, HBQ1, ALOX5, CYP4F2, STEAP2, CYP8B1, CBS	5.61e-06
Iron	3.87e-07	SLC22A17, TH, NFS1, ACP5, EGLN1, FTH1, GLRX2, SLC11A2, APP, CYP27B1, HIF1AN, FXN, HMOX1, KLKB1, ETFDH, LTF, KDM3A, ASPH, NOS2, HBB, NOS1, FECH, CYP2C9, HBA2, CYP1A2, TET1, CYP4A11, DNA2, CYP7B1, ALOX15, KDM2B, ALOX15B, JMJD6, RRM2, HBQ1, ALOX5, CYP4F2, STEAP2, CYP8B1, CBS	5.61e-06
IPR013088:Zinc finger, NHR/GATA-type	3.34e-07	PGR, PPARA, AR, THRA, RARG, HNF4A, GATA3, RXRA, GATA4, PPARG, ESR1, ESR2, NR5A2, NR2E1, NR2C2, NR5A1	5.69e-06
GO:0005524~ATP binding	6.37e-07	ADCY7, FAM20C, ADCY6, ACSS2, KIFC3, ACTG1, ATP2B2, MAP3K4, AAK1, ILK, VPS4B, INSR, SYK, EGFR, PIK3CG, RET, TWF2, TNIK, ROCK1, BRAF, MYH9, SARS2, PNKP, GLUL, BAZ1B, MAPK3, RIPK3, PDGFRA, PDGFRB, MAPK7, LRRK2, KIF26A, SMARCA2, FGFR2, FGFR1, FGFR4, FGFR3, BLM, ENPP1, ERBB4, PFKFB3, PFKFB2, ERBB2, PFKFB1, BMPR2, CHEK1, EPHB3, SRC, EPHB2, PTK2, DDX3X, TEK, ENTPD1, ENTPD2, CSF1R, SPHK2, MYO1E, PIF1, SP…	1.06148e-05
SM00097:WNT1	7.87e-07	WNT5A, WNT10A, WNT7B, WNT4, WNT10B, WNT3, WNT3A, WNT11, WNT7A, WNT8B	1.07964e-05
IPR001628:Zinc finger, nuclear hormone receptor-type	6.68e-07	PGR, PPARA, AR, THRA, RARG, HNF4A, RXRA, PPARG, ESR1, ESR2, NR5A2, NR2E1, NR2C2, NR5A1	1.13654e-05
GO:0060395~SMAD protein signal transduction	6.66e-07	BMP4, GDF3, BMP2, NODAL, VIM, SMAD4, TGFB3, SMAD2, SMAD1, TGFB1, TGFB2, INHBB, INHBA, HNF4A, JUN, BMP7, BMP6	1.30153e-05
GO:0070411~I-SMAD binding	8.69e-07	SMAD7, SMAD6, SMAD4, SMAD2, TGFB1I1, SMAD1, AXIN1, CTNNB1	1.44763e-05
Oxidoreductase	1.02e-06	ACOX2, LDHB, HTATIP2, HMGCR, PRDX4, OGDH, AKR1C3, HIF1AN, FXN, HMOX1, GPX3, ASPH, NOS2, DHCR24, ACADM, LDHAL6B, LDHAL6A, ACADS, CYP1A2, POR, ACADVL, ALOX15, KDM2B, ALOX15B, RRM2, HSD11B2, STEAP2, PRODH, TH, EGLN1, FTH1, ALDH3A2, MTHFR, CYP27B1, IVD, KLKB1, ALDH1A3, ETFDH, ALDH4A1, DMGDH, KDM3A, HSD17B4, BDH1, NOS1, CYP2C9, MAOB, DBH, SOD1, TET1, SOD2, GAPDHS, CYP4A11, CYP7B1, RDH10, JMJD6, ALOX5,…	1.47703e-05
IPR001723:Steroid hormone receptor	8.78e-07	PGR, PPARA, AR, THRA, RARG, HNF4A, RXRA, PPARG, ESR1, ESR2, NR5A2, NR2E1, NR2C2, NR5A1	1.49306e-05
GO:0005125~cytokine activity	1.08e-06	CER1, WNT5A, GDF3, TNF, EDN1, TGFB3, KITLG, TNFSF13, GREM1, IL10, TGFB1, TGFB2, LIF, IFNG, IL1B, FGF2, LTA, BMP4, BMP2, NODAL, ADIPOQ, INHBB, INHBA, GPI, TNFSF10, VEGFA, BMP7, WNT7A, BMP6, IL2	1.80083e-05
GO:0005125~cytokine activity	1.08e-06	CER1, WNT5A, GDF3, TNF, EDN1, TGFB3, KITLG, TNFSF13, GREM1, IL10, TGFB1, TGFB2, LIF, IFNG, IL1B, FGF2, LTA, BMP4, BMP2, NODAL, ADIPOQ, INHBB, INHBA, GPI, TNFSF10, VEGFA, BMP7, WNT7A, BMP6, IL2	1.80083e-05
IPR000536:Nuclear hormone receptor, ligand-binding, core	1.14e-06	PGR, PPARA, AR, THRA, RARG, HNF4A, RXRA, PPARG, ESR1, ESR2, NR5A2, NR2E1, NR2C2, NR5A1	1.94596e-05
IPR015526:Frizzled/secreted frizzled-related protein	1.2e-06	SMO, FZD8, SFRP2, SFRP4, FZD1, FRZB, FZD4, FZD7, FZD6	2.0391e-05
GO:0017147~Wnt-protein binding	1.23e-06	SMO, FZD8, LRP5L, SFRP2, SFRP4, LRP6, FZD1, FRZB, FZD4, FZD7, LRP5, FZD6	2.04643e-05
GO:0005759~mitochondrial matrix	1.48e-06	BCAT2, MCL1, ERBB4, NFS1, OGDH, PDSS1, GLRX2, TYMS, MCCC2, ALAS2, FXN, IVD, MCCC1, OXCT1, ETFDH, DMGDH, GCSH, ALDH4A1, BDH1, PDK1, NUDT1, ACADM, FECH, LDHAL6B, ACADS, OTC, PRIMPOL, TP53, SIRT4, DGUOK, MRRF, SOD1, BRCA1, SARS2, SOD2, RAD51, ACADVL, TST, PDE2A, C1QBP, LRRK2, PRODH	2.22744e-05
GO:0043547~positive regulation of GTPase activity	1.3e-06	A2M, FGF8, FGF7, PDGFB, PDGFA, FGF9, HPS1, FGF10, FLCN, WNT4, DLG4, PLCB1, FGF2, EGFR, DAB2IP, RET, FARP1, ARHGEF11, NCK2, PLCE1, ADRB1, EREG, ARRB1, JUN, PDGFRA, PDGFRB, WNT11, SEMA4D, LRRK2, FGFR2, SNX9, SNX18, FGFR1, FGFR4, FGFR3, ERBB4, GRB2, ERBB2, KITLG, CX3CL1, ITGB1, ARFGEF1, LLGL1, CCL24, DOCK2, PTK2, TEK, RAC1, CAMK2B, AGRN, AXIN1, DVL2, LAMTOR1, GRIN1, NF1, RGS14, NTRK1, SPTBN1, CALM3,…	2.5347e-05
GO:0035912~dorsal aorta morphogenesis	1.32e-06	ACVRL1, HEY1, DLL4, HEY2, RBPJ, ENG, SRF	2.57204e-05
GO:0005161~platelet-derived growth factor receptor binding	1.65e-06	PDGFB, LYN, PDGFA, ITGA5, VEGFA, PDGFRA, PDGFRB, PDGFC, PTEN	2.75402e-05
IPR001111:Transforming growth factor-beta, N-terminal	1.69e-06	INHBB, BMP4, GDF3, INHBA, BMP2, TGFB3, BMP7, TGFB1, TGFB2, BMP6	2.88145e-05
GO:0003222~ventricular trabecula myocardium morphogenesis	1.6e-06	FOXH1, NOTCH1, DLL4, HEY2, HEG1, RBPJ, ENG, TGFB2, MED1	3.13527e-05
GO:0042056~chemoattractant activity	2.4e-06	BMP4, VEGFC, FGF8, FGF7, LGALS3, NTF3, PDGFB, SAA1, VEGFA, FGF10, FGF2	4.00011e-05
domain:EGF-like 2	2.4e-06	MEGF8, TNXB, TNC, HSPG2, DLL3, JAG1, NRXN1, SCARF1, SLIT3, NOTCH3, TENM4, NOTCH1, TENM2, DLL4, TEK, LRP6, AGRN, LRP5	4.33749e-05
SM00399:ZnF_C4	3.29e-06	PGR, PPARA, AR, THRA, RARG, HNF4A, RXRA, PPARG, ESR1, ESR2, NR5A2, NR2E1, NR2C2, NR5A1	4.51097e-05
hsa05321:Inflammatory bowel disease (IBD)	3.78e-06	IL18R1, TNF, IL18RAP, TBX21, TLR2, TGFB3, SMAD2, TLR4, FOXP3, IL10, TGFB1, TGFB2, STAT6, NOD2, IL12RB1, JUN, IL4R, IFNG, IL1B, IL2	4.9983e-05
GO:2000463~positive regulation of excitatory postsynaptic potential	2.84e-06	PRKCZ, PTK2B, GRIN1, DLG4, NLGN2, NLGN3, NRXN1, WNT7A, PTEN, SHANK3	5.54371e-05
IPR000742:Epidermal growth factor-like domain	3.39e-06	MEGF8, MASP2, LTBP3, TNC, JAG1, SCARF1, TEK, HEG1, AGRN, THBS1, ADAM8, PCSK5, ADAM9, PLAT, TNXB, ATRAID, DLL3, HSPG2, NRXN1, GAS6, SLIT3, NOTCH3, TENM4, NOTCH1, EREG, FBLN5, DLL4, TENM2, LRP6, LRP8, LRP4, LRP5	5.76183e-05
GO:0038083~peptidyl-tyrosine autophosphorylation	2.97e-06	DDR1, PTK2, ERBB4, LYN, PTK2B, MAPK3, LCK, JAK2, JAK3, FES, INSR, SRC, SYK	5.80844e-05
GO:0003208~cardiac ventricle morphogenesis	3.74e-06	NOTCH1, HIF1A, HEY1, DLL4, HEY2, GATA4, ENG	7.31366e-05
SM00430:HOLI	5.54e-06	PGR, PPARA, AR, THRA, RARG, HNF4A, RXRA, PPARG, ESR1, ESR2, NR5A2, NR2E1, NR2C2, NR5A1	7.60448e-05
GO:0060391~positive regulation of SMAD protein import into nucleus	3.94e-06	BMP4, POU5F1, NODAL, TGFB3, SMAD4, PARP1, TGFB1, BMP6	7.70692e-05
Notch signaling pathway	6.11e-06	MAML1, DLL3, JAG1, NOTCH3, NOTCH1, APP, PSEN1, HEY1, DLL4, PSEN2, HEY2, RBPJ, NEURL1	8.83838e-05
GO:0048008~platelet-derived growth factor receptor signaling pathway	4.91e-06	PLAT, PDGFB, PDGFA, MYO1E, PDGFRA, PDGFRB, PDGFC, JAK2, PTEN, SRC, RGS14	9.60526e-05
IPR009030:Insulin-like growth factor binding protein, N-terminal	6.3e-06	EGFR, ERBB4, LTBP3, ERBB2, DLL3, JAG1, SCARF1, EPHA2, GAS6, SLIT3, INSRR, EPHB2, NOTCH3, NOTCH1, CTGF, FBLN5, DLL4, HEG1, LRP8, INSR, PCSK5, LRP4, IGFBP5	0.000107153
GO:0045087~innate immune response	5.56e-06	S100A8, TLR1, S100A9, PPARG, TLR2, TLR3, TLR4, FES, TLR7, LGR4, TLR8, APOBEC3D, NOD2, APP, ATG5, SAA1, GATA3, SYK, PIK3CG, DAB2IP, LYN, COLEC12, SERPING1, PADI4, HLA-E, C1QBP, LCK, DEFA4, DEFA3, UBC, AKAP8, CLEC5A, C1S, SRC, CALCA, PTK2, SERINC5, DDX3X, PTK2B, PYCARD, CSF1R, TLR10, CR1, CR2, LGALS3, AXL, C4BPA, SIRT2, AIM2, MID2, JAK2, JAK3	0.000108752
IPR015615:Transforming growth factor-beta-related	6.58e-06	INHBB, BMP4, GDF3, INHBA, BMP2, NODAL, TGFB3, BMP7, TGFB1, TGFB2, BMP6	0.000111834
IPR017948:Transforming growth factor beta, conserved site	6.58e-06	INHBB, BMP4, GDF3, INHBA, BMP2, NODAL, TGFB3, BMP7, TGFB1, TGFB2, BMP6	0.000111834
GO:0043401~steroid hormone mediated signaling pathway	6.22e-06	BMP4, PPARA, RARG, THRA, RXRA, PPARG, ESR1, LEF1, NR2E1, NR2C2, PGR, HNF4A, BMP7, NR5A2, NR5A1	0.000121635
domain:EGF-like 4	7.13e-06	TENM4, MEGF8, NOTCH1, TNXB, DLL4, TNC, TENM2, DLL3, LRP6, HSPG2, AGRN, SCARF1, SLIT3, LRP5	0.000128737
GO:0003184~pulmonary valve morphogenesis	8.87e-06	BMP4, NOTCH1, HEY1, SMAD6, HEY2, JAG1, TGFB2	0.000173311
GO:0060484~lung-associated mesenchyme development	8.87e-06	FGFR2, FGFR1, FGF9, HOXA5, WNT11, SHH, CTNNB1	0.000173311
GO:0060976~coronary vasculature development	9.85e-06	BMP4, MEGF8, NDST1, PRICKLE1, SMAD6, SNX17, PLXND1, PCSK5, SUFU, MYH10	0.000192574
IPR013032:EGF-like, conserved site	1.16e-05	MEGF8, LTBP3, MASP2, TNC, JAG1, SCARF1, TEK, HEG1, AGRN, THBS1, ADAM8, ADAM9, PLAT, TNXB, ATRAID, HSPG2, DLL3, GAS6, SLIT3, NOTCH3, TENM4, NOTCH1, EREG, FBLN5, DLL4, TENM2, LRP8, LRP4	0.000197784
Host cell receptor for virus entry	1.42e-05	CR1, CR2, AXL, DAG1, ITGA2, ITGB1, SLC1A5, CD86, ITGA5, CXCR4, ITGAV, ACE2, SCARB1, CLEC5A	0.000205085
domain:FZ	1.15e-05	SMO, FZD8, SFRP2, SFRP4, FZD1, FRZB, FZD4, FZD7, FZD6	0.000208368
SM00063:FRI	1.55e-05	SMO, FZD8, SFRP2, SFRP4, FZD1, FRZB, FZD4, FZD7, FZD6	0.000212058
hsa05212:Pancreatic cancer	1.98e-05	E2F1, PIK3CG, EGFR, E2F2, BRAF, ERBB2, TP53, SMAD4, TGFB3, BRCA2, SMAD2, BAD, TGFB1, RAD51, TGFB2, CDKN2A, VEGFA, MAPK3, RAC1	0.000261312
hsa05214:Glioma	1.98e-05	E2F1, EGFR, PIK3CG, E2F2, PDGFB, BRAF, GRB2, PDGFA, TP53, IGF1, PTEN, CDKN2A, PLCG1, MAPK3, PDGFRA, CALM3, MDM2, PDGFRB, CAMK2B	0.000261312
GO:0019933~cAMP-mediated signaling	1.49e-05	ADM, PDE2A, ADCY7, ADCY9, ADCYAP1R1, ADCY6, AKAP6, PDE4D, MAPK7, NPR3, SLC9A3R1, SOX9	0.00029042
GO:0042157~lipoprotein metabolic process	1.49e-05	PPARA, LPL, APOA2, APOE, ALB, APOC3, APOC1, APOLD1, HSPG2, PCSK9, SCARB1, APOM	0.00029042
GO:0001618~virus receptor activity	1.83e-05	HYAL1, CR1, CR2, AXL, DAG1, ITGA2, ITGB1, SLC1A5, CD86, CXCR4, ITGA5, ITGAV, ACE2, SCARB1, CLEC5A, DPP4	0.000304855
IPR020067:Frizzled domain	1.8e-05	SMO, FZD8, SFRP2, SFRP4, FZD1, FRZB, FZD4, FZD7, FZD6	0.000306461
GO:0031234~extrinsic component of cytoplasmic side of plasma membrane	2.21e-05	SNX18, SNX9, LYN, FES, FARP1, SRC, PTK2, ALOX15, PTK2B, LCK, DLG4, JAK2, JAK3, SYK, DTNA	0.00033228
GO:0003181~atrioventricular valve morphogenesis	1.85e-05	NOTCH1, BMP2, BMPR2, MDM2, ZFPM1, ACVR1, TGFB2	0.000361418
GO:0007169~transmembrane receptor protein tyrosine kinase signaling pathway	1.85e-05	EGFR, MTSS1, RET, FLT1, NTF3, LYN, ERBB4, ERBB2, TRAT1, INSRR, NTRK3, DDR1, NTRK1, LCK, TEK, NTRK2, INSR, SYK, CSF1R	0.000362013
GO:0008630~intrinsic apoptotic signaling pathway in response to DNA damage	1.87e-05	E2F1, MOAP1, TNF, MCL1, BCL2, HMOX1, BAX, MLH1, BAD, BCL2L11, BRCA1, EPHA2, SOD2	0.000364552
GO:0003707~steroid hormone receptor activity	2.66e-05	PGR, PPARA, AR, THRA, RARG, HNF4A, RXRA, PPARG, ESR1, ESR2, NR5A2, NR2E1, NR2C2, NR5A1	0.000443876
IPR001839:Transforming growth factor-beta, C-terminal	2.62e-05	INHBB, BMP4, GDF3, INHBA, BMP2, NODAL, TGFB3, BMP7, TGFB1, TGFB2, BMP6	0.000445046
GO:0046718~viral entry into host cell	2.32e-05	CR1, CR2, AXL, DAG1, ITGA2, DYNLT1, ITGB1, GAS6, SLC1A5, CD86, VAMP8, ITGA5, ITGAV, ACE2, SCARB1, CLEC5A, DPP4	0.000452681
hsa05210:Colorectal cancer	3.86e-05	PIK3CG, BRAF, TP53, SMAD4, TGFB3, MLH1, LEF1, SMAD2, BAD, TGFB1, TGFB2, CTNNB1, JUN, BAX, BCL2, MAPK3, RAC1, AXIN1	0.000509917
Transmembrane	4.08e-05	ADCY7, QPCTL, ADCY6, AQP5, AQP4, MPV17, GGT1, GRIN3A, SYT7, SIDT1, AQP1, SIDT2, ZNRF3, SYP, ATP2B2, HTR1B, APP, BDNF, AGTR2, ADAM8, CHRNA3, ADAM9, PDPN, VANGL2, APOLD1, COLEC12, CYP1A2, PIK3IP1, CD34, RYR3, F3, CX3CR1, PDGFRA, RYR2, PDGFRB, HSD11B2, HAS3, CLEC5A, TPST1, TPST2, GCNT3, CLCN2, GCNT2, ENPP1, ERBB4, ERBB2, DAG1, ACP2, GPR143, EPHB3, ACP1, CD74, KCNMB1, EPHB2, SLC11A2, ALCAM, ADRB3, SE…	0.000590241
GO:0000978~RNA polymerase II core promoter proximal region sequence-specific DNA binding	3.6e-05	MEF2C, PPARA, MEF2A, FOXA2, HELT, E2F8, SPI1, PAX6, GLI2, GLI3, SRF, GLI1, BATF, PGR, HOXA2, HOXA5, BCL11B, POU2F3, PAX8, POU3F2, CEBPA, MUC1, KLF5, SOX10, AR, EGR2, KLF13, SMAD6, MLXIPL, ESR1, SMAD4, LEF1, SMAD2, SMAD1, SREBF2, NRF1, HDAC2, EP300, JUN, IRF4, RBPJ, NR5A2, MED1	0.000599751
Transmembrane helix	4.36e-05	ADCY7, QPCTL, ADCY6, AQP5, AQP4, MPV17, GGT1, GRIN3A, SYT7, SIDT1, AQP1, SIDT2, ZNRF3, SYP, ATP2B2, HTR1B, APP, BDNF, AGTR2, ADAM8, CHRNA3, ADAM9, PDPN, VANGL2, APOLD1, COLEC12, CYP1A2, PIK3IP1, CD34, RYR3, F3, CX3CR1, PDGFRA, RYR2, PDGFRB, HSD11B2, HAS3, CLEC5A, TPST1, TPST2, GCNT3, CLCN2, GCNT2, ENPP1, ERBB4, ERBB2, DAG1, ACP2, GPR143, EPHB3, ACP1, CD74, KCNMB1, EPHB2, SLC11A2, ALCAM, ADRB3, SE…	0.000630597
GO:0003279~cardiac septum development	3.51e-05	BMP4, NDST1, SNX17, SMAD4, PLXND1, PCSK5, MYH10	0.000685172
GO:0005113~patched binding	4.19e-05	SMO, DHH, CAV1, PTCH1, SHH, IHH	0.000697431
domain:EGF-like 1	4.02e-05	MEGF8, LTBP3, HSPG2, DLL3, NRXN1, SCARF1, SLIT3, NOTCH3, TENM4, NOTCH1, TENM2, DLL4, TEK, LRP6, HEG1, LRP8, AGRN, THBS1, LRP5	0.000726788
hsa05219:Bladder cancer	6.07e-05	E2F1, EGFR, E2F2, CDKN2A, FGFR3, BRAF, ERBB2, MAPK3, VEGFA, TP53, MDM2, THBS1, SRC, DAPK1	0.00080088
GO:0045416~positive regulation of interleukin-8 biosynthetic process	4.11e-05	APOA2, TNF, ELANE, TLR4, TLR7, TLR8	0.000802401
Transcription regulation	5.61e-05	MEF2C, MEF2A, THRA, STAT5A, STAT5B, NR2E1, HOXD10, CITED2, CTNNB1, BATF, PGR, CDKN2A, MYOCD, GATA3, GATA4, OLIG2, CRY1, RARG, RXRA, MED12, MLXIPL, PPARGC1A, PROX1, HES1, KDM2B, HIF1A, MSX1, EP300, HNF4A, HES5, BAZ1B, PIAS4, ARRB1, PRDM6, JUN, FOXG1, AKAP8, MAD2L2, SMARCA2, TSHZ3, FGFR1, ERBB4, TFCP2L1, ERBB2, SOX9, SRF, SOX8, NR2C2, ARNT, FOXH1, SRY, HOXA1, TCF21, HOXA2, DDX3X, CNOT6L, HOXA5, NKX…	0.000812131
GO:0006641~triglyceride metabolic process	4.21e-05	CAV3, LPL, CAV1, APOA2, ACSL1, TNXB, APOE, APOC3, APOC1, PCSK9, NKX2-3	0.000822297
GO:0005506~iron ion binding	5.53e-05	NOS1, CYP2C9, TH, EGLN1, HBA2, CYP1A2, TET1, FTH1, CYP7B1, CYP4A11, ALOX15, CYP27B1, PPEF2, HIF1AN, ALOX15B, JMJD6, KLKB1, LTF, HBQ1, KDM3A, ALOX5, CYP4F2, CYP8B1, HBB	0.000920743
SM00204:TGFB	6.89e-05	INHBB, BMP4, GDF3, INHBA, BMP2, NODAL, TGFB3, BMP7, TGFB1, TGFB2, BMP6	0.000945087
GO:0006468~protein phosphorylation	4.96e-05	ACVRL1, PDGFB, PRKAG2, FAM20C, PINK1, FES, TGFB1, TGFB2, ACVR1C, ACVR1B, APP, PDPK1, AAK1, ILK, SYK, PIK3CG, RET, CCNK, TNIK, ROCK1, LYN, BRAF, PHKG2, DGUOK, PRKCE, DAPK1, LCK, MAPK3, WNT11, LRRK2, ACVR1, PRKCZ, FGFR1, ERBB2, TRIB3, CALCA, PTK2B, SPEG, CAMK2B, PRKAA2, PDK1, BMP2, MAML1, SMAD2, GAS6, TEX14, RPS6KA1, NTRK1, JAK2, JAK3, MYLK	0.000969776
GO:0086091~regulation of heart rate by cardiac conduction	5.22e-05	JUP, CAV1, ANK2, KCNE1, KCNA5, CACNA1C, CACNA1D, KCNQ1, YWHAE, SCN5A	0.00102056
GO:0007224~smoothened signaling pathway	5.3e-05	BMP4, STIL, WNT10B, NDST1, PAX6, GLI2, GLI3, SHH, GLI1, HES1, SMO, HES5, MAP3K10, PTCH1, IHH	0.00103575
Long QT syndrome	8.11e-05	CAV3, ANK2, KCNE1, CALM3, CACNA1C, KCNQ1, SCN5A	0.00117345
hsa04330:Notch signaling pathway	8.9e-05	DVL2, MAML1, DLL3, JAG1, NOTCH3, HES1, NOTCH1, EP300, HDAC2, PSEN1, HES5, DLL4, PSEN2, RBPJ, LFNG	0.00117431
GO:0034713~type I transforming growth factor beta receptor binding	8.94e-05	SMAD7, SMAD6, TGFB3, SMAD2, ENG, TGFB1	0.00148892
Complement pathway	0.000109	C7, CR1, CR2, C1QBP, MASP2, C5, SERPING1, C4BPA, C1S	0.00157638
GO:0048709~oligodendrocyte differentiation	8.21e-05	SOX10, NOTCH1, ERBB2, NTRK2, NLGN3, SOX9, GLI3, SOX8, CDK5	0.00160311
GO:0010881~regulation of cardiac muscle contraction by regulation of the release of sequestered calcium ion	8.36e-05	ANK2, PLN, CALM3, RYR2, ASPH, CACNA1C, FKBP1B, CASQ2	0.00163214
GO:0006366~transcription from RNA polymerase II promoter	8.74e-05	NCBP2, MEF2C, MEF2A, THRA, STAT5B, SPI1, PAX6, GLI2, GLI3, BATF, MYOCD, POU5F1, GATA3, PAX8, GATA4, SOX10, CCNK, EGR2, TP53, ESR1, LEF1, EP300, MSX1, HIF1A, ARRB2, ARRB1, JUN, FOXC2, TGFB1I1, BMPR2, SOX9, SRF, FOXH1, TCF21, XBP1, HOXA5, BCL11B, POU2F3, ECD, POU3F2, KLF5, DVL2, CEBPA, KLF13, FOXA1, SMAD4, SMAD2, SMAD1, PLSCR1, NRF1, IRF4, PARP1, NCOR1, KLF4, NR5A1	0.00170622
GO:0007184~SMAD protein import into nucleus	8.77e-05	JUN, TGFB3, SPTBN1, TGFB1, TGFB2, TOB1	0.00171327
GO:0010863~positive regulation of phospholipase C activity	8.77e-05	FGFR1, FLT1, PDGFRA, ESR1, PDGFRB, FGF2	0.00171327
GO:0061314~Notch signaling involved in heart development	8.77e-05	NOTCH1, HEY1, DLL4, HEY2, JAG1, RBPJ	0.00171327
GO:0097105~presynaptic membrane assembly	8.77e-05	NLGN2, NLGN3, NRXN1, PTEN, IL1RAPL1, LRP4	0.00171327
GO:0097105~presynaptic membrane assembly	8.77e-05	NLGN2, NLGN3, NRXN1, PTEN, IL1RAPL1, LRP4	0.00171327
hsa04014:Ras signaling pathway	0.000131	FGFR2, FGFR1, FGFR4, FGF8, FGFR3, FGF7, PDGFB, GRB2, PDGFA, FGF9, KITLG, FGF10, INS, RAC1, TEK, PLA1A, PDGFC, FGF2, INSR, ANGPT4, CSF1R, PIK3CG, EGFR, FLT1, PLA2G10, GRIN1, NF1, IGF1, BAD, EPHA2, VEGFC, PLCE1, PLCG1, MAPK3, VEGFA, PDGFRA, CALM3, PDGFRB, SYNGAP1, PLA2G4C	0.0017239
hsa04014:Ras signaling pathway	0.000131	FGFR2, FGFR1, FGFR4, FGF8, FGFR3, FGF7, PDGFB, GRB2, PDGFA, FGF9, KITLG, FGF10, INS, RAC1, TEK, PLA1A, PDGFC, FGF2, INSR, ANGPT4, CSF1R, PIK3CG, EGFR, FLT1, PLA2G10, GRIN1, NF1, IGF1, BAD, EPHA2, VEGFC, PLCE1, PLCG1, MAPK3, VEGFA, PDGFRA, CALM3, PDGFRB, SYNGAP1, PLA2G4C	0.0017239
SM00181:EGF	0.000126	MEGF8, LTBP3, MASP2, TNC, JAG1, SCARF1, TEK, HEG1, AGRN, THBS1, PCSK5, TNXB, HSPG2, DLL3, NRXN1, GAS6, SLIT3, NOTCH3, TENM4, NOTCH1, TENM2, FBLN5, DLL4, LRP6, LRP8, LRP4, LRP5	0.00172898
region of interest:Ligand-binding	9.99e-05	PPARA, AR, THRA, RARG, RXRA, PPARG, NR5A2, NR2E1, NR5A1	0.00180306
Sarcoplasmic reticulum	0.000129	SRI, RYR3, PLN, AKAP6, RYR2, CAMK2B, ASPH, THBS1, FKBP1B, CASQ2	0.00186828
GO:0033344~cholesterol efflux	0.000112	SOAT1, CAV1, APOA2, NPC2, APOE, APOC3, APOC1, SCARB1, APOM	0.00219127
Transcription	0.000154	MEF2C, MEF2A, THRA, STAT5A, STAT5B, NR2E1, HOXD10, CITED2, CTNNB1, BATF, PGR, CDKN2A, MYOCD, GATA3, GATA4, OLIG2, CRY1, RARG, RXRA, MED12, MLXIPL, PPARGC1A, PROX1, HES1, KDM2B, HIF1A, MSX1, EP300, HNF4A, HES5, BAZ1B, PIAS4, ARRB1, PRDM6, JUN, FOXG1, AKAP8, MAD2L2, SMARCA2, TSHZ3, FGFR1, ERBB4, TFCP2L1, ERBB2, SOX9, SRF, SOX8, NR2C2, ARNT, FOXH1, SRY, HOXA1, TCF21, HOXA2, DDX3X, CNOT6L, HOXA5, NKX…	0.00223
h_alkPathway:ALK in cardiac myocytes	0.000175	BMP4, MEF2C, BMP2, NOG, SMAD6, BMPR2, SMAD4, FZD1, TGFB3, SMAD1, TGFB1, TGFB2, CTNNB1, GATA4, BMP7, ACVR1, AXIN1	0.00231859
GO:0097192~extrinsic apoptotic signaling pathway in absence of ligand	0.000119	MOAP1, MCL1, ITGAV, BAX, BCL2, KITLG, IL1B, BAD, BCL2L11, IL2	0.00232754
site:Cleavage; by autolysis	0.000137	MUC1, DHH, PCSK9, ESPL1, PCSK5, SHH, IHH	0.00247064
GO:0004716~receptor signaling protein tyrosine kinase activity	0.00017	EGFR, ERBB4, LYN, ERBB2, INSR, SYK	0.00282497
IPR000539:Frizzled protein	0.000168	SMO, FZD8, FZD1, FZD4, FZD7, FZD6	0.00285629
IPR002011:Tyrosine-protein kinase, receptor class II, conserved site	0.000168	NTRK3, DDR1, NTRK1, NTRK2, INSR, INSRR	0.00285629
GO:0006367~transcription initiation from RNA polymerase II promoter	0.000147	PPARA, E2F2, AR, THRA, RARG, RXRA, MAML1, PPARG, ESR1, MED12, ESR2, PPARGC1A, NR2E1, NR2C2, NOTCH3, PGR, NOTCH1, HNF4A, CTGF, RBPJ, NR5A2, NR5A1, MED1	0.00286605
GO:0036092~phosphatidylinositol-3-phosphate biosynthetic process	0.000147	PIK3CG, FGFR2, FGFR1, FGFR4, FGF8, FGFR3, FGF7, GRB2, FGF9, FGF10, INPP4B, FGF2	0.00286762
GO:0036092~phosphatidylinositol-3-phosphate biosynthetic process	0.000147	PIK3CG, FGFR2, FGFR1, FGFR4, FGF8, FGFR3, FGF7, GRB2, FGF9, FGF10, INPP4B, FGF2	0.00286762
GO:0036092~phosphatidylinositol-3-phosphate biosynthetic process	0.000147	PIK3CG, FGFR2, FGFR1, FGFR4, FGF8, FGFR3, FGF7, GRB2, FGF9, FGF10, INPP4B, FGF2	0.00286762
GO:0005160~transforming growth factor beta receptor binding	0.00018	INHBB, BMP4, GDF3, INHBA, BMP2, NODAL, SMAD2, BMP7, TGFB1, TGFB2, BMP6	0.00299257
hsa05213:Endometrial cancer	0.000229	PIK3CG, EGFR, BRAF, GRB2, ERBB2, TP53, MLH1, LEF1, BAD, PTEN, CTNNB1, PDPK1, ILK, MAPK3, AXIN1	0.00301393
Synapse	0.000214	HCRT, SNCA, GRIK5, DAG1, SYT7, GRIN3A, SYP, ATP2B2, ANK2, ANK3, SNPH, RAB11B, DLG4, AGRN, CHRNA3, DTNA, GABRE, GRIN1, NLGN2, SNAPIN, NLGN3, SLC6A17, NRXN1, CDK5, SHANK3, FARP1, RGS14, PPP1R9B, TENM2, CHRM1, DOK7, CHRNB1, LRRK2, MPST, NEURL1	0.00309261
Synapse	0.000214	HCRT, SNCA, GRIK5, DAG1, SYT7, GRIN3A, SYP, ATP2B2, ANK2, ANK3, SNPH, RAB11B, DLG4, AGRN, CHRNA3, DTNA, GABRE, GRIN1, NLGN2, SNAPIN, NLGN3, SLC6A17, NRXN1, CDK5, SHANK3, FARP1, RGS14, PPP1R9B, TENM2, CHRM1, DOK7, CHRNB1, LRRK2, MPST, NEURL1	0.00309261
hsa05414:Dilated cardiomyopathy	0.000235	TNF, ADCY7, ADCY6, DAG1, TGFB3, IGF1, ITGA2, TPM1, ITGB1, TGFB1, TGFB2, ACTG1, ADRB1, ADCY9, ITGA5, ITGAV, PLN, RYR2, CACNA1C, CACNA1D	0.0031004
IPR001881:EGF-like calcium-binding	0.000185	MEGF8, LTBP3, MASP2, HSPG2, DLL3, JAG1, C1S, GAS6, SLIT3, NOTCH3, NOTCH1, FBLN5, TENM2, DLL4, HEG1, LRP8, AGRN, THBS1, LRP4	0.00313468
GO:0060397~JAK-STAT cascade involved in growth hormone signaling pathway	0.000162	LYN, STAT5A, MAPK3, STAT5B, JAK2, JAK3, GHR	0.00315986
GO:0060397~JAK-STAT cascade involved in growth hormone signaling pathway	0.000162	LYN, STAT5A, MAPK3, STAT5B, JAK2, JAK3, GHR	0.00315986
GO:0060397~JAK-STAT cascade involved in growth hormone signaling pathway	0.000162	LYN, STAT5A, MAPK3, STAT5B, JAK2, JAK3, GHR	0.00315986
GO:0086005~ventricular cardiac muscle cell action potential	0.000162	CAV3, ANK2, KCNE1, RYR2, NEDD4L, KCNQ1, SCN5A	0.00315986
LIM domain	0.000224	AJUBA, LPXN, ISL2, LIMS2, PRICKLE1, PDLIM7, PDLIM3, LIMD1, WTIP, TGFB1I1, LMX1A, LHX9, MICALL1	0.00323963
GO:0045080~positive regulation of chemokine biosynthetic process	0.000167	WNT5A, TNF, HMOX1, IFNG, TLR3, IL1B	0.00325098
GO:0060174~limb bud formation	0.000167	FGFR2, WNT3, FGF10, COL2A1, SOX9, SHH	0.00325098
GO:0060411~cardiac septum morphogenesis	0.000167	NOTCH1, HEY1, HEY2, MDM2, JAG1, BMP7	0.00325098
GO:0004672~protein kinase activity	0.000201	PRKCZ, ERBB2, TRIB3, PINK1, CHEK1, SOX9, SRC, PTK2, PDPK1, MAP3K4, AAK1, ILK, TEK, CAMK2B, PRKAA2, SYK, PIK3CG, PDK1, EGFR, AVP, RET, TNIK, BRAF, ROCK1, PHKG2, PRKCE, CDK5, DAPK1, DDR1, PRKCQ, PPP1R9B, TEX14, RPS6KA1, RIPK1, RIPK3, MAP3K10, PDGFRA, JAK2, MAPK7, LRRK2, ACVR1	0.00334496
GO:0031954~positive regulation of protein autophosphorylation	0.000173	VEGFC, PDGFB, PDGFA, INS, VEGFA, CALM3, PDGFC, SRC	0.00337716
metal ion-binding site:Iron; catalytic	0.000196	ALOX15, KDM2B, HIF1AN, ALOX15B, JMJD6, KDM3A, ALOX5, TET1	0.00353193
metal ion-binding site:Iron; catalytic	0.000196	ALOX15, KDM2B, HIF1AN, ALOX15B, JMJD6, KDM3A, ALOX5, TET1	0.00353193
GO:0016303~1-phosphatidylinositol-3-kinase activity	0.000222	PIK3CG, FGFR2, FGFR1, FGFR4, FGF8, FGFR3, FGF7, GRB2, FGF9, FGF10, FGF2	0.00368555
GO:0016303~1-phosphatidylinositol-3-kinase activity	0.000222	PIK3CG, FGFR2, FGFR1, FGFR4, FGF8, FGFR3, FGF7, GRB2, FGF9, FGF10, FGF2	0.00368555
GO:0016303~1-phosphatidylinositol-3-kinase activity	0.000222	PIK3CG, FGFR2, FGFR1, FGFR4, FGF8, FGFR3, FGF7, GRB2, FGF9, FGF10, FGF2	0.00368555
GO:0040007~growth	0.0002	INHBB, BMP4, GDF3, INHBA, BMP2, VEGFA, RFTN1, BMP7, BMP6	0.00390343
domain:EGF-like 5	0.00023	TENM4, NOTCH3, MEGF8, TNXB, TNC, TENM2, DLL4, DLL3, SCARF1, SLIT3	0.00414771
Cell cycle	0.0003	KIF23, E2F1, E2F2, MAD1L1, PRC1, E2F7, E2F8, MLH1, MITD1, NDE1, CDKN2A, VPS4B, MASTL, TPR, ASPM, KHDRBS1, ANAPC2, CCNK, DAB2IP, TP53, DYNLT1, PRKCE, CDK5, VASH1, SPDYA, PPP1CA, EP300, MAPK3, RGCC, MAPK7, MAD2L2, DMC1, SPAST, SNX9, SNX18, ASUN, GNAI2, TIPIN, CHEK1, SRC, PAFAH1B1, RHNO1, BRCA2, BRCA1, SIRT2, RGS14, AJUBA, TEX14, RPS6KA1, FBXO31, SNX33, CHAF1A, CHAF1B, USP44	0.0043297
hsa04022:cGMP-PKG signaling pathway	0.000343	MEF2C, MEF2A, ADCY7, GNAI2, ADCY6, SRF, KCNMB1, EDNRA, ATP2B2, ADRB3, INS, GATA4, PLCB1, PLCB2, INSR, PIK3CG, ROCK1, BAD, PRKCE, ADRB2, PPP1CA, ADRB1, PDE2A, ADCY9, PLN, MAPK3, ADRA1B, CALM3, CACNA1C, CACNA1D, MYLK	0.00451721
SM01330:SM01330	0.000332	SMO, FZD8, FZD1, FZD4, FZD7, FZD6	0.00454374
IPR000494:EGF receptor, L domain	0.000271	EGFR, ERBB4, ERBB2, INSR, INSRR	0.00459053
IPR006211:Furin-like cysteine-rich domain	0.000271	EGFR, ERBB4, ERBB2, INSR, INSRR	0.00459053
GO:0033198~response to ATP	0.00024	P2RX5, P2RX6, P2RX1, P2RX2, SPHK1, IL1B, ASPH, PTEN	0.0046896
GO:0032924~activin receptor signaling pathway	0.000246	INHBB, ACVR1B, INHBA, ACVRL1, BMPR2, SMAD2, ACVR1	0.0047906
GO:0044798~nuclear transcription factor complex	0.000326	SRY, SOX17, SOX9, SOX8, KLF4, CTNNB1	0.00488704
FAD	0.000351	ACOX2, ACADM, NOS1, ACADS, MAOB, POR, ACADVL, MTHFR, IVD, ETFDH, DMGDH, NOS2, CRY1, STEAP2, PRODH, DHCR24	0.00506513
GO:0000281~mitotic cytokinesis	0.000262	KIF23, SNX9, SNX18, ANK3, SPTBN1, MITD1, SNX33, SPAST, MYH10	0.00510022
GO:0034704~calcium channel complex	0.000356	RYR3, CALM3, AKAP6, RYR2, PDE4D, ASPH, FKBP1B, CASQ2	0.00533484
GO:0017134~fibroblast growth factor binding	0.000336	FGFR2, FGFR1, FGFR4, FGFR3, CXCL13, ITGAV, THBS1, SCN5A	0.00557675
GO:0050707~regulation of cytokine secretion	0.00029	TLR10, LYN, TLR1, TLR2, TLR4, TLR8	0.0056529
hsa04540:Gap junction	0.000442	EGFR, DRD1, ADCY7, PDGFB, GNAI2, GRB2, PDGFA, DRD2, ADCY6, GJA1, SRC, ADRB1, ADCY9, MAPK3, PDGFRA, PDGFRB, PDGFC, MAPK7, PLCB1, PLCB2	0.00582541
GO:0033017~sarcoplasmic reticulum membrane	0.000399	SRI, NOS1, RYR3, PLN, RYR2, CAMK2B, ASPH, FKBP1B, CASQ2	0.00599065
hsa04261:Adrenergic signaling in cardiomyocytes	0.00046	GNAI2, ADCY7, PPP2R5A, ADCY6, TPM1, ATP2B2, AGTR2, BCL2, KCNE1, CAMK2B, PLCB1, KCNQ1, SCN5A, PLCB2, PIK3CG, PPP2R1A, ADRB2, PPP1CA, ADRB1, ADCY9, PLN, MAPK3, ADRA1B, CALM3, RYR2, CACNA1C, CACNA1D, PPP2R3C	0.00605724
GO:0010803~regulation of tumor necrosis factor-mediated signaling pathway	0.000338	TNF, RIPK1, CASP8, SPHK1, PYCARD, UBC, CLIP3, TNFAIP3, SYK	0.00657982
GO:0006171~cAMP biosynthetic process	0.00036	RAMP2, ADM, ADCY7, ADCY9, ADORA2A, ADCY6, NPR3	0.00701381
hsa04610:Complement and coagulation cascades	0.000536	F11, PLAT, C7, CR1, A2M, CR2, MASP2, C5, SERPING1, C4BPA, C1S, SERPINF2, F3, KLKB1, SERPINE1, CPB2, F2R	0.00705649
domain:MH1	0.000409	SMAD7, SMAD6, SMAD4, SMAD2, SMAD1	0.00736895
domain:MH2	0.000409	SMAD7, SMAD6, SMAD4, SMAD2, SMAD1	0.00736895
GO:0019825~oxygen binding	0.000478	CYP4A11, CYP2C9, ALB, TH, HBQ1, HBA2, CYP1A2, CYP8B1, HBB, CBS, SOD2	0.00794022
GO:0070410~co-SMAD binding	0.000481	FOXH1, SMAD6, GATA4, PAX6, SMAD2, SMAD1	0.00798288
IPR001781:Zinc finger, LIM-type	0.000485	AJUBA, LPXN, ISL2, LIMS2, PRICKLE1, PDLIM7, PDLIM3, LIMD1, WTIP, TGFB1I1, LMX1A, LHX9, MICALL1	0.00821265
GO:0003209~cardiac atrium morphogenesis	0.000423	SHOX2, NOTCH1, DLL4, HEG1, ENG	0.00823464
GO:0007435~salivary gland morphogenesis	0.000423	EGFR, TGFB3, PAX6, TGFB1, TGFB2	0.00823464
GO:0032808~lacrimal gland development	0.000423	FGFR2, SOX10, PAX6, FGF10, SOX9	0.00823464
GO:0036089~cleavage furrow formation	0.000423	SNX9, SNX18, SPIRE1, SNX33, SPIRE2	0.00823464
GO:0008543~fibroblast growth factor receptor signaling pathway	0.000425	NCBP2, FGFR2, FGFR1, FGFR4, FGF8, FGFR3, FGF7, NDST1, FGF9, GRB2, FGF10, CTGF, MAPK3, UBC, FGF2	0.00827543
GO:0008543~fibroblast growth factor receptor signaling pathway	0.000425	NCBP2, FGFR2, FGFR1, FGFR4, FGF8, FGFR3, FGF7, NDST1, FGF9, GRB2, FGF10, CTGF, MAPK3, UBC, FGF2	0.00827543
GO:0060325~face morphogenesis	0.000431	NOG, MSX1, TGFB3, LRP6, LEF1, TBX1, ASPH, TGFB1, TGFB2	0.00838928
IPR001132:SMAD domain, Dwarfin-type	0.000518	SMAD7, SMAD6, SMAD4, SMAD2, SMAD1	0.0087665
IPR013019:MAD homology, MH1	0.000518	SMAD7, SMAD6, SMAD4, SMAD2, SMAD1	0.0087665
IPR013790:Dwarfin	0.000518	SMAD7, SMAD6, SMAD4, SMAD2, SMAD1	0.0087665
GO:0001963~synaptic transmission, dopaminergic	0.000472	DRD1, DRD2, CRHBP, TH, CRH, CDK5	0.00918692
GO:0007252~I-kappaB phosphorylation	0.000472	DAB2IP, PRDX4, TLR2, TLR3, TLR4, TLR7	0.00918692
GO:0060997~dendritic spine morphogenesis	0.000472	DLG4, EPHB3, WNT7A, PTEN, SHANK3, EPHB2	0.00918692
transmembrane region	0.000551	ADCY7, QPCTL, ADCY6, AQP5, AQP4, GGT2, MPV17, GGT1, SIDT1, SYT7, GRIN3A, AQP1, SIDT2, ZNRF3, SYP, ATP2B2, HTR1B, APP, AGTR2, ADAM8, CHRNA3, ADAM9, PDPN, VANGL2, APOLD1, COLEC12, PIK3IP1, CD34, RYR3, F3, CX3CR1, PDGFRA, RYR2, PDGFRB, HAS3, CLEC5A, TPST1, TPST2, GCNT3, CLCN2, GCNT2, ENPP1, ERBB4, ERBB2, DAG1, ACP2, GPR143, EPHB3, CD74, KCNMB1, EPHB2, SLC11A2, ALCAM, ADRB3, SERINC5, DAGLA, LPCAT1, Z…	0.00991301
GO:0010880~regulation of release of sequestered calcium ion into cytosol by sarcoplasmic reticulum	0.000512	SRI, CALM3, AKAP6, PDE4D, ASPH, FKBP1B, CASQ2	0.00996393
GO:0036342~post-anal tail morphogenesis	0.000512	WNT5A, TMED2, SFRP2, WNT3A, VANGL2, MED12, EPHA2	0.00996393

## Sheet:  muscle skeletal
Table S3(5): Functional annotations for tissue "muscle skeletal"
Module	p-value	Genes	FDR
Transit peptide	8.42e-38	OXA1L, TARS2, PDP2, STAR, OGDH, ACSS3, PDHB, HIBADH, GOT2, ACSS1, IDH3G, TFB2M, PDHA1, OMA1, MTO1, HMGCL, AADAT, ACAA2, FECH, SUCLG2, SUCLG1, LIG3, EARS2, NNT, DLD, ABAT, ATPIF1, PCCB, PCCA, MDH2, GATC, ME3, PUS1, GLUD1, PNPT1, AGMAT, HADHA, HADHB, MUT, ARG2, GCSH, SUPV3L1, LIPT2, LIPT1, FH, IDH3B, DLAT, MMAB, IDH3A, MMAA, PPIF, TEFM, NDUFV3, MLYCD, GLS, PC, DUT, NDUFAF5, IBA57, D2HGDH, NDUFAF6, …	1.23e-36
Mitochondrion	2.28e-36	OXA1L, TARS2, PDP2, STAR, MPV17, OGDH, HIBADH, GOT2, PGR, PDHA1, OGT, AADAT, ACAA2, SUCLG2, SUCLG1, LIG3, BCL2L11, GLUL, NNT, DLD, ABAT, ATPIF1, MDH2, GATC, PUS1, BCL2L1, PDSS1, PDSS2, HADHA, HADHB, QRSL1, ARG2, GCSH, SUPV3L1, FH, DLAT, ABCG2, RGS2, MLYCD, PLA2G4B, COX10, TRMT10C, AUH, MCCC2, FXN, NT5M, MCCC1, MCEE, PARG, SLC25A1, DHTKD1, COX15, ACO2, SLC25A4, AIFM1, SLC25A6, DARS2, TRMT61B, RAD5…	3.33e-35
transit peptide:Mitochondrion	1.61e-35	OXA1L, PDP2, TARS2, STAR, OGDH, ACSS3, PDHB, HIBADH, GOT2, ACSS1, IDH3G, TFB2M, PDHA1, OMA1, MTO1, HMGCL, AADAT, FECH, SUCLG2, SUCLG1, EARS2, NNT, DLD, ABAT, ATPIF1, PCCB, PCCA, MDH2, ME3, GLUD1, PNPT1, AGMAT, HADHA, HADHB, MUT, ARG2, GCSH, SUPV3L1, LIPT2, LIPT1, FH, IDH3B, DLAT, MMAB, IDH3A, MMAA, PPIF, NDUFV3, MLYCD, GLS, PC, DUT, NDUFAF5, IBA57, NDUFAF6, D2HGDH, UQCRC1, NDUFAF7, COX10, AMT, OG…	2.99e-34
GO:0005759~mitochondrial matrix	1.38e-33	PDP2, TARS2, BTD, DTYMK, OGDH, PDHB, HIBADH, GOT2, ACSS1, IDH3G, TFB2M, PDHA1, HMGCL, AADAT, FECH, SUCLG2, SUCLG1, EARS2, PYCR1, DLD, ABAT, LRRK2, PCCB, PCCA, MDH2, ME3, PUS1, GLUD1, BCL2L1, PDSS1, PDSS2, MUT, ARG2, GCSH, SUPV3L1, LIPT2, LIPT1, FH, PRIMPOL, IDH3B, DLAT, IDH3A, MMAB, MMAA, PPIF, TEFM, MLYCD, GLS, PC, D2HGDH, IBA57, NDUFAF7, AMT, OGDHL, ACOT2, TRMT10C, AUH, MCCC2, ALAS1, FXN, NT5M,…	2.15e-32
GO:0005739~mitochondrion	1.98e-32	LDHB, OXA1L, TARS2, STAR, EHHADH, SNCA, CYP2D6, MPV17, OGDH, HIBADH, GOT2, GOT1, PDHA1, OGT, ACAA2, CYP1A1, SUCLG2, SUCLG1, LIG1, LIG3, BCL2L11, GLUL, NNT, DLD, ABAT, ATPIF1, MDH2, GATC, MDH1, PUS1, BCL2L1, ACAT2, HADHA, HADHB, QRSL1, ARG2, IDH1, GCSH, SUPV3L1, FH, MAP2K1, CIDEA, DLAT, ABCG1, PTPN11, RGS2, MLYCD, KCNJ8, COX10, TP63, GJA1, TRMT10C, PTEN, AUH, MCCC2, FXN, NT5M, MCCC1, FITM2, GNPAT,…	3.07e-31
Nucleotide-binding	1.4e-28	DYNC1LI1, KIFC1, TARS2, EHHADH, XRCC6, NMRK1, MAP3K7, ATP2B2, WNK4, ILK, DYNC2H1, TLK1, RAPGEF3, RAB26, RAB20, RAB27A, MAP2K5, SYK, PIK3CG, NUDT16, ACAA2, PAN3, ROCK1, ABCB11, SUCLG2, ROCK2, LIG1, SUCLG1, PIM1, LIG3, WNK1, MYH7, LIG4, GEM, MYH6, NME7, GLUL, ATP2C1, PDGFRA, CAMK1, MAPK7, KIF26A, EIF2AK2, EIF2AK3, GATC, ADSS, GNAI2, ERBB3, PFKFB2, TDRD9, STK17B, ARF6, CHEK1, STK17A, CHEK2, EPHB1, Q…	2.04e-27
ATP-binding	4.84e-28	KIFC1, DYNC1LI1, TARS2, XRCC6, NMRK1, MAP3K7, ATP2B2, WNK4, ILK, DYNC2H1, TLK1, MAP2K5, SYK, PIK3CG, ACAA2, PAN3, ROCK1, ABCB11, ROCK2, LIG1, PIM1, WNK1, LIG3, MYH7, MYH6, LIG4, NME7, GLUL, ATP2C1, PDGFRA, CAMK1, MAPK7, EIF2AK2, KIF26A, EIF2AK3, GATC, ERBB3, PFKFB2, TDRD9, STK17B, CHEK1, STK17A, CHEK2, EPHB1, QRSL1, MOV10, ZAP70, SUPV3L1, POLQ, DHX58, RECQL5, MKI67, MAP2K1, TGFBR1, TGFBR2, DDX5, …	7.09e-27
GO:0045944~positive regulation of transcription from RNA polymerase II promoter	3.5e-25	MEF2C, NOG, MEF2A, EDN1, XRCC6, STAT5B, MED25, CITED2, CTNNB1, PGR, SERPINE1, IFNG, RAPGEF3, OGT, MAP2K5, TWIST1, PITX2, DAB2IP, RARG, NODAL, EOMES, CD40, PROX1, HES1, MSX1, SERPINF2, MED17, RGCC, VEGFA, CAMK1, MAPK7, NFKBIA, NR1H2, LIF, IL23A, NR1H3, BMP4, IKZF3, IKZF1, ASXL1, SMAD3, SMAD2, DDX5, SHOX2, ETS1, SFRP2, RBPJ, ENG, BMP5, KLF4, PPARA, ELF1, FOXA2, PPARG, TP63, GLI3, USP16, TOP2A, AR, …	6.92e-24
GO:0006099~tricarboxylic acid cycle	4.17e-24	OGDHL, OGDH, PDHB, IDH3G, IDH1, PDHA1, SUCLA2, DHTKD1, FH, DLST, MDH1B, ACO2, SUCLG2, ACO1, SUCLG1, CS, IDH3B, DLAT, IDH3A, SDHA, SDHB, NNT, SDHC, SDHD, DLD, MDH2, MDH1	8.25e-23
Tricarboxylic acid cycle	5.48e-21	DLST, MDH1B, ACO2, ACO1, SUCLG2, SUCLG1, CS, IDH3B, DLAT, IDH3A, PDHB, SDHA, SDHB, IDH3G, SDHC, SDHD, IDH1, PDHA1, SUCLA2, MDH2, MDH1, FH	8.02e-20
nucleotide phosphate-binding region:ATP	1.22e-17	DYNC1LI1, KIFC1, DTYMK, RPS6KB1, NMRK1, MAP3K7, IDH3G, WNK4, ILK, DYNC2H1, TLK1, MAP2K5, SYK, EGFR, RET, PDXK, ROCK1, ROCK2, DDX39B, PIM1, WNK1, MYH7, MYH6, EARS2, WEE2, RIPK3, PDGFRA, CAMK1, RIPK2, MAPK7, EIF2AK2, LRRK2, KIF26A, EIF2AK3, NMNAT1, FGFR2, BLM, ASS1, ERBB3, PFKFB2, TDRD9, BMPR2, STK17B, CHEK1, CHEK2, STK17A, SRC, CMPK1, EPHB1, IRAK4, MOV10, DDX3X, VRK3, TEK, ZAP70, SUPV3L1, DDX41, D…	2.25e-16
GO:0005524~ATP binding	1.41e-17	DYNC1LI1, KIFC1, TARS2, XRCC6, NMRK1, MAP3K7, ATP2B2, WNK4, ILK, DYNC2H1, TLK1, MAP2K5, SYK, PIK3CG, ACAA2, PAN3, ROCK1, ABCB11, SUCLG2, ROCK2, LIG1, PIM1, WNK1, LIG3, MYH7, MYH6, LIG4, NME7, GLUL, ATP2C1, SCYL2, PDGFRA, CAMK1, MAPK7, EIF2AK2, KIF26A, CHORDC1, EIF2AK3, GATC, ERBB3, PFKFB2, TDRD9, STK17B, CHEK1, STK17A, CHEK2, EPHB1, QRSL1, MOV10, VRK3, ZAP70, SUPV3L1, POLQ, DHX58, RECQL5, MKI67, …	2.41e-16
Cell cycle	4.06e-17	KIFC1, DYNC1LI1, MAU2, RPS6KB1, CDC16, PTTG1, CDKN2A, CASP8AP2, CCSAP, MIS18A, STAG3, TLK1, ASPM, DAB2IP, LIG1, PIM1, LIG3, LIG4, AHR, MAD2L1, RCC2, SGSM3, RGCC, CAMK1, MAPK7, MAD2L2, DSCC1, GNAI2, KATNB1, TIPIN, ANLN, CHEK1, ARF6, CHEK2, SYCP2, SRC, NIPBL, FBXO5, TAF1, RECQL5, MKI67, IKZF1, SUV39H1, HACE1, CDC23, SYCE1, CDC20, SPDL1, REEP3, ATM, SUV39H2, CDKN1A, PLK3, RGS2, PLK1, UBA3, PHF8, KIF…	5.94e-16
active site:Proton acceptor	3.37e-17	LDHC, LDHB, LDHA, PTGS2, BTD, RPS6KB1, NMRK1, MAP3K7, PECR, WNK4, SULT1A1, TLK1, SYK, MAP2K5, EGFR, ACAA2, RET, ROCK1, ROCK2, PIM1, WNK1, WEE2, DLD, RIPK3, PDGFRA, RIPK2, CAMK1, MAPK7, LRRK2, EIF2AK2, EIF2AK3, MDH2, MDH1, FGFR2, XDH, ME3, ERBB3, HSD17B12, STK17B, BMPR2, CHEK1, CHEK2, STK17A, ACAT2, EPHB1, SRC, HADHB, IRAK4, VRK3, TEK, ZAP70, MAP2K1, TGFBR1, TGFBR2, CRAT, EPHA2, KDR, EPHA3, NTRK3,…	6.24e-16
hsa00020:Citrate cycle (TCA cycle)	5.15e-17	OGDHL, OGDH, PDHB, IDH3G, IDH1, PDHA1, SUCLA2, FH, DLST, ACO2, SUCLG2, ACO1, SUCLG1, CS, IDH3B, DLAT, IDH3A, PCK1, SDHA, SDHB, SDHC, SDHD, DLD, MDH2, PC, MDH1	6.86e-16
hsa01200:Carbon metabolism	1.29e-14	AMT, EHHADH, PGD, OGDHL, ACSS2, OGDH, PDHB, GOT2, ACSS1, IDH3G, GOT1, MCEE, PDHA1, SUCLA2, ACADM, ACO2, ACADS, SUCLG2, ACO1, SUCLG1, DLD, PCCB, PCCA, MDH2, MDH1, ME3, TALDO1, GLUD1, ADH5, ECHS1, ACAT2, HADHA, MTHFR, MUT, ENO2, IDH1, RPIA, FH, DLST, CS, IDH3B, TKT, DLAT, IDNK, IDH3A, SDHA, SDHB, SDHC, SDHD, HIBCH, PC	1.71e-13
Kinase	2.3e-14	SGMS2, DTYMK, RPS6KB1, SGMS1, NMRK1, MAP3K7, PRKAR2B, CDKN2A, WNK4, ILK, TLK1, SYK, MAP2K5, EGFR, PIK3CG, IKBKAP, RET, PDXK, ROCK1, ROCK2, PIM1, WNK1, SKP2, PKIA, NME7, WEE2, RFK, RIPK3, PDGFRA, RIPK2, CAMK1, MAPK7, LRRK2, EIF2AK2, EIF2AK3, FGFR2, CDK5R1, ERBB3, PFKFB2, STK17B, BMPR2, AKAP13, CHEK1, CHEK2, STK17A, CMPK1, EPHB1, SRC, IRAK4, VRK3, TEK, ZAP70, TAF1, MAP2K1, AK1, TGFBR1, TGFBR2, AK2,…	3.36e-13
binding site:ATP	6.78e-14	RPS6KB1, NMRK1, MAP3K7, WNK4, ILK, TLK1, SYK, MAP2K5, EGFR, RET, ROCK1, ROCK2, LIG1, WNK1, LIG3, PIM1, LIG4, NME7, WEE2, EARS2, RFK, RIPK3, PDGFRA, RIPK2, CAMK1, MAPK7, LRRK2, EIF2AK2, EIF2AK3, PCCA, FGFR2, ERBB3, STK17B, BMPR2, CHEK1, STK17A, CHEK2, EPHB1, SRC, IRAK4, VRK3, TEK, ZAP70, MAP2K1, TGFBR1, TGFBR2, EPHA2, MMAB, KDR, EPHA3, NTRK3, EPHA4, PLK3, PLK2, PLK1, DYRK1A, IKBKB, MYLK, PC, DDR2,…	1.26e-12
GO:0018108~peptidyl-tyrosine phosphorylation	2.01e-12	FGFR2, FGF8, FGF7, PDGFB, ERBB3, FGF9, STAT5A, STAT5B, FGF10, KIT, DDR2, SRC, EPHB1, PTK2B, TEK, ZAP70, CSF2RB, EGF, MAP2K5, EGFR, RET, HSP90AA1, IL5, LYN, MAP2K1, FLT3, FLT4, TRIM27, PRKCD, EPHA2, KDR, EPHA3, WEE2, NTRK3, EPHA4, EREG, FYN, DYRK1A, PDGFRA, RIPK2, HBEGF, JAK2, RELN, JAK3, EIF2AK2, IL3RA	3.98e-11
DNA damage	1.07e-11	XRCC4, CLSPN, NBN, XRCC6, MLH1, PTTG1, MCM9, SETMAR, NSMCE2, TLK1, FANCA, UBE2A, LIG1, LIG3, NEIL1, APTX, POLB, LIG4, RAD52, UBE2B, CDK2, RAD50, RBBP8, RAD51, SPDYA, UBE2N, EYA1, XPC, EYA2, FANCD2, UBR5, MAD2L2, NHEJ1, SMARCAD1, HMGB1, USP3, TIPIN, CHEK1, CHEK2, RPA4, UBE2D3, POLN, SPIDR, MGME1, POLQ, TRIP12, RECQL5, RAD51AP1, MSH2, FTO, PRIMPOL, SIRT4, SMC6, WRN, UIMC1, ATM, DNA2, PLK3, VCP, TDG…	1.57e-10
Peroxisome	1.29e-11	XDH, ACOX2, EHHADH, PEX5, SZT2, PEX3, PEX11G, ACOT4, PEX7, PECR, MFF, PEX19, PEX16, GNPAT, IDH1, PEX14, HSD17B4, ACSL4, ACSL3, HMGCL, ACSL6, AMACR, MUL1, CRAT, DDO, PEX11A, PEX11B, MLYCD, SCP2, SLC27A2, SLC25A17	1.9e-10
GO:0005777~peroxisome	1.73e-11	ACOX2, MYO5A, XDH, EHHADH, MPV17, PEX5, SZT2, PEX3, PEX11G, ACOT4, ALDH3A2, PEX7, PECR, MFF, TMEM173, PEX19, PEX16, GNPAT, IDH1, PEX14, HSD17B4, HMGCL, ACADM, MIEF2, AMACR, MUL1, TKT, CRAT, DDO, PEX11A, PEX11B, MLYCD, SCP2, SLC25A17	2.68e-10
IPR000719:Protein kinase, catalytic domain	2.01e-11	RPS6KB1, DDR2, MAP3K7, WNK4, ILK, MLKL, TLK1, CSK, SYK, MAP2K5, EGFR, PRKCA, SRPK2, RET, PAN3, LYN, ROCK1, ROCK2, WNK1, PIM1, PRKCI, CDK6, PRKCD, CDK2, WEE2, PRKD1, SCYL2, RIPK1, HIPK3, RIPK3, PDGFRA, RIPK2, BUB1B, CAMK1, TXK, MAPK7, LRRK2, EIF2AK2, EIF2AK3, FGFR2, ERBB3, BMPR2, STK17B, CHEK1, KIT, STK17A, CHEK2, TRIB2, EPHB1, SRC, IRAK4, VRK3, PTK2B, TEK, ZAP70, PRKAA1, MAP2K1, FLT3, MAK, NLK, T…	3.56e-10
IPR000719:Protein kinase, catalytic domain	2.01e-11	RPS6KB1, DDR2, MAP3K7, WNK4, ILK, MLKL, TLK1, CSK, SYK, MAP2K5, EGFR, PRKCA, SRPK2, RET, PAN3, LYN, ROCK1, ROCK2, WNK1, PIM1, PRKCI, CDK6, PRKCD, CDK2, WEE2, PRKD1, SCYL2, RIPK1, HIPK3, RIPK3, PDGFRA, RIPK2, BUB1B, CAMK1, TXK, MAPK7, LRRK2, EIF2AK2, EIF2AK3, FGFR2, ERBB3, BMPR2, STK17B, CHEK1, KIT, STK17A, CHEK2, TRIB2, EPHB1, SRC, IRAK4, VRK3, PTK2B, TEK, ZAP70, PRKAA1, MAP2K1, FLT3, MAK, NLK, T…	3.56e-10
domain:Protein kinase	3.13e-11	RPS6KB1, DDR2, MAP3K7, WNK4, ILK, MLKL, TLK1, CSK, SYK, MAP2K5, EGFR, PRKCA, SRPK2, RET, PAN3, LYN, ROCK1, ROCK2, WNK1, PIM1, PRKCI, CDK6, PRKCD, CDK2, WEE2, PRKD1, SCYL2, RIPK1, HIPK3, RIPK3, PDGFRA, RIPK2, BUB1B, CAMK1, TXK, MAPK7, LRRK2, EIF2AK2, EIF2AK3, FGFR2, ERBB3, BMPR2, STK17B, CHEK1, KIT, STK17A, CHEK2, TRIB2, EPHB1, SRC, IRAK4, VRK3, PTK2B, TEK, ZAP70, PRKAA1, MAP2K1, FLT3, MAK, NLK, T…	5.8e-10
domain:Protein kinase	3.13e-11	RPS6KB1, DDR2, MAP3K7, WNK4, ILK, MLKL, TLK1, CSK, SYK, MAP2K5, EGFR, PRKCA, SRPK2, RET, PAN3, LYN, ROCK1, ROCK2, WNK1, PIM1, PRKCI, CDK6, PRKCD, CDK2, WEE2, PRKD1, SCYL2, RIPK1, HIPK3, RIPK3, PDGFRA, RIPK2, BUB1B, CAMK1, TXK, MAPK7, LRRK2, EIF2AK2, EIF2AK3, FGFR2, ERBB3, BMPR2, STK17B, CHEK1, KIT, STK17A, CHEK2, TRIB2, EPHB1, SRC, IRAK4, VRK3, PTK2B, TEK, ZAP70, PRKAA1, MAP2K1, FLT3, MAK, NLK, T…	5.8e-10
GO:0006635~fatty acid beta-oxidation	5.44e-11	CPT1C, ACOX2, ACAA2, ACADM, ACADS, EHHADH, ECHS1, PEX5, ACADL, ACAT2, ADIPOQ, HADHA, CPT1A, HADHB, AUH, PEX7, LEP, ACADVL, HIBCH, HSD17B4, SLC27A2, SLC25A17	1.08e-09
IPR011009:Protein kinase-like domain	6.57e-11	RPS6KB1, DDR2, MAP3K7, WNK4, ILK, MLKL, TLK1, CSK, SYK, MAP2K5, EGFR, PIK3CG, PRKCA, SRPK2, RET, PAN3, LYN, ROCK1, TRPM7, ROCK2, WNK1, PIM1, PRKCI, CDK6, PRKCD, CDK2, WEE2, PRKD1, SCYL2, RIPK1, HIPK3, RIPK3, PDGFRA, RIPK2, BUB1B, CAMK1, TXK, MAPK7, LRRK2, EIF2AK2, EIF2AK3, FGFR2, ERBB3, BMPR2, STK17B, CHEK1, KIT, STK17A, CHEK2, TRIB2, EPHB1, SRC, IRAK4, VRK3, PTK2B, TEK, ZAP70, PRKAA1, MAP2K1, FL…	1.16e-09
IPR011009:Protein kinase-like domain	6.57e-11	RPS6KB1, DDR2, MAP3K7, WNK4, ILK, MLKL, TLK1, CSK, SYK, MAP2K5, EGFR, PIK3CG, PRKCA, SRPK2, RET, PAN3, LYN, ROCK1, TRPM7, ROCK2, WNK1, PIM1, PRKCI, CDK6, PRKCD, CDK2, WEE2, PRKD1, SCYL2, RIPK1, HIPK3, RIPK3, PDGFRA, RIPK2, BUB1B, CAMK1, TXK, MAPK7, LRRK2, EIF2AK2, EIF2AK3, FGFR2, ERBB3, BMPR2, STK17B, CHEK1, KIT, STK17A, CHEK2, TRIB2, EPHB1, SRC, IRAK4, VRK3, PTK2B, TEK, ZAP70, PRKAA1, MAP2K1, FL…	1.16e-09
DNA repair	1.08e-10	CLSPN, XRCC4, NBN, XRCC6, MLH1, PTTG1, MCM9, SETMAR, NSMCE2, FANCA, UBE2A, LIG1, LIG3, NEIL1, APTX, POLB, LIG4, RAD52, UBE2B, CDK2, RAD50, RBBP8, RAD51, UBE2N, EYA1, XPC, EYA2, FANCD2, UBR5, NHEJ1, SMARCAD1, HMGB1, CHEK1, CHEK2, RPA4, UBE2D3, POLN, SPIDR, MGME1, POLQ, TRIP12, RECQL5, RAD51AP1, MSH2, FTO, PRIMPOL, SMC6, WRN, UIMC1, DNA2, VCP, TDG, RAD54B, ALKBH1, CUL4B, ALKBH3, BARD1	1.58e-09
IPR001245:Serine-threonine/tyrosine-protein kinase catalytic domain	1.65e-10	FGFR2, ERBB3, KIT, DDR2, SRC, EPHB1, MAP3K7, IRAK4, PTK2B, ILK, TEK, ZAP70, MLKL, CSK, SYK, EGFR, RET, LYN, FLT3, TGFBR1, FLT4, TGFBR2, NPR1, NPR2, EPHA2, KDR, EPHA3, NTRK3, EPHA4, TEX14, FYN, RIPK1, PDGFRA, RIPK2, JAK2, TXK, JAK3, BMPR1A	2.93e-09
Tyrosine-protein kinase	8.82e-10	FGFR2, ERBB3, KIT, DDR2, SRC, EPHB1, PTK2B, TEK, ZAP70, CSK, MAP2K5, SYK, EGFR, RET, LYN, MAP2K1, FLT3, FLT4, EPHA2, KDR, EPHA3, WEE2, NTRK3, EPHA4, FYN, DYRK1A, PDGFRA, JAK2, TXK, JAK3, EIF2AK2	1.29e-08
Fatty acid metabolism	2.92e-09	ACOX2, PTGS2, EHHADH, ABHD5, ECHS1, HADHA, HADHB, PECR, FASN, PRKAA1, HSD17B4, ACSL4, ACSL3, HPGDS, ACSL6, CPT1C, ACAA2, ACADM, ACADS, FA2H, ADIPOR1, CRAT, ACADL, CPT1A, OXSM, ACADVL, ALOX15, ACSM1, MLYCD, AACS, SLC27A2, ALOX12	4.27e-08
Activator	3.28e-09	MEF2C, PPARA, MEF2A, ELF1, FOXA2, STAT5A, XRCC6, E2F8, RBM4, STAT5B, PPARG, MED25, TP63, FOXO1, TERF2IP, GLI3, CNOT6, CITED2, CTNNB1, GATA1, CASP8AP2, MYOCD, GATA6, GATA3, CEP290, SOX18, ACAD8, NR2F2, USP16, DNAJC2, TWIST1, EGR1, ATF7IP, AR, ZNF354A, FOXJ1, EOMES, ESR1, LEF1, NCOA7, ESR2, IFI16, AHR, ASCL1, EYA1, NCOA1, EYA2, HIF1A, MED17, SIX1, USP21, MED1, MEAF6, TFAP4, SOX5, SOX4, NFIX, SOX6, …	4.81e-08
GO:0000165~MAPK cascade	2.62e-09	MEF2C, MEF2A, FGF8, FGF7, PDGFB, PDGFA, FGF9, EFNA1, IL18, FGF10, TGFB1, CUL3, GRIN2D, IL1B, CSF2RB, SPRED1, PSMD5, EGFR, RET, DAB2IP, GRIN2A, ARTN, IRS1, EREG, PDGFRA, UBC, MAPK7, LRRK2, FGFR2, CAV1, CCL2, ERBB3, KITLG, KIT, PTK2B, INS, RASGRP1, TEK, EGF, RASA1, IL5, MAP2K1, NLK, NF1, YWHAB, SHANK3, PSMB8, NRAS, PSMD12, FYN, PSMD10, CALM3, GFRA1, HBEGF, JAK2, JAK3, IL3RA	5.18e-08
IPR020635:Tyrosine-protein kinase, catalytic domain	2.96e-09	FGFR2, ERBB3, KIT, DDR2, EPHB1, SRC, PTK2B, TEK, ZAP70, CSK, SYK, EGFR, RET, LYN, FLT3, FLT4, NPR2, EPHA2, KDR, EPHA3, NTRK3, EPHA4, FYN, PDGFRA, TXK, JAK2, JAK3	5.24e-08
SM00219:TyrKc	4.11e-09	FGFR2, ERBB3, KIT, DDR2, EPHB1, SRC, PTK2B, TEK, ZAP70, CSK, SYK, EGFR, RET, LYN, FLT3, FLT4, NPR2, EPHA2, KDR, EPHA3, NTRK3, EPHA4, FYN, PDGFRA, TXK, JAK2, JAK3	5.8e-08
Ubiquinone biosynthesis	4.33e-09	COQ4, COQ3, COQ2, UBIAD1, COQ9, COQ7, PDSS1, COQ5, PDSS2, COQ6	6.33e-08
IPR017441:Protein kinase, ATP binding site	4.17e-09	RPS6KB1, MAP3K7, TLK1, CSK, SYK, MAP2K5, EGFR, PRKCA, SRPK2, RET, LYN, ROCK1, ROCK2, PIM1, PRKCI, CDK6, PRKCD, CDK2, WEE2, PRKD1, HIPK3, RIPK3, PDGFRA, CAMK1, TXK, MAPK7, EIF2AK2, LRRK2, EIF2AK3, FGFR2, STK17B, BMPR2, CHEK1, KIT, STK17A, EPHB1, SRC, PTK2B, TEK, ZAP70, PRKAA1, MAP2K1, FLT3, MAK, NLK, FLT4, TGFBR1, TGFBR2, EPHA2, EPHA3, KDR, NTRK3, RPS6KA5, EPHA4, RPS6KA6, RPS6KA4, PLK3, CSNK1D, PL…	7.4e-08
IPR017441:Protein kinase, ATP binding site	4.17e-09	RPS6KB1, MAP3K7, TLK1, CSK, SYK, MAP2K5, EGFR, PRKCA, SRPK2, RET, LYN, ROCK1, ROCK2, PIM1, PRKCI, CDK6, PRKCD, CDK2, WEE2, PRKD1, HIPK3, RIPK3, PDGFRA, CAMK1, TXK, MAPK7, EIF2AK2, LRRK2, EIF2AK3, FGFR2, STK17B, BMPR2, CHEK1, KIT, STK17A, EPHB1, SRC, PTK2B, TEK, ZAP70, PRKAA1, MAP2K1, FLT3, MAK, NLK, FLT4, TGFBR1, TGFBR2, EPHA2, EPHA3, KDR, NTRK3, RPS6KA5, EPHA4, RPS6KA6, RPS6KA4, PLK3, CSNK1D, PL…	7.4e-08
Iron	7.66e-09	CYP3A4, CYP3A5, PTGS2, CYP2D6, MYLIP, CISD2, P4HA2, FXN, HMOX1, NDUFS8, PRIM2, NOS3, MB, FTL, SUOX, FECH, CYP1A1, CYP11A1, ACO2, ACO1, FA2H, CYB5A, COQ7, ALOX15, KDM2B, ABAT, TPH1, STEAP2, ALOX12, CYP2U1, XDH, NFS1, EGLN1, FTH1, CYP27B1, NR1D1, KLKB1, CYP26B1, HAAO, CYP19A1, NOS1, NOX1, FTO, ADI1, CYBA, DNA2, SDHB, TET3, POLD1, SDHC, SDHD, HBQ1, ALKBH1, DPYD, ALKBH3, PHF8, ALKBH5	1.12e-07
GO:0004713~protein tyrosine kinase activity	1.27e-08	FGFR2, FGF8, FGF7, ERBB3, FGF9, STAT5A, STAT5B, FGF10, KIT, SRC, PTK2B, TEK, ZAP70, CSF2RB, CSK, EGF, MAP2K5, SYK, EGFR, RET, HSP90AA1, IL5, MAP2K1, LYN, NPR2, EPHA2, KDR, EPHA4, EREG, FYN, DYRK1A, HBEGF, JAK2, TXK, JAK3, IL3RA	2.17e-07
GO:0010745~negative regulation of macrophage derived foam cell differentiation	1.12e-08	NR1H2, PPARA, ITGAV, PPARG, NFKBIA, ABCA1, ITGB3, ADIPOQ, ABCG1, ABCA5, NR1H3	2.21e-07
GO:0032743~positive regulation of interleukin-2 production	3.57e-08	MAP3K7, TRAF2, TNFSF4, CCR2, ANXA1, RIPK2, MALT1, PDE4D, RUNX1, TRAF6, SASH3	7.07e-07
GO:0004672~protein kinase activity	7.64e-08	CAD, RPS6KB1, MAP3K7, WNK4, ILK, MLKL, SYK, MAP2K5, EGFR, PRKCA, PIK3CG, SRPK2, RET, PAN3, ROCK1, WNK1, PRKCI, PRKCD, CDK2, WEE2, SCYL2, HIPK3, RIPK1, RIPK3, PDGFRA, BUB1B, CAMK1, TXK, MAPK7, EIF2AK2, LRRK2, EIF2AK3, CDK5R1, CCL2, ERBB3, STK17B, CHEK1, STK17A, CHEK2, NPRL2, SOX9, TRIB2, SRC, IRAK4, VRK3, TEK, PRKAA1, MAP2K1, MAK, NLK, TGFBR1, TRIM28, PDK4, NPR1, NPR2, RPS6KA5, PPP1R9B, EPHA4, RPS…	1.31e-06
GO:0006744~ubiquinone biosynthetic process	9.23e-08	COQ4, COQ3, COQ2, UBIAD1, COQ9, COQ7, PDSS1, COQ5, PDSS2, COQ6	1.83e-06
GO:0000729~DNA double-strand break processing	9.82e-08	UBE2N, SMARCAD1, DNA2, NBN, BLM, SETMAR, UBE2V2, ATM, RAD50, BARD1, RBBP8	1.94e-06
GO:0005088~Ras guanyl-nucleotide exchange factor activity	1.68e-07	FGFR2, FGF8, FGF7, PDGFB, PDGFA, ERBB3, FGF9, KITLG, FGF10, KIT, GRIN2D, RASGRP1, TEK, CSF2RB, EGF, EGFR, RET, IL5, GRIN2A, ARTN, IRS1, ADRB1, EREG, FYN, PDGFRA, GFRA1, HBEGF, CALM3, JAK2, JAK3, IL3RA	2.88e-06
GO:0005088~Ras guanyl-nucleotide exchange factor activity	1.68e-07	FGFR2, FGF8, FGF7, PDGFB, PDGFA, ERBB3, FGF9, KITLG, FGF10, KIT, GRIN2D, RASGRP1, TEK, CSF2RB, EGF, EGFR, RET, IL5, GRIN2A, ARTN, IRS1, ADRB1, EREG, FYN, PDGFRA, GFRA1, HBEGF, CALM3, JAK2, JAK3, IL3RA	2.88e-06
GO:0046777~protein autophosphorylation	2.76e-07	FGFR2, STK17B, CAD, CHEK2, KIT, DDR2, SRC, EPHB1, PTK2B, TEK, CSK, SYK, EGFR, TAF1, LYN, MAK, TRPM7, FLT3, NLK, FLT4, TRIM28, WNK1, PIM1, ATM, KDR, PRKD1, NTRK3, EPHA4, MAPK14, RIPK1, DYRK1A, RIPK3, PDGFRA, JAK2, TXK, JAK3, MTOR, LRRK2, EIF2AK2, EIF2AK3	5.45e-06
hsa00620:Pyruvate metabolism	5.97e-07	LDHC, LDHB, ME3, LDHA, DLAT, ACSS2, ACAT2, ALDH3A2, PDHB, PCK1, ACSS1, ALDH7A1, ALDH1B1, DLD, PDHA1, MDH2, ALDH9A1, PC, MDH1, FH	7.95e-06
GO:0014066~regulation of phosphatidylinositol 3-kinase signaling	4.14e-07	EGFR, FGFR2, IER3, FGF8, FGF7, PDGFB, FGF9, ERBB3, PDGFA, PPP2R5C, KITLG, FGF10, KIT, PIP5K1A, IRS1, PTPN11, CD80, EREG, FYN, RASGRP1, PDGFRA, HBEGF, EGF, CD28	8.19e-06
GO:0046934~phosphatidylinositol-4,5-bisphosphate 3-kinase activity	4.93e-07	EGFR, FGFR2, PIK3CG, FGF8, FGF7, PDGFB, FGF9, ERBB3, PDGFA, KITLG, FGF10, KIT, IRS1, PTPN11, EREG, CD80, FYN, PDGFRA, HBEGF, EGF, CD28	8.45e-06
GO:0060048~cardiac muscle contraction	5.42e-07	SRSF1, ACTC1, SCN1B, MYL2, TNNC1, ATP1A1, MYH7, ATP1A2, MYH6, TNNI3, VEGFB, TNNT2, GAA, RYR2, MTOR, KCNH2, KCNQ1, CASQ2	1.07117e-05
GO:0005886~plasma membrane	7e-07	SGMS2, SGMS1, MYLIP, CTNNB1, GNG8, MAP3K7, AGTR1, HTR1B, CTGF, GRIN2D, FAP, SERPINE1, ILK, FAS, OGT, ADAM8, SYK, PTPRJ, PIK3CG, ROCK1, ROCK2, GRIN2A, SPIRE1, LIG4, CTNNA1, PIK3IP1, JUP, SSTR5, RCC2, SSTR1, TFPI, RYR2, UNC13B, CD226, ADSS, IL1R1, RALGPS1, SCN1B, GNAI2, ERBB3, HMGCS1, NFKBIA, ARF6, KCNJ2, SCRIB, DAGLA, KLKB1, RAC1, ZAP70, SGIP1, RPSA, MAP2K1, TGFBR1, TGFBR2, DAGLB, DVL1, RGS2, KCNJ…	1.08709e-05
nucleotide phosphate-binding region:NAD	6.17e-07	LDHC, LDHB, LDHA, ALDH5A1, GLUD1, SIRT4, UGDH, ALDH3B2, SIRT1, HIBADH, ALDH3A2, ALDH3B1, ALDH7A1, IDH3G, NNT, ALDH1B1, DLD, DHPS, HSD17B4, MDH2, ALDH9A1, MDH1	1.14279e-05
IPR008266:Tyrosine-protein kinase, active site	6.46e-07	FGFR2, KIT, DDR2, EPHB1, SRC, PTK2B, TEK, ZAP70, CSK, SYK, EGFR, RET, LYN, FLT3, FLT4, EPHA2, KDR, EPHA3, NTRK3, EPHA4, FYN, PDGFRA, TXK, JAK2, JAK3	1.14521e-05
nucleotide phosphate-binding region:FAD	7.76e-07	XDH, CHDH, ACADM, NOS1, AIFM1, ACADS, NOX1, DDO, POR, ACADVL, SDHA, KDM1A, NPHP3, FMO2, DLD, NOS3, ACAD8, DPYD, MTO1	1.43641e-05
Flavoprotein	1.3e-06	ACOX2, XDH, CHDH, D2HGDH, ACADM, NOS1, AIFM1, ACADS, NOX1, ACADL, DDO, POR, COQ6, ACADVL, SDHA, KDM1A, MTHFR, L2HGDH, RFK, FMO2, DLD, PNPO, NOS3, ACAD8, DPYD, STEAP2, MTO1	1.90495e-05
GO:0048015~phosphatidylinositol-mediated signaling	1.32e-06	FGFR2, FGF8, FGF7, PDGFB, PDGFA, ERBB3, FGF9, KITLG, FGF10, RPS6KB1, KIT, PTEN, MOV10, RHOA, OGT, EGF, CD28, PIK3CG, EGFR, IRS1, PTPN11, CD80, EREG, FYN, PDGFRA, HBEGF, MTOR, NGF	2.61856e-05
FAD	2.08e-06	ACOX2, XDH, CHDH, D2HGDH, ACADM, NOS1, AIFM1, ACADS, NOX1, ACADL, DDO, POR, COQ6, ACADVL, SDHA, KDM1A, MTHFR, L2HGDH, FMO2, DLD, NOS3, ACAD8, DPYD, STEAP2, MTO1	3.04947e-05
GO:0005778~peroxisomal membrane	2.09e-06	CAV1, HMGCR, PEX5, PEX3, ALDH3A2, PEX11A, PEX11B, PECR, PEX19, PEX16, GNPAT, PEX14, HSD17B4, ACSL4, ACSL3, SLC27A2, ACSL6, SLC25A17	3.23673e-05
Cell division	2.31e-06	KIF23, DYNC1LI1, KIFC1, MAU2, PTTG1, CDC16, CDC42, CCSAP, MIS18A, RHOA, NSMCE2, USP16, ASPM, ZW10, ARHGEF2, LIG1, LIG3, CDK6, LIG4, UBE2C, CDK2, RBBP8, MAD2L1, RCC2, CCND3, BUB1B, WASL, MAD2L2, SNX18, GNAI2, TIPIN, KATNB1, ARF6, ANLN, CDC73, CHEK2, SYCP2, NCAPH, FBXO5, BUB3, TERF1, RECQL5, PSRC1, CDC23, SYCE1, SPDL1, BIRC5, CDC20, RACGAP1, SMC2, REEP3, TTC19, CCNB1, TEX14, PLK1, SNX33, USP44	3.38506e-05
GO:0006105~succinate metabolic process	1.9e-06	SDHA, SDHB, ALDH5A1, SUCLG2, STAT5A, SUCLG1, STAT5B, SUCLA2	3.76359e-05
IPR000089:Biotin/lipoyl attachment	2.67e-06	DLST, DBT, MCCC1, GCSH, DLAT, PDHX, PCCA, PC	4.73099e-05
IPR000089:Biotin/lipoyl attachment	2.67e-06	DLST, DBT, MCCC1, GCSH, DLAT, PDHX, PCCA, PC	4.73099e-05
hsa00071:Fatty acid degradation	3.6e-06	CPT1C, ACAA2, ACADM, ACADS, EHHADH, ADH5, ECHS1, ACADL, ACAT2, HADHA, CPT1A, ALDH3A2, HADHB, ACADVL, ALDH7A1, ALDH1B1, ACSL4, ACSL3, ALDH9A1, ACSL6	4.79523e-05
Cell membrane	3.28e-06	SGMS2, EFNA1, EFNA2, GGT1, MYLIP, AQP1, MEGF10, ADORA1, AQP3, CTNNB1, GNG8, MAP3K7, GOT2, ATP2B2, AGTR1, HTR1B, GRIN2D, FAP, ILK, DYNC2H1, FAS, OGT, SYK, PTPRJ, PIK3CG, PTPRK, DAB2IP, PRAME, ROCK1, ROCK2, GRIN2A, PIM1, SPIRE1, CD40, GEM, CTNNA1, PIK3IP1, RIC8A, SSTR5, CCR7, GPBAR1, SSTR1, SIPA1L1, CCR2, PDGFRA, UNC13B, CDK5R1, IL1R1, RALGPS1, CLCN2, SCN1B, GNAI2, ERBB3, KEL, STK17B, DAG1, ARF6, R…	4.80122e-05
Immunity	3.56e-06	LY86, TLR2, PTPN22, TLR4, HLA-DMA, C1QC, ISG20, TRIM4, TMEM173, ATG5, GATA3, IL4R, CSK, SYK, PIK3CG, BCL10, ARHGEF2, DAB2IP, LYN, HLA-A, EOMES, IFI16, CD40, PRKD1, TRIM38, C1QBP, RIPK2, TXK, EIF2AK2, HMGB1, ATG12, CSF1, C5, NLRX1, CD74, SRC, IRAK4, IL23A, DDX3X, PTK2B, TAP2, TAP1, ZAP70, PYCARD, INPP5D, TRAF6, DHX58, ADARB1, OLR1, CD1C, ANXA1, CD1A, TRIM25, PSMB8, AIM2, CD55, ETS1, FYN, IRF7, IRF…	5.21685e-05
GO:0006468~protein phosphorylation	3.92e-06	PDGFB, RPS6KB1, TGFB1, WNK4, ILK, MLKL, TLK1, CSK, SYK, PIK3CG, PRKCA, SRPK2, IKBKAP, RET, PAN3, ROCK1, LYN, ROCK2, WNK1, PIM1, PRKCI, CDK6, PRKCD, PRKD1, SCYL2, HIPK3, BUB1B, CAMK1, TXK, EIF2AK2, LRRK2, EIF2AK3, CTSG, CCL2, STK17B, AKAP13, STK17A, CHEK2, NPRL2, TRIB2, PTK2B, ZAP70, PRKAA1, TAF1, MAK, NLK, TGFBR1, TGFBR2, PDK4, NPR1, BIRC5, SMAD2, NPR2, GAS6, ATM, GMFB, RPS6KA5, RPS6KA6, TEX14, P…	7.76176e-05
GO:0010870~positive regulation of receptor biosynthetic process	4.32e-06	HIF1A, HDAC2, HDAC1, HOXA5, EDN1, NR1H3, HDAC6	8.54764e-05
Serine/threonine-protein kinase	5.99e-06	RPS6KB1, MAP3K7, WNK4, ILK, TLK1, MAP2K5, PRKCA, PIK3CG, SRPK2, ROCK1, ROCK2, TRPM7, WNK1, PRKCI, PIM1, CDK6, PRKCD, CDK2, PRKD1, HIPK3, RIPK1, RIPK3, CAMK1, BUB1B, RIPK2, MAPK7, EIF2AK2, LRRK2, EIF2AK3, STK17B, BMPR2, CHEK1, CHEK2, STK17A, IRAK4, PRKAA1, TAF1, MAP2K1, MAK, NLK, TGFBR1, TGFBR2, ATM, RPS6KA5, RPS6KA6, RPS6KA4, PLK3, CSNK1D, PLK2, PLK1, GSK3A, MAPK14, DYRK1A, MTOR, IKBKB, MYLK, BMP…	8.77033e-05
Membrane	6.27e-06	LDHC, DLC1, LDHA, OXA1L, PTGS2, SGMS2, GBGT1, CYP2D6, MPV17, SGMS1, MYLIP, WDR82, TESPA1, CTNNB1, MAP3K7, PGR, GNG8, AGTR1, HTR1B, GRIN2D, FAP, ILK, OGT, FAS, ADAM8, RAB27A, SYK, PTPRJ, PIK3CG, PTPRK, IKBKAP, ROCK1, CYP1A1, ROCK2, NCF1, GRIN2A, SPIRE1, GEM, PIK3IP1, CTNNA1, PCLO, BCL2L11, JUP, SSTR5, SSTR1, SCYL2, SIPA1L1, BACE2, RYR3, TFPI, RYR2, UNC13B, CD226, EIF2AK3, IL1R1, RALGPS1, SCN1B, GN…	9.17108e-05
Membrane	6.27e-06	LDHC, DLC1, LDHA, OXA1L, PTGS2, SGMS2, GBGT1, CYP2D6, MPV17, SGMS1, MYLIP, WDR82, TESPA1, CTNNB1, MAP3K7, PGR, GNG8, AGTR1, HTR1B, GRIN2D, FAP, ILK, OGT, FAS, ADAM8, RAB27A, SYK, PTPRJ, PIK3CG, PTPRK, IKBKAP, ROCK1, CYP1A1, ROCK2, NCF1, GRIN2A, SPIRE1, GEM, PIK3IP1, CTNNA1, PCLO, BCL2L11, JUP, SSTR5, SSTR1, SCYL2, SIPA1L1, BACE2, RYR3, TFPI, RYR2, UNC13B, CD226, EIF2AK3, IL1R1, RALGPS1, SCN1B, GN…	9.17108e-05
hsa04146:Peroxisome	7.24e-06	XDH, ACOX2, EHHADH, MPV17, PEX5, PEX3, PEX11G, PEX7, PECR, PEX19, PEX16, GNPAT, IDH1, PEX14, HSD17B4, ACSL4, ACSL3, HMGCL, ACSL6, AMACR, CRAT, DDO, SOD2, PEX11A, PEX11B, MLYCD, SCP2, SLC27A2, SLC25A17	9.6366e-05
Mitosis	6.74e-06	KIF23, DYNC1LI1, SNX18, KIFC1, MAU2, TIPIN, KATNB1, ANLN, CHEK2, PTTG1, CDC16, NCAPH, CCSAP, MIS18A, FBXO5, NSMCE2, USP16, ASPM, BUB3, ZW10, TERF1, ARHGEF2, PSRC1, CDC23, SPDL1, CDC20, BIRC5, UBE2C, SMC2, REEP3, CDK2, RBBP8, CCNB1, TEX14, MAD2L1, RCC2, PLK1, BUB1B, SNX33, WASL, MAD2L2, USP44	9.86539e-05
GO:0050660~flavin adenine dinucleotide binding	6.38e-06	ACOX2, XDH, CHDH, D2HGDH, ACADM, NOS1, AIFM1, ACADS, ACADL, POR, ACADVL, SDHA, KDM1A, MTHFR, FMO2, DLD, NOS3, ACAD8, DPYD, MTO1	0.000109236
GO:0002726~positive regulation of T cell cytokine production	5.83e-06	MAP3K7, TRAF2, TNFSF4, HLA-A, MALT1, TRAF6, XCL1, SASH3	0.000115232
IPR011053:Single hybrid motif	6.81e-06	DLST, DBT, MCCC1, GCSH, DLAT, PDHX, PCCA, PC	0.000120669
IPR011053:Single hybrid motif	6.81e-06	DLST, DBT, MCCC1, GCSH, DLAT, PDHX, PCCA, PC	0.000120669
SM00220:S_TKc	1.28e-05	RPS6KB1, MAP3K7, WNK4, TLK1, MAP2K5, PRKCA, SRPK2, ROCK1, ROCK2, WNK1, PRKCI, PIM1, CDK6, PRKCD, CDK2, WEE2, PRKD1, SCYL2, HIPK3, RIPK1, RIPK3, PDGFRA, CAMK1, RIPK2, MAPK7, EIF2AK2, LRRK2, EIF2AK3, STK17B, CHEK1, STK17A, CHEK2, TRIB2, IRAK4, VRK3, TEK, PRKAA1, MAP2K1, MAK, NLK, TGFBR1, TGFBR2, RPS6KA5, EPHA4, RPS6KA6, RPS6KA4, PLK3, CSNK1D, PLK2, PLK1, GSK3A, MAPK14, DYRK1A, IKBKB, MYLK, BMPR1A	0.000180728
GO:0051287~NAD binding	1.22e-05	LDHB, ME3, LDHA, ALDH5A1, UGDH, IDH3B, HADHA, HIBADH, IDH3A, NNT, IDH3G, DLD, IDH1, ALDH9A1, MDH1	0.000208004
hsa01212:Fatty acid metabolism	1.66e-05	CPT1C, ACAA2, ACADM, ACADS, EHHADH, HSD17B12, ECHS1, PPT1, ACADL, ACAT2, HADHA, CPT1A, OXSM, HADHB, ACADVL, PECR, FASN, ACSL4, ACSL3, ACSL6	0.000221039
GO:0001103~RNA polymerase II repressing transcription factor binding	1.53e-05	BBS4, BBS2, PPARA, HDAC2, BBS7, HDAC1, GATA6, MKKS, TTC8, RBPJ, BBS10, RBBP8	0.000262443
GO:0046854~phosphatidylinositol phosphorylation	1.37e-05	EGFR, FGFR2, PIK3CG, FGF8, FGF7, IMPA1, PDGFB, FGF9, ERBB3, PDGFA, KITLG, FGF10, KIT, PIP5K1A, IRS1, PTPN11, CD80, EREG, FYN, PDGFRA, HBEGF, EGF, CD28, IP6K2	0.000270149
Cell junction	2.17e-05	DLC1, CLDN9, SNCA, FERMT2, GABBR1, GJA1, RPS6KB1, CXADR, CTNNB1, ARHGAP21, ATP2B2, MFF, ANK2, GRIN2D, WNK4, FAP, ILK, GOPC, SNPH, CHRFAM7A, DPP4, DISC1, PTPRJ, PTPRK, SYMPK, ARHGEF2, ACTN4, GRIN2A, MPP5, CTNNA1, PCLO, JUP, DACT1, GABRR1, CLIC4, SIPA1L1, EPB41L5, OPHN1, DSP, SDCBP, VAMP2, LRRK2, DBN1, UNC13B, GAP43, PARVA, ACHE, ZC4H2, DAG1, BCL2L1, ITGB3, RIMS1, ITGB1, FBF1, ADA, SCRIB, CDH5, HNR…	0.000317277
GO:0004714~transmembrane receptor protein tyrosine kinase activity	2.43e-05	EGFR, FGFR2, RET, ERBB3, FLT3, FLT4, TRIM27, KIT, DDR2, EPHA2, KDR, NTRK3, TEK, PDGFRA	0.000415479
Cardiomyopathy	3.34e-05	CAV3, ACTC1, MYL2, MAP2K1, SLC25A4, TNNC1, MYH7, MYH6, TNNI3, JUP, ACADVL, SDHA, TNNT2, ABCC9, PSEN1, DSP, RYR2, SGCD, MTO1	0.000489276
hsa00250:Alanine, aspartate and glutamate metabolism	4.29e-05	ADSS, ASS1, ALDH5A1, GLUD1, ASNS, CAD, DDO, GOT2, GLS2, GLUL, ASPA, GOT1, GLS, ABAT, GAD1, NAT8L	0.000571381
GO:0032508~DNA duplex unwinding	2.93e-05	NBN, RECQL5, BLM, XRCC6, ANXA1, WRN, MCM3, RAD50, POT1, DNA2, CDC45, DDX3X, CHD2, SUPV3L1, RAD54B	0.000580083
GO:0090399~replicative senescence	3.25e-05	WNT16, CDKN1A, CDKN2A, CHEK1, CHEK2, PLA2R1, CTC1, ATM	0.000641788
GO:0007094~mitotic spindle assembly checkpoint	3.51e-05	TEX14, MAD2L1, PLK1, BUB1B, MAD2L2, BUB3, ATM, ZW10, TERF1, APC	0.000694136
GO:0031234~extrinsic component of cytoplasmic side of plasma membrane	4.67e-05	SNX18, LYN, FERMT2, RACGAP1, KCNIP1, SRC, ALOX15, FYN, PTK2B, RHOA, ZAP70, TGM3, TXK, JAK2, JAK3, CSK, ERRFI1, SYK	0.000725312
GO:0010887~negative regulation of cholesterol storage	3.97e-05	NR1H2, PPARA, PPARG, ABCA1, ABCG1, NR1H3	0.000785741
GO:0010887~negative regulation of cholesterol storage	3.97e-05	NR1H2, PPARA, PPARG, ABCA1, ABCG1, NR1H3	0.000785741
GO:0014824~artery smooth muscle contraction	4.39e-05	EDNRA, EDN3, BBS2, AGT, EDN1, MKKS, HTR2A	0.00086817
GO:0050852~T cell receptor signaling pathway	4.5e-05	NFKBIA, PTPN22, PTEN, MAP3K7, GATA3, IFNG, ZAP70, INPP5D, PSMD5, CSK, TRAF6, CUL1, CD28, PTPRJ, BCL10, PTPRC, MALT1, PDE4D, FOXP3, PSMB8, UBE2N, PSEN1, PSMD12, FYN, NCK1, PSMD10, PLCG2, UBC, RIPK2, TXK, IKBKB	0.000889161
GO:0004715~non-membrane spanning protein tyrosine kinase activity	5.28e-05	LYN, PRKCD, SRC, WEE2, FYN, PTK2B, DYRK1A, ZAP70, RIPK2, TXK, JAK2, JAK3, EIF2AK2, CSK, SYK	0.000903472
Heme	6.18e-05	CYP2U1, CYP3A4, CYP3A5, PTGS2, CYP2D6, CYP27B1, NR1D1, HMOX1, KLKB1, CYP26B1, NOS3, MB, CYP19A1, SUOX, NOS1, CYP1A1, CYP11A1, FA2H, NOX1, CYB5A, CYBA, SDHC, SDHD, HBQ1, STEAP2	0.000904852
binding site:Substrate; via amide nitrogen	4.94e-05	ACADVL, NPHP3, ACADM, NT5M, ACADS, EHHADH, ECHS1, ACAD8, HIBCH, PCK1	0.000913689
GO:0000731~DNA synthesis involved in DNA repair	4.73e-05	NBN, RAD51AP1, BLM, WRN, SIRT1, RAD50, ATM, RAD51, RBBP8, DNA2, RFC3, POLD1, BARD1	0.000934415
GO:0051402~neuron apoptotic process	4.73e-05	PSEN1, AIFM1, ERBB3, CASP7, BCL2, BAX, TP63, POLB, RB1, BCL2L1, LIG4, ATM, NAE1	0.000934415
Pyridoxal phosphate	6.4e-05	AADAT, SGPL1, DDC, ODC1, SPTLC1, SPTLC2, NFS1, GOT2, ALAS1, CTH, GOT1, SRR, FASN, PNPO, ABAT, GAD1	0.000936569
binding site:NAD	5.26e-05	LDHC, LDHB, ME3, LDHA, ALDH5A1, GLUD1, UGDH, HIBADH, ART4, DLD, PIWIL2, DHPS, HSD17B4, MDH2, MDH1	0.000973611
binding site:NAD	5.26e-05	LDHC, LDHB, ME3, LDHA, ALDH5A1, GLUD1, UGDH, HIBADH, ART4, DLD, PIWIL2, DHPS, HSD17B4, MDH2, MDH1	0.000973611
IPR008271:Serine/threonine-protein kinase, active site	5.85e-05	STK17B, RPS6KB1, CHEK1, CHEK2, STK17A, MAP3K7, WNK4, TLK1, PRKAA1, MAP2K5, PRKCA, SRPK2, MAP2K1, ROCK1, MAK, ROCK2, NLK, TGFBR1, TGFBR2, WNK1, PRKCI, PIM1, CDK6, PRKCD, CDK2, WEE2, RPS6KA5, PRKD1, RPS6KA6, RPS6KA4, PLK3, CSNK1D, PLK2, PLK1, GSK3A, HIPK3, RIPK1, DYRK1A, RIPK3, CAMK1, RIPK2, MAPK7, LRRK2, IKBKB, EIF2AK2, EIF2AK3, MYLK, BMPR1A	0.00103604
GO:0006090~pyruvate metabolic process	5.63e-05	LDHC, LDHB, LDHA, ME3, DLD, DLAT, PDHA1, PDHX, PDHB, PC	0.00111366
GO:0006090~pyruvate metabolic process	5.63e-05	LDHC, LDHB, LDHA, ME3, DLD, DLAT, PDHA1, PDHX, PDHB, PC	0.00111366
GO:0005615~extracellular space	7.22e-05	BMP10, EDN3, NOG, PDGFB, BTD, PDGFA, IL18, EDN1, SNCA, FGF10, GGT1, C1QC, CXCL12, IL10, TGFB1, CXCL10, APOA4, APOB, WNT3, SERPINE2, APOD, CTGF, FAP, SERPINE1, IFNG, CCBE1, HIST1H2BJ, IL1B, STAG3, FAS, EGFR, F12, WNT10B, ACTN4, NODAL, IL25, CECR1, CD40, VEGFB, VEGFC, THBD, SERPINF2, VEGFA, TFPI, CARTPT, SDCBP, RELN, LRRK2, MDH1, WNT5A, XDH, HMGB1, ACHE, IL1R1, CCL2, ERBB3, BMPR2, DAG1, PPT1, CHEK1…	0.00112068
Host cell receptor for virus entry	7.77e-05	ICAM1, RPSA, GYPA, EFNB2, DAG1, ITGA2, ANPEP, ITGB3, CXADR, ITGB1, CD55, CD80, ITGAV, ACE2, SCARB1, HTR2A	0.00113726
GO:0016616~oxidoreductase activity, acting on the CH-OH group of donors, NAD or NADP as acceptor	6.68e-05	LDHC, LDHB, MDH1B, LDHA, IDH3G, UGDH, IDH3B, IDH3A, MDH1	0.00114357
Innate immunity	7.94e-05	HMGB1, ATG12, LY86, CSF1, C5, TLR2, NLRX1, TLR4, C1QC, ISG20, TRIM4, IRAK4, TMEM173, IL23A, DDX3X, ATG5, GATA3, PYCARD, DHX58, SYK, ARHGEF2, DAB2IP, ADARB1, LYN, ANXA1, TRIM25, IFI16, AIM2, PRKD1, TRIM38, CD55, C1QBP, IRF7, IRF1, RIPK2, JAK2, JAK3, EIF2AK2, ADAR	0.00116124
Ciliopathy	8.19e-05	IQCB1, KIF14, BBS4, LRRC6, BBS7, DYX1C1, PKHD1, ZMYND10, DRC1, TTC8, CCDC39, BBS10, NPHP3, BBS2, WDR19, INVS, WDPCP, DNAAF2, DNAAF1, PKD2, DYNC2H1, MKKS, CEP290, TCTN1	0.00119793
GO:0043565~sequence-specific DNA binding	0.000106	PPARA, MEF2A, JDP2, ELF1, FOXA2, EZH2, PPARG, PAX6, TP63, FOXO1, ZKSCAN3, PGR, GATA1, HLX, PAX7, MKX, NR2F2, FOSL1, DISC1, PITX2, EGR1, AR, LBX1, RARG, MTA3, EOMES, ESR1, DMRT2, LEF1, SIX4, ESR2, HES1, HHEX, MSX1, HIF1A, HOXC13, SIX1, FOXC1, IRX4, TFAP4, RAG1, SOX6, POU1F1, NR1H2, HOXA1, VDR, HOXA5, XBP1, BCL2, MTPN, POU3F3, MYOG, FOXD2, NR1H3, TAF1, TCF7, IKZF3, CREB3, TBX3, TBX2, TRIM28, SMAD3,…	0.00181125
IPR016039:Thiolase-like	0.000107	ACAA2, FASN, HMGCS1, ACAT2, SCP2, OXSM, HADHB	0.00189765
GO:1990909~Wnt signalosome	0.000128	WNT3, LRP6, FZD1, LRRK2, CTNNB1, APC, DVL1	0.00198335
GO:0007031~peroxisome organization	0.000108	PEX11A, SEC16B, PEX11B, PEX19, PEX16, PEX14, PEX3, SCP2, PEX7	0.00213784
GO:0050870~positive regulation of T cell activation	0.000108	MAP3K7, TRAF2, BCL10, CCL2, TNFSF11, CCR2, PYCARD, MALT1, TRAF6	0.00213784
Mitogen	0.000152	VEGFB, VEGFC, FGF8, FGF7, PDGFB, EREG, PDGFA, FGF9, VEGFA, IL1B, PTN, TGFB1	0.00221916
GO:0006768~biotin metabolic process	0.000119	MCCC2, BTD, MCCC1, HLCS, SLC5A6, PCCB, PCCA, PC	0.00234675
GO:0010875~positive regulation of cholesterol efflux	0.000119	NR1H2, NFKBIA, PTCH1, ABCA1, ADIPOQ, SIRT1, ABCG1, NR1H3	0.00234675
hsa00220:Arginine biosynthesis	0.000177	GLS2, GOT2, GLUL, GOT1, NOS1, ASS1, OTC, ARG2, GLS, GLUD1, NOS3	0.00235223
Lipoyl	0.000162	DLST, DBT, GCSH, DLAT, PDHX	0.00237528
SM00861:SM00861	0.0002	OGDHL, BCKDHB, TKT, OGDH, DHTKD1, PDHB	0.00281595
hsa01210:2-Oxocarboxylic acid metabolism	0.000216	GOT2, AADAT, GOT1, IDH3G, ACO2, ACO1, CS, IDH1, IDH3B, IDH3A	0.00287714
Biological rhythms	0.000201	PPARA, CDK5R1, KLF9, ROCK2, EZH2, PPARG, DRD4, NLGN1, SUV39H1, DDX5, SIRT1, PROX1, AHR, SUV39H2, HDAC2, CSNK1D, NR1D1, HDAC1, ID2, PRKAA1, OGT, TOP2A, TWIST1	0.00293318
IPR005475:Transketolase-like, pyrimidine-binding domain	0.000182	OGDHL, BCKDHB, TKT, OGDH, DHTKD1, PDHB	0.00322012
GO:0009083~branched-chain amino acid catabolic process	0.000172	MCCC2, DBT, MCCC1, DLD, BCKDHB, ACAD8, HIBCH, HIBADH, AUH	0.003388
GO:0008652~cellular amino acid biosynthetic process	0.000193	GLS2, GOT2, PYCR1, PYCRL, GLUL, ASPA, GOT1, GLS, GLUD1, ASNS	0.00381683
Centromere	0.000267	PPP2R1A, DYNC1LI1, MEAF6, PPP2R5A, PKHD1, PPP2R5C, SUV39H1, BIRC5, SPDL1, CHAMP1, SUV39H2, REC8, TEX14, NDEL1, MAD2L1, RCC2, HJURP, PLK1, MIS18A, BUB1B, STAG3, CFDP1, BUB3, ZW10	0.00390426
GO:0045252~oxoglutarate dehydrogenase complex	0.000256	DLST, OGDHL, DLD, OGDH, DHTKD1	0.00395926
IPR003016:2-oxo acid dehydrogenase, lipoyl-binding site	0.000226	DLST, DBT, GCSH, DLAT, PDHX	0.00399469
GO:0021756~striatum development	0.000205	BBS4, BBS2, DRD2, MKKS, OGDH, HPRT1, SLITRK5	0.00403949
GO:0090026~positive regulation of monocyte chemotaxis	0.000205	HMGB1, CCL2, CREB3, S100A7, CCR2, SERPINE1, CXCL12, CXCL10	0.00404117
IPR013088:Zinc finger, NHR/GATA-type	0.00023	PPARA, AR, RARG, PPARG, ESR1, ESR2, PGR, NR1H2, GATA1, VDR, NR1D1, GATA6, GATA3, NR2F2, NR1H3	0.00406095
metal ion-binding site:Iron (heme axial ligand)	0.000227	CYP2U1, CYP3A4, SUOX, CYP3A5, NOS1, CYP11A1, PTGS2, CYP1A1, FA2H, NOX1, CYP2D6, CYB5A, CYBA, CYP27B1, HMOX1, SDHC, CYP26B1, NOS3, STEAP2, CYP19A1	0.00419653
GO:0006541~glutamine metabolic process	0.000263	GLS2, ALDH5A1, GLS, GLUD1, SIRT4, CTPS2, CAD, ASNS, GMPS	0.00518007
GO:0051781~positive regulation of cell division	0.000275	FGFR2, FGF8, FGF7, PDGFB, FGF9, PDGFA, TGFB1, VEGFB, VEGFC, EREG, VEGFA, PTN, IL1B, HTR2B	0.00542401
GO:0005887~integral component of plasma membrane	0.000356	SGMS2, SLC6A1, AQP9, EFNA1, SLC6A20, PLXNA2, SLC6A3, SLC6A4, TLR2, KIAA1324, TLR4, AQP7, ENPEP, SGMS1, AQP1, ADORA1, AQP3, ATP2B2, AGTR1, HTR1B, ROBO1, FAS, ADAM8, APOM, PTPRJ, PTPRK, RET, ABCB11, SLC33A1, EFNB2, HLA-A, GRIN2A, CD40, SSTR5, GABRR1, THBD, ATP2C1, SSTR1, CD34, CCR2, PDGFRA, VAMP2, CD226, FGFR2, KCNMB4, IL1R1, CAV1, CLCN2, ADORA2B, DRD2, ERBB3, ADORA2A, DRD4, BMPR2, ABCA1, ITGB3, FX…	0.00551427
GO:0006281~DNA repair	0.000306	CLSPN, NBN, BLM, USP3, CHEK1, PTTG1, UBE2D3, POLQ, ASF1A, FANCA, TRIP12, UBE2A, RECQL5, RAD51AP1, MSH2, LIG1, TRIM28, LIG3, APTX, POLB, WRN, RAD52, SIRT1, UBE2B, ATM, RAD50, CDK2, RBBP8, RAD51, XPC, EYA2, CSNK1D, VCP, FANCD2, UBR5, POLD1, TDG, ALKBH1, MTOR, ALKBH3	0.00602806
GO:0005782~peroxisomal matrix	0.000391	ACOX2, MLYCD, EHHADH, AMACR, GNPAT, PEX5, IDH1, HSD17B4, CRAT, SCP2, DDO, ACOT4, PEX7	0.00605612
IPR015955:Lactate dehydrogenase/glycoside hydrolase, family 4, C-terminal	0.000381	LDHC, LDHB, MDH1B, LDHA, MDH2, MDH1	0.00673475
IPR015955:Lactate dehydrogenase/glycoside hydrolase, family 4, C-terminal	0.000381	LDHC, LDHB, MDH1B, LDHA, MDH2, MDH1	0.00673475
GO:0045165~cell fate commitment	0.000345	WNT5A, FGFR2, WNT16, WNT10B, FGF8, PPARG, SMAD2, SPRY2, WNT3, GATA6, GATA3, WNT9B, PRDM1, GAP43	0.00680343
GO:0006104~succinyl-CoA metabolic process	0.000355	SUCLG2, SUCLG1, OGDH, SUCLA2, ACOT4	0.00700652
GO:0006686~sphingomyelin biosynthetic process	0.000355	SAMD8, SPTLC1, SPTLC2, SGMS2, SGMS1	0.00700652
GO:0010510~regulation of acetyl-CoA biosynthetic process from pyruvate	0.000377	PDP2, DLD, PDK4, DLAT, PDHA1, PDHX, PDHB	0.00742622
GO:0000732~strand displacement	0.000389	DNA2, NBN, RAD51AP1, BLM, WRN, ATM, RAD50, RAD51, BARD1, RBBP8	0.0076619
GO:0033344~cholesterol efflux	0.000389	APOA4, CAV1, APOB, APOC1, SCARB1, ABCA2, ABCA1, APOM, ABCG1, ABCA5	0.0076619
GO:0031954~positive regulation of protein autophosphorylation	0.000389	VEGFC, NBN, PDGFB, PDGFA, INS, VEGFA, CALM3, SRC, RAD50	0.00767467
SH2 domain	0.000533	LYN, SOCS2, STAT5A, STAT5B, SOCS5, STAT1, SRC, PTPN11, STAT6, FYN, NCK1, PLCG2, ZAP70, JAK2, TXK, JAK3, INPP5D, CSK, RASA1, SYK	0.00777996
Peroxisome biogenesis disorder	0.000554	PEX11B, PEX19, PEX16, PEX14, PEX5, PEX3, PEX7	0.00807353
GO:0000722~telomere maintenance via recombination	0.000476	DNA2, RFC3, LIG1, POLD1, PRIM2, NSMCE2, SMC6, POLA2, WRN, RAD50, RAD51	0.00937502
IPR000873:AMP-dependent synthetase/ligase	0.000547	ACSM1, ACSS1, DIP2A, AACS, ACSL4, ACSS2, ACSL3, ACSS3, SLC27A2, ACSL6	0.009653
GO:0042813~Wnt-activated receptor activity	0.000573	SMO, SFRP2, LRP6, FZD1, FZD3, FRZB, EGF, FZD4, FZD6	0.00976316

## Sheet: nerve tibial
Table S3(6): Functional annotations for tissue "nerve tibial"
Module	p-value	Genes	FDR
GO:0045944~positive regulation of transcription from RNA polymerase II promoter	1.79e-23	MEF2C, THRA, THRB, STAT5B, JAG1, FOXO4, FLCN, SHH, TGFB1, CTNNB1, BATF, PGR, GATA1, GATA2, APP, MYOCD, GATA3, IFNG, IL1B, RAPGEF3, TWIST1, PID1, NODAL, YY1, EOMES, MED12, DLL1, DDIT3, HES1, HHEX, EP300, MSX1, HIF1A, HES5, JUN, SPDEF, TFAP2C, MAVS, TFAP4, SOX4, SOX9, NR1H2, LIF, SLC11A1, VDR, IL23A, DDX3X, RNF10, TNKS, TRAF6, RUNX1, NR1H4, NR1H3, BMP4, PLAG1, SREBF1, EPAS1, MAML1, MET, NR4A2, SMAD…	3.44e-22
GO:0000122~negative regulation of transcription from RNA polymerase II promoter	5.89e-22	MEF2C, THRB, EFNA1, SNCA, DICER1, FST, TBX20, WWC1, SPI1, TP63, ZEB2, AURKB, FLCN, SCGB1A1, GLI3, SHH, TGFB1, CTNNB1, GATA1, GATA2, EDNRB, OSR1, HEY1, MYOCD, GATA3, HEY2, RTF1, IFNG, IL1B, TPR, MYC, TWIST1, EGR1, FOXJ1, NODAL, YY1, EOMES, ZHX2, LEF1, FOSB, COQ7, DDIT3, HES1, ASCL2, HHEX, HIF1A, EP300, MSX1, BTG2, HES5, DLL4, SPDEF, FOXC2, ZFPM2, TFAP2C, PRDM1, SEMA4D, TSHZ3, CAV1, TNF, SOX9, POU1…	1.13e-20
GO:0005615~extracellular space	1.01e-13	PVR, GDF3, UTS2, PDGFB, PDGFA, CRHBP, SNCA, IL15, SHH, TGFB1, TGFB2, APP, WNT4, APOA1, SERPINE2, TDGF1, IFNG, IL1B, WNT6, TGS1, SPN, ADAM9, ACTN4, NODAL, PDE4C, VEGFB, RETN, VEGFC, SERPINF1, CPE, F3, COL1A2, RELN, LRRK2, RBP4, TIMP3, ADA, CCL7, TIMP1, LIF, ARG1, APELA, LAMB1, PLTP, ANGPTL4, BMP4, PLAT, B4GALT1, BMP1, LMCD1, LGALS8, MSTN, NPY, SFRP1, IL5RA, XCL1, BMP7, AGR2, PLAU, FGF8, NRP1, HP, …	1.49e-12
GO:0001077~transcriptional activator activity, RNA polymerase II core promoter proximal region sequence-specific binding	2.82e-12	MEF2C, TFAP4, TBX20, STAT5B, SPI1, TP63, SOX4, POU1F1, SOX9, GLI3, GATA1, PGR, NR1H2, BATF, GATA2, MYOCD, BCL11B, GATA3, MYC, NR1H4, NR1H3, PLAG1, EGR1, SREBF1, EPAS1, FOXJ1, NR4A2, SMAD4, LEF1, SMAD2, FOSB, SMAD1, DDIT3, HIF1A, JUN, NEUROD1, FOXC2, TFAP2C	4.56e-11
GO:0060070~canonical Wnt signaling pathway	2.6e-12	FGF8, NR4A2, FZD1, MED12, SOX4, LEF1, FZD2, PTEN, SHH, ZNRF3, TCF7L1, WNT2B, CTNNB1, WNT4, SFRP1, GSK3B, LRP6, RYR2, WNT11, LRRK2, MYC, AXIN1, APC	4.99e-11
active site:Proton acceptor	7.79e-12	ACVRL1, RPS6KB1, AURKB, TTN, PRKG1, FAH, AKT1, PDPK1, ANG, PIWIL2, TLK2, MAP2K6, CHUK, SYK, TRPM6, RET, ROCK1, LYN, ACADS, ALDH5A1, MYLK3, QDPR, PRKCH, CBR3, PRKCD, ACVR2A, ALDH7A1, G6PD, HIPK1, NEK8, MAPK9, PDGFRB, TXNRD1, LRRK2, ACVR1, ME1, ERBB4, ALDOB, EPHB1, ALDH1A2, PTK2B, EPX, ZAP70, CAMK2B, PRKAA2, OBSCN, TGFBR1, TAOK3, MET, MAP2K4, SIRT1, EPHA2, NTRK3, EPHA5, RDH10, RPS6KA2, GSK3A, GSK3B…	1.38e-10
Activator	4.26e-11	MEF2C, STAT5A, STAT5B, SPI1, WWC1, TP63, CPEB1, FOXO4, GLI3, CTNNB1, GATA1, BATF, GATA2, PDPK1, MYOCD, GATA3, RTF1, MYC, TWIST1, EGR1, BATF2, FOXJ1, YY1, EOMES, MED12, LEF1, DDIT3, HIF1A, JUN, NCOA6, SPDEF, FOXC2, ZFPM2, TFAP2C, NACA, TFAP4, ERBB4, PML, SOX5, SOX4, POU1F1, TCF7L1, NR1H2, ACTL6A, RUNX1, NR1H4, NR1H3, MLLT3, PLAG1, SREBF1, EPAS1, MAML1, NKX6-1, NOTCH1, NOTCH4, NEUROD1, EAF2, ZFHX3,…	6.08e-10
Disulfide bond	7.58e-11	PVR, GDF3, UTS2, ADORA3, PLXNA4, SLC6A1, PDGFB, EFNA1, GABRB2, S100A7, PDGFA, CRHBP, FST, TIRAP, PTPN22, IL15, JAG1, LPAR1, PRKG1, TTN, ADORA1, TGFB1, TLR8, TGFB2, HTR1B, WNT4, APP, ST3GAL4, ROBO1, TDGF1, PGLYRP3, WNT6, CHRNA1, ADAM9, CRTAM, C5AR2, RET, F10, NODAL, GRIN2A, DLL1, VEGFB, RETN, VEGFC, NPC2, F3, DLL4, CCR2, COL1A2, PDGFRB, RELN, CD226, RBP4, DRD1, ERBB4, DRD5, MME, TIMP3, CD74, CCL7,…	1.08e-09
GO:0005887~integral component of plasma membrane	3.66e-10	PVR, PLXNA4, SLC6A1, AQP8, GABRB2, EFNA1, CD53, LPAR1, JAG1, IL15, TLR7, ADORA1, AQP3, ZNRF3, APP, HTR1B, GRIN2C, ROBO1, RAPGEF2, SPN, RET, C5AR2, CRTAM, GRIN2A, STIM1, DLL1, CNGA1, CD34, CCR2, HAS2, HAS3, CD226, DRD1, CAV1, SYNDIG1, KCNA2, DRD5, MME, KCNA5, EPHB1, SLC11A1, EPHB6, P2RY2, SCARB1, TRPC6, PMEL, MET, PLGRKT, NPY5R, ABCG1, EPHA2, DCSTAMP, NTRK3, ATP7A, EPHA5, SEMA6A, CD55, P2RX7, SEMA…	5.4e-09
GO:0005886~plasma membrane	4.01e-10	PVR, ADORA3, EFNA1, AQP8, SNCA, CD53, MYLIP, LPAR1, PRKG1, ADORA1, SHH, ZNRF3, AQP3, CTNNB1, CDH22, HTR1B, APP, GRIN2C, ILK, RAPGEF3, RAPGEF2, CHRNA1, SYK, CRTAM, C5AR2, F10, ROCK1, GRIN2A, ZHX2, SPIRE1, UBR2, RND1, CD34, F3, CCR2, RAB17, RYR2, PDGFRB, HAS3, UNC13B, CD226, ERBB4, ALDOB, MME, CD74, ADA, EPHB1, SEMA5A, SLC11A1, EPHB6, DMD, ZAP70, TRPC6, KLF9, TGFBR1, PMEL, TAOK3, EPHA2, NPY5R, ABCG…	5.91e-09
GO:0007219~Notch signaling pathway	3.12e-10	TBX2, MAML1, TP63, DLL1, JAG1, KCNA5, SOX9, TGFB1, HES1, HHEX, NOTCH1, APP, EP300, CDKN1B, HES5, HEY1, DLL4, NOTCH4, HEY2, ADAM17, FOXC2, FOXC1, MYC, NR1H4	6e-09
Growth factor	7.11e-10	BMP4, GDF3, IL6, FGF8, BMP1, NTF3, PDGFB, PDGFA, CSF1, NODAL, MSTN, IGF1, TGFB1, TIMP1, TGFB2, LIF, VEGFB, VEGFC, CERS1, TDGF1, IL12A, HBEGF, BMP7	1.01e-08
Growth factor	7.11e-10	BMP4, GDF3, IL6, FGF8, BMP1, NTF3, PDGFB, PDGFA, CSF1, NODAL, MSTN, IGF1, TGFB1, TIMP1, TGFB2, LIF, VEGFB, VEGFC, CERS1, TDGF1, IL12A, HBEGF, BMP7	1.01e-08
Oxidoreductase	2.13e-09	UQCRFS1, BBOX1, GPX2, AKR1C3, AKR1C2, GPX1, HIF1AN, PLOD3, NOS2, CYP11A1, CYP1A1, ALDH5A1, ACADS, FA2H, QDPR, CBR3, COQ7, DDO, POR, ALDH7A1, ALOX15, G6PD, KDM2A, TXNRD1, KDM6B, ALOX12, ME1, TYRP1, EGLN1, PAH, ALDH1A2, EPX, CYP26B1, GSTO1, P4HB, CHDH, PAOX, PTGR1, NOS1, FADS1, NOX1, FTO, SOD1, PHYH, CYP4B1, RDH10, CYP17A1, CYP26C1, KDM8, ALKBH1, HPGD	3.03e-08
IPR017441:Protein kinase, ATP binding site	1.2e-08	ACVRL1, ERBB4, RPS6KB1, AURKB, PRKG1, EPHB1, AKT1, PDPK1, PTK2B, ZAP70, CAMK2B, TLK2, PRKAA2, CHUK, MAP2K6, SYK, OBSCN, RET, ROCK1, LYN, MYLK3, TGFBR1, MAP2K4, MET, TAOK3, PRKCH, PRKCD, EPHA2, NTRK3, EPHA5, HIPK1, RPS6KA2, GSK3A, GSK3B, NTRK2, NEK8, PDGFRB, JAK2, LRRK2, ACVR1	1.99e-07
IPR017441:Protein kinase, ATP binding site	1.2e-08	ACVRL1, ERBB4, RPS6KB1, AURKB, PRKG1, EPHB1, AKT1, PDPK1, PTK2B, ZAP70, CAMK2B, TLK2, PRKAA2, CHUK, MAP2K6, SYK, OBSCN, RET, ROCK1, LYN, MYLK3, TGFBR1, MAP2K4, MET, TAOK3, PRKCH, PRKCD, EPHA2, NTRK3, EPHA5, HIPK1, RPS6KA2, GSK3A, GSK3B, NTRK2, NEK8, PDGFRB, JAK2, LRRK2, ACVR1	1.99e-07
Wnt signaling pathway	1.52e-08	XIAP, FZD1, LEF1, FZD2, FRZB, DDIT3, ZNRF3, TCF7L1, WNT2B, CTNNB1, HHEX, WNT4, DAB2, SFRP1, GSK3A, GSK3B, RTF1, LRP6, TNKS, WNT11, PRKAA2, WNT6, FBXW11, AXIN1, APC	2.17e-07
Kinase	1.89e-08	SEPHS2, ACVRL1, RPS6KB1, AURKB, TTN, PRKG1, AKT1, PDPK1, ILK, TLK2, MAP2K6, CHUK, SYK, TRPM6, RET, ROCK1, LYN, MYLK3, PRKCH, PRKCD, ACVR2A, PNKP, HIPK1, NEK8, AKAP6, MAPK9, PDGFRB, LRRK2, ACVR1, ERBB4, EPHB1, PTK2B, PRKRA, ZAP70, CAMK2B, PRKAA2, NADK2, OBSCN, TGFBR1, TAOK3, MET, MAP2K4, NADK, PCK2, EPHA2, EPHA5, NTRK3, KHK, CDKN1B, RPS6KA2, GSK3A, GSK3B, NTRK2, CALM3, JAK2, GUK1, PLAU	2.7e-07
Secreted	1.9e-08	PVR, GDF3, UTS2, PDGFB, PDGFA, S100A7, EFNA1, CRHBP, FST, SNCA, IL15, SHH, TGFB1, TGFB2, WNT4, APOA1, SERPINE2, ST3GAL4, IFNG, PGLYRP3, IL1B, WNT6, ADAM9, F10, NODAL, VEGFB, RETN, VEGFC, NPC2, SERPINF1, CPE, F3, COL1A2, RELN, RBP4, TIMP3, CCL7, TIMP1, LIF, EPHB6, IL23A, LAMB2, CERS1, BCHE, APELA, FGL1, LAMB1, PLTP, ANGPTL4, BMP4, PLAT, B4GALT1, BMP1, NTF3, PMEL, MET, NTN4, MSTN, CD55, NPY, SFRP1,…	2.7e-07
nucleotide phosphate-binding region:ATP	1.54e-08	SEPHS2, ACVRL1, MYO7A, DICER1, RPS6KB1, AURKB, TTN, PRKG1, AKT1, PDPK1, LONP1, ILK, TLK2, MAP2K6, CHUK, SYK, TRPM6, RET, LYN, ROCK1, MYLK3, PRKCH, KIF16B, PRKCD, RAD51, ACVR2A, PNKP, EIF4A3, HIPK1, NEK8, PDGFRB, MAPK9, LRRK2, ACVR1, ERBB4, BLM, TDRD9, EPHB1, EPHB6, DDX3X, PTK2B, ZAP70, CAMK2B, PRKAA2, OBSCN, MSH6, UPF1, MSH5, TGFBR1, TAOK3, MET, MAP2K4, ACACB, ABCB6, SMC3, EPHA2, ABCG1, EPHA5, NT…	2.72e-07
GO:0008083~growth factor activity	1.8e-08	BMP4, GDF3, IL6, FGF8, BMP1, NTF3, PDGFB, PDGFA, NODAL, CSF1, IGF1, MSTN, JAG1, TGFB1, TIMP1, TGFB2, LIF, LEP, VEGFB, VEGFC, AGT, TDGF1, IL12A, HBEGF, BMP7, THPO	2.92e-07
IPR000719:Protein kinase, catalytic domain	2.09e-08	ACVRL1, ERBB4, RPS6KB1, AURKB, PRKG1, TTN, TRIB2, EPHB1, AKT1, PDPK1, EPHB6, PTK2B, ILK, ZAP70, CAMK2B, TLK2, PRKAA2, CHUK, MAP2K6, SYK, OBSCN, RET, ROCK1, LYN, MYLK3, TGFBR1, MAP2K4, MET, TAOK3, PRKCH, PRKCD, EPHA2, NTRK3, EPHA5, ACVR2A, HIPK1, RPS6KA2, GSK3A, GSK3B, NTRK2, NEK8, MAPK9, PDGFRB, JAK2, LRRK2, ACVR1	3.47e-07
IPR000719:Protein kinase, catalytic domain	2.09e-08	ACVRL1, ERBB4, RPS6KB1, AURKB, PRKG1, TTN, TRIB2, EPHB1, AKT1, PDPK1, EPHB6, PTK2B, ILK, ZAP70, CAMK2B, TLK2, PRKAA2, CHUK, MAP2K6, SYK, OBSCN, RET, ROCK1, LYN, MYLK3, TGFBR1, MAP2K4, MET, TAOK3, PRKCH, PRKCD, EPHA2, NTRK3, EPHA5, ACVR2A, HIPK1, RPS6KA2, GSK3A, GSK3B, NTRK2, NEK8, MAPK9, PDGFRB, JAK2, LRRK2, ACVR1	3.47e-07
binding site:ATP	2.26e-08	ACVRL1, ERBB4, RPS6KB1, AURKB, PRKG1, TTN, EPHB1, AKT1, PDPK1, PTK2B, ILK, ZAP70, CAMK2B, TLK2, PRKAA2, CHUK, MAP2K6, SYK, OBSCN, RET, TRPM6, ROCK1, LYN, MYLK3, TGFBR1, MAP2K4, MET, TAOK3, PRKCH, PRKCD, EPHA2, KHK, NTRK3, EPHA5, ACVR2A, EIF4A3, ACSM1, HIPK1, RPS6KA2, GSK3A, GSK3B, NTRK2, NEK8, MAPK9, PDGFRB, JAK2, LRRK2, ACVR1	4.01e-07
GO:0018108~peptidyl-tyrosine phosphorylation	2.38e-08	FGF8, PDGFB, ERBB4, STAT5A, STAT5B, TTN, EPHB1, PTK2B, ZAP70, CSF2RB, MAP2K6, RET, LYN, MET, MAP2K4, PRKCD, EPHA2, EPHA5, NTRK3, NTRK2, PDGFRB, HBEGF, RELN, JAK2, IL5RA	4.58e-07
Transferase	3.55e-08	RPS6KB1, AURKB, TTN, PRKG1, PRIM1, GSTM2, FNTA, ST3GAL4, ILK, ELOVL7, TLK2, TGS1, MAP2K6, SYK, RET, ROCK1, POLG, MYLK3, PARP10, PARP16, PNKP, EP300, KDM2A, PRDM6, NEK8, PDGFRB, AKAP6, MAPK9, HAS2, HAS3, PRDM1, LRRK2, TALDO1, ERBB4, EPHB1, PRKRA, ZAP70, TNKS, MEPCE, B4GALT1, OBSCN, DNMT3A, NADK2, TGFBR1, TAOK3, MET, MAP2K4, SMYD1, TKT, WHSC1, EPHA2, NTRK3, EPHA5, CDKN1B, NTRK2, PARP1, GUK1, PLAU, …	5.06e-07
signal peptide	3.03e-08	PVR, GDF3, UTS2, PLXNA4, PDGFB, EFNA1, GABRB2, PDGFA, CRHBP, FST, IL15, JAG1, TLR7, SHH, ZNRF3, TGFB1, TLR8, TGFB2, CDH22, WNT4, APP, APOA1, SERPINE2, GRIN2C, ROBO1, PLOD3, TDGF1, PGLYRP3, IFNG, WNT6, CHRNA1, SPN, ADAM9, CRTAM, RET, F10, NODAL, GRIN2A, STIM1, DLL1, TMEM27, VEGFB, RETN, VEGFC, NPC2, CPE, SERPINF1, CD34, F3, DLL4, COL1A2, PDGFRB, RELN, CD226, RBP4, ERBB4, TIMP3, EPHB1, CCL7, TIMP1,…	5.36e-07
domain:Protein kinase	4e-08	ACVRL1, ERBB4, RPS6KB1, AURKB, PRKG1, TTN, TRIB2, EPHB1, AKT1, PDPK1, EPHB6, PTK2B, ILK, ZAP70, CAMK2B, TLK2, PRKAA2, CHUK, MAP2K6, SYK, RET, ROCK1, LYN, MYLK3, TGFBR1, MAP2K4, MET, TAOK3, PRKCH, PRKCD, EPHA2, NTRK3, EPHA5, ACVR2A, HIPK1, GSK3A, GSK3B, NTRK2, NEK8, PDGFRB, MAPK9, LRRK2, ACVR1	7.08e-07
GO:0010862~positive regulation of pathway-restricted SMAD protein phosphorylation	5.16e-08	BMP4, GDF3, ACVRL1, BMP1, TGFBR1, NODAL, SMAD4, MSTN, TGFB1, TGFB2, ACVR2A, DAB2, BMP7, ACVR1	9.92e-07
GO:0010862~positive regulation of pathway-restricted SMAD protein phosphorylation	5.16e-08	BMP4, GDF3, ACVRL1, BMP1, TGFBR1, NODAL, SMAD4, MSTN, TGFB1, TGFB2, ACVR2A, DAB2, BMP7, ACVR1	9.92e-07
IPR011009:Protein kinase-like domain	9.98e-08	ACVRL1, ERBB4, RPS6KB1, AURKB, PRKG1, TTN, TRIB2, EPHB1, AKT1, PDPK1, EPHB6, PTK2B, ILK, ZAP70, CAMK2B, TLK2, PRKAA2, CHUK, MAP2K6, SYK, OBSCN, RET, TRPM6, ROCK1, LYN, MYLK3, TGFBR1, MAP2K4, MET, TAOK3, PRKCH, PRKCD, EPHA2, NTRK3, EPHA5, ACVR2A, HIPK1, RPS6KA2, GSK3A, GSK3B, NTRK2, NEK8, MAPK9, PDGFRB, JAK2, LRRK2, ACVR1	1.65e-06
Glycoprotein	1.16e-07	PVR, GDF3, ADORA3, EFNA1, AQP8, CRHBP, FST, CD53, LPAR1, ADORA1, SHH, AQP3, CTNNB1, CDH22, HTR1B, APP, SERPINE2, GRIN2C, PLOD3, IFNG, CHRNA1, ADAM9, C5AR2, CRTAM, F10, CYP1A1, NODAL, GRIN2A, TMEM27, VEGFB, VEGFC, NPC2, SERPINF1, CD34, F3, CCR2, PDGFRB, HAS3, CD226, ERBB4, MME, CD74, EPHB1, SEMA5A, LIF, SLC11A1, EPHB6, LAMB2, LAMB1, HLA-DOB, PLTP, BMP4, PLAT, BMP1, NTF3, TRPC6, TGFBR1, PMEL, MSTN,…	1.66e-06
Glycoprotein	1.16e-07	PVR, GDF3, ADORA3, EFNA1, AQP8, CRHBP, FST, CD53, LPAR1, ADORA1, SHH, AQP3, CTNNB1, CDH22, HTR1B, APP, SERPINE2, GRIN2C, PLOD3, IFNG, CHRNA1, ADAM9, C5AR2, CRTAM, F10, CYP1A1, NODAL, GRIN2A, TMEM27, VEGFB, VEGFC, NPC2, SERPINF1, CD34, F3, CCR2, PDGFRB, HAS3, CD226, ERBB4, MME, CD74, EPHB1, SEMA5A, LIF, SLC11A1, EPHB6, LAMB2, LAMB1, HLA-DOB, PLTP, BMP4, PLAT, BMP1, NTF3, TRPC6, TGFBR1, PMEL, MSTN,…	1.66e-06
GO:0005576~extracellular region	1.35e-07	UTS2, PDGFB, PDGFA, S100A7, EFNA1, FST, SNCA, JAG1, IL15, TTN, TGFB1, SHH, TGFB2, APP, WNT4, APOA1, SERPINE2, IFNG, PGLYRP3, IL1B, WNT6, F10, ACTN4, NODAL, DLL1, VEGFB, VEGFC, SERPINF1, COL1A2, RBP4, ERBB4, TIMP3, CCL7, EPHB1, TIMP1, LIF, EPHB6, IL23A, LAMB2, CERS1, BCHE, APELA, LAMB1, PLTP, ANGPTL4, BMP4, PLAT, P4HB, BMP1, NTF3, PMEL, MET, NOTCH1, CD55, NPY, SFRP1, NOTCH4, XCL1, BMP7, PLAU, FGF8…	1.99e-06
Cell membrane	1.53e-07	PVR, PLXNA4, ADORA3, SLC6A1, EFNA1, GABRB2, TIRAP, CD53, MYLIP, LPAR1, ADORA1, SHH, ZNRF3, AQP3, CTNNB1, CDH22, HTR1B, GRIN2C, ANK3, ROBO1, ILK, TDGF1, SLC51B, RAPGEF2, CHRNA1, CIB1, ADAM9, SYK, C5AR2, RET, ROCK1, GRIN2A, STIM1, DLL1, SPIRE1, RND1, DLL4, CCR2, PDGFRB, UNC13B, CAV3, CAV1, DRD1, SYNDIG1, ERBB4, DRD5, KCNA2, MME, KCNA5, CD74, ADA, EPHB1, SLC30A1, DMD, P2RY2, ZAP70, SCARB1, TMEM30A, …	2.19e-06
lipid moiety-binding region:S-palmitoyl cysteine	1.28e-07	CAV1, DRD1, ADORA3, LYN, DRD5, TACR1, KCNA2, LPAR1, KCNA5, RFTN1, CXADR, ADORA1, NPY5R, EDNRB, GNAL, HTR1B, GOLGA7, ADRB1, GNAQ, F3, DLG4, AVPR1A, GNAS, ADRA1D	2.27e-06
glycosylation site:N-linked (GlcNAc...)	1.57e-07	PVR, GDF3, ADORA3, AQP8, EFNA1, CRHBP, FST, CD53, LPAR1, ADORA1, SHH, AQP3, CDH22, APP, HTR1B, SERPINE2, GRIN2C, PLOD3, IFNG, CHRNA1, ADAM9, C5AR2, CRTAM, F10, PLD6, NODAL, GRIN2A, TMEM27, VEGFC, NPC2, SERPINF1, CD34, F3, RYR3, CCR2, PDGFRB, RYR2, HAS3, CD226, ERBB4, MME, CD74, EPHB1, SEMA5A, LIF, SLC11A1, EPHB6, LAMB2, LAMB1, HLA-DOB, PLTP, BMP4, PLAT, BMP1, NTF3, TRPC6, TGFBR1, PMEL, MSTN, NPY5…	2.79e-06
glycosylation site:N-linked (GlcNAc...)	1.57e-07	PVR, GDF3, ADORA3, AQP8, EFNA1, CRHBP, FST, CD53, LPAR1, ADORA1, SHH, AQP3, CDH22, APP, HTR1B, SERPINE2, GRIN2C, PLOD3, IFNG, CHRNA1, ADAM9, C5AR2, CRTAM, F10, PLD6, NODAL, GRIN2A, TMEM27, VEGFC, NPC2, SERPINF1, CD34, F3, RYR3, CCR2, PDGFRB, RYR2, HAS3, CD226, ERBB4, MME, CD74, EPHB1, SEMA5A, LIF, SLC11A1, EPHB6, LAMB2, LAMB1, HLA-DOB, PLTP, BMP4, PLAT, BMP1, NTF3, TRPC6, TGFBR1, PMEL, MSTN, NPY5…	2.79e-06
disulfide bond	1.85e-07	PVR, GDF3, UTS2, PLXNA4, ADORA3, PDGFB, EFNA1, GABRB2, S100A7, PDGFA, CRHBP, FST, IL15, JAG1, PRKG1, TTN, ADORA1, TGFB1, TGFB2, HTR1B, APP, ST3GAL4, ROBO1, TDGF1, PGLYRP3, CHRNA1, ADAM9, CRTAM, C5AR2, F10, NODAL, DLL1, VEGFB, RETN, VEGFC, NPC2, F3, DLL4, CCR2, PDGFRB, RELN, CD226, RBP4, DRD1, ERBB4, DRD5, MME, TIMP3, CD74, CCL7, TIMP1, SEMA5A, LIF, LAMB2, CERS1, BCHE, P2RY2, FGL1, LAMB1, HLA-DOB,…	3.27e-06
Iron	2.61e-07	POLA1, EGLN1, PAH, MYLIP, UQCRFS1, BBOX1, SLC11A1, APP, HIF1AN, PLOD3, EPX, CYP26B1, NOS2, NTHL1, NOS1, CYP11A1, CYP1A1, FA2H, NOX1, FTO, COQ7, PHYH, CYP4B1, ALOX15, CYP17A1, KDM2A, CYP26C1, HPX, KDM8, ALKBH1, KDM6B, ALOX12	3.72e-06
Nucleotide-binding	2.83e-07	RPS6KB1, AURKB, ACSS2, TTN, PRKG1, ILK, TLK2, RAPGEF3, MAP2K6, SYK, RET, ROCK1, MYLK3, CNGA1, PNKP, GLUL, RND1, RAB17, NEK8, HARS, PDGFRB, MAPK9, LRRK2, ERBB4, BLM, TDRD9, RRAGB, EPHB1, RRAGC, EPHB6, DDX3X, HARS2, ZAP70, TUBB4A, OBSCN, NADK2, RAB8A, TGFBR1, TAOK3, MET, MAP2K4, ACACB, ABCB6, ABCG1, EPHA2, GNAT2, ATP7A, NTRK3, EPHA5, PSMC5, PSMC3, NTRK2, MYH11, GUK1, SEPHS2, ACVRL1, MYO7A, DICER1, …	4.03e-06
GO:0048715~negative regulation of oligodendrocyte differentiation	2.93e-07	HES1, BMP4, DLX2, NOTCH1, DLX1, HES5, NF1, CTNNB1	5.64e-06
GO:0006468~protein phosphorylation	5.66e-07	ACVRL1, PDGFB, RPS6KB1, AURKB, PRKG1, TRIB2, TGFB1, TGFB2, CALCA, AKT1, PDPK1, APP, EPHB6, PTK2B, PRKRA, ILK, ZAP70, CAMK2B, TLK2, PRKAA2, CHUK, SYK, OBSCN, RET, TRPM6, ROCK1, LYN, MYLK3, MAML1, TGFBR1, TAOK3, PRKCH, SMAD2, PRKCD, P2RX7, HIPK1, GSK3A, GSK3B, NEK8, MAPK9, JAK2, WNT11, LRRK2, ACVR1	1.08913e-05
hsa04390:Hippo signaling pathway	8.3e-07	WWC1, CDH1, WTIP, TCF7L1, TGFB1, CTNNB1, TGFB2, WNT4, DLG4, LIMD1, WNT6, MYC, FBXW11, AXIN1, APC, BMP4, NF2, TGFBR1, FZD1, SMAD4, LEF1, SMAD2, SMAD1, FZD2, WNT2B, AJUBA, GSK3B, WNT11, BMP7	1.09118e-05
ATP-binding	8.07e-07	SEPHS2, ACVRL1, MYO7A, DICER1, RPS6KB1, AURKB, ACSS2, TTN, PRKG1, AKT1, PDPK1, LONP1, ILK, TLK2, CHUK, MAP2K6, SYK, TRPM6, RET, LYN, ROCK1, MYLK3, PRKCH, KIF16B, PRKCD, RAD51, ACVR2A, PNKP, EIF4A3, GLUL, HIPK1, HARS, NEK8, PDGFRB, MAPK9, LRRK2, SLC27A2, ACVR1, ERBB4, BLM, TDRD9, ASNS, EPHB1, EPHB6, DDX3X, PTK2B, HARS2, ZAP70, CAMK2B, PRKAA2, ACSL3, OBSCN, MSH6, NADK2, UPF1, MSH5, TGFBR1, MAP2K4, …	1.15131e-05
GO:0003184~pulmonary valve morphogenesis	9.36e-07	BMP4, NOTCH1, HEY1, HEY2, STRA6, JAG1, TGFB2	1.80006e-05
Signal	1.29e-06	PVR, GDF3, UTS2, EFNA1, CRHBP, FST, SHH, ZNRF3, CDH22, APP, SERPINE2, GRIN2C, PLOD3, IFNG, CHRNA1, ADAM9, CRTAM, F10, CYP1A1, NODAL, GRIN2A, UBR2, TMEM27, VEGFB, VEGFC, RETN, NPC2, SERPINF1, CD34, F3, PDGFRB, CD226, RBP4, ERBB4, EPHB1, SEMA5A, LIF, EPHB6, IL23A, LAMB2, FGL1, LAMB1, HLA-DOB, PLTP, BMP4, PLAT, BMP1, NTF3, TGFBR1, PMEL, MSTN, EPHA2, NTRK3, EPHA5, SEMA6A, CD55, CYP17A1, NOTCH1, NPY, …	1.84576e-05
GO:0043565~sequence-specific DNA binding	1.58e-06	THRA, TFAP4, THRB, IRX1, TP63, POU1F1, FOXO4, TCF7L1, ZC3H8, FOXS1, MSX2, BATF, NR1H2, GATA1, PGR, VDR, LONP1, BCL11B, BCL2, HEY2, NR1H4, NR1H3, EGR1, BATF2, EPAS1, TBX2, TBX5, EMX2, EOMES, NR4A2, SMAD4, LEF1, WHSC1, FOSB, DDIT3, HES1, HHEX, NOTCH1, DLX1, MSX1, HIF1A, JUN, SPDEF, FOXC2, NEUROD1, FOXC1, KDM6B	2.55498e-05
hsa05217:Basal cell carcinoma	2.33e-06	BMP4, FZD1, LEF1, FZD2, GLI3, SHH, TCF7L1, CTNNB1, WNT2B, WNT4, GSK3B, PTCH1, WNT11, WNT6, AXIN1, APC	3.06339e-05
IPR008266:Tyrosine-protein kinase, active site	2.14e-06	EPHA5, NTRK3, OBSCN, RET, ERBB4, LYN, PTK2B, NTRK2, MET, ZAP70, PDGFRB, JAK2, TTN, EPHB1, EPHA2, SYK	3.54203e-05
GO:0050830~defense response to Gram-positive bacterium	2.05e-06	SPACA3, IL6, TNF, LYZ, TIRAP, TAC1, EPHA2, CALCA, P2RX7, APP, NPY, ANG, PGLYRP3, IL12A, ADAM17, LBP	3.94266e-05
GO:0050829~defense response to Gram-negative bacterium	2.12e-06	SPACA3, IL6, S100A7, LYZ, TAC1, CALCA, SLC11A1, APP, IL23A, NPY, PYCARD, NOS2, LBP	4.07775e-05
GO:0001755~neural crest cell migration	2.15e-06	SEMA5A, EDNRB, SEMA6A, RET, HIF1A, SEMA6D, ERBB4, LEF1, ZEB2, SEMA4D, SHH, ACVR1	4.13657e-05
GO:0045165~cell fate commitment	3.38e-06	WNT4, FGF8, ERBB4, GATA3, HEY2, PML, SMAD2, WNT11, PRDM1, WNT6, KDM6B, WNT2B	6.49284e-05
hsa05142:Chagas disease (American trypanosomiasis)	4.97e-06	CFLAR, IL6, TNF, TGFBR1, MAP2K4, SMAD2, TGFB1, TGFB2, AKT1, GNAL, GNAQ, JUN, CASP8, IFNG, IL12A, MAPK9, IL1B, GNAS, NOS2, PLCB1, TRAF6, CHUK	6.53896e-05
hsa05142:Chagas disease (American trypanosomiasis)	4.97e-06	CFLAR, IL6, TNF, TGFBR1, MAP2K4, SMAD2, TGFB1, TGFB2, AKT1, GNAL, GNAQ, JUN, CASP8, IFNG, IL12A, MAPK9, IL1B, GNAS, NOS2, PLCB1, TRAF6, CHUK	6.53896e-05
GO:0016055~Wnt signaling pathway	3.41e-06	XIAP, LEF1, FRZB, DDIT3, TCF7L1, CTNNB1, WNT2B, HHEX, WNT4, DAB2, DDX3X, CPE, GSK3A, GSK3B, PLCG2, RTF1, LRP6, TNKS, WNT11, PRKAA2, WNT6, FBXW11, AXIN1, APC	6.5615e-05
IPR001245:Serine-threonine/tyrosine-protein kinase catalytic domain	4.51e-06	RET, ACVRL1, LYN, ERBB4, TGFBR1, MET, EPHB1, EPHA2, NTRK3, EPHA5, EPHB6, PTK2B, ILK, NTRK2, ZAP70, PDGFRB, JAK2, ACVR1, SYK	7.46585e-05
GO:0010880~regulation of release of sequestered calcium ion into cytosol by sarcoplasmic reticulum	4.53e-06	GSTM2, DMD, CALM3, AKAP6, GSTO1, FKBP1B, CASQ2, HRC	8.70254e-05
Tyrosine-protein kinase	6.24e-06	RET, LYN, ERBB4, MAP2K4, MET, EPHA2, EPHB1, NTRK3, EPHA5, PTK2B, NTRK2, ZAP70, PDGFRB, JAK2, MAP2K6, SYK	8.89122e-05
Sarcoplasmic reticulum	6.32e-06	JPH2, RYR3, STIM1, AKAP6, RYR2, CAMK2B, THBS1, FKBP1B, CASQ2, HRC	9.0086e-05
ADP-ribosylation	7.04e-06	PARP16, GNAL, P2RX7, GNAQ, YY1, GSK3B, TNKS, GNAS, PARP1, AXIN1, GNAT2, TERF1	0.000100439
Notch signaling pathway	7.25e-06	APP, NOTCH1, HEY1, MAML1, DLL4, NOTCH4, HEY2, ADAM17, TP63, DLL1, JAG1	0.000103317
GO:0006366~transcription from RNA polymerase II promoter	6.02e-06	MEF2C, THRA, TFAP4, TBX20, STAT5B, SPI1, SOX5, TP63, SOX4, POU1F1, FOXO4, SOX9, GLI3, MSX2, BATF, GATA1, GATA2, MYOCD, BCL11B, GATA3, RUNX1, MYC, PLAG1, EGR1, EPAS1, FOXJ1, SMAD4, LEF1, SMAD2, FOSB, SMAD1, NKX6-1, DLX2, MSX1, HIF1A, EP300, PSMC5, JUN, NEUROD1, FOXC2, FOXC1, EAF2, TFAP2C, PARP1, ZFHX3	0.000115752
GO:0006527~arginine catabolic process	6.27e-06	ARG1, NOS1, NOS2, ASL, DDAH1, FAH	0.000120507
GO:0060391~positive regulation of SMAD protein import into nucleus	6.87e-06	BMP4, DAB2, NODAL, TGFBR1, SMAD4, PARP1, TGFB1	0.000132042
GO:0010881~regulation of cardiac muscle contraction by regulation of the release of sequestered calcium ion	6.91e-06	GSTM2, DMD, CALM3, RYR2, GSTO1, FKBP1B, CASQ2, HRC	0.000132839
GO:0010718~positive regulation of epithelial to mesenchymal transition	7.43e-06	DAB2, NOTCH1, TGFBR1, SMAD4, LEF1, SMAD2, TGFB1, CTNNB1, TGFB2, TWIST1	0.000142867
Zinc	1.01e-05	APOBEC2, GDA, THRA, THRB, S100A7, MYLIP, SHH, BBOX1, ZNRF3, PGR, GATA1, PRIM1, GATA2, APP, GATA3, DDAH1, ADAM9, ROCK1, PLD6, YY1, GRIN2A, ZHX2, UBR2, UBR1, TRIM35, EP300, KDM2A, CPE, PRDM6, RELN, PRDM1, ZNHIT6, UNC13B, TSHZ3, MME, TIMP3, ADA, ZC3H8, TIMP1, NR1H2, VDR, SLC30A1, DMD, FBXO5, RNF10, TNKS, SLC30A2, TRAF6, RUNX1, NR1H4, NR1H3, PLAG1, DNMT3A, BMP1, KLF9, ZNF830, NR4A2, SMAD4, LMCD1, SMY…	0.000143446
GO:0060395~SMAD protein signal transduction	7.99e-06	BMP4, GDF3, BMP1, JUN, APELA, NODAL, SMAD4, MSTN, SMAD2, SMAD1, BMP7, TGFB1, TGFB2	0.00015364
GO:0004713~protein tyrosine kinase activity	1.18e-05	FGF8, RET, LYN, ERBB4, STAT5A, MAP2K4, MET, STAT5B, TTN, EPHA2, PTK2B, ZAP70, HBEGF, PDGFRB, CSF2RB, JAK2, IL5RA, MAP2K6, SYK	0.000191575
IPR020635:Tyrosine-protein kinase, catalytic domain	1.45e-05	RET, LYN, ERBB4, MET, EPHB1, EPHA2, NTRK3, EPHA5, PTK2B, NTRK2, ZAP70, PDGFRB, JAK2, SYK	0.000239833
GO:0046638~positive regulation of alpha-beta T cell differentiation	1.36e-05	ZAP70, GLI3, ADA, SHH, IHH, SYK	0.000261792
GO:0030509~BMP signaling pathway	1.61e-05	BMP4, EGR1, FGF8, BMP1, ACVRL1, NODAL, SMAD4, LEF1, SMAD1, ACVR2A, CHRDL1, RYR2, BMP7, ACVR1	0.000309878
GO:2000310~regulation of N-methyl-D-aspartate selective glutamate receptor activity	1.86e-05	MEF2C, PTK2B, CRHBP, DLG4, CRH, NLGN1, RELN	0.000358409
GO:0043401~steroid hormone mediated signaling pathway	1.96e-05	PGR, NR1H2, BMP4, VDR, THRA, THRB, NR4A2, LEF1, GPER1, BMP7, NR1H4, NR1H3	0.00037666
GO:0060045~positive regulation of cardiac muscle cell proliferation	2.1e-05	MEF2C, NOTCH1, ERBB4, TBX2, TBX5, TBX20, HEY2, ZFPM2	0.000402889
GO:1904886~beta-catenin destruction complex disassembly	2.1e-05	CAV1, GSK3B, LRP6, FZD1, FZD2, CTNNB1, AXIN1, APC	0.000402889
GO:0008203~cholesterol metabolic process	2.14e-05	LEP, SREBF1, APP, APOA1, NPC2, TNFSF4, CYP11A1, STAR, LDLRAP1, ABCG1, CLN6, VLDLR, SCAP	0.000411908
GO:1990909~Wnt signalosome	3.14e-05	GSK3B, LRP6, FZD1, LRRK2, CTNNB1, APC	0.00046232
Membrane	3.53e-05	PVR, ADORA3, EFNA1, AQP8, SNCA, CD53, MYLIP, LPAR1, ADORA1, AQP3, ZNRF3, SHH, CTNNB1, CDH22, PGR, HTR1B, APP, GRIN2C, PLOD3, ILK, RAPGEF3, RAPGEF2, CHRNA1, SYK, ADAM9, CRTAM, C5AR2, ROCK1, CYP1A1, PLD6, GRIN2A, SPIRE1, TMEM27, PARP16, RND1, PITPNM3, CD34, RYR3, F3, CCR2, RAB17, RYR2, PDGFRB, HAS2, HAS3, UNC13B, CD226, SYNDIG1, ERBB4, MME, CD74, EPHB1, ADA, SEMA5A, SLC11A1, EPHB6, DMD, ZAP70, TNKS…	0.000503112
GO:0071276~cellular response to cadmium ion	2.88e-05	AKR1C3, STAR, MT1E, SOD1, MT1X, MT1F, MT3	0.00055321
Serine/threonine-protein kinase	4.09e-05	ACVRL1, RPS6KB1, AURKB, PRKG1, TTN, AKT1, PDPK1, ILK, CAMK2B, TLK2, PRKAA2, CHUK, MAP2K6, OBSCN, TRPM6, ROCK1, MYLK3, TGFBR1, MAP2K4, TAOK3, PRKCH, PRKCD, ACVR2A, HIPK1, RPS6KA2, GSK3A, GSK3B, NEK8, MAPK9, LRRK2, ACVR1	0.000583255
GO:0031093~platelet alpha granule lumen	4e-05	VEGFB, VEGFC, APP, PDGFB, ACTN4, PDGFA, IGF1, THBS1, TGFB1, TGFB2, TIMP1	0.000589543
Cell junction	4.76e-05	HCRT, SYNDIG1, GABRB2, KCNA2, BCAR1, SNCA, RPS6KB1, CDH1, CPEB1, WTIP, CD53, CXADR, FBF1, ADA, CTNNB1, PDPK1, GRIN2C, ANK3, PTK2B, TRIM9, DMD, ILK, DLG4, LIMD1, CHRNA1, RAPGEF2, DTNA, APC, ACTN4, TGFBR1, NOX1, NLGN1, GRIN2A, DLL1, GPER1, EPHA2, CADPS, AJUBA, PKP1, RAPSN, NSMF, LRRK2, UNC13B, PARVA	0.000678834
GO:0000978~RNA polymerase II core promoter proximal region sequence-specific DNA binding	4.46e-05	MEF2C, TFAP4, TBX20, SPI1, POU1F1, GLI3, MSX2, PGR, GATA1, NR1H2, BATF, BCL11B, ACTL6A, MYC, NR1H3, SREBF1, PLAG1, BATF2, FOXJ1, TBX2, SMAD4, LEF1, SMAD2, FOSB, SMAD1, NKX6-1, DDIT3, ASCL2, HHEX, EP300, JUN, NEUROD1, PRDM1	0.00072189
IPR008271:Serine/threonine-protein kinase, active site	4.65e-05	ACVRL1, RPS6KB1, AURKB, PRKG1, AKT1, PDPK1, CAMK2B, PRKAA2, TLK2, CHUK, MAP2K6, OBSCN, ROCK1, TGFBR1, MYLK3, MAP2K4, TAOK3, PRKCH, PRKCD, ACVR2A, HIPK1, GSK3A, RPS6KA2, GSK3B, NEK8, MAPK9, LRRK2, ACVR1	0.000770907
GO:0016529~sarcoplasmic reticulum	5.29e-05	GSTM2, NOS1, ANK3, RYR3, AKAP6, RYR2, THBS1, CASQ2, ITPR1	0.000779987
GO:0070411~I-SMAD binding	4.88e-05	TGFBR1, SMAD4, SMAD2, SMAD1, CTNNB1, AXIN1	0.000789825
hsa04550:Signaling pathways regulating pluripotency of stem cells	6.09e-05	BMP4, NODAL, SMAD4, FZD1, IGF1, SMAD2, SMAD1, FZD2, CTNNB1, WNT2B, AKT1, LIF, ACVR2A, WNT4, GSK3B, JAK2, WNT11, WNT6, MYC, ZFHX3, ACVR1, AXIN1, KAT6A, APC	0.000800266
IPR013088:Zinc finger, NHR/GATA-type	4.89e-05	GATA1, PGR, NR1H2, VDR, GATA2, THRA, THRB, GATA3, NR4A2, NR1H4, NR1H3	0.000810393
RNA-mediated gene silencing	5.9e-05	AJUBA, TARBP2, ZCCHC11, DICER1, PRKRA, TDRD9, PIWIL2, LIMD1, PIWIL4, WTIP	0.000840672
Nucleus	7.55e-05	MEF2C, XRCC4, STAT5A, STAT5B, SNCA, AURKB, CTNNB1, PGR, TLK2, CCNA1, MAP2K6, TWIST1, YY1, EMX2, MED12, EOMES, ZHX2, UBR2, PARP10, HES1, PNKP, MSX1, HES5, JUN, PRDM6, MAPK9, PRDM1, RAD21L1, ERBB4, TADA3, SRSF10, SRSF12, TDRD9, NR1H2, FBXO5, TNKS, NTHL1, NR1H4, NR1H3, PLAG1, DNMT3A, KLF9, MAML1, FTO, MAP2K4, SMAD4, SMYD1, SMAD2, ACACB, SMAD1, NKX6-1, DLX2, SYNE4, NOTCH1, DLX1, PKP1, NOTCH4, NSMF, P…	0.00107526
GO:0001709~cell fate determination	6.21e-05	GATA2, GATA3, CYP26B1, NOTCH4, DLL1, PTCH1, JAG1	0.00119345
Fatty acid metabolism	8.7e-05	ACADS, FADS1, FA2H, ABHD5, ACACB, OXSM, ACSM1, ALOX15, ELOVL7, PRKAA2, SLC27A2, HPGD, ACSL3, ALOX12, SLC27A4	0.00124016
Receptor	9.01e-05	PVR, ACVRL1, PLXNA4, THRA, ADORA3, NRP1, THRB, GABRB2, TACR1, TIRAP, PTPN22, CXCR2, LPAR1, CXCR3, CXADR, TLR7, ADORA1, TLR8, PGR, EDNRB, HTR1B, GRIN2C, ROBO1, CSF2RB, STRA6, CHRNA1, ERRFI1, RAMP2, TRPM6, RET, HYAL2, C5AR2, ZP3, GRIN2A, PIGR, GPER1, LDLRAP1, ACVR2A, ADRB1, RYR3, CCR2, NCOA6, PDGFRB, RYR2, SEMA4D, CD226, PTAFR, ACVR1, DRD1, ERBB4, DRD5, EPHB1, NR1H2, VDR, EPHB6, P2RY2, SCARB1, NR1H…	0.00128373
SM00219:TyrKc	9.92e-05	RET, LYN, ERBB4, MET, EPHB1, EPHA2, NTRK3, EPHA5, PTK2B, NTRK2, ZAP70, PDGFRB, JAK2, SYK	0.0013308
Cytokine	0.000101	BMP4, GDF3, IL6, TNF, TNFSF4, BMP1, CSF1, NODAL, MSTN, IL15, CCL7, LIF, IL23A, IFNG, IL12A, IL1B, XCL1, BMP7, THPO	0.00143717
hsa04916:Melanogenesis	0.000116	TYRP1, FZD1, LEF1, FZD2, TCF7L1, CTNNB1, WNT2B, EDNRB, WNT4, EP300, GNAQ, ADCY9, GSK3B, CALM3, GNAS, CAMK2B, WNT11, WNT6, PLCB1	0.00152264
GO:0004672~protein kinase activity	0.000129	RPS6KB1, AURKB, SOX9, TTN, TRIB2, AKT1, EPHB6, PDPK1, ILK, CAMK2B, PRKAA2, CHUK, MAP2K6, SYK, OBSCN, AVP, RET, ROCK1, TGFBR1, MAP2K4, MET, TAOK3, PRKCH, PRKCD, HIPK1, RPS6KA2, GSK3B, NEK8, MAPK9, JAK2, LRRK2, ACVR1	0.00208819
GO:0001878~response to yeast	0.000121	CALCA, APP, IL6, NPY, ANG, TAC1	0.00232309
GO:0001878~response to yeast	0.000121	CALCA, APP, IL6, NPY, ANG, TAC1	0.00232309
GO:0005125~cytokine activity	0.000161	BMP4, GDF3, IL6, TNF, TNFSF4, BMP1, CSF1, NODAL, MSTN, IL15, TGFB1, TIMP1, TGFB2, LIF, IL23A, IFNG, IL12A, IL1B, BMP7, THPO	0.00260702
GO:0005125~cytokine activity	0.000161	BMP4, GDF3, IL6, TNF, TNFSF4, BMP1, CSF1, NODAL, MSTN, IL15, TGFB1, TIMP1, TGFB2, LIF, IL23A, IFNG, IL12A, IL1B, BMP7, THPO	0.00260702
GO:0048008~platelet-derived growth factor receptor signaling pathway	0.000149	PLAT, NRP1, PDGFB, PDGFA, BCAR1, PDGFRB, JAK2, PTEN	0.00285416
IPR015615:Transforming growth factor-beta-related	0.000174	BMP4, GDF3, CERS1, NODAL, MSTN, BMP7, TGFB1, TGFB2	0.00288617
IPR017948:Transforming growth factor beta, conserved site	0.000174	BMP4, GDF3, CERS1, NODAL, MSTN, BMP7, TGFB1, TGFB2	0.00288617
GO:0033017~sarcoplasmic reticulum membrane	0.000213	NOS1, RYR3, STIM1, RYR2, CAMK2B, FKBP1B, CASQ2, HRC	0.00313956
Immunity	0.000221	MAVS, CSF1, PML, TIRAP, PTPN22, HP, TLR7, CD74, TLR8, IL23A, DDX3X, PTK2B, GATA3, PGLYRP3, PYCARD, ZAP70, LBP, TRAF6, HLA-DOB, NR1H4, SYK, CRTAM, ADARB1, LYN, ANXA1, EOMES, GPER1, DCSTAMP, CD1D, IFIT1, CD55, JAK2	0.00314473
Innate immunity	0.000223	MAVS, ADARB1, LYN, CSF1, ANXA1, PML, TIRAP, GPER1, TLR7, TLR8, CD1D, IFIT1, CD55, IL23A, DDX3X, GATA3, PGLYRP3, PYCARD, JAK2, LBP, NR1H4, SYK	0.00317675
DNA-binding region:Basic motif	0.000187	SREBF1, BATF2, EPAS1, TFAP4, FOSB, ASCL2, HES1, BATF, HIF1A, HES5, HEY1, JUN, HEY2, NEUROD1, PDCD6, MYC, TWIST1	0.00330308
Transcription regulation	0.000242	MEF2C, THRA, THRB, STAT5A, STAT5B, FOXO4, CTNNB1, BATF, PGR, GATA1, GATA2, MYOCD, GATA3, TGS1, MAP2K6, TWIST1, YY1, ZHX2, EOMES, MED12, DDIT3, HES1, HHEX, EP300, MSX1, HIF1A, KDM2A, HES5, JUN, PRDM6, SPDEF, TFAP2C, PRDM1, TSHZ3, TFAP4, TADA3, ERBB4, SOX5, SOX4, SOX9, ZC3H8, NR1H2, VDR, DDX3X, RNF10, RUNX1, NR1H4, NR1H3, PLAG1, SREBF1, KLF9, EPAS1, MAML1, NR4A2, SMAD4, LMCD1, SMYD1, SMAD2, WHSC1, …	0.00345144
GO:0007625~grooming behavior	0.000182	DRD1, AVP, AVPR1A, CTNS, HPRT1, DDO	0.00348805
GO:0010875~positive regulation of cholesterol efflux	0.000182	NR1H2, PTCH1, SIRT1, PLTP, ABCG1, NR1H3	0.00348805
DNA-binding	0.000263	MEF2C, THRA, THRB, STAT5A, STAT5B, FOXO4, PGR, GATA1, BATF, GATA2, GATA3, TWIST1, POLG, YY1, EMX2, ZHX2, EOMES, DDIT3, HES1, ASCL2, HHEX, MSX1, HIF1A, KDM2A, HES5, JUN, SPDEF, PRDM1, TFAP2C, TSHZ3, BLM, TFAP4, SOX5, SOX4, SYCP2, SOX9, NR1H2, VDR, DDX3X, RNF10, RUNX1, NR1H4, NR1H3, PLAG1, SREBF1, DNMT3A, EPAS1, KLF9, NR4A2, SMAD4, SMYD1, SMAD2, WHSC1, SMAD1, NKX6-1, DLX2, DLX1, PARP1, ZFHX3, TBX20…	0.00374499
nucleotide phosphate-binding region:NADP	0.000235	AKR1C3, ME1, AKR1C2, RDH10, PTGR1, G6PD, NOS1, QDPR, CBR3, NOS2, POR	0.00414691
nucleotide phosphate-binding region:NADP	0.000235	AKR1C3, ME1, AKR1C2, RDH10, PTGR1, G6PD, NOS1, QDPR, CBR3, NOS2, POR	0.00414691
GO:0015485~cholesterol binding	0.000264	STARD5, CAV1, APOA1, NPC2, STAR, PTCH1, ABCG1, SCAP, NR1H3	0.00426955
hsa04310:Wnt signaling pathway	0.000378	SMAD4, FZD1, LEF1, FZD2, TCF7L1, CTNNB1, WNT2B, WNT4, EP300, SFRP1, JUN, GSK3B, LRP6, MAPK9, CAMK2B, WNT11, WNT6, PLCB1, FBXW11, MYC, AXIN1, APC	0.00496145
GO:0005160~transforming growth factor beta receptor binding	0.000315	BMP4, GDF3, BMP1, NODAL, MSTN, SMAD2, BMP7, TGFB1, TGFB2	0.00508006
GO:0005160~transforming growth factor beta receptor binding	0.000315	BMP4, GDF3, BMP1, NODAL, MSTN, SMAD2, BMP7, TGFB1, TGFB2	0.00508006
Mitogen	0.000366	VEGFB, VEGFC, FGF8, PDGFB, PDGFA, IL1B, TGFB1, TGFB2	0.00519941
GO:0055114~oxidation-reduction process	0.00028	ME1, TYRP1, SNCA, EGLN1, PAH, BBOX1, GPX2, AKR1C3, ALDH1A2, AKR1C2, HIF1AN, PLOD3, EPX, CYP26B1, GSTO1, NOS2, CHDH, PAOX, PTGR1, NOS1, CYP1A1, CYP11A1, FADS1, FA2H, NOX1, QDPR, CBR3, COQ7, SOD1, DDO, POR, CYP4B1, ALOX15, ALDH7A1, RDH10, CYP17A1, G6PD, KDM2A, CYP26C1, KDM8, TXNRD1, ALKBH1, HPGD, KDM6B	0.00537387
GO:0071773~cellular response to BMP stimulus	0.000287	BMP4, ACVR2A, ACVRL1, SFRP1, GATA3, SMAD4, BMP7, ACVR1	0.00551302
GO:0071773~cellular response to BMP stimulus	0.000287	BMP4, ACVR2A, ACVRL1, SFRP1, GATA3, SMAD4, BMP7, ACVR1	0.00551302
GO:0003208~cardiac ventricle morphogenesis	0.000319	NOTCH1, HIF1A, HEY1, DLL4, HEY2	0.00612169
GO:0060316~positive regulation of ryanodine-sensitive calcium-release channel activity	0.000319	GSTM2, JPH2, CALM3, AKAP6, GSTO1	0.00612169
GO:0061314~Notch signaling involved in heart development	0.000319	NOTCH1, HEY1, DLL4, HEY2, JAG1	0.00612169
GO:0061314~Notch signaling involved in heart development	0.000319	NOTCH1, HEY1, DLL4, HEY2, JAG1	0.00612169
h_ps1Pathway:Presenilin action in Notch and Wnt signaling	0.000496	NOTCH1, GSK3B, FZD1, ADAM17, DLL1, CTNNB1, AXIN1, APC	0.00639782
Transcription	0.000473	MEF2C, THRA, THRB, STAT5A, STAT5B, FOXO4, CTNNB1, BATF, PGR, GATA1, PRIM1, GATA2, MYOCD, GATA3, TGS1, MAP2K6, TWIST1, YY1, ZHX2, EOMES, MED12, DDIT3, HES1, HHEX, EP300, MSX1, HIF1A, KDM2A, HES5, JUN, PRDM6, SPDEF, TFAP2C, PRDM1, TSHZ3, TFAP4, TADA3, ERBB4, SOX5, SOX4, SOX9, ZC3H8, NR1H2, VDR, DDX3X, RNF10, RUNX1, NR1H4, NR1H3, PLAG1, SREBF1, KLF9, EPAS1, MAML1, NR4A2, SMAD4, LMCD1, SMYD1, SMAD2, …	0.00672432
GO:0071526~semaphorin-plexin signaling pathway	0.000352	SEMA5A, SEMA6A, NRP1, PLXNA4, SEMA6D, MET, SEMA4D, FARP2	0.00674423
IPR001839:Transforming growth factor-beta, C-terminal	0.000439	BMP4, GDF3, CERS1, NODAL, MSTN, BMP7, TGFB1, TGFB2	0.00724182
GO:0003700~transcription factor activity, sequence-specific DNA binding	0.000524	MEF2C, THRA, THRB, STAT5A, STAT5B, TBX20, SPI1, TP63, FOXO4, GLI3, FOXS1, CTNNB1, BATF, PGR, GATA1, GATA2, HEY1, GATA3, HEY2, MYC, EGR1, BATF2, FOXJ1, YY1, ZHX2, EOMES, LEF1, FOSB, DDIT3, HES1, ASCL2, HIF1A, JUN, FOXC2, FOXC1, TFAP2C, PRDM1, TADA3, SOX5, SOX4, SOX9, POU1F1, TCF7L1, ZC3H8, NR1H2, VDR, RUNX1, NR1H4, NR1H3, PLAG1, SREBF1, KLF9, EPAS1, TBX2, TBX5, SMAD4, SMAD2, RCAN1, SMAD1, DLX2, NO…	0.00844826
region of interest:Ligand-binding	0.000504	NR1H2, VDR, THRA, THRB, NR4A2, NR1H4, NR1H3	0.00889832
GO:0007200~phospholipase C-activating G-protein coupled receptor signaling pathway	0.000486	EDNRB, HCRT, HTR1B, C5AR2, AGT, TACR1, P2RY2, CXCR2, UTS2R, ADRA1D, F2R	0.00930174
Cholesterol metabolism	0.000667	SREBF1, APOA1, NPC2, CYP11A1, PRKAA2, IDI1, LDLRAP1, VLDLR, SCAP	0.00946849
hsa05146:Amoebiasis	0.000729	IL6, TNF, ACTN4, COL5A2, TGFB1, TGFB2, ARG1, GNAL, LAMB2, GNAQ, IFNG, COL1A2, IL12A, IL1B, GNAS, NOS2, PLCB1, LAMB1	0.00954815
GO:0019732~antifungal humoral response	0.000515	CALCA, APP, NPY, ANG, TAC1	0.00984916
GO:0060411~cardiac septum morphogenesis	0.000515	NOTCH1, HEY1, HEY2, JAG1, BMP7	0.00984916

## Sheet: skin 
Table S3(7): Functional annotations for tissue "skin"
Module	p-value	Genes	FDR
GO:0045944~positive regulation of transcription from RNA polymerase II promoter	1.1e-52	MEF2C, THRA, F2RL1, EDN1, TGFB3, FGF10, TLR4, RORA, FLCN, GDNF, SHH, TGFB1, CTNNB1, WNT2, PGR, GATA1, GATA2, MYOCD, GATA6, GATA3, SERPINE1, RARB, RAPGEF3, PITX2, TWIST1, DAB2IP, NODAL, RXRA, DLL1, SIX4, CD40, PPARGC1A, PROX1, PPARGC1B, LILRB1, HES1, ASCL1, MSX1, EP300, ARRB1, IGBP1, JUN, SIX1, RGCC, MAPK3, VEGFA, SPDEF, TFAP2A, CAMK1, RIPK2, TFAP2C, WNT5A, DRD2, SOX9, SRF, SOX8, LIF, FOXH1, TCF21…	2.11e-51
GO:0000122~negative regulation of transcription from RNA polymerase II promoter	1.14e-41	MEF2C, WFS1, SNCA, EDN1, CNOT2, CNOT1, FLCN, SHH, TGFB1, CTNNB1, GATA1, GATA2, MYOCD, GATA6, GATA3, RARB, PITX2, TWIST1, DAB2IP, NODAL, RXRA, PROX1, HES1, ASCL1, EP300, CD36, MSX1, DLL4, IGBP1, SIX1, VEGFA, SPDEF, TFAP2A, TFAP2C, PIAS1, TSHZ3, FGFR1, CAV1, TSHZ1, SOX9, FOXH1, TAL1, TCF21, HOXA2, NIPBL, BHLHE40, NKX2-5, NR1H3, BMP4, IKZF1, ASXL1, CREBBP, FOXA1, NR4A2, SMAD4, SMAD3, FOXP3, HDAC4, D…	2.19e-40
GO:0005615~extracellular space	8.94e-21	CTHRC1, ALAD, UTS2, PDGFB, S100A8, PDGFA, FAM20C, S100A9, EDN1, SNCA, TGFB3, FGF10, GGT1, CNOT1, TNFSF12, MMP2, SHH, TGFB1, TGFB2, WNT2, WNT4, APOB, WNT3, CTGF, CCBE1, SERPINE1, LOX, WNT6, SPN, F12, NODAL, F7, IL24, CD40, VASH1, PTHLH, VEGFB, VEGFC, CD36, SERPINF1, VEGFA, RELN, SSC5D, WNT5A, XDH, MFNG, HLA-DRB1, ENPP1, CX3CL1, GREM2, ADA, TIMP1, LIF, ACE, TPI1, ALB, SFTPD, SPP1, COL18A1, BMP4, LP…	1.31e-19
GO:0060070~canonical Wnt signaling pathway	6.5e-20	WNT5A, FGF8, PTEN, TCF7L2, SHH, GLI1, CTNNB1, WNT2, WNT4, WNT3, MYC, NKX2-5, DVL3, FZD8, NR4A2, FZD1, LEF1, SMAD3, FZD3, FZD2, SNAI2, FZD4, FZD7, WNT2B, SMO, PSEN1, LRP6, WNT11, WNT9A, WNT7A, LRP5	1.25e-18
hsa05217:Basal cell carcinoma	1.05e-19	WNT5A, STK36, GLI2, TCF7L2, GLI3, SHH, GLI1, CTNNB1, WNT2, WNT4, WNT3, WNT6, BMP4, DVL3, FZD8, TP53, FZD1, LEF1, FZD3, FZD2, FZD4, FZD7, WNT2B, FZD6, SMO, WNT11, PTCH1, WNT9A, PTCH2, WNT7A	1.38e-18
signal peptide	8.4e-20	CTHRC1, UTS2, LTBP3, FAM20C, EDN1, LHCGR, GRIN3B, SIDT1, SHH, APOB, CTGF, PLOD3, SERPINE1, CCBE1, F12, TYRO3, F10, CD3E, NODAL, TRABD2A, F7, CD40, PTPRO, LILRB1, VEGFB, CRHR1, ADAMTS7, VEGFC, SERPINF1, CD34, VEGFA, PDGFRA, PDGFRB, HSD17B11, SCN1B, HLA-DRB1, TMX3, PTH1R, EPHB2, SEMA5A, LIF, MUSK, ACE, IL23A, LAMB2, SPP1, BMP4, FCER1A, COL18A1, BMP1, TGFBR2, GAS6, KDR, GUCY2D, EPHA3, NTRK3, EPHA4, …	1.47e-18
signal peptide	8.4e-20	CTHRC1, UTS2, LTBP3, FAM20C, EDN1, LHCGR, GRIN3B, SIDT1, SHH, APOB, CTGF, PLOD3, SERPINE1, CCBE1, F12, TYRO3, F10, CD3E, NODAL, TRABD2A, F7, CD40, PTPRO, LILRB1, VEGFB, CRHR1, ADAMTS7, VEGFC, SERPINF1, CD34, VEGFA, PDGFRA, PDGFRB, HSD17B11, SCN1B, HLA-DRB1, TMX3, PTH1R, EPHB2, SEMA5A, LIF, MUSK, ACE, IL23A, LAMB2, SPP1, BMP4, FCER1A, COL18A1, BMP1, TGFBR2, GAS6, KDR, GUCY2D, EPHA3, NTRK3, EPHA4, …	1.47e-18
Glycoprotein	2.04e-19	CTHRC1, LTBP3, LHCGR, FAM20C, GGT1, GRIN3B, SIDT1, AQP1, SHH, CTNNB1, APOB, CTGF, PLOD3, SERPINE1, CCBE1, PLD3, TYRO3, F12, F10, NODAL, TRABD2A, CD40, F7, PTPRO, LILRB1, VEGFB, CRHR1, ADAMTS7, VEGFC, CD36, SERPINF1, CD34, VEGFA, PDGFRA, PDGFRB, TPST2, MFNG, SCN1B, HLA-DRB1, ENPP1, TMX3, PTH1R, CD74, EPHB2, LIF, SEMA5A, SLC11A1, ACE, DAGLA, MUSK, LAMB2, SPP1, BMP4, FCER1A, COL18A1, BMP1, TGFBR2, G…	2.92e-18
Glycoprotein	2.04e-19	CTHRC1, LTBP3, LHCGR, FAM20C, GGT1, GRIN3B, SIDT1, AQP1, SHH, CTNNB1, APOB, CTGF, PLOD3, SERPINE1, CCBE1, PLD3, TYRO3, F12, F10, NODAL, TRABD2A, CD40, F7, PTPRO, LILRB1, VEGFB, CRHR1, ADAMTS7, VEGFC, CD36, SERPINF1, CD34, VEGFA, PDGFRA, PDGFRB, TPST2, MFNG, SCN1B, HLA-DRB1, ENPP1, TMX3, PTH1R, CD74, EPHB2, LIF, SEMA5A, SLC11A1, ACE, DAGLA, MUSK, LAMB2, SPP1, BMP4, FCER1A, COL18A1, BMP1, TGFBR2, G…	2.92e-18
Disulfide bond	4.29e-19	UTS2, LTBP3, FAM20C, EDN1, LHCGR, GGT1, APOB, CTGF, CCBE1, F12, TYRO3, F10, CD3E, NODAL, F7, CD40, NME8, LILRB1, VEGFB, CRHR1, ADAMTS7, VEGFC, CD36, EIF2AK1, HTR6, VEGFA, PDGFRA, PDGFRB, TPST2, MFNG, SCN1B, HLA-DRB1, ENPP1, TMX3, PTH1R, CD74, EPHB2, SEMA5A, LIF, MUSK, ACE, IL23A, LAMB2, BMP4, FCER1A, COL18A1, BMP1, LGALS3, TGFBR2, GAS6, KDR, GUCY2D, NTRK3, NOTCH1, CD300A, MLYCD, NOTCH4, PI3, AVPR…	6.14e-18
glycosylation site:N-linked (GlcNAc...)	2.69e-17	CTHRC1, LTBP3, FAM20C, LHCGR, GGT1, GRIN3B, SIDT1, AQP1, SHH, APOB, CTGF, PLOD3, SERPINE1, CCBE1, PLD3, TYRO3, F12, F10, NODAL, TRABD2A, CD40, F7, PTPRO, LILRB1, CRHR1, ADAMTS7, VEGFC, CD36, SERPINF1, CD34, VEGFA, PDGFRA, PDGFRB, TPST2, MFNG, SCN1B, HLA-DRB1, ENPP1, TMX3, PTH1R, CD74, EPHB2, LIF, SEMA5A, SLC11A1, DAGLA, ACE, MUSK, LAMB2, SPP1, BMP4, FCER1A, COL18A1, BMP1, TGFBR2, GAS6, EPHA3, KDR…	4.69e-16
glycosylation site:N-linked (GlcNAc...)	2.69e-17	CTHRC1, LTBP3, FAM20C, LHCGR, GGT1, GRIN3B, SIDT1, AQP1, SHH, APOB, CTGF, PLOD3, SERPINE1, CCBE1, PLD3, TYRO3, F12, F10, NODAL, TRABD2A, CD40, F7, PTPRO, LILRB1, CRHR1, ADAMTS7, VEGFC, CD36, SERPINF1, CD34, VEGFA, PDGFRA, PDGFRB, TPST2, MFNG, SCN1B, HLA-DRB1, ENPP1, TMX3, PTH1R, CD74, EPHB2, LIF, SEMA5A, SLC11A1, DAGLA, ACE, MUSK, LAMB2, SPP1, BMP4, FCER1A, COL18A1, BMP1, TGFBR2, GAS6, EPHA3, KDR…	4.69e-16
GO:0043565~sequence-specific DNA binding	5.41e-17	PPARA, THRA, PAX6, TP63, PRRX2, RORA, GLI2, GLI1, PGR, GATA1, OSR2, HEY2, MKX, RARB, NR2F2, PITX2, AR, GSC, RXRA, TP53, LEF1, SIX4, PPARGC1A, HES1, MSX1, JUN, SIX1, SPDEF, TFAP2A, FOXC2, FOXC1, HOXA13, IRX1, HOXB13, TCF7L2, FOXH1, MSX2, HOXA1, HOXA5, BCL2, BCL11B, LHX3, ETV2, NKX3-1, BCL6, LHX6, FOXD1, NKX2-5, ETV4, NR1H3, ERF, FOXL2, CREB3, TBX2, TBX5, FOXA1, SMAD4, NR4A2, SMAD3, TBX1, ISL1, SNA…	8.8e-16
GO:0001077~transcriptional activator activity, RNA polymerase II core promoter proximal region sequence-specific binding	1.36e-15	MEF2C, PPARA, PAX6, TP63, GLI2, SOX9, SRF, GLI3, GATA1, PGR, GATA2, TCF21, MYOCD, HAND2, HOXA5, BCL11B, GATA3, ETV2, SOX18, MYB, FOXD1, MYC, NKX2-5, ETV4, NR1H3, PITX2, AR, FOXL2, CREB3, FOXJ1, FOXA1, NR4A2, SMAD4, LEF1, SIX4, ISL1, JUN, HEYL, SIX1, TFAP2A, FOXC2, TFAP2C, RBPJ, MESP1	2.16e-14
Signal	2.54e-15	CYP3A5, CTHRC1, UTS2, LTBP3, CYP2D6, FAM20C, EDN1, LHCGR, MPV17, GRIN3B, SIDT1, SHH, APOB, CTGF, PLOD3, SERPINE1, CCBE1, F12, TYRO3, F10, CD3E, NODAL, TRABD2A, UBR2, F7, CD40, PTPRO, VASH1, LILRB1, VEGFB, CRHR1, ADAMTS7, VEGFC, EIF2AK1, SERPINF1, CD34, VEGFA, PDGFRA, PDGFRB, HSD17B11, COASY, TPST2, SCN1B, HLA-DRB1, TMX3, PTH1R, EPHB2, SEMA5A, LIF, MUSK, ACE, LAMB2, IL23A, SPP1, BMP4, FCER1A, COL1…	3.65e-14
hsa04550:Signaling pathways regulating pluripotency of stem cells	4.4e-15	WNT5A, FGFR1, FGFR3, PAX6, ACVR1C, CTNNB1, LIF, WNT2, ACVR1B, WNT4, WNT3, WNT6, MYC, BMP4, DVL3, FZD8, MAP2K1, JARID2, NODAL, FZD1, SMAD4, SMAD3, FZD3, FZD2, ISL1, FZD4, FZD7, FZD6, WNT2B, INHBB, INHBA, ACVR2B, ID2, MAPK3, JAK2, ID4, WNT11, JAK3, WNT9A, WNT7A, ACVR1	5.83e-14
IPR001245:Serine-threonine/tyrosine-protein kinase catalytic domain	3.52e-15	FGFR1, FGFR3, ACVRL1, DDR2, ACVR1C, EPHB2, MUSK, PTK2B, ILK, ZAP70, TYRO3, LTK, LYN, FLT3, FLT4, TGFBR2, MET, NPR1, NPR2, KDR, EPHA3, GUCY2D, NTRK3, DDR1, EPHA4, RIPK1, PDGFRA, PDGFRB, RIPK2, JAK2, JAK3, ACVR1	5.88e-14
hsa04390:Hippo signaling pathway	1.37e-14	WNT5A, BTRC, TGFB3, GLI2, TCF7L2, TGFB1, CTNNB1, TGFB2, WNT2, WNT4, WNT3, CTGF, PPP2CA, SERPINE1, DLG4, WNT6, FGF1, MYC, BMP4, PARD6A, DVL3, FZD8, TGFBR2, SMAD4, FZD1, YWHAB, LEF1, SMAD3, FZD3, FZD2, SNAI2, FZD4, YWHAE, FZD7, FZD6, WNT2B, ID2, WNT11, WNT9A, WNT7A, BMP5, BMP6	1.79e-13
GO:0007219~Notch signaling pathway	1.1e-14	TP63, SOX9, TGFB1, HEY1, HEY2, ETV2, PSENEN, MYC, KAT2B, TBX2, FOXA1, TGFBR2, CREBBP, DLL1, SNAI2, HES1, ASCL1, NOTCH1, CDKN1B, EP300, PSEN1, PLN, DLL4, HEYL, NOTCH4, ADAM17, FOXC2, FOXC1, RBPJ, MESP1	2.12e-13
Secreted	1.7e-14	CTHRC1, UTS2, PDGFB, S100A8, PDGFA, LTBP3, FAM20C, S100A9, EDN1, SNCA, TGFB3, FGF10, TNFSF12, MMP2, GDNF, SHH, TGFB1, TGFB2, WNT2, WNT4, APOA2, APOB, WNT3, ST3GAL4, CTGF, SERPINE1, CCBE1, LOX, WNT6, F12, F10, NODAL, F7, IL24, CD40, VASH1, ADAMTS7, PTHLH, VEGFB, LILRB1, VEGFC, SERPINF1, AKR1B10, VEGFA, RELN, SSC5D, WNT5A, XDH, HSD17B11, FGFR3, SCN1B, ENPP1, CX3CL1, GREM2, TIMP1, LIF, ACE, IL23A, L…	2.43e-13
GO:0018108~peptidyl-tyrosine phosphorylation	2.63e-14	FGFR1, FGF8, FGFR3, FGF7, PDGFB, FGF9, FGF10, DDR2, EPHB2, MUSK, IL12RB1, PTK2B, ZAP70, CSF2RB, FGF1, TYRO3, LTK, LYN, MAP2K1, FLT3, FLT4, MET, TRIM27, KDR, EPHA3, NTRK3, EPHA4, PDGFRA, PDGFRB, RIPK2, JAK2, RELN, JAK3, IL3RA	5.04e-13
Activator	5.9e-14	MEF2C, PPARA, E2F7, E2F8, TP63, RORA, ZEB1, GLI2, GLI3, GLI1, CTNNB1, GATA1, GATA2, MYOCD, GATA6, GATA3, CEP290, SOX18, NR2F2, MYB, MYC, TWIST1, AR, FOXJ1, TP53, LEF1, PPARGC1A, PPARGC1B, ASCL1, EYA1, JUN, SIX1, TXN, SPDEF, FOXC2, TFAP2A, ZFPM2, ZFPM1, TGFB1I1, TFAP2C, NSD1, MED1, TCF7L2, SRF, FOXH1, STAT6, NR1D1, SMARCB1, LHX3, BCL3, BCL6, RUNX1, ETV4, NR1H3, KAT2B, CREB3, IKZF1, CREBBP, FOXA1, …	8.46e-13
Receptor	1.8e-13	THRA, GRIK1, F2RL1, TLR1, LHCGR, TIRAP, TLR4, GRIN3B, RORA, TLR6, TLR7, PGR, ROBO1, ROBO2, RARB, TYRO3, CD3E, RXRA, TNFRSF14, CD40, PTPRO, PPARGC1A, CRHR1, LILRB1, CD36, GPR55, HTR6, PDGFRA, RIPK2, PDGFRB, SSC5D, TRAF2, FGFR1, FGFR3, HLA-DRB1, ADORA2B, DRD2, DRD5, PTH1R, EPHB2, MUSK, IL12RB1, ITGAV, P2RY1, NR1H3, FCER1A, TGFBR2, MET, NR4A2, ITGA2, KDR, EPHA3, NTRK3, EPHA4, NOTCH1, P2RX1, CD300A, …	2.58e-12
Growth factor	1.3e-12	FGF8, FGF7, PDGFB, PDGFA, FGF9, CSF1, TGFB3, FGF10, GDNF, TGFB1, TGFB2, TIMP1, LIF, PTN, FGF1, BMP4, IL4, BMP1, NODAL, INHA, VEGFB, INHBB, VEGFC, INHBA, VEGFA, BMP5, BMP6	1.86e-11
IPR020635:Tyrosine-protein kinase, catalytic domain	1.27e-12	TYRO3, FGFR1, LTK, FGFR3, LYN, FLT3, FLT4, MET, NPR2, DDR2, KDR, EPHB2, EPHA3, NTRK3, DDR1, EPHA4, MUSK, PTK2B, PDGFRA, ZAP70, PDGFRB, JAK2, JAK3	2.1e-11
GO:0000978~RNA polymerase II core promoter proximal region sequence-specific DNA binding	1.68e-12	MEF2C, PPARA, E2F8, PAX6, GLI2, GLI3, GLI1, GATA1, PGR, SOX18, BHLHE41, MYB, MYC, PITX2, AR, FOXJ1, LEF1, SIX4, ASCL1, EP300, JUN, SIX1, TFAP2A, MED1, TCF7L2, SRF, MSX2, HOXA2, NR1D1, HOXA5, SMARCB1, BCL11B, ETV2, PER1, NKX2-5, FOXD1, ETV4, NR1H3, INSM1, FOXL2, CREB3, TBX2, SMAD6, SMAD4, SMAD3, ISL1, STAT1, RFX3, RBPJ, MESP1	2.74e-11
disulfide bond	1.74e-12	UTS2, PDGFB, LTBP3, PDGFA, F2RL1, TLR1, EDN1, LHCGR, TGFB3, TLR4, TNFSF12, MMP2, GDNF, TGFB1, TGFB2, APOB, APOA2, ST3GAL4, ROBO1, CTGF, CCBE1, ROBO2, F12, TYRO3, F10, CD3E, NODAL, DLL1, TNFRSF14, F7, CD40, NME8, LILRB1, CRHR1, VEGFB, ADAMTS7, VEGFC, CD36, DLL4, HTR6, VEGFA, PDGFRA, PDGFRB, RELN, XDH, FGFR1, SCN1B, FGFR3, HLA-DRB1, ADORA2B, ENPP1, DRD2, DRD5, PTH1R, TMX3, ABCA1, CX3CL1, GREM2, CD7…	3.03e-11
GO:0005886~plasma membrane	2.82e-12	S100A8, AQP9, SNCA, S100A9, LHCGR, GGT1, AQP1, SHH, CTNNB1, APOB, CTGF, SERPINE1, ILK, DYNC2H1, PSENEN, RAPGEF3, F12, DAB2IP, F10, CD3E, SPIRE1, UBR2, F7, CD40, PTPRO, LILRB1, CRHR1, CD36, CD34, HTR6, PDGFRA, PDGFRB, PALM, CLCN2, SCN1B, HLA-DRB1, ENPP1, TMX3, PTH1R, CD74, ADA, EPHB2, GPD1L, SEMA5A, SLC11A1, DAGLA, ACE, ZAP70, SGIP1, FCER1A, LGALS3, MAP2K1, TGFBR2, SMAD3, ABCG1, EPHA3, GNAT2, KDR,…	4.13e-11
Wnt signaling pathway	3.11e-12	WNT5A, BTRC, CTNND1, CXXC4, TCF7L2, CTNNB1, WNT2, NPHP3, WNT4, WNT3, WNT6, DVL3, FZD8, TRABD2A, FZD1, LEF1, FZD3, FZD2, FRZB, FZD4, FZD7, FZD6, WNT2B, WDR61, GSK3A, LRP6, WNT11, TGFB1I1, WNT9A, WNT7A, LRP5	4.46e-11
Transcription regulation	5.13e-12	MEF2C, THRA, CNOT2, CNOT1, RORA, CTNNB1, PGR, GATA1, GATA2, MYOCD, GATA6, GATA3, TFB2M, RARB, TWIST1, RXRA, SIX4, PPARGC1A, PROX1, PPARGC1B, PRDM8, HES1, ASCL1, MSX1, EP300, ARRB1, JUN, PRDM6, SIX1, SPDEF, TFAP2A, TFAP2C, PIAS1, TSHZ3, FGFR1, TSHZ1, HOXA13, HOXB13, SOX9, SRF, SOX8, FOXH1, HOXA1, TCF21, TAL1, HOXA2, DDX3X, HOXA5, CNOT6L, SMARCB1, LHX3, NKX3-1, LHX6, BHLHE40, RUNX1, HELLS, NR1H3, I…	7.35e-11
active site:Proton acceptor	1e-11	PXDN, ACVRL1, STK36, DDR2, ACVR1C, DMPK, ACVR1B, ANG, WNK4, SIK1, TYRO3, ACADM, LYN, PHKG2, PRKD2, DDR1, ACVR2B, EIF2AK1, RIPK1, MAPK3, PDGFRA, CAMK1, PDGFRB, RIPK2, MAPK8, ALDH9A1, ACVR1, NEU4, HSD17B11, XDH, FGFR1, HSD3B1, FGFR3, MAP4K1, ACAT1, EPHB2, GPD1L, ALDH1A2, TPI1, MUSK, PTK2B, ZAP70, HSD17B6, HSD17B3, HSD17B7, HSD17B8, LTK, MAP2K1, FLT3, FLT4, TGFBR2, MET, SIRT1, EPHA3, KDR, NTRK3, RPS…	1.75e-10
GO:0005887~integral component of plasma membrane	2.33e-11	GRIK1, AQP9, F2RL1, SLC6A4, TLR1, LHCGR, TLR4, TNFSF12, AQP1, TLR6, TLR7, ROBO1, PSENEN, SPN, TYRO3, BST2, CD3E, TRABD2A, TNFRSF14, DLL1, CD40, PTPRO, CRHR1, CD36, GPR55, CD34, HTR6, PDGFRA, HAS2, PALM, FGFR1, CAV1, CLCN2, FGFR3, HLA-DRB1, ENPP1, ADORA2B, DRD2, DRD5, PTH1R, ABCA1, EPHB2, SLC11A1, MUSK, ITGAV, P2RY1, FCER1A, PODXL, TGFBR2, MET, PLGRKT, ANKH, DCSTAMP, ABCG1, KDR, GUCY2D, EPHA3, NTR…	3.41e-10
nucleotide phosphate-binding region:ATP	3.53e-11	KIF23, SEPHS2, ACVRL1, STK36, PEX6, ITPKA, DDR2, ACVR1C, DMPK, MTHFD1, ACVR1B, NOD2, MCM7, DDX23, WNK4, CLP1, ILK, DYNC2H1, SIK1, TYRO3, LYN, PHKG2, DDX39B, C10ORF2, PRKD2, PNKP, DDR1, ACVR2B, EIF2AK1, NAV2, RIPK1, SNRNP200, MAPK3, PDGFRA, RIPK2, PDGFRB, CAMK1, MAPK8, KIF26A, ACVR1, PRPS1, FGFR1, COASY, PGS1, FGFR3, MAP4K1, NLRX1, EPHB2, GALK1, MUSK, DDX3X, KIF7, PTK2B, ZAP70, SUPV3L1, EHD2, HELL…	6.17e-10
Transcription	4.36e-11	MEF2C, THRA, CNOT2, CNOT1, RORA, CTNNB1, PGR, GATA1, GATA2, MYOCD, GATA6, GATA3, TFB2M, RARB, TWIST1, RXRA, SIX4, PPARGC1A, PROX1, PPARGC1B, PRDM8, HES1, ASCL1, MSX1, EP300, ARRB1, JUN, PRDM6, SIX1, SPDEF, TFAP2A, TFAP2C, PIAS1, TSHZ3, FGFR1, TSHZ1, HOXA13, HOXB13, SOX9, SRF, SOX8, FOXH1, HOXA1, TCF21, TAL1, HOXA2, DDX3X, HOXA5, CNOT6L, SMARCB1, LHX3, NKX3-1, LHX6, BHLHE40, RUNX1, HELLS, NR1H3, I…	6.24e-10
SM00219:TyrKc	5.27e-11	TYRO3, FGFR1, LTK, FGFR3, LYN, FLT3, FLT4, MET, NPR2, DDR2, KDR, EPHB2, EPHA3, NTRK3, DDR1, EPHA4, MUSK, PTK2B, PDGFRA, ZAP70, PDGFRB, JAK2, JAK3	7.02e-10
hsa05205:Proteoglycans in cancer	6.93e-11	CAV3, WNT5A, FGFR1, CAV1, TNF, TLR4, MMP2, TGFB1, CTNNB1, TGFB2, WNT2, WNT4, GPC3, WNT3, ANK2, ANK3, HPSE, ITGAV, THBS1, WNT6, MYC, TWIST1, FZD8, MAP2K1, MET, TP53, FZD1, ITGA2, FZD3, FZD2, FZD4, FZD7, KDR, FZD6, WNT2B, SMO, PLCE1, MAPK3, VEGFA, WNT11, PTCH1, WNT9A, WNT7A	9.1e-10
Tyrosine-protein kinase	7.39e-11	TYRO3, FGFR1, LTK, FGFR3, MAP2K1, LYN, FLT3, FLT4, MET, DDR2, KDR, EPHB2, EPHA3, NTRK3, DDR1, EPHA4, MUSK, PTK2B, ZAP70, PDGFRA, PDGFRB, JAK2, JAK3	1.06e-09
GO:0051781~positive regulation of cell division	7.39e-11	FGF8, FGF7, PDGFB, FGF9, PDGFA, TGFB3, SHH, TGFB1, TGFB2, VEGFB, TAL1, VEGFC, VEGFA, PTN, NKX3-1, CAT, FGF1	1.42e-09
GO:0051781~positive regulation of cell division	7.39e-11	FGF8, FGF7, PDGFB, FGF9, PDGFA, TGFB3, SHH, TGFB1, TGFB2, VEGFB, TAL1, VEGFC, VEGFA, PTN, NKX3-1, CAT, FGF1	1.42e-09
IPR008266:Tyrosine-protein kinase, active site	1.05e-10	TYRO3, FGFR1, LTK, FGFR3, LYN, FLT3, FLT4, MET, DDR2, KDR, EPHB2, EPHA3, NTRK3, DDR1, EPHA4, MUSK, PTK2B, ZAP70, PDGFRA, PDGFRB, JAK2, JAK3	1.75e-09
Nucleus	1.7e-10	MEF2C, U2AF2, SNCA, RORA, CTNNB1, DCPS, PGR, WDR77, CEP290, RARB, PITX2, TWIST1, NUDT16, RXRA, RAD9A, UBR2, POLB, PARP10, PROX1, PPARGC1A, PPARGC1B, HES1, PRDM8, PNKP, MSX1, NAV2, UBR5, PRDM6, JUN, MAPK3, RGCC, CAMK1, MAPK8, TGFB1I1, PIAS1, HOXA13, HOXB13, BCL2L1, FOXH1, TAL1, TCF21, LHX3, LHX6, ZMPSTE24, SUPV3L1, WDHD1, NKX2-5, NR1H3, LGALS3, MAP2K1, IKZF1, SMAD6, FTO, ASXL1, CREBBP, SMAD4, SMAD…	2.44e-09
Kinase	1.94e-10	SEPHS2, ACVRL1, STK36, FAM20C, ITPKA, DDR2, ACVR1C, DMPK, ACVR1B, WNK4, CLP1, ILK, SIK1, TYRO3, LYN, PHKG2, RBKS, PANK4, PRKD2, PNKP, DDR1, ACVR2B, EIF2AK1, RFK, ADK, RIPK1, MAPK3, PDGFRA, RIPK2, CAMK1, PDGFRB, MAPK8, ACVR1, PRPS1, COASY, FGFR1, FGFR3, FGGY, MAP4K1, EPHB2, GALK1, MUSK, DGKD, PTK2B, ZAP70, LTK, MAP2K1, FLT3, FLT4, TGFBR2, MET, AK2, AK5, EPHA3, KDR, NTRK3, RPS6KA5, EPHA4, CDKN1B, G…	2.78e-09
GO:0017147~Wnt-protein binding	2.45e-10	FZD8, CTHRC1, TRABD2A, FZD1, FZD3, FZD2, FRZB, FZD4, PTPRO, FZD7, FZD6, SMO, LRP6, LRP5	3.99e-09
GO:0005109~frizzled binding	3.92e-10	WNT5A, CTHRC1, DVL3, FZD1, FZD7, WNT2B, WNT2, WNT4, WNT3, LRP6, WNT11, WNT9A, WNT6, BAMBI, WNT7A	6.37e-09
Mitogen	7.73e-10	VEGFB, VEGFC, FGF8, FGF7, PDGFB, FGF9, PDGFA, VEGFA, TGFB3, PTN, CAT, FGF1, TGFB1, TGFB2	1.11e-08
Mitogen	7.73e-10	VEGFB, VEGFC, FGF8, FGF7, PDGFB, FGF9, PDGFA, VEGFA, TGFB3, PTN, CAT, FGF1, TGFB1, TGFB2	1.11e-08
IPR000719:Protein kinase, catalytic domain	8.13e-10	ACVRL1, STK36, DDR2, DMPK, ACVR1C, ACVR1B, WNK4, ILK, SIK1, TYRO3, PAN3, LYN, PHKG2, PRKD2, DDR1, ACVR2B, EIF2AK1, RIPK1, MAPK3, PDGFRA, CAMK1, PDGFRB, RIPK2, MAPK8, ACVR1, FGFR1, FGFR3, MAP4K1, EPHB2, MUSK, PTK2B, ZAP70, LTK, MAP2K1, FLT3, FLT4, TGFBR2, MET, NPR1, NPR2, KDR, GUCY2D, EPHA3, NTRK3, RPS6KA5, EPHA4, GSK3A, ULK2, JAK2, JAK3, MYLK	1.35e-08
hsa04310:Wnt signaling pathway	1.03e-09	WNT5A, BTRC, CXXC4, TCF7L2, CTNNB1, WNT2, WNT4, WNT3, WNT6, MYC, DVL3, FZD8, CREBBP, TP53, FZD1, SMAD4, LEF1, FZD3, FZD2, FZD4, FZD7, FZD6, WNT2B, EP300, PSEN1, JUN, LRP6, MAPK8, WNT11, WNT9A, BAMBI, WNT7A, LRP5	1.36e-08
Immunity	1.02e-09	TNFRSF21, S100A8, HLA-DRB1, CD8A, CSF1, C5, TLR1, F2RL1, S100A9, TIRAP, NLRX1, TLR4, APOBEC3G, TLR6, CACTIN, TLR7, CD74, NOD2, IL23A, MEFV, DDX3X, PTK2B, GATA3, TICAM2, SFTPD, ZAP70, BCL6, CD4, INPP5D, DAB2IP, BST2, LYN, LGALS3, CD3E, CTLA4, CD40, GPER1, DCSTAMP, LILRB1, PRKD2, C1QBP, CD300A, RIPK2, JAK2, JAK3, SSC5D	1.46e-08
ATP-binding	1.13e-09	KIF23, SEPHS2, ACVRL1, STK36, FAM20C, PEX6, DDR2, ITPKA, ACVR1C, DMPK, MTHFD1, ACVR1B, NOD2, MCM7, DDX23, WNK4, CLP1, ILK, DYNC2H1, SIK1, TYRO3, PAN3, LYN, PHKG2, DDX39B, RBKS, C10ORF2, PANK4, DDR1, PNKP, PRKD2, ACVR2B, EIF2AK1, RFK, NAV2, RIPK1, ADK, SNRNP200, MAPK3, PDGFRA, RIPK2, PDGFRB, CAMK1, MAPK8, FLAD1, KIF26A, SLC27A2, SLC27A5, ACVR1, PRPS1, FGFR1, COASY, PGS1, FGFR3, GLUD1, MAP4K1, NLRX…	1.62e-08
domain:Protein kinase	1.01e-09	FGFR1, ACVRL1, FGFR3, STK36, MAP4K1, DDR2, ACVR1C, DMPK, EPHB2, ACVR1B, MUSK, PTK2B, WNK4, ILK, ZAP70, SIK1, TYRO3, LTK, PAN3, LYN, MAP2K1, FLT3, PHKG2, FLT4, MET, TGFBR2, NPR1, NPR2, KDR, EPHA3, GUCY2D, NTRK3, DDR1, EPHA4, PRKD2, ACVR2B, EIF2AK1, GSK3A, ULK2, RIPK1, MAPK3, PDGFRA, RIPK2, PDGFRB, CAMK1, MAPK8, MYLK, ACVR1	1.76e-08
topological domain:Cytoplasmic	1.26e-09	GRIK1, AQP9, VAPB, F2RL1, TLR1, SLC6A4, LHCGR, GGT1, TLR4, GRIN3B, SIDT1, TNFSF12, TLR6, AQP1, TLR7, ST3GAL4, ROBO1, ROBO2, PSENEN, ASPH, SPN, PLD3, SGPL1, TYRO3, BST2, CD3E, TRABD2A, DLL1, TNFRSF14, CD40, PTPRO, LILRB1, CRHR1, CD36, GPR55, CD34, DLL4, HTR6, PDGFRA, PDGFRB, HAS2, CAV3, GAL3ST3, FGFR1, TPST2, MFNG, CAV1, CLCN2, SCN1B, FGFR3, HLA-DRB1, ADORA2B, ENPP1, DRD2, DRD5, PTH1R, TMX3, CX3CL…	2.19e-08
GO:0010862~positive regulation of pathway-restricted SMAD protein phosphorylation	1.15e-09	BMP4, ACVRL1, BMP1, NODAL, TGFB3, SMAD4, INHA, TGFB1, TGFB2, INHBB, ACVR1B, INHBA, ENG, BMP5, ACVR1, BMP6	2.21e-08
GO:0045165~cell fate commitment	1.15e-09	WNT5A, FGF8, SOX8, WNT2B, WNT2, TAL1, WNT4, WNT3, GATA6, GATA3, HEY2, WNT11, TGFB1I1, WNT9A, WNT6, WNT7A	2.21e-08
hsa05166:HTLV-I infection	1.99e-09	WNT5A, TNF, NRP1, HLA-DRB1, PDGFB, PDGFA, TGFB3, BCL2L1, SRF, TGFB1, TGFB2, CTNNB1, MSX2, WNT2, WNT4, WNT3, WNT6, MYB, MYC, DVL3, FZD8, KAT2B, CD3E, CREBBP, TGFBR2, TP53, SMAD4, FZD1, SMAD3, FZD3, POLB, FZD2, CD40, FZD4, FZD7, FZD6, WNT2B, MSX1, EP300, JUN, BAX, PDGFRA, PDGFRB, WNT11, JAK3, WNT9A, WNT7A	2.61e-08
GO:0003700~transcription factor activity, sequence-specific DNA binding	2.03e-09	MEF2C, PPARA, THRA, ARID4A, E2F7, E2F8, PAX6, TP63, PRRX2, RORA, ZEB1, GLI2, GLI3, CTNNB1, PGR, GATA1, GATA2, HEY1, GATA6, GATA3, HEY2, NR2F2, MYC, PITX2, AR, FOXJ1, DMRT3, RXRA, TP53, LEF1, PROX1, HES1, ASCL1, JUN, SIX1, TFAP2A, FOXC2, FOXC1, TFAP2C, TBX18, WNT5A, SOX9, TCF7L2, SRF, STAT6, FOXH1, TAL1, NR1D1, HOXA5, ETV2, BCL3, NKX3-1, BCL6, LHX6, BHLHE40, RUNX1, FOXD1, NKX2-5, ETV4, NR1H3, INSM…	3.3e-08
GO:0003700~transcription factor activity, sequence-specific DNA binding	2.03e-09	MEF2C, PPARA, THRA, ARID4A, E2F7, E2F8, PAX6, TP63, PRRX2, RORA, ZEB1, GLI2, GLI3, CTNNB1, PGR, GATA1, GATA2, HEY1, GATA6, GATA3, HEY2, NR2F2, MYC, PITX2, AR, FOXJ1, DMRT3, RXRA, TP53, LEF1, PROX1, HES1, ASCL1, JUN, SIX1, TFAP2A, FOXC2, FOXC1, TFAP2C, TBX18, WNT5A, SOX9, TCF7L2, SRF, STAT6, FOXH1, TAL1, NR1D1, HOXA5, ETV2, BCL3, NKX3-1, BCL6, LHX6, BHLHE40, RUNX1, FOXD1, NKX2-5, ETV4, NR1H3, INSM…	3.3e-08
binding site:ATP	2.44e-09	ACVRL1, STK36, ITPKA, DDR2, DMPK, ACVR1C, ACVR1B, WNK4, ILK, SIK1, TYRO3, LYN, PHKG2, DDR1, PRKD2, ACVR2B, EIF2AK1, RFK, RIPK1, MAPK3, PDGFRA, CAMK1, PDGFRB, RIPK2, MAPK8, PRPS1, ACVR1, FGFR1, FGFR3, MAP4K1, EPHB2, MUSK, PTK2B, ZAP70, EHD2, LTK, MAP2K1, FLT3, FLT4, TGFBR2, MET, EPRS, KDR, EPHA3, NTRK3, RPS6KA5, EPHA4, GSK3A, ULK2, JAK2, JAK3, MYLK	4.26e-08
DNA-binding	3.03e-09	MEF2C, THRA, RORA, PGR, GATA1, GATA2, GATA6, GATA3, RARB, PITX2, TWIST1, POLG, RXRA, POLB, SIX4, PROX1, PRDM8, HES1, ASCL1, MSX1, JUN, SIX1, SPDEF, TFAP2A, TFAP2C, PIAS1, TNFAIP3, TSHZ3, TSHZ1, HOXA13, HOXB13, SOX9, SRF, SOX8, FOXH1, TAL1, TCF21, HOXA1, HOXA2, DDX3X, HOXA5, SMARCB1, LHX3, NKX3-1, LHX6, BHLHE40, WDHD1, RUNX1, NKX2-5, NR1H3, IKZF1, SMAD6, FOXA1, NR4A2, SMAD4, SMAD3, FOXP3, BRCA1, D…	4.34e-08
GO:0008083~growth factor activity	2.98e-09	FGF8, FGF7, PDGFB, PDGFA, FGF9, CSF1, TGFB3, FGF10, GDNF, TGFB1, TIMP1, TGFB2, LIF, CTGF, PTN, FGF1, BMP4, IL4, BMP1, NODAL, INHA, VEGFB, INHBB, VEGFC, INHBA, VEGFA, BMP5, BMP6	4.85e-08
domain:FZ	3.21e-09	COL18A1, SMO, FZD8, MUSK, FZD1, FZD3, FZD2, FRZB, FZD4, FZD7, FZD6	5.59e-08
topological domain:Extracellular	3.23e-09	GRIK1, AQP9, F2RL1, TLR1, SLC6A4, LHCGR, GGT1, TLR4, GRIN3B, SIDT1, TNFSF12, AQP1, TLR6, TLR7, ROBO1, ROBO2, SPN, TYRO3, BST2, CD3E, TRABD2A, DLL1, TNFRSF14, CD40, PTPRO, LILRB1, CRHR1, CD36, GPR55, CD34, DLL4, HTR6, PDGFRA, PDGFRB, HAS2, FGFR1, SCN1B, FGFR3, HLA-DRB1, ENPP1, ADORA2B, DRD2, DRD5, PTH1R, ABCA1, CX3CL1, CD74, EPHB2, SEMA5A, SLC11A1, MUSK, DAGLA, ACE, IL12RB1, ECE1, ITGAV, P2RY1, HE…	5.64e-08
GO:0005576~extracellular region	4.45e-09	UTS2, PDGFB, S100A8, PDGFA, LTBP3, EDN1, S100A9, SNCA, TGFB3, FGF10, TNFSF12, MMP2, GDNF, SHH, TGFB1, TGFB2, WNT2, APOA2, APOB, WNT4, WNT3, CTGF, SERPINE1, RGN, LOX, WNT6, F12, F10, NODAL, DLL1, F7, IL24, VEGFB, PTHLH, LILRB1, VEGFC, SERPINF1, VEGFA, WNT5A, HSD17B11, FGFR1, FGFR3, SCN1B, CX3CL1, GREM2, TIMP1, EPHB2, LIF, ACE, IL23A, LAMB2, ALB, SFTPD, HEG1, SPP1, COL18A1, BMP4, LPL, BMP1, MET, GA…	6.52e-08
IPR013088:Zinc finger, NHR/GATA-type	4.94e-09	PPARA, AR, THRA, RXRA, NR4A2, RORA, GATA1, PGR, GATA2, NR1D1, GATA6, GATA3, RARB, NR2F2, NR5A1, NR1H3	8.18e-08
IPR020067:Frizzled domain	6.46e-09	COL18A1, SMO, FZD8, MUSK, FZD1, FZD3, FZD2, FRZB, FZD4, FZD7, FZD6	1.07e-07
Transferase	1.12e-08	STK36, FAM20C, GGT1, ITPKA, DMPK, ST3GAL4, WNK4, CLP1, ILK, TFB2M, GPT2, TYRO3, POLG, NUDT5, LRTOMT, POLB, RBKS, PARP10, PRDM8, PNKP, EP300, EIF2AK1, RFK, PRDM6, MAPK3, PDGFRA, RIPK2, PDGFRB, CAMK1, HAS2, MAPK8, FLAD1, PRPS1, TPST2, FGFR1, COASY, GAL3ST3, MFNG, FGFR3, MAP4K1, ACAT1, EPHB2, B3GNT8, MUSK, NAA50, ZAP70, MAP2K1, TGFBR2, CREBBP, MET, GALT, AK2, AK5, TKT, KDR, EPHA3, NTRK3, EPHA4, GGT5…	1.6e-07
hsa04916:Melanogenesis	1.44e-08	WNT5A, EDN1, TCF7L2, CTNNB1, WNT2, WNT4, WNT3, WNT6, DVL3, FZD8, MAP2K1, CREB3, CREBBP, FZD1, LEF1, FZD3, FZD2, FZD4, FZD7, WNT2B, FZD6, EP300, MAPK3, WNT11, WNT9A, WNT7A	1.89e-07
GO:0042813~Wnt-activated receptor activity	1.17e-08	SMO, FZD8, LRP6, FZD1, FZD3, FZD2, FRZB, FZD4, FZD7, LRP5, FZD6	1.9e-07
GO:0035567~non-canonical Wnt signaling pathway	1.07e-08	WNT5A, SMO, FZD8, DVL3, FZD1, FZD3, FZD2, FRZB, WNT7A, FZD6	2.06e-07
IPR011009:Protein kinase-like domain	1.46e-08	ACVRL1, STK36, DDR2, DMPK, ACVR1C, ACVR1B, WNK4, ILK, SIK1, TYRO3, PAN3, LYN, PHKG2, PRKD2, DDR1, ACVR2B, EIF2AK1, RIPK1, MAPK3, PDGFRA, CAMK1, PDGFRB, RIPK2, MAPK8, ACVR1, FGFR1, FGFR3, MAP4K1, EPHB2, MUSK, PTK2B, ZAP70, LTK, MAP2K1, FLT3, FLT4, TGFBR2, MET, NPR1, NPR2, KDR, GUCY2D, EPHA3, NTRK3, RPS6KA5, EPHA4, GSK3A, ULK2, JAK2, JAK3, MYLK	2.42e-07
GO:0016055~Wnt signaling pathway	1.41e-08	WNT5A, DRD2, BTRC, CTNND1, CXXC4, TCF7L2, CTNNB1, WNT2, NPHP3, WNT4, WNT3, DDX3X, ETV2, WNT6, PITX2, DVL3, TRABD2A, LEF1, FRZB, FZD4, WNT2B, WDR61, GSK3A, LRP6, WNT11, WNT9A, TGFB1I1, WNT7A, LRP5	2.71e-07
GO:0005125~cytokine activity	1.88e-08	WNT5A, TNF, CSF1, EDN1, TGFB3, TNFSF12, GREM2, TGFB1, TIMP1, TGFB2, LIF, WNT2, IL23A, SPP1, BMP4, IL4, TNFSF4, BMP1, NODAL, INHA, IL24, ADIPOQ, INHBB, INHBA, VEGFA, WNT7A, BMP5, BMP6	3.05e-07
GO:0004713~protein tyrosine kinase activity	2.15e-08	TYRO3, FGFR1, FGF8, LTK, FGF7, FGFR3, MAP2K1, LYN, FGF9, MET, FGF10, NPR2, KDR, EPHB2, EPHA4, MUSK, PTK2B, ZAP70, PDGFRB, CSF2RB, JAK2, JAK3, FGF1, IL3RA	3.5e-07
IPR000539:Frizzled protein	4.29e-08	SMO, FZD8, FZD1, FZD3, FZD2, FZD4, FZD7, FZD6	7.11e-07
Innate immunity	6.51e-08	S100A8, CSF1, C5, TLR1, S100A9, F2RL1, TIRAP, NLRX1, TLR4, APOBEC3G, TLR6, TLR7, CACTIN, NOD2, IL23A, MEFV, DDX3X, GATA3, TICAM2, SFTPD, DAB2IP, BST2, LYN, LGALS3, GPER1, C1QBP, RIPK2, JAK2, JAK3, SSC5D	9.32e-07
Cell membrane	6.7e-08	GRIK1, S100A8, F2RL1, TLR1, S100A9, SLC6A4, LHCGR, TIRAP, GGT1, TLR4, GRIN3B, TNFSF12, TLR6, AQP1, SHH, CTNNB1, DMPK, ANK2, ROBO1, ANK3, ILK, DYNC2H1, TYRO3, DAB2IP, BST2, CD3E, TRABD2A, SPIRE1, DLL1, BASP1, CD40, LILRB1, CRHR1, PLCE1, CD36, GPR55, ARRB1, DLL4, SIPA1L1, HTR6, PDGFRA, PDGFRB, DSP, CAV3, PALM, FGFR1, CAV1, CLCN2, SCN1B, FGFR3, HLA-DRB1, ENPP1, ADORA2B, DRD2, DRD5, PTH1R, CX3CL1, RI…	9.59e-07
GO:0006366~transcription from RNA polymerase II promoter	6.28e-08	MEF2C, THRA, ARID4A, PAX6, TP63, GLI2, GLI3, GATA1, GATA2, OSR2, MYOCD, GATA6, GATA3, MYB, MYC, PITX2, FOXJ1, TP53, LEF1, SIX4, MSX1, EP300, ARRB1, JUN, SIX1, FOXC2, TFAP2A, FOXC1, TGFB1I1, TFAP2C, SOX9, SRF, MSX2, FOXH1, TCF21, HAND2, HOXA5, BCL11B, ETV2, RUNX1, NKX2-5, FOXD1, ETV4, FOXL2, CREB3, FOXA1, SMAD4, ISL1, DLX2, HEYL, MESP1, NR5A1	1.21e-06
Nucleotide-binding	1.11e-07	STK36, FAM20C, ITPKA, DMPK, DDX23, WNK4, CLP1, ILK, DYNC2H1, RAPGEF3, NUDT16, TYRO3, PAN3, GTPBP8, DDX39B, RBKS, C10ORF2, PNKP, EIF2AK1, RFK, NAV2, MAPK3, PDGFRA, PDGFRB, CAMK1, RIPK2, MAPK8, FLAD1, KIF26A, PRPS1, FGFR1, COASY, FGFR3, GLUD1, MAP4K1, ABCA1, EPHB2, MUSK, DDX3X, ZAP70, SUPV3L1, HELLS, MYO1C, MAP2K1, TGFBR2, MET, AK2, EPRS, AK5, ACACB, ABCG1, KDR, GUCY2D, GNAT2, EPHA3, NTRK3, EPHA4, …	1.59e-06
IPR015526:Frizzled/secreted frizzled-related protein	1.04e-07	SMO, FZD8, FZD1, FZD3, FZD2, FRZB, FZD4, FZD7, FZD6	1.72e-06
GO:0003181~atrioventricular valve morphogenesis	8.97e-08	NOTCH1, TBX5, HEYL, TGFBR2, ZFPM1, ACVR1, TGFB2, CYR61	1.73e-06
SM00063:FRI	1.4e-07	COL18A1, SMO, FZD8, FZD1, FZD3, FZD2, FRZB, FZD4, FZD7, FZD6	1.86e-06
SM01330:SM01330	1.65e-07	SMO, FZD8, FZD1, FZD3, FZD2, FZD4, FZD7, FZD6	2.2e-06
GO:0048018~receptor agonist activity	1.42e-07	WNT5A, WNT2, WNT4, WNT3, CXCL13, NODAL, VEGFA, WNT7A, GAS6	2.3e-06
GO:0005088~Ras guanyl-nucleotide exchange factor activity	1.62e-07	FGFR1, FGF8, FGF7, FGFR3, PDGFB, KL, FGF9, PDGFA, FGF10, GDNF, ADRB1, DLG4, PDGFRA, GFRA1, PDGFRB, CSF2RB, JAK2, JAK3, FGF1, GFRA2, IL3RA	2.63e-06
Notch signaling pathway	1.94e-07	TP63, DLL1, NOTCH1, HEY1, PSEN1, DLL4, HEYL, HEY2, NOTCH4, ADAM17, PSENEN, MESP1, RBPJ	2.77e-06
IPR017441:Protein kinase, ATP binding site	1.95e-07	FGFR1, FGFR3, ACVRL1, STK36, MAP4K1, ACVR1C, DMPK, EPHB2, ACVR1B, MUSK, PTK2B, ZAP70, SIK1, TYRO3, LTK, LYN, MAP2K1, FLT3, PHKG2, FLT4, MET, TGFBR2, KDR, EPHA3, RPS6KA5, NTRK3, EPHA4, PRKD2, EIF2AK1, GSK3A, ULK2, MAPK3, PDGFRA, CAMK1, PDGFRB, JAK2, JAK3, MYLK, ACVR1	3.23e-06
GO:0031093~platelet alpha granule lumen	2.23e-07	PDGFB, PDGFA, TGFB3, TGFB1, GAS6, TIMP1, TGFB2, VEGFB, VEGFC, ALB, SERPINE1, VEGFA, HRG, THBS1	3.27e-06
GO:0000983~transcription factor activity, RNA polymerase II core promoter sequence-specific	2.23e-07	MEF2C, HEY1, HEYL, HEY2, SMAD3, NKX3-1, STAT1, SRF	3.62e-06
GO:0035912~dorsal aorta morphogenesis	1.88e-07	ACVRL1, HEY1, DLL4, HEY2, RBPJ, ENG, SRF	3.62e-06
GO:0005524~ATP binding	2.94e-07	STK36, FAM20C, ITPKA, DMPK, DDX23, WNK4, CLP1, ILK, DYNC2H1, EIF2B2, TYRO3, TWF2, PAN3, DDX39B, RBKS, C10ORF2, PNKP, EIF2AK1, RFK, NAV2, MAPK3, PDGFRA, PDGFRB, CAMK1, RIPK2, MAPK8, FLAD1, KIF26A, PRPS1, FGFR1, COASY, FGFR3, ENPP1, GLUD1, MAP4K1, ABCA1, EPHB2, MUSK, DDX3X, P2RY1, ZAP70, SUPV3L1, RUNX1, HELLS, MYO1C, MAP2K1, TGFBR2, MET, EPRS, AK2, AK5, ACACB, ABCG1, KDR, GUCY2D, EPHA3, NTRK3, EPHA…	4.78e-06
IPR005817:Wnt	3.01e-07	WNT5A, WNT2, WNT4, WNT3, WNT11, WNT9A, WNT6, WNT7A, WNT2B	4.98e-06
IPR018161:Wnt protein, conserved site	3.01e-07	WNT5A, WNT2, WNT4, WNT3, WNT11, WNT9A, WNT6, WNT7A, WNT2B	4.98e-06
GO:0030182~neuron differentiation	3.36e-07	WNT5A, MEF2C, FZD8, MAP2K1, FZD1, FZD3, FZD2, PROX1, FZD4, FZD7, WNT2B, WNT2, ALDH1A2, WNT4, WNT3, DNMT1, WNT11, WNT9A, WNT6	6.48e-06
GO:0060395~SMAD protein signal transduction	3.82e-07	BMP4, BMP1, NODAL, VIM, SMAD4, TGFB3, SMAD3, INHA, TGFB1, TGFB2, INHBB, INHBA, JUN, BMP5, BMP6	7.36e-06
short sequence motif:Lys-Thr-X-X-X-Trp motif	4.53e-07	FZD8, FZD1, FZD3, FZD2, FZD4, FZD7, FZD6	7.9e-06
GO:0004714~transmembrane receptor protein tyrosine kinase activity	5.17e-07	NTRK3, DDR1, TYRO3, MUSK, LTK, FLT3, FLT4, MET, PDGFRA, TRIM27, DDR2, KDR	8.4e-06
DNA-binding region:Nuclear receptor	5.08e-07	PGR, PPARA, AR, THRA, NR1D1, RXRA, NR4A2, RORA, RARB, NR2F2, NR5A1, NR1H3	8.86e-06
zinc finger region:NR C4-type	5.08e-07	PGR, PPARA, AR, THRA, NR1D1, RXRA, NR4A2, RORA, RARB, NR2F2, NR5A1, NR1H3	8.86e-06
hsa05210:Colorectal cancer	7.48e-07	MAP2K1, TGFBR2, TP53, SMAD4, TGFB3, SMAD3, LEF1, BAD, TCF7L2, TGFB1, TGFB2, CTNNB1, JUN, BCL2, BAX, MAPK3, MAPK8, MYC	9.82e-06
GO:0005634~nucleus	7.85e-07	MEF2C, ALAD, S100A8, U2AF2, SNCA, S100A9, RORA, AQP1, CTNNB1, DCPS, PGR, WDR77, CEP290, RARB, PITX2, TWIST1, NUDT16, TYRO3, RXRA, RAD9A, POLB, PARP10, PROX1, PPARGC1A, PPARGC1B, HES1, PRDM8, PNKP, MSX1, UBR5, PRDM6, JUN, MAPK3, RGCC, PDGFRA, PDGFRB, CAMK1, MAPK8, PIAS1, PALM, HOXA13, PTH1R, HOXB13, FOXH1, TAL1, TCF21, TPI1, LHX3, LHX6, SUPV3L1, NKX2-5, NR1H3, LGALS3, MAP2K1, IKZF1, SMAD6, FTO, CR…	1.14991e-05
Homeobox	1.12e-06	TSHZ3, TSHZ1, HOXA13, IRX1, PAX6, HOXB13, ZEB1, PRRX2, MSX2, HOXA1, HOXA2, HOXA5, LHX3, NKX3-1, MKX, LHX6, NKX2-5, PITX2, GSC, SIX4, ISL1, PROX1, DLX2, DLX1, MSX1, HOXB2, SIX1, HOXB6	1.60901e-05
GO:0043401~steroid hormone mediated signaling pathway	8.81e-07	BMP4, PPARA, THRA, RXRA, NR4A2, LEF1, RORA, GPER1, PGR, NR1D1, RARB, NR2F2, NR5A1, NR1H3	1.69536e-05
SM00097:WNT1	1.33e-06	WNT5A, WNT2, WNT4, WNT3, WNT11, WNT9A, WNT6, WNT7A, WNT2B	1.77208e-05
GO:2001244~positive regulation of intrinsic apoptotic signaling pathway	9.71e-07	CAV1, S100A8, BAX, BCL2, S100A9, TP53, NKX3-1, BAD, BCL2L1, FLCN, BCL2L11	1.86895e-05
IPR001628:Zinc finger, nuclear hormone receptor-type	1.32e-06	PGR, PPARA, AR, THRA, NR1D1, RXRA, NR4A2, RORA, RARB, NR2F2, NR5A1, NR1H3	2.18739e-05
GO:0070888~E-box binding	1.46e-06	TAL1, TCF21, ASCL1, HAND2, GATA3, PER1, BHLHE40, ZEB1, BHLHE41, MYC, TWIST1	2.36791e-05
GO:0042056~chemoattractant activity	1.52e-06	VEGFB, BMP4, VEGFC, FGF8, FGF7, LGALS3, PDGFB, VEGFA, FGF10, ALKBH1	2.46555e-05
GO:0003184~pulmonary valve morphogenesis	1.31e-06	BMP4, NOTCH1, HEY1, SMAD6, HEYL, HEY2, TGFB2	2.51675e-05
IPR001839:Transforming growth factor-beta, C-terminal	1.55e-06	INHBB, BMP4, INHBA, NODAL, TGFB3, INHA, GDNF, TGFB1, BMP5, TGFB2, BMP6	2.57304e-05
IPR001723:Steroid hormone receptor	1.66e-06	PGR, PPARA, AR, THRA, NR1D1, RXRA, NR4A2, RORA, RARB, NR2F2, NR5A1, NR1H3	2.75432e-05
GO:0000165~MAPK cascade	1.63e-06	MEF2C, FGFR1, CAV1, FGF8, FGFR3, FGF7, TNF, PDGFB, PDGFA, FGF9, FGF10, GDNF, TGFB1, PTK2B, DLG4, CSF2RB, FGF1, MYC, DAB2IP, MAP2K1, KL, YWHAB, SHANK3, MAPK3, PDGFRA, PDGFRB, GFRA1, JAK2, JAK3, IL3RA, GFRA2	3.13716e-05
IPR017970:Homeobox, conserved site	1.96e-06	GSC, HOXA13, IRX1, PAX6, HOXB13, SIX4, PRRX2, ISL1, MSX2, HOXA1, DLX2, HOXA2, DLX1, MSX1, HOXB2, HOXA5, LHX3, SIX1, HOXB6, NKX3-1, LHX6, MKX, NKX2-5, PITX2	3.24197e-05
domain:EGF-like 1	1.93e-06	MEGF8, F12, LTBP3, NPNT, DLL1, SLIT2, SLIT3, NOTCH1, DLL4, NOTCH4, LRP6, CNTNAP2, HEG1, RELN, LRP8, THBS1, VLDLR, LRP5	3.36489e-05
IPR000536:Nuclear hormone receptor, ligand-binding, core	2.08e-06	PGR, PPARA, AR, THRA, NR1D1, RXRA, NR4A2, RORA, RARB, NR2F2, NR5A1, NR1H3	3.44627e-05
IPR001881:EGF-like calcium-binding	2.69e-06	MEGF8, F12, F10, BMP1, LTBP3, NPNT, DLL1, F7, GAS6, SLIT2, SLIT3, NOTCH1, DLL4, NOTCH4, CCBE1, HEG1, LRP8, THBS1, VLDLR	4.45808e-05
GO:0003323~type B pancreatic cell development	2.77e-06	WNT5A, INSM1, BMP4, SMO, DLL1, BMP5, BMP6	5.32955e-05
GO:0046777~protein autophosphorylation	3.1e-06	TYRO3, FGFR1, FGFR3, LYN, FLT3, FLT4, MAP4K1, DDR2, KDR, NTRK3, ACVR1B, DDR1, PRKD2, EPHA4, MUSK, EIF2AK1, PTK2B, ULK2, RIPK1, PDGFRA, PDGFRB, JAK2, JAK3, SIK1	5.97386e-05
IPR000152:EGF-type aspartate/asparagine hydroxylation site	3.67e-06	MEGF8, F10, BMP1, LTBP3, NPNT, DLL1, F7, GAS6, SLIT2, SLIT3, NOTCH1, DLL4, NOTCH4, CCBE1, HEG1, LRP8, VLDLR	6.08223e-05
IPR015615:Transforming growth factor-beta-related	3.77e-06	INHBB, BMP4, INHBA, NODAL, TGFB3, INHA, TGFB1, BMP5, TGFB2, BMP6	6.23901e-05
IPR017948:Transforming growth factor beta, conserved site	3.77e-06	INHBB, BMP4, INHBA, NODAL, TGFB3, INHA, TGFB1, BMP5, TGFB2, BMP6	6.23901e-05
SM00204:TGFB	6.82e-06	INHBB, BMP4, INHBA, NODAL, TGFB3, INHA, GDNF, TGFB1, BMP5, TGFB2, BMP6	9.07643e-05
Extracellular matrix	6.79e-06	WNT5A, CTHRC1, PXDN, NPNT, MMP2, TGFB1, WNT2, WNT4, LAMB2, WNT3, CTGF, SFTPD, LOXL2, WNT6, COL11A1, COL18A1, BMP4, BMP1, COL5A1, WNT2B, ADAMTS7, THSD4, RELN, WNT11, WNT9A, WNT7A	9.71896e-05
GO:0001759~organ induction	5.33e-06	BMP4, FGFR1, FGF8, SIX1, FGF10, FGF1, GDNF	0.000102602
hsa05215:Prostate cancer	8.42e-06	FGFR1, AR, MAP2K1, CREB3, PDGFB, PDGFA, CREBBP, TP53, LEF1, BAD, PTEN, TCF7L2, CTNNB1, EP300, CDKN1B, BCL2, MAPK3, PDGFRA, NKX3-1, PDGFRB	0.000110458
GO:0032760~positive regulation of tumor necrosis factor production	5.83e-06	CYBA, NOD2, CD36, IL23A, RIPK1, TIRAP, CD2, RIPK2, TLR4, JAK2, ISL1, TWIST1	0.00011212
SM00399:ZnF_C4	8.63e-06	PGR, PPARA, AR, THRA, NR1D1, RXRA, NR4A2, RORA, RARB, NR2F2, NR5A1, NR1H3	0.00011492
DNA-binding region:Homeobox	8.11e-06	GSC, HOXA13, PAX6, HOXB13, SIX4, PRRX2, ISL1, MSX2, HOXA1, DLX2, HOXA2, DLX1, MSX1, HOXB2, HOXA5, LHX3, SIX1, HOXB6, NKX3-1, LHX6, NKX2-5, PITX2	0.0001415
region of interest:Ligand-binding	9.29e-06	PPARA, AR, THRA, RXRA, NR4A2, RORA, RARB, NR5A1, NR1H3	0.000162097
SM00430:HOLI	1.34e-05	PGR, PPARA, AR, THRA, NR1D1, RXRA, NR4A2, RORA, RARB, NR2F2, NR5A1, NR1H3	0.000178267
IPR018097:EGF-like calcium-binding, conserved site	1.15e-05	MEGF8, F10, BMP1, LTBP3, NPNT, DLL1, F7, GAS6, SLIT2, SLIT3, NOTCH1, NOTCH4, CCBE1, HEG1, LRP8, VLDLR	0.000189819
GO:0005160~transforming growth factor beta receptor binding	1.18e-05	INHBB, BMP4, INHBA, BMP1, NODAL, SMAD3, INHA, TGFB1, BMP5, TGFB2, BMP6	0.000192174
IPR001356:Homeodomain	1.22e-05	TSHZ3, TSHZ1, HOXA13, IRX1, PAX6, HOXB13, ZEB1, PRRX2, MSX2, HOXA1, HOXA2, HOXA5, LHX3, NKX3-1, MKX, LHX6, NKX2-5, PITX2, GSC, SIX4, ISL1, DLX2, DLX1, MSX1, HOXB2, SIX1, HOXB6	0.000202136
hsa04330:Notch signaling pathway	1.77e-05	DVL3, MFNG, KAT2B, CREBBP, DLL1, HES1, NOTCH1, EP300, PSEN1, DLL4, NOTCH4, ADAM17, PSENEN, RBPJ	0.000231693
GO:0000988~transcription factor activity, protein binding	1.9e-05	HEY1, HEYL, HEY2, SMAD4, SMAD3	0.000308311
GO:0038085~vascular endothelial growth factor binding	1.9e-05	NRP1, PDGFRA, PDGFRB, PTN, KDR	0.000308311
GO:0061053~somite development	1.61e-05	MTHFD1, SMO, PTCH1, WNT11, FRZB, SHH, IHH	0.000308981
GO:0023014~signal transduction by protein phosphorylation	1.68e-05	ACVR1B, TYRO3, ACVR2B, ACVRL1, LYN, TGFBR2, KCNH2, ACVR1, ACVR1C, KDR, TGFB2	0.000322448
GO:0003208~cardiac ventricle morphogenesis	1.8e-05	NOTCH1, HEY1, DLL4, HEYL, HEY2, ENG	0.000345709
IPR001111:Transforming growth factor-beta, N-terminal	2.1e-05	INHBB, BMP4, INHBA, TGFB3, TGFB1, BMP5, TGFB2, BMP6	0.0003477
GO:0014031~mesenchymal cell development	1.82e-05	NOTCH1, BCL2, HEYL, HEY2, FOXC1	0.000349748
hsa05321:Inflammatory bowel disease (IBD)	2.69e-05	IL4, TNF, HLA-DRB1, TGFB3, SMAD3, TLR4, RORA, STAT1, FOXP3, TGFB1, TGFB2, STAT6, NOD2, IL23A, IL12RB1, JUN	0.000353246
domain:Helix-loop-helix motif	2.12e-05	HES1, ASCL1, TCF21, TAL1, NPAS3, ID2, HEY1, HAND2, HEYL, HEY2, ID4, BHLHE40, MESP1, BHLHE41, MYC, TWIST1	0.000369537
SM00511:ORANGE	2.78e-05	HES1, HEY1, HEYL, HEY2, BHLHE40, BHLHE41	0.000369643
GO:0070412~R-SMAD binding	2.3e-05	FOXH1, MYOCD, SMAD6, JUN, RGCC, SMAD4, PAX6, SMAD3	0.00037366
domain:EGF-like 2	2.2e-05	F12, MEGF8, F10, DLL1, F7, SLIT2, SLIT3, NOTCH1, DLL4, NOTCH4, LRP6, CNTNAP2, RELN, LRP5	0.000383857
Membrane	3.28e-05	CYP3A4, CYP3A5, AQP9, S100A8, VAPB, LHCGR, S100A9, SNCA, CYP2D6, VPS52, MPV17, GGT1, GRIN3B, SIDT1, AQP1, TESPA1, SHH, CTNNB1, PGR, PLOD3, ILK, DYNC2H1, PSENEN, RAPGEF3, PLD3, TYRO3, SGPL1, DAB2IP, CD3E, TRABD2A, SPIRE1, CD40, PTPRO, BCL2L11, CRHR1, LILRB1, CD36, CD34, UBR5, SIPA1L1, HTR6, PDGFRA, PDGFRB, HAS2, TPST2, PALM, MPC1L, MFNG, CLCN2, SCN1B, ENPP1, HLA-DRB1, PTH1R, TMX3, BCL2L1, RIMS2, C…	0.000468889
SM00181:EGF	3.68e-05	MEGF8, F12, F10, BMP1, LTBP3, NPNT, DLL1, F7, GAS6, SLIT2, SLIT3, NOTCH1, LAMB2, DLL4, NOTCH4, CCBE1, LRP6, HEG1, CNTNAP2, RELN, LRP8, THBS1, VLDLR, LRP5	0.000490271
SM00179:EGF_CA	3.71e-05	MEGF8, F12, F10, BMP1, LTBP3, NPNT, DLL1, F7, GAS6, SLIT2, SLIT3, NOTCH1, DLL4, NOTCH4, CCBE1, HEG1, LRP8, THBS1, VLDLR	0.000493337
GO:0006691~leukotriene metabolic process	2.58e-05	GGT5, PTGR1, ALOX5AP, GGT1, LTA4H, ALOX5, DPEP1	0.000495713
GO:0003707~steroid hormone receptor activity	3.07e-05	PGR, PPARA, AR, THRA, NR1D1, RXRA, NR4A2, RORA, RARB, NR2F2, NR5A1, NR1H3	0.000499106
GO:2000463~positive regulation of excitatory postsynaptic potential	3.03e-05	PTK2B, DLG4, RELN, NLGN3, RIMS2, WNT7A, PTEN, SHANK3	0.000582183
GO:0008630~intrinsic apoptotic signaling pathway in response to DNA damage	3.1e-05	TNF, HMOX1, BAX, BCL2, POLB, BAD, BCL2L1, TOPORS, SIRT1, BRCA1, BCL2L11	0.000596838
GO:0005161~platelet-derived growth factor receptor binding	4.22e-05	PDGFB, LYN, PDGFA, VEGFA, PDGFRA, PDGFRB, PTEN	0.000685171
GO:0005161~platelet-derived growth factor receptor binding	4.22e-05	PDGFB, LYN, PDGFA, VEGFA, PDGFRA, PDGFRB, PTEN	0.000685171
GO:0032924~activin receptor signaling pathway	3.97e-05	INHBB, ACVR1B, INHBA, ACVR2B, ACVRL1, SMAD3, ACVR1	0.000763478
IPR008967:p53-like transcription factor, DNA-binding	4.69e-05	STAT6, TBX2, TBX5, TP53, TP63, TBX1, RUNX1, RBPJ, STAT1, TBX18	0.000775658
EGF-like domain	5.51e-05	MEGF8, F12, F10, BMP1, LTBP3, NPNT, DLL1, F7, GAS6, SLIT2, SLIT3, NOTCH1, DLL4, NOTCH4, CCBE1, LRP6, HEG1, CNTNAP2, RELN, LRP8, THBS1, VLDLR, LRP5	0.000789053
GO:0006367~transcription initiation from RNA polymerase II promoter	4.12e-05	PPARA, AR, KAT2B, THRA, TBX5, RXRA, CREBBP, NR4A2, RORA, PPARGC1A, PGR, NOTCH1, NR1D1, CTGF, NOTCH4, RARB, RBPJ, NR5A1, MED1, NR1H3	0.000792836
IPR000742:Epidermal growth factor-like domain	4.91e-05	MEGF8, F12, F10, BMP1, LTBP3, NPNT, DLL1, F7, GAS6, SLIT2, SLIT3, NOTCH1, LAMB2, DLL4, NOTCH4, CCBE1, LRP6, HEG1, CNTNAP2, RELN, LRP8, THBS1, VLDLR, LRP5	0.000812822
IPR011598:Myc-type, basic helix-loop-helix (bHLH) domain	5.42e-05	HES1, ASCL1, TCF21, TAL1, NPAS3, ID2, HEY1, HAND2, HEYL, HEY2, ID4, BHLHE40, MESP1, BHLHE41, MYC, TWIST1	0.000896469
IPR000333:Activin type II/Transforming growth factor-beta II receptor	6.06e-05	ACVR1B, ACVR2B, ACVRL1, TGFBR2, ACVR1, ACVR1C	0.00100284
IPR003650:Orange	6.06e-05	HES1, HEY1, HEYL, HEY2, BHLHE40, BHLHE41	0.00100284
GO:0046881~positive regulation of follicle-stimulating hormone secretion	5.26e-05	INHBB, INHBA, FOXL2, SMAD4, INHA	0.00101212
region of interest:Heparin-binding	6.09e-05	FGFR1, LPL, APOB, CTGF, THBS1, FGF1, CYR61	0.00106218
domain:Orange	6.73e-05	HES1, HEY1, HEYL, HEY2, BHLHE40, BHLHE41	0.0011732
GO:0006468~protein phosphorylation	6.5e-05	FGFR1, ACVRL1, PDGFB, STK36, FAM20C, MAP4K1, ITPKA, TGFB1, ACVR1C, TGFB2, DMPK, CALCA, ACVR1B, PTK2B, WNK4, ILK, ZAP70, SIK1, LTK, PAN3, LYN, PHKG2, TGFBR2, NPR1, NPR2, GAS6, GUCY2D, RPS6KA5, PRKD2, GSK3A, MAPK3, CAMK1, JAK2, MAPK8, WNT11, JAK3, CTSG, LIPE, MYLK, ACVR1	0.0012499
hsa05218:Melanoma	9.75e-05	FGFR1, FGF8, FGF7, PDGFB, MAP2K1, FGF9, PDGFA, MET, TP53, FGF10, BAD, PTEN, MAPK3, PDGFRA, PDGFRB, FGF1	0.00127896
hsa05218:Melanoma	9.75e-05	FGFR1, FGF8, FGF7, PDGFB, MAP2K1, FGF9, PDGFA, MET, TP53, FGF10, BAD, PTEN, MAPK3, PDGFRA, PDGFRB, FGF1	0.00127896
IPR023581:Platelet-derived growth factor, conserved site	7.79e-05	VEGFB, VEGFC, PDGFB, PDGFA, VEGFA	0.00128858
GO:0046934~phosphatidylinositol-4,5-bisphosphate 3-kinase activity	8.22e-05	FGFR1, FGF8, FGFR3, FGF7, PDGFB, PDGFA, KL, FGF9, PDGFRA, PDGFRB, FGF10, FGF1	0.00133489
GO:0007169~transmembrane receptor protein tyrosine kinase signaling pathway	7.85e-05	NTRK3, DDR1, MUSK, LTK, CD8A, LYN, FLT3, CD3E, FLT4, CSF1, MET, ZAP70, CD4, GFRA2, KDR	0.00150893
h_tgfbPathway:TGF beta signaling pathway	0.00012	EP300, MAP2K1, MAPK3, CREBBP, TGFBR2, TGFB3, SMAD4, SMAD3, TGFB1, TGFB2	0.00156168
h_tgfbPathway:TGF beta signaling pathway	0.00012	EP300, MAP2K1, MAPK3, CREBBP, TGFBR2, TGFB3, SMAD4, SMAD3, TGFB1, TGFB2	0.00156168
domain:EGF-like 3	0.000102	NOTCH1, LTBP3, DLL4, NPNT, NOTCH4, LRP6, RELN, DLL1, THBS1, LRP5, VLDLR, SLIT3	0.00177078
hsa04015:Rap1 signaling pathway	0.000143	FGFR1, FGF8, FGFR3, FGF7, PDGFB, ADORA2B, DRD2, PDGFA, FGF9, CSF1, CTNND1, FGF10, CTNNB1, P2RY1, RAPGEF3, FGF1, THBS1, PARD6A, MAP2K1, FLT4, MET, KDR, VEGFB, VEGFC, PRKD2, PLCE1, SIPA1L1, MAPK3, VEGFA, PDGFRA, PDGFRB	0.00187944
GO:0032735~positive regulation of interleukin-12 production	0.0001	CD36, TNFSF4, IL23A, TIRAP, RIPK2, TLR4, CD40, ISL1	0.00192285
GO:0005021~vascular endothelial growth factor-activated receptor activity	0.000124	NRP1, FLT3, FLT4, PDGFRA, KDR	0.00200634
GO:0005114~type II transforming growth factor beta receptor binding	0.000124	TGFB3, BAMBI, ENG, TGFB1, TGFB2	0.00200634
IPR013032:EGF-like, conserved site	0.000131	MEGF8, F12, F10, BMP1, LTBP3, NPNT, DLL1, F7, GAS6, SLIT2, SLIT3, NOTCH1, LAMB2, DLL4, NOTCH4, CCBE1, HEG1, RELN, LRP8, THBS1, VLDLR	0.0021747
GO:0007435~salivary gland morphogenesis	0.000118	TGFB3, PAX6, POLB, TGFB1, TGFB2	0.00227753
GO:0044539~long-chain fatty acid import	0.000118	ACSL1, CD36, ACSL3, SLC27A2, SLC27A4	0.00227753
GO:0004879~RNA polymerase II transcription factor activity, ligand-activated sequence-specific DNA binding	0.000151	PPARA, AR, NR1D1, RXRA, NR4A2, RORA, NR2F2, NR5A1, NR1H3	0.0024451
IPR001824:Tyrosine-protein kinase, receptor class III, conserved site	0.000151	FLT3, FLT4, PDGFRA, PDGFRB, KDR	0.00249477
SM00389:HOX	0.000199	TSHZ3, TSHZ1, HOXA13, IRX1, PAX6, HOXB13, ZEB1, PRRX2, MSX2, HOXA1, HOXA2, HOXA5, LHX3, NKX3-1, MKX, LHX6, NKX2-5, PITX2, GSC, SIX4, ISL1, DLX2, DLX1, MSX1, HOXB2, SIX1, HOXB6	0.00264007
GO:0014066~regulation of phosphatidylinositol 3-kinase signaling	0.000149	FGFR1, FGF8, FGFR3, FGF7, PDGFB, PDGFA, KL, FGF9, MAPK3, PDGFRA, PDGFRB, FGF10, FGF1	0.00286946
GO:0010745~negative regulation of macrophage derived foam cell differentiation	0.000158	PPARA, ITGAV, ABCA1, ADIPOQ, ABCG1, NR1H3	0.00304136
GO:0060317~cardiac epithelial to mesenchymal transition	0.000158	WNT2, NOTCH1, HEY1, HEYL, HEY2, TGFB2	0.00304136
GO:0060391~positive regulation of SMAD protein import into nucleus	0.000158	BMP4, NODAL, TGFB3, SMAD4, TGFB1, BMP6	0.00304136
GO:0019370~leukotriene biosynthetic process	0.000165	FCER1A, GGT5, GGT7, ALOX5AP, GGT1, LTA4H, ALOX5	0.00317179
GO:0019370~leukotriene biosynthetic process	0.000165	FCER1A, GGT5, GGT7, ALOX5AP, GGT1, LTA4H, ALOX5	0.00317179
GO:0040007~growth	0.000167	INHBB, BMP4, INHBA, VEGFA, BCL2L1, RFTN1, BMP5, BMP6	0.0032024
GO:0008203~cholesterol metabolic process	0.000177	IL4, APOA2, APOB, TNFSF4, CYP11A1, RXRA, CAT, ABCA1, ABCG1, LIPE, LRP5, VLDLR	0.0034013
GO:0005113~patched binding	0.000238	SMO, CAV1, PTCH1, SHH, IHH	0.00386742
GO:0048008~platelet-derived growth factor receptor signaling pathway	0.000211	SGPL1, NRP1, PDGFB, PDGFA, PDGFRA, PDGFRB, JAK2, PTEN	0.00406024
domain:TIR	0.000238	TLR1, TIRAP, TICAM2, TLR4, TLR6, TLR7, SIGIRR	0.00414032
SM00141:PDGF	0.000324	VEGFB, VEGFC, PDGFB, PDGFA, VEGFA	0.00429998
IPR000072:Platelet-derived growth factor (PDGF)	0.000263	VEGFB, VEGFC, PDGFB, PDGFA, VEGFA	0.0043459
GO:0045416~positive regulation of interleukin-8 biosynthetic process	0.000229	APOA2, TNF, ELANE, TLR4, TLR7	0.00439132
GO:0050702~interleukin-1 beta secretion	0.000229	CD36, F2RL1, TLR4, ABCA1, TLR6	0.00439132
Osteogenesis	0.000309	MSX2, BMP4, BMP1, SORT1, NPR2, DDR2, BMP5, BMP6	0.00441801
SM00353:HLH	0.000339	HES1, ASCL1, TCF21, TAL1, NPAS3, ID2, HEY1, HAND2, HEYL, HEY2, ID4, BHLHE40, MESP1, BHLHE41, MYC, TWIST1	0.00451095
GO:0010875~positive regulation of cholesterol efflux	0.000237	PTCH1, ABCA1, ADIPOQ, SIRT1, ABCG1, NR1H3	0.00455628
GO:0035815~positive regulation of renal sodium excretion	0.000237	DRD2, OXT, EDN1, AVPR1A, NPPB, NPR1	0.00455628
GO:0030522~intracellular receptor signaling pathway	0.000253	PPARA, AR, THRA, NR1D1, NR4A2, RORA, NR2F2, NR5A1, NR1H3	0.00485494
hsa04340:Hedgehog signaling pathway	0.000385	SMO, BTRC, PTCH1, PTCH2, GLI2, GLI3, SHH, IHH, GLI1	0.00504389
GO:0016361~activin receptor activity, type I	0.000342	ACVR1B, ACVRL1, ACVR1, ACVR1C	0.00554758
GO:0034714~type III transforming growth factor beta receptor binding	0.000342	TGFBR2, TGFB3, TGFB1, TGFB2	0.00554758
GO:0035176~social behavior	0.000298	AVP, OXT, SLC6A4, DLG4, AVPR1A, CNTNAP2, TBX1, NLGN3, PTEN, SHANK3	0.0057269
Autism spectrum disorder	0.000434	HOXA1, HDAC4, ANK3, TMLHE, CNTNAP2, NLGN3, PTEN, SHANK3	0.00619499
h_ps1Pathway:Presenilin action in Notch and Wnt signaling	0.00048	NOTCH1, PSEN1, BTRC, FZD1, ADAM17, DLL1, RBPJ, CTNNB1	0.00623124
GO:0021938~smoothened signaling pathway involved in regulation of cerebellar granule cell precursor cell proliferation	0.000331	SMO, GLI2, SHH, GLI1	0.00635934
hsa05212:Pancreatic cancer	0.000497	MAP2K1, TGFBR2, TP53, TGFB3, SMAD4, SMAD3, BAD, BCL2L1, STAT1, TGFB1, TGFB2, VEGFA, MAPK3, MAPK8	0.00650188
GO:2000310~regulation of N-methyl-D-aspartate selective glutamate receptor activity	0.000343	MEF2C, PTK2B, DLG4, RELN, NLGN3, PPARGC1A	0.00658069
GO:0004675~transmembrane receptor protein serine/threonine kinase activity	0.000414	ACVR1B, ACVR2B, ACVRL1, TGFBR2, ACVR1	0.00670663
IPR009030:Insulin-like growth factor binding protein, N-terminal	0.000415	BMP1, LTBP3, NPNT, IGFBP7, DLL1, GAS6, EPHA3, EPHB2, SLIT3, NOTCH1, CTGF, DLL4, NOTCH4, HEG1, LRP8, CYR61	0.00684479
IPR009057:Homeodomain-like	0.000443	TSHZ3, HOXA13, IRX1, PAX6, HOXB13, ZEB1, PRRX2, MSX2, HOXA1, HOXA2, HOXA5, LHX3, NKX3-1, MKX, LHX6, MYB, NKX2-5, PITX2, GSC, SIX4, ISL1, PROX1, DLX2, DLX1, MSX1, HOXB2, SIX1, HOXB6	0.00731009
IPR000157:Toll/interleukin-1 receptor homology (TIR) domain	0.000443	TLR1, TIRAP, TICAM2, TLR4, TLR6, TLR7, SIGIRR	0.00731134
GO:0045662~negative regulation of myoblast differentiation	0.000384	BMP4, NOTCH1, TNF, DLL1, SOX9, SOX8, TGFB1	0.00736047
GO:0061314~Notch signaling involved in heart development	0.000397	NOTCH1, HEY1, DLL4, HEY2, RBPJ	0.00761664
GO:0061314~Notch signaling involved in heart development	0.000397	NOTCH1, HEY1, DLL4, HEY2, RBPJ	0.00761664
DNA-binding region:Fork-head	0.000445	FOXH1, FOXL2, FOXJ1, FOXA1, FOXE1, FOXC2, FOXC1, FOXP3, FOXD1	0.00773434
hsa03320:PPAR signaling pathway	0.000674	PPARA, LPL, ACADM, RXRA, ADIPOQ, APOA2, ACSL1, CD36, ILK, ACSL3, SLC27A2, SLC27A5, SLC27A4, NR1H3	0.00881449
GO:0042632~cholesterol homeostasis	0.000461	CAV3, LPL, CAV1, APOA2, APOB, SLC37A4, ABCA1, SIRT1, ABCG1, LRP5, NR1H3	0.0088427
GO:0007220~Notch receptor processing	0.000481	PSEN1, DLL4, NOTCH4, ADAM17, DLL1, PSENEN	0.00921426
GO:0097192~extrinsic apoptotic signaling pathway in absence of ligand	0.000496	IL4, GSK3A, ITGAV, BAX, BCL2, BAD, BCL2L1, BCL2L11	0.00950496

## Sheet: thyroid
Table S3(8): Functional annotations for tissue "thyroid"
Module	p-value	Genes	FDR
GO:0045944~positive regulation of transcription from RNA polymerase II promoter	9.45e-31	MEF2A, NOG, IL18, STAT5B, TLR2, FGF10, JAG1, REST, FLCN, IL10, TGFB1, CITED2, GATA2, CDKN2A, MYOCD, GATA3, FOXF1, SERPINE1, IFNG, IL1B, TWIST1, MAP2K5, DAB2IP, NODAL, SIX3, DDIT3, HHEX, ASCL1, HIF1A, MSX1, SERPINF2, MED17, SIX1, RGCC, MAPK3, VEGFA, SPDEF, PYGO2, MAPK7, NFE2L2, SMARCA4, FGFR2, HMGB1, TFAP4, DRD2, SOX2, SOX6, MYBL2, GREM1, SRF, WT1, NR1H2, FOXH1, SLC11A1, TCF21, HNRNPK, IL23A, HOXA…	1.84e-29
GO:0000122~negative regulation of transcription from RNA polymerase II promoter	1.97e-24	MEF2A, NOG, WFS1, REST, AURKB, FLCN, TGFB1, CITED2, GATA2, MYOCD, GATA3, FOXF1, IFNG, IL1B, TWIST1, MAP2K5, DAB2IP, NODAL, RCOR1, DDIT3, TRIM37, HHEX, ASCL1, HIF1A, MSX1, RPS14, SIX1, VEGFA, SPDEF, PIAS1, SMARCA4, FGFR2, TSHZ3, FGFR1, HMGB1, STRAP, SOX2, SOX6, WT1, NR1H2, FOXH1, TCF21, HNRNPK, BCOR, DNMT3B, BMP4, DNMT3A, BMP2, ASXL1, SMAD3, SKI, SREBF2, CTR9, HDAC5, HDAC4, DLX2, NOTCH1, DLX1, DUS…	3.83e-23
GO:0001077~transcriptional activator activity, RNA polymerase II core promoter proximal region sequence-specific binding	5.09e-12	PPARA, MEF2A, TFAP4, TBX20, STAT5B, SOX2, PAX6, TP63, CTCFL, MYBL2, SRF, WT1, NR1H2, GATA2, TCF21, HNRNPK, MYOCD, HAND2, HOXA5, GATA3, PAX8, ETV2, MYB, ETV4, CREB3, FOXJ1, ESR1, LEF1, SMAD1, ISL1, HMGA2, MIXL1, DDIT3, HIF1A, DLX5, HEYL, SIX1, FOXC2, NEUROD1, TXK, IRF4, MAFA, RBPJ, MESP1, KLF4, NFIB	8.48e-11
ATP-binding	1.27e-11	ADCY5, STK36, IDE, RPS6KB1, AURKB, ACSS2, IGHMBP2, ACSS1, MAP3K9, ILK, DHX34, DHX33, SYK, MAP2K5, PIK3CG, RET, CARS, PIK3CD, DDX39B, LIG3, RBKS, MYH9, EIF2AK1, MAPK3, NEK8, PDGFRA, PDGFRB, MVK, MAPK7, SMARCA4, FGFR2, FGFR1, MVD, BLM, ASS1, GNE, NEK2, CHEK1, CMPK1, MOV10, SRR, ZAP70, SUPV3L1, DHX9, KIF3B, MYO1E, TGFBR1, TGFBR2, EPRS, CPS1, AFG3L2, MMAB, AK9, KDR, NTRK3, DNA2, PLK4, VCP, ULK1, NTRK…	1.84e-10
GO:0005615~extracellular space	2.23e-11	PVR, EDN3, NOG, UTS2, CHIA, GLDN, GDF7, IL18, GDF6, IDE, MMP7, IL13, FGF10, GGT1, IL15, IL10, TGFB1, WNT4, APOA1, TDGF1, IFNG, SERPINE1, STAG3, IL1B, GDF9, CPA1, TGS1, ADAM9, CELA3A, CELA3B, CLCA1, ACTN4, NODAL, CTRB1, CTRB2, FGF21, PTHLH, RALGAPA2, ADAMTS9, SERPINF2, VEGFA, LAMC1, SMARCA4, HMGB1, PPT1, CHEK1, CX3CL1, GREM1, CCL7, MOV10, TFF2, EGF, GCNT1, PLTP, COL18A1, BMP4, DAND5, BMP2, LGALS3,…	3.38e-10
Activator	7.23e-11	MMS19, PPARA, MEF2A, E2F7, E2F8, STAT5B, PPARG, TP63, CTCF, NFKB1, TERF2IP, CPEB1, CNOT6, CITED2, IGHMBP2, GATA2, MYOCD, GATA3, FOXF1, SOX17, MYB, TWIST1, FOXJ1, TP53, ESR1, LEF1, DDIT3, ASCL1, NCOA1, EYA1, HIF1A, MED17, SIX1, MYRF, SPDEF, FOXC2, NFE2L2, SMARCA4, MED1, TFAP4, SOX2, CTCFL, SOX6, TCF7L2, SRF, NR1H2, FOXH1, LPXN, HNRNPK, NR1D1, SMARCB1, BCL3, BCL6, APEX1, DNMT3B, ETV4, CREBL2, DHX9,…	1.05e-09
Nucleotide-binding	9.53e-11	STK36, ADCY5, IDE, RPS6KB1, AURKB, ACSS2, IGHMBP2, PRKAR2A, ACSS1, MAP3K9, ILK, DHX34, DHX33, RAB25, RAB20, MAP2K5, SYK, PIK3CG, NUDT16, RET, CARS, SUCLG1, PIK3CD, DDX39B, LIG3, RBKS, MYH9, EIF2AK1, MAPK3, NEK8, PDGFRA, PDGFRB, MVK, MAPK7, SMARCA4, FGFR2, ADSS, RAB7A, FGFR1, MVD, BLM, ASS1, GNAI2, NEK2, GNE, CHEK1, CMPK1, MOV10, ZAP70, SRR, SUPV3L1, DHX9, ADSSL1, KIF3B, RAB8A, RAB8B, MYO1E, TGFBR…	1.38e-09
nucleotide phosphate-binding region:ATP	1.26e-10	STK36, RPS6KB1, AURKB, IGHMBP2, MAP3K9, ILK, DHX34, DHX33, SYK, MAP2K5, RET, DDX39B, MYH9, EIF2AK1, MAPK3, NEK8, PDGFRA, PDGFRB, MVK, MAPK7, SMARCA4, FGFR2, FGFR1, ASS1, BLM, GNE, NEK2, CHEK1, CMPK1, MOV10, ZAP70, SUPV3L1, DHX9, KIF3B, MYO1E, TGFBR1, TGFBR2, EPRS, AFG3L2, MMAB, KDR, MMAA, NTRK3, DNA2, PLK4, VCP, ULK1, NTRK1, UBA2, CDC42BPA, GK, SCN8A, GUK1, ABL2, CACNA1B, GRK1, KIF27, DICER1, KIF…	2.27e-09
GO:0045669~positive regulation of osteoblast differentiation	3.67e-09	BMP4, BMP2, TP63, JAG1, HGF, SMAD1, ACVR2A, WNT7B, WNT4, ACVR2B, DLX5, ILK, NPPC, LTF, GNAS, BMP7, FGF2, ACVR1, BMPR1A, BMP6	7.13e-08
Kinase	2.19e-08	STK36, RPS6KB1, AURKB, ACVR1B, PRKAR2A, CDKN2A, MAP3K9, ILK, CDK12, PAK1, CDK13, SYK, MAP2K5, PIK3CG, RET, PIK3CD, PRKCI, RBKS, CDK7, ACVR2A, PRKCQ, PANK2, ACVR2B, EIF2AK1, HIPK1, ADK, MAPK3, PDGFRA, NEK8, PDGFRB, TXK, MVK, MAPK7, XYLB, ACVR1, CAMK1D, FGFR2, FGFR1, CDK5R1, ALDH18A1, STRAP, GNE, NEK2, CHEK1, CMPK1, GALK1, PTK2B, ZAP70, UCK1, PAPSS2, TGFBR1, TGFBR2, AK9, DOLK, KDR, NTRK3, RPS6KA5, …	3.17e-07
binding site:ATP	1.92e-08	STK36, RPS6KB1, AURKB, ACVR1B, KIF2C, MAP3K9, ILK, CDK12, PAK1, CDK13, MAP2K5, SYK, CARS, RET, LIG3, PRKCI, CDK7, PRKCQ, ACVR2A, ACVR2B, EIF2AK1, HIPK1, MAPK3, NEK8, PDGFRA, PDGFRB, TXK, MVK, MAPK7, ACVR1, CAMK1D, FGFR2, FGFR1, NEK2, CHEK1, MTHFS, PTK2B, ZAP70, UCK1, EHD2, TGFBR1, TGFBR2, EPRS, MMAB, KDR, NTRK3, RPS6KA5, TP53RK, PLK4, RPS6KA4, ULK1, RPS6KA2, GSK3A, NTRK1, ARAF, CDC42BPA, CARS2, J…	3.46e-07
hsa05217:Basal cell carcinoma	2.85e-08	BMP4, BMP2, APC2, STK36, TP53, LEF1, FZD3, FZD4, TCF7L2, SUFU, FZD6, SMO, WNT7B, WNT4, WNT9B, HHIP, WNT9A, WNT7A, WNT8A, AXIN1, APC	3.79e-07
GO:0030509~BMP signaling pathway	2.46e-08	BMP4, BMP2, NOG, GDF7, GDF6, NODAL, LEF1, SKI, SMAD1, ACVR2A, ACVR2B, CHRDL1, DLX5, MAPK3, TGFBR3, GDF9, BMP7, BMP5, ACVR1, BMPR1A, BMP6	4.79e-07
GO:0006366~transcription from RNA polymerase II promoter	2.56e-08	TAF1C, NCBP1, MEF2A, STAT5B, TBX20, PAX6, TP63, CTCF, NFKB1, REST, PTTG1, GATA2, ASH2L, MYOCD, POU5F1, GATA3, FOXF1, PAX8, MYB, FOXJ1, LDB1, TP53, ESR1, SIX3, LEF1, CDK7, HMGA2, HMGA1, MIXL1, TAF13, MSX1, HIF1A, SIX1, FOXC2, TXK, NFE2L2, TFAP4, SOX2, CTCFL, HCFC1, MYBL2, SRF, WT1, FOXH1, TCF21, HNRNPK, HAND2, HOXA5, ETV2, ETV5, ETV4, TAF4, CREB3, SMAD1, ISL1, DLX2, DLX5, HEYL, NELFB, NEUROD1, IRF…	4.98e-07
active site:Proton acceptor	2.86e-08	ALDH8A1, LDHC, STK36, IDE, RPS6KB1, AURKB, ACVR1B, MAP3K9, CDK12, PAK1, SULT1A4, CDK13, SYK, MAP2K5, RET, ALDH5A1, PRKCI, CDK7, DHRS2, ACVR2A, PRKCQ, ALDH7A1, ACVR2B, EIF2AK1, HIPK1, MAPK3, NEK8, PDGFRA, ADSL, PDGFRB, TXK, MAPK7, ACVR1, CAMK1D, FGFR2, FGFR1, NEK2, ALDOB, CHEK1, GPD1L, PTK2B, ZAP70, BDH2, APEX1, BDH1, GPD1, TGFBR1, TGFBR2, SIRT4, SIRT1, SIRT3, KDR, NTRK3, RPS6KA5, TP53RK, QPCT, PL…	5.15e-07
nucleotide phosphate-binding region:NAD	8.89e-08	LDHC, ALDH8A1, GPD1, ALDH5A1, SIRT4, ADH6, SIRT1, ALDH3A2, SIRT3, ALDH3A1, GPD1L, ALDH7A1, ADH4, DHPS, BDH2, IMPDH1, BDH1, GAPDH, IMPDH2	1.6e-06
GO:0060070~canonical Wnt signaling pathway	1.19e-07	SMAD3, LEF1, FZD3, SNAI2, FZD4, TCF7L2, SMO, WNT7B, WNT4, PSEN1, LRP6, WNT9B, PYGO2, SOX17, WNT9A, EGF, WNT7A, WNT8A, KLF4, AXIN1, APC	2.31e-06
GO:0005759~mitochondrial matrix	1.99e-07	ELAC2, CA5B, NFS1, PRDX5, BCL2L1, TRMT10C, OGDH, GOT2, TYMS, MTHFS, ACSS1, NT5M, PARS2, GSTK1, ARG2, SUPV3L1, PDHA1, BDH1, HMGCL, ARL2, AADAT, FECH, ACO2, ALDH5A1, SUCLG1, CS, TP53, SIRT4, CPS1, SOD1, PARK7, MMAB, BRCA1, TRMT61B, SIRT3, MMAA, PPIF, ISCU, DHRS2, ALDH7A1, C1QBP, ABAT, CARS2, CASQ1	3.01e-06
hsa04350:TGF-beta signaling pathway	2.42e-07	NOG, TNF, GDF7, GDF6, RPS6KB1, TGFB1, ACVR1B, IFNG, RHOA, THBS1, BMP4, BMP2, TGFBR1, NODAL, TGFBR2, SMAD3, SMAD1, ACVR2A, ACVR2B, MAPK3, BMP7, BMP5, BMPR1A, ACVR1, BMP6	3.21e-06
GO:0005777~peroxisome	2.81e-07	MYO5A, MVD, MIEF1, IDE, PRDX5, PEX5, SOD1, PHYH, DDO, ALDH3A2, ACOT4, PEX7, TRIM37, BAAT, GBF1, GSTK1, MPV17L, PEX16, PEX14, MVK, PEX10, HMGCL	4.24e-06
GO:0003184~pulmonary valve morphogenesis	3.27e-07	BMP4, NOTCH2, NOTCH1, HEY1, HEYL, HEY2, STRA6, JAG1	6.36e-06
GO:0003184~pulmonary valve morphogenesis	3.27e-07	BMP4, NOTCH2, NOTCH1, HEY1, HEYL, HEY2, STRA6, JAG1	6.36e-06
GO:0000978~RNA polymerase II core promoter proximal region sequence-specific DNA binding	5.42e-07	PPARA, MEF2A, TFAP4, TBX20, E2F8, PAX6, CTCFL, CTCF, MYBL2, TCF7L2, SRF, NR1H2, HNRNPK, NR1D1, SMARCB1, HOXA5, PAX8, ETV2, MYB, ETV4, CREB3, TBX3, TBX2, FOXJ1, ESR1, LEF1, SMAD3, SKI, SMAD1, ISL1, MIXL1, DDIT3, SREBF2, ASCL1, HHEX, DLX5, SALL1, SIX1, NEUROD1, RFX3, TXK, IRF4, MAFA, RBPJ, MESP1, SMARCA4, NFIB, MED1	9.02e-06
GO:0010862~positive regulation of pathway-restricted SMAD protein phosphorylation	6.63e-07	BMP4, BMP2, GDF7, GDF6, TGFBR1, NODAL, TGFB1, ACVR1B, ACVR2A, GDF9, BMP7, BMP5, ACVR1, BMP6, BMPR1A	1.28835e-05
GO:0010862~positive regulation of pathway-restricted SMAD protein phosphorylation	6.63e-07	BMP4, BMP2, GDF7, GDF6, TGFBR1, NODAL, TGFB1, ACVR1B, ACVR2A, GDF9, BMP7, BMP5, ACVR1, BMP6, BMPR1A	1.28835e-05
Transit peptide	9.64e-07	UQCRC1, STAR, STOML2, PRDX5, TRMT10C, OGDH, GOT2, ACSS1, NT5M, PDHA1, HMGCL, MTO1, AADAT, FECH, ACO2, ALDH5A1, SUCLG1, LIG3, TRMT61B, NFU1, ISCU, DHRS2, PANK2, ALDH7A1, C1QBP, UQCRH, ABAT, PGS1, ELAC2, PNPT1, CA5B, NFS1, PTPMT1, PTRH2, HSCB, RPP14, CYP27B1, PARS2, ARG2, SUPV3L1, MGME1, BDH1, GPD2, CHDH, CS, SIRT4, CPS1, PHYH, MSRB2, MMAB, SIRT3, MMAA, PPIF, PRELID1, CARS2	1.39401e-05
IPR017441:Protein kinase, ATP binding site	9.46e-07	FGFR2, FGFR1, STK36, RPS6KB1, CHEK1, AURKB, ACVR1B, PTK2B, MAP3K9, ZAP70, CDK12, PAK1, CDK13, SYK, MAP2K5, RET, TGFBR1, TGFBR2, PRKCI, CDK7, KDR, RPS6KA5, NTRK3, PRKCQ, PLK4, RPS6KA4, EIF2AK1, HIPK1, RPS6KA2, GSK3A, ULK1, NTRK1, MAPK3, ARAF, NEK8, CDC42BPA, PDGFRA, PDGFRB, JAK2, TXK, MAPK7, ABL2, BMPR1A, GRK1, ACVR1, CAMK1D	1.61584e-05
IPR017441:Protein kinase, ATP binding site	9.46e-07	FGFR2, FGFR1, STK36, RPS6KB1, CHEK1, AURKB, ACVR1B, PTK2B, MAP3K9, ZAP70, CDK12, PAK1, CDK13, SYK, MAP2K5, RET, TGFBR1, TGFBR2, PRKCI, CDK7, KDR, RPS6KA5, NTRK3, PRKCQ, PLK4, RPS6KA4, EIF2AK1, HIPK1, RPS6KA2, GSK3A, ULK1, NTRK1, MAPK3, ARAF, NEK8, CDC42BPA, PDGFRA, PDGFRB, JAK2, TXK, MAPK7, ABL2, BMPR1A, GRK1, ACVR1, CAMK1D	1.61584e-05
GO:0030501~positive regulation of bone mineralization	8.45e-07	BMP4, BMP2, SMAD3, TGFB1, ACVR2A, ACVR2B, WNT4, OSR1, PTH, BMP7, ACVR1, BMP6, BMPR1A	1.64344e-05
GO:0005125~cytokine activity	1.06e-06	HMGB1, TNF, GDF7, CSF1, GDF6, IL18, IL13, IL15, GREM1, IL10, TGFB1, IL23A, IFNG, IL1B, GDF9, FGF2, LTA, BMP4, IL4, BMP2, IL5, NODAL, TNFSF9, ADIPOQ, VEGFA, THNSL2, BMP7, WNT7A, BMP5, BMP6	1.76325e-05
Wnt signaling pathway	1.5e-06	APC2, TCF7L2, NPHP3, WNT4, AES, MACF1, RSPO2, TNKS, SOX17, WNT8A, AXIN1, APC, LEF1, FZD3, TAX1BP3, FZD4, DDIT3, CTR9, FZD6, HHEX, WNT7B, GSK3A, WNT9B, LRP6, PYGO2, WNT9A, WNT7A	2.16633e-05
GO:0034115~negative regulation of heterotypic cell-cell adhesion	1.32e-06	APOA1, MAPK7, ADIPOQ, MYADM, KLF4, IL10, MAP2K5	2.5732e-05
Mitochondrion	1.8e-06	TSPO, UQCRC1, STAR, PRDX5, STOML2, RPS6KB1, TRMT10C, OGDH, GPAT2, GOT2, UQCR10, ACSS1, CDKN2A, NT5M, PDHA1, DDAH2, MTO1, HMGCL, ARL2, AADAT, FECH, ACO2, PLD6, MIEF1, ALDH5A1, SUCLG1, TP53, LIG3, TRMT61B, BCL2L11, DHRS2, NFU1, ISCU, PANK2, ALDH7A1, C1QBP, CLIC4, UQCRH, ABAT, CASQ1, SURF1, UQCRB, MPST, PGS1, ELAC2, SORD, ALDH18A1, ABHD6, PNPT1, CA5B, NFS1, BCL2L1, PTPMT1, PTRH2, HSCB, RPP14, TYMS, …	2.60393e-05
Growth factor	2.65e-06	BMP4, IL4, BMP2, IL5, GDF7, GDF6, CSF1, NODAL, FGF10, IGF2, FGF21, HGF, VGF, TGFB1, TDGF1, VEGFA, GDF9, BMP7, EGF, FGF2, BMP5, BMP6	3.83439e-05
GO:0005524~ATP binding	2.62e-06	ADCY5, STK36, IDE, RPS6KB1, AURKB, ACSS2, IGHMBP2, ACSS1, MAP3K9, ILK, DHX34, DHX33, MAP2K5, SYK, PIK3CG, RET, CARS, PIK3CD, DDX39B, LIG3, RBKS, MYH9, EIF2AK1, MAPK3, NEK8, PDGFRA, PDGFRB, MVK, MAPK7, CHORDC1, SMARCA4, FGFR2, FGFR1, MVD, BLM, ASS1, GNE, NEK2, CHEK1, ATP6V1B2, CMPK1, MOV10, P2RY1, SRR, ZAP70, SUPV3L1, DHX9, KIF3B, MYO1E, TGFBR1, TGFBR2, EPRS, CPS1, AFG3L2, MMAB, AK9, KDR, NTRK3, D…	4.36575e-05
GO:0004675~transmembrane receptor protein serine/threonine kinase activity	3.81e-06	ACVR1B, ACVR2A, ACVR2B, TGFBR1, TGFBR2, ACVR1, BMPR1A	6.33845e-05
Sterol metabolism	4.86e-06	CYP3A4, SOAT2, CUBN, MVD, CYP2D6, FDPS, LDLRAP1, SREBF2, CYP7B1, NPC1, APOA1, NPC2, CETP, MVK, LIPE	7.03185e-05
GO:0061314~Notch signaling involved in heart development	3.76e-06	NOTCH2, NOTCH1, HEY1, HEY2, JAG1, RBPJ, GALNT11	7.31655e-05
GO:0061314~Notch signaling involved in heart development	3.76e-06	NOTCH2, NOTCH1, HEY1, HEY2, JAG1, RBPJ, GALNT11	7.31655e-05
GO:0061314~Notch signaling involved in heart development	3.76e-06	NOTCH2, NOTCH1, HEY1, HEY2, JAG1, RBPJ, GALNT11	7.31655e-05
GO:0032740~positive regulation of interleukin-17 production	3.97e-06	PRKCQ, NOD2, IL23R, MYD88, IL23A, IL18, IL15, TGFB1	7.71621e-05
GO:0060389~pathway-restricted SMAD protein phosphorylation	3.97e-06	BMP2, GDF7, GDF6, TGFBR1, TGFBR2, TGFBR3, TGFB1, ACVR1	7.71621e-05
hsa05210:Colorectal cancer	6.08e-06	PIK3CG, MSH6, APC2, TGFBR1, TGFBR2, PIK3CD, TP53, SMAD3, LEF1, BAD, TCF7L2, TGFB1, CASP9, BAX, ARAF, MAPK3, RHOA, AXIN1, APC	8.07093e-05
GO:0005160~transforming growth factor beta receptor binding	5.41e-06	BMP4, BMP2, GDF7, GDF6, NODAL, SMAD3, FKBP1A, TGFB1, TGFBR3, GDF9, BMP7, BMP5, BMP6	9.003e-05
GO:0060037~pharyngeal system development	4.92e-06	EYA1, TGFBR1, GATA3, SIX1, TBX1, ISL1, BMP7, BMP5, ACVR1	9.56271e-05
GO:0060412~ventricular septum morphogenesis	4.96e-06	NOTCH1, NOG, HEY1, TBX3, TGFBR1, HEYL, HEY2, TGFBR2, TGFBR3, ACVR1, CITED2	9.63789e-05
GO:0008083~growth factor activity	6.2e-06	GDF7, CSF1, GDF6, FGF10, JAG1, VGF, IL10, TGFB1, AGT, TDGF1, GDF9, EGF, FGF2, BMP4, IL4, BMP2, IL5, NODAL, IGF2, FGF21, HGF, LEP, GH1, VEGFA, BMP7, BMP5, BMP6	0.000103155
IPR000719:Protein kinase, catalytic domain	6.33e-06	STK36, RPS6KB1, AURKB, ACVR1B, MAP3K9, ILK, CDK12, PAK1, CDK13, MAP2K5, SYK, RET, PRKCI, CDK7, PRKCQ, ACVR2A, ACVR2B, EIF2AK1, HIPK1, MAPK3, NEK8, PDGFRA, PDGFRB, TXK, MAPK7, CAMK1D, ACVR1, FGFR2, FGFR1, NEK2, CHEK1, TRIB1, PTK2B, ZAP70, TGFBR1, TGFBR2, KDR, NTRK3, RPS6KA5, TP53RK, PLK4, RPS6KA4, ULK1, RPS6KA2, GSK3A, NTRK1, ARAF, CDC42BPA, JAK2, ABL2, GRK1, BMPR1A	0.000108202
IPR000719:Protein kinase, catalytic domain	6.33e-06	STK36, RPS6KB1, AURKB, ACVR1B, MAP3K9, ILK, CDK12, PAK1, CDK13, MAP2K5, SYK, RET, PRKCI, CDK7, PRKCQ, ACVR2A, ACVR2B, EIF2AK1, HIPK1, MAPK3, NEK8, PDGFRA, PDGFRB, TXK, MAPK7, CAMK1D, ACVR1, FGFR2, FGFR1, NEK2, CHEK1, TRIB1, PTK2B, ZAP70, TGFBR1, TGFBR2, KDR, NTRK3, RPS6KA5, TP53RK, PLK4, RPS6KA4, ULK1, RPS6KA2, GSK3A, NTRK1, ARAF, CDC42BPA, JAK2, ABL2, GRK1, BMPR1A	0.000108202
IPR011009:Protein kinase-like domain	8e-06	STK36, RPS6KB1, AURKB, ACVR1B, MAP3K9, ILK, CDK12, PAK1, CDK13, MAP2K5, SYK, PIK3CG, RET, PIK3CD, PRKCI, CDK7, PRKCQ, ACVR2A, ACVR2B, EIF2AK1, HIPK1, MAPK3, NEK8, PDGFRA, PDGFRB, TXK, MAPK7, CAMK1D, ACVR1, FGFR2, FGFR1, NEK2, CHEK1, TRIB1, PTK2B, ZAP70, TGFBR1, TGFBR2, KDR, NTRK3, RPS6KA5, TP53RK, PLK4, RPS6KA4, ULK1, RPS6KA2, GSK3A, NTRK1, ARAF, CDC42BPA, JAK2, MTOR, ABL2, GRK1, BMPR1A	0.000136641
IPR011009:Protein kinase-like domain	8e-06	STK36, RPS6KB1, AURKB, ACVR1B, MAP3K9, ILK, CDK12, PAK1, CDK13, MAP2K5, SYK, PIK3CG, RET, PIK3CD, PRKCI, CDK7, PRKCQ, ACVR2A, ACVR2B, EIF2AK1, HIPK1, MAPK3, NEK8, PDGFRA, PDGFRB, TXK, MAPK7, CAMK1D, ACVR1, FGFR2, FGFR1, NEK2, CHEK1, TRIB1, PTK2B, ZAP70, TGFBR1, TGFBR2, KDR, NTRK3, RPS6KA5, TP53RK, PLK4, RPS6KA4, ULK1, RPS6KA2, GSK3A, NTRK1, ARAF, CDC42BPA, JAK2, MTOR, ABL2, GRK1, BMPR1A	0.000136641
GO:0035066~positive regulation of histone acetylation	8.04e-06	RPS6KA5, RPS6KA4, NOS1, MAPK3, IL1B, ISL1, SNAI2, BRCA1, TGFB1	0.000156289
GO:0060411~cardiac septum morphogenesis	8.92e-06	NOTCH1, HEY1, HEY2, MDM2, JAG1, BMP7, BMP5	0.00017337
GO:0060411~cardiac septum morphogenesis	8.92e-06	NOTCH1, HEY1, HEY2, MDM2, JAG1, BMP7, BMP5	0.00017337
GO:1904115~axon cytoplasm	1.17e-05	KIF3B, BLOC1S5, NDEL1, HIF1A, BLOC1S3, UCHL1, AP3D1, SNAPIN, RANBP1, SOD1, SPAST	0.000177551
GO:0016055~Wnt signaling pathway	1.04e-05	APC2, DRD2, PPM1A, TCF7L2, NPHP3, WNT4, AES, MACF1, RSPO2, ETV2, TNKS, WNT8A, AXIN1, APC, LDB1, LEF1, TAX1BP3, FZD4, DDIT3, CTR9, HHEX, WNT7B, GSK3A, WNT9B, UBC, LRP6, PYGO2, WNT9A, WNT7A	0.000202636
Innate immunity	1.74e-05	HMGB1, MASP2, TOLLIP, C3, CSF1, C5, TLR2, TIRAP, APOBEC3G, APOBEC3D, APOBEC3B, APOBEC3A, SERINC5, NOD2, MYD88, IL23A, GATA3, PGLYRP3, FCN1, TICAM2, PYCARD, SYK, DAB2IP, IL23R, ADARB1, LGALS3, PIK3CD, PADI4, C1QBP, JAK2, ADAR	0.00025105
domain:Protein kinase	1.47e-05	FGFR2, FGFR1, NEK2, STK36, CHEK1, RPS6KB1, AURKB, TRIB1, ACVR1B, PTK2B, MAP3K9, ILK, ZAP70, CDK12, PAK1, CDK13, SYK, MAP2K5, RET, TGFBR1, TGFBR2, PRKCI, CDK7, KDR, TP53RK, NTRK3, PRKCQ, ACVR2A, PLK4, ACVR2B, EIF2AK1, HIPK1, GSK3A, ULK1, NTRK1, MAPK3, ARAF, NEK8, CDC42BPA, PDGFRA, PDGFRB, TXK, MAPK7, ABL2, BMPR1A, GRK1, ACVR1, CAMK1D	0.000263899
domain:Protein kinase	1.47e-05	FGFR2, FGFR1, NEK2, STK36, CHEK1, RPS6KB1, AURKB, TRIB1, ACVR1B, PTK2B, MAP3K9, ILK, ZAP70, CDK12, PAK1, CDK13, SYK, MAP2K5, RET, TGFBR1, TGFBR2, PRKCI, CDK7, KDR, TP53RK, NTRK3, PRKCQ, ACVR2A, PLK4, ACVR2B, EIF2AK1, HIPK1, GSK3A, ULK1, NTRK1, MAPK3, ARAF, NEK8, CDC42BPA, PDGFRA, PDGFRB, TXK, MAPK7, ABL2, BMPR1A, GRK1, ACVR1, CAMK1D	0.000263899
IPR000333:Activin type II/Transforming growth factor-beta II receptor	1.79e-05	ACVR1B, ACVR2A, ACVR2B, TGFBR1, TGFBR2, ACVR1, BMPR1A	0.000306301
Cholesterol metabolism	2.12e-05	SOAT2, CUBN, MVD, FDPS, LDLRAP1, SREBF2, CYP7B1, NPC1, NPC2, APOA1, CETP, MVK, LIPE	0.000306725
Steroid metabolism	2.28e-05	CYP3A4, SOAT2, CUBN, MVD, CYP2D6, FDPS, LDLRAP1, SREBF2, CYP7B1, NPC1, APOA1, NPC2, CETP, MVK, SULT1A4, LIPE	0.000329332
NAD	2.6e-05	ALDH8A1, LDHC, GPD1, SORD, ALDH5A1, TIPARP, SIRT4, ADH5, ADH6, SIRT1, ALDH3A2, ALDH3A1, SIRT3, GPD1L, AKR1C3, ALDH7A1, ADH4, DHPS, BDH2, TNKS, GAPDH, IMPDH1, BDH1, IMPDH2	0.000376538
GO:0032924~activin receptor signaling pathway	2.25e-05	ACVR1B, ACVR2A, ACVR2B, GDF7, GDF6, TGFBR1, SMAD3, ACVR1	0.000436778
GO:0045165~cell fate commitment	2.37e-05	FGFR2, SPRY2, WNT7B, WNT4, BMP2, GDF7, GATA3, HEY2, PPARG, WNT9B, WNT9A, WNT7A, KDM6B	0.000461186
Secreted	3.43e-05	PVR, EDN3, NOG, A2M, UTS2, CHIA, GLDN, GDF7, MASP2, IL18, GDF6, IDE, MMP7, IL13, FGF10, IL15, IL10, TGFB1, IL17RA, NRCAM, WNT4, APOA1, PGLYRP3, IFNG, SERPINE1, IL1B, GDF9, CPA1, ADAM9, CLCA1, NODAL, CTRB1, CTRB2, MATN1, FGF21, PTHLH, ADAMTS9, NPC2, SERPINF2, AKR1B10, VEGFA, EFNA4, LAMC1, FGFR2, HMGB1, SCN1B, FCER2, CX3CL1, GREM1, CCL7, IL23A, LAMB2, FOLR1, TFF2, AGRN, PLTP, COL18A1, BMP4, DAND5, …	0.000495622
GO:0040007~growth	2.84e-05	BMP4, BMP2, GDF7, GDF6, VEGFA, BCL2L1, MTOR, BMP7, BMP5, BMP6	0.000552105
GO:0051973~positive regulation of telomerase activity	2.84e-05	PRKCQ, TCP1, NEK2, WRAP53, MAPK3, TNKS, AURKB, GREM1, KLF4, POT1	0.000552105
transit peptide:Mitochondrion	3.75e-05	PGS1, UQCRC1, STAR, PNPT1, CA5B, NFS1, PRDX5, PTPMT1, TRMT10C, OGDH, PTRH2, HSCB, GOT2, ACSS1, CYP27B1, NT5M, PARS2, ARG2, SUPV3L1, PDHA1, BDH1, HMGCL, MTO1, GPD2, AADAT, CHDH, FECH, ACO2, ALDH5A1, SUCLG1, CS, SIRT4, CPS1, MSRB2, MMAB, MSRB3, SIRT3, MMAA, PPIF, ISCU, PRELID1, NFU1, PANK2, C1QBP, UQCRH, ABAT, CARS2	0.00067569
GO:0071499~cellular response to laminar fluid shear stress	4.13e-05	ASS1, MAPK7, NFE2L2, KLF4, MAP2K5, SREBF2	0.000801939
Immunity	5.58e-05	HMGB1, CHIA, MASP2, C3, TOLLIP, CSF1, C5, TLR2, TIRAP, APOBEC3G, APOBEC3D, APOBEC3B, APOBEC3A, SERINC5, NOD2, MYD88, IL23A, PTK2B, GATA3, FCN1, PGLYRP3, TICAM2, PYCARD, ZAP70, LTF, BCL6, SYK, PIK3CG, DBNL, DAB2IP, IL23R, ADARB1, LGALS3, INPPL1, PIK3CD, IDO2, PADI4, DCSTAMP, PRKCQ, C1QBP, CD300A, JAK2, TXK, ADAR	0.000806935
IPR015615:Transforming growth factor-beta-related	4.8e-05	BMP4, BMP2, GDF7, GDF6, NODAL, GDF9, BMP7, TGFB1, BMP5, BMP6	0.000820243
IPR017948:Transforming growth factor beta, conserved site	4.8e-05	BMP4, BMP2, GDF7, GDF6, NODAL, GDF9, BMP7, TGFB1, BMP5, BMP6	0.000820243
Pyridoxal phosphate	6.06e-05	AADAT, SHMT1, DDC, KYNU, NFS1, GOT2, CTH, GOT1, SDS, SRR, ABAT, THNSL2, CBS	0.000876161
GO:0043565~sequence-specific DNA binding	5.5e-05	PPARA, MEF2A, PPARG, PAX6, TP63, CTCF, FOXS1, POU5F1, HLX, FOXF1, HEY2, MKX, SOX17, TP53, ESR1, LEF1, DDIT3, MIXL1, HHEX, MSX1, HIF1A, SIX1, SPDEF, FOXC2, NFE2L2, KDM6B, TFAP4, SOX2, CTCFL, SOX6, TCF7L2, WT1, NR1H2, FOXH1, HOXA5, MTPN, ETV2, BCL6, ETV4, FOXD4, CREBL2, CREB3, TBX3, TBX2, SMAD3, TBX1, SNAI2, ISL1, HDAC4, NOTCH1, DLX1, SALL1, NEUROD1, MAFA, IRF4, RBPJ	0.000914368
Osteogenesis	6.88e-05	BMP4, BMP2, CHRDL1, DLX5, NPPC, LTF, IGF2, BMP7, BMP5, BMP6	0.000994896
GO:0015701~bicarbonate transport	5.17e-05	SLC26A4, SLC26A3, SLC26A8, SLC26A7, CA12, CA7, CA5B, SLC4A1, CA2, CA1, AQP1, SLC26A2	0.00100505
GO:0015701~bicarbonate transport	5.17e-05	SLC26A4, SLC26A3, SLC26A8, SLC26A7, CA12, CA7, CA5B, SLC4A1, CA2, CA1, AQP1, SLC26A2	0.00100505
GO:0008203~cholesterol metabolic process	5.36e-05	IL4, SOAT2, CELA3A, CELA3B, CUBN, STAR, LDLRAP1, SREBF2, LEP, CYP7B1, NPC1, APOA1, NPC2, CETP, LIPE	0.00104122
Lipid metabolism	7.51e-05	CYP3A4, RAB7A, PGS1, ALOXE3, MVD, C3, CYP2D6, PTPMT1, GPAT2, RPP14, DAGLA, SERINC5, APOA1, MGLL, CETP, SULT1A4, ACSL6, SOAT2, CUBN, PLA2G10, PLD6, FA2H, ACER1, FDPS, LDLRAP1, BRCA1, SREBF2, GBA2, CEL, CYP7B1, ALOX15, NPC1, BAAT, NPC2, DGAT2, PLA2G7, PLA2G4F, MVK, SLC27A2, LIPE, PLA2G4E, SLC27A5	0.00108552
GO:0003198~epithelial to mesenchymal transition involved in endocardial cushion formation	6.21e-05	BMP4, NOTCH1, MSX1, HEY1, HEYL, RBPJ, SNAI2	0.00120634
GO:0006536~glutamate metabolic process	6.21e-05	GOT2, AADAT, MTHFS, GOT1, ALDH18A1, ALDH5A1, GGT1	0.00120634
GO:0010745~negative regulation of macrophage derived foam cell differentiation	6.21e-05	NR1H2, PPARA, ITGAV, PPARG, CETP, ITGB3, ADIPOQ	0.00120634
GO:0060317~cardiac epithelial to mesenchymal transition	6.21e-05	NOTCH1, BMP2, HEY1, TGFBR1, HEYL, HEY2, TGFBR3	0.00120634
GO:0060317~cardiac epithelial to mesenchymal transition	6.21e-05	NOTCH1, BMP2, HEY1, TGFBR1, HEYL, HEY2, TGFBR3	0.00120634
IPR001245:Serine-threonine/tyrosine-protein kinase catalytic domain	7.21e-05	FGFR2, FGFR1, RET, TGFBR1, TGFBR2, KDR, NTRK3, PTK2B, NTRK1, MAP3K9, ARAF, ILK, PDGFRA, ZAP70, PDGFRB, JAK2, TXK, ABL2, ACVR1, BMPR1A, SYK	0.00123131
Peroxisome	8.56e-05	PAOX, PRDX5, PEX5, PHYH, DDO, ACOT4, PEX7, TRIM37, GSTK1, MPV17L, PEX16, PEX14, SLC27A2, PEX10, HMGCL, ACSL6	0.00123682
GO:0060761~negative regulation of response to cytokine stimulus	6.7e-05	AES, APOA1, MAPK7, KLF4, MAP2K5	0.00130233
Serine/threonine-protein kinase	0.000102	NEK2, STK36, RPS6KB1, CHEK1, AURKB, ACVR1B, MAP3K9, ILK, CDK12, PAK1, CDK13, MAP2K5, PIK3CG, TGFBR1, TGFBR2, PRKCI, CDK7, TP53RK, RPS6KA5, PRKCQ, ACVR2A, PLK4, ACVR2B, RPS6KA4, EIF2AK1, HIPK1, RPS6KA2, GSK3A, ULK1, MAPK3, ARAF, CDC42BPA, NEK8, MAPK7, MTOR, BMPR1A, GRK1, CAMK1D, ACVR1	0.00147605
GO:0070700~BMP receptor binding	8.9e-05	BMP4, BMP2, PYCARD, BMP7, BMP5, BMP6	0.00148042
IPR000472:TGF-beta receptor/activin receptor, type I/II	9.52e-05	ACVR1B, ACVR2A, ACVR2B, TGFBR1, ACVR1, BMPR1A	0.00162491
IPR008967:p53-like transcription factor, DNA-binding	0.0001	TBX3, TBX2, TBX20, STAT5B, TP53, MYRF, TP63, NFKB1, TBX1, RBPJ, TBX18	0.00171246
GO:0071773~cellular response to BMP stimulus	9.23e-05	BMP4, ACVR2A, BMP2, DLX5, GATA3, HEYL, BMP7, ACVR1, BMPR1A, BMP6	0.00179373
Disulfide bond	0.000128	PVR, EDN3, UTS2, NOG, A2M, CHIA, GDF7, MASP2, GDF6, GGT1, HTR1B, CHRNA5, GDF9, ADAM8, HTR1E, ADAM9, CELA3A, CELA3B, NODAL, MATN1, CRHR1, CCR7, NPC1, ADAMTS9, NPC2, EIF2AK1, SERPINF2, CCR2, VEGFA, PDGFRA, ABAT, PDGFRB, EFNA4, LAMC1, CD226, MPST, SCN1B, FCER2, PPT1, SEMA5A, IL23A, LAMB2, NAGA, AGRN, GCNT1, PLTP, BMP4, FCER1A, COL18A1, BMP2, LGALS3, TGFBR1, TGFBR2, PMEL, SLAMF8, HGF, KDR, NTRK3, NOT…	0.00184453
GO:0008630~intrinsic apoptotic signaling pathway in response to DNA damage	9.92e-05	MSH6, TNF, CASP9, BOK, HMOX1, BAX, BAD, BCL2L1, TOPORS, SIRT1, BRCA1, BCL2L11	0.00192604
hsa05213:Endometrial cancer	0.000161	PIK3CG, APC2, PIK3CD, TP53, LEF1, CDH1, BAD, TCF7L2, CASP9, ARAF, ILK, MAPK3, EGF, AXIN1, APC	0.00214134
SM00204:TGFB	0.000156	BMP4, BMP2, GDF7, GDF6, NODAL, GDF9, BMP7, TGFB1, BMP5, BMP6	0.0021458
hsa05218:Melanoma	0.000162	PIK3CG, FGFR1, PIK3CD, TP53, FGF10, CDH1, BAD, RB1, FGF21, HGF, CDKN2A, ARAF, MAPK3, PDGFRA, MDM2, PDGFRB, EGF, FGF2	0.00214734
hsa05218:Melanoma	0.000162	PIK3CG, FGFR1, PIK3CD, TP53, FGF10, CDH1, BAD, RB1, FGF21, HGF, CDKN2A, ARAF, MAPK3, PDGFRA, MDM2, PDGFRB, EGF, FGF2	0.00214734
GO:0097192~extrinsic apoptotic signaling pathway in absence of ligand	0.00012	IL4, CASP9, BOK, GSK3A, ITGAV, BAX, IL1B, BAD, BCL2L1, BCL2L11	0.00233254
hsa05212:Pancreatic cancer	0.000178	PIK3CG, TGFBR1, TGFBR2, PIK3CD, TP53, SMAD3, NFKB1, BAD, RB1, BCL2L1, TGFB1, CDKN2A, CASP9, ARAF, VEGFA, MAPK3, EGF	0.00235574
GO:0030170~pyridoxal phosphate binding	0.000147	AADAT, SHMT1, DDC, KYNU, NFS1, GOT2, CTH, GOT1, SDS, SRR, ABAT, THNSL2, CBS	0.00244697
Transcription	0.000184	MMS19, MEF2A, STAT5B, CNOT3, REST, CNOT6, CITED2, IGHMBP2, GATA2, CDKN2A, MYOCD, GATA3, MAP3K9, FOXF1, TGS1, TWIST1, RCOR1, SIX3, HMG20B, ZNF503, DDIT3, TRIM37, HHEX, ASCL1, HIF1A, MSX1, PIAS3, MED17, SIX1, SPDEF, NFE2L2, PIAS1, SMARCA4, TSHZ3, FGFR1, TFAP4, TADA3, SOX2, SOX6, MYBL2, SRF, WT1, NR1H2, FOXH1, TCF21, MOV10, HNRNPK, HOXA5, SMARCB1, RNF10, BCOR, CREBL2, TAF4, ASXL1, SMAD3, SMAD1, BRCA…	0.00266236
IPR001111:Transforming growth factor-beta, N-terminal	0.000158	BMP4, BMP2, GDF7, GDF6, BMP7, TGFB1, BMP5, BMP6	0.00270214
IPR001839:Transforming growth factor-beta, C-terminal	0.000159	BMP4, BMP2, GDF7, GDF6, NODAL, GDF9, BMP7, TGFB1, BMP5, BMP6	0.00270911
GO:0090383~phagosome acidification	0.000152	RAB7A, ATP6V0E1, ATP6V0E2, RAB39A, ATP6V1H, ATP6V1B2, RAB38, ATP6V1G1, RAB20	0.00295092
IPR008266:Tyrosine-protein kinase, active site	0.000183	FGFR2, FGFR1, RET, KDR, TP53RK, NTRK3, PLK4, PTK2B, NTRK1, ZAP70, PDGFRA, PDGFRB, TXK, JAK2, ABL2, SYK	0.00312429
IPR020635:Tyrosine-protein kinase, catalytic domain	0.000189	FGFR2, FGFR1, RET, KDR, NTRK3, PTK2B, NTRK1, MAP3K9, ZAP70, PDGFRA, PDGFRB, TXK, JAK2, ABL2, SYK	0.00321646
GO:0045080~positive regulation of chemokine biosynthetic process	0.000167	IL4, TNF, MYD88, HMOX1, IFNG, IL1B	0.00324878
GO:0009235~cobalamin metabolic process	0.000174	CUBN, MMACHC, CTRB1, CTRB2, PRSS3, PRSS1, MMAB, MMAA	0.00337977
SM00219:TyrKc	0.000246	FGFR2, FGFR1, RET, KDR, NTRK3, PTK2B, NTRK1, MAP3K9, ZAP70, PDGFRA, PDGFRB, TXK, JAK2, ABL2, SYK	0.00338399
IPR008271:Serine/threonine-protein kinase, active site	0.000224	NEK2, STK36, RPS6KB1, CHEK1, AURKB, ACVR1B, MAP3K9, CDK12, PAK1, CDK13, MAP2K5, TGFBR1, TGFBR2, PRKCI, CDK7, RPS6KA5, ACVR2A, PRKCQ, ACVR2B, RPS6KA4, EIF2AK1, HIPK1, GSK3A, RPS6KA2, ULK1, MAPK3, ARAF, CDC42BPA, NEK8, MAPK7, BMPR1A, CAMK1D, ACVR1, GRK1	0.0038244
Transcription regulation	0.000277	MMS19, MEF2A, STAT5B, CNOT3, REST, CNOT6, CITED2, IGHMBP2, GATA2, CDKN2A, MYOCD, GATA3, MAP3K9, FOXF1, TGS1, TWIST1, RCOR1, SIX3, HMG20B, ZNF503, DDIT3, HHEX, ASCL1, HIF1A, MSX1, PIAS3, MED17, SIX1, SPDEF, NFE2L2, PIAS1, SMARCA4, TSHZ3, FGFR1, TFAP4, TADA3, SOX2, SOX6, MYBL2, SRF, WT1, NR1H2, FOXH1, TCF21, MOV10, HNRNPK, HOXA5, SMARCB1, RNF10, BCOR, CREBL2, TAF4, ASXL1, SMAD3, SMAD1, BRCA1, SREBF…	0.0039993
GO:0050431~transforming growth factor beta binding	0.00025	HYAL2, ITGAV, TGFBR1, TGFBR2, TGFBR3, THBS1, ACVR1	0.00414853
Purine biosynthesis	0.000292	ADSS, ADSSL1, ADSL, IMPDH1, IMPDH2, PPAT	0.00421039
repeat:Spectrin 1	0.000253	SYNE1, MACF1, ACTN4, DMD, SPTBN2, DSP, ACTN2, SPTAN1	0.0045494
repeat:Spectrin 2	0.000253	SYNE1, MACF1, ACTN4, DMD, SPTBN2, DSP, ACTN2, SPTAN1	0.0045494
Cell cycle	0.00032	TUSC2, MAEA, E2F7, E2F8, TP63, RPS6KB1, PTTG1, AURKB, KIF2C, CDKN2A, SEH1L, RHOA, STAG3, CDK13, ARL2, ESCO1, DAB2IP, KIF11, TP53, LIG3, HMG20B, RB1, CDK7, HMGA2, DDIT3, SPAG5, MAPK3, RGCC, CNTROB, MAPK7, SPAST, DSCC1, GNAI2, NEK2, KATNB1, CTCFL, HCFC1, CHEK1, USP17L2, SMARCB1, FBXO5, TNKS, NSUN2, CREBL2, DLGAP5, SYCE3, SYCE2, KNSTRN, CEP63, BRCA1, SMC3, ANXA11, MAP9, PHF8	0.0046148
hsa01130:Biosynthesis of antibiotics	0.000366	LDHC, ASS1, MVD, ALDOB, ADH5, OGDH, ASL, ACSS2, ALDH3A2, PPAT, GOT2, ACSS1, GOT1, FNTA, ARG2, GGPS1, PDHA1, GAPDH, PAPSS2, AADAT, SHMT1, ACO2, SUCLG1, CS, FDPS, AK9, PCK1, NME5, ALDH7A1, CTH, SDS, PLA2G7, ADSL, MVK, UGP2, CBS	0.00484768
[truncated: 16 more rows]

## Sheet: whole blood
Table S3(9): Functional annotations for tissue "whole blood"
[truncated: 183 more rows]
