# Supplementary material for: Identification of human age-associated gene co-expressions in functional modules using liquid association
Source: Oncotarget. 2017 Dec 8;9(1):1063–74. doi: 10.18632/oncotarget.23148 (PMC5787419; doi:10.18632/oncotarget.23148)
Supplement: Supplementary file 5 [file oncotarget-09-1063-s005.xlsx]

## Sheet: Table S4
Table S4 : Results of testing the consistency of drug perturbation genes with significant up-regulated genes and down-regulated genes for 4295 drugs. "drug_up_genes" ("drug_dn_genes") labels the up (down) regulated perturbation genes; "overlap" denotes the size of intersection of drug perturbation genes and 20059 protein coding genes; "overlap_up" ("overlap_dn") refer to the size of overlapping o…
Adipose Subcutaneous						Artery Tibial						Heart Left Ventricle						Lung						Muscle Skeletal						Nerve Tibial						Skin						Whole Blood						Adipose Subcutaneous
drug	drug_up_genes	overlap	overlap_dn	overlap_dn_genes	up_pvalue	drug	drug_up_genes	overlap	overlap_dn	overlap_dn_genes	up_pvalue	drug	drug_up_genes	overlap	overlap_dn	overlap_dn_genes	up_pvalue	drug	drug_up_genes	overlap	overlap_dn	overlap_dn_genes	up_pvalue	drug	drug_up_genes	overlap	overlap_dn	overlap_dn_genes	up_pvalue	drug	drug_up_genes	overlap	overlap_dn	overlap_dn_genes	up_pvalue	drug	drug_up_genes	overlap	overlap_dn	overlap_dn_genes	up_pvalue	drug	drug_up_genes	overlap	overlap_dn	overlap_dn_genes	up_pvalue	drug+AW3:BJAW3:CH3	drug_dn_genes
drug:P41:dimethyl sulfoxide|Insulin-up	461	433	25	GFPT1 G0S2 PGD PSAT1 ATP5B ADIPOQ RTN4 TMED2 ABCA1 PCK1 OXT EPRS PGM3 CD36 DERL1 GCLM ACSL4 HSP90AA1 GLRX3 MGST3 CARS ACSL1 FASN TKT RBP4	0	drug:P2813:hormone-up	387	344	5	TGM2 RALBP1 RAD23B NCKAP1 FTO	0.000198268	drug:P753:dibutyl phthalate-up	466	445	6	MDH1 SLC25A3 TWISTNB KHDRBS1 PPP2CA C1QBP	3.43092e-06	drug:P1697:glucocorticoid|dodecaboron|dexamethasone-up	333	275	10	WFDC2 VAMP8 SPINK5 TSPO FOXA2 CEBPA FOXA1 LDHB MUC1 IL1B	1.40971e-07	drug:P4324:donor|rosiglitazone-up	211	170	2	KISS1R MSC	0.00145819	drug:P3010:cisplatin|platinum|N(6)-(1-carboxyethyl)-L-lysine-up	244	234	3	VLDLR PARVA DDAH1	5.29914e-05	drug:P2963:glycine betaine|dimethyl sulfoxide|inhibitor-up	310	286	1	GRIK1	0.0142579	drug:P5495:all-trans-retinoic acid-up	290	272	18	S100A9 ARPC3 CAP1 SCPEP1 ANXA1 TSPO FCER1G TUBA1A TST NFKB1 TLR8 CORO1A TMEM59 DPM1 PYCARD ARPC5 DYNLT1 ARPC1B	1.13898e-09	drug:P2437:4,4'-diaminodiphenylmethane|dimethyl sulfoxide|inhibitor|(2Z,3Z)-bis\{amino[(2-aminophenyl)sulfanyl]methylidene\}butanedinitrile-dn	217
drug:P30:dimethyl sulfoxide|Insulin-up	468	438	32	GFPT1 ADIPOQ G0S2 PGD RBP4 PSAT1 ABCA1 FASN FAM213A ATP5B RTN4 ACSL4 TMED2 DERL1 ACSL1 OXT TKT PGM3 MGST3 AGPAT2 GCLM EPRS CD36 GLRX3 CEBPA CARS ACO2 TM7SF2 PRDX6 PSMA7 ACACB HSP90AA1	0	drug:P2877:hormone-up	260	236	4	SMAD4 CUL3 OXCT1 RALBP1	0.000518498	drug:P1673:paclitaxel|eribulin-up	269	248	5	UQCRFS1 PPAP2B SLC25A3 C1QBP PPIF	3.6962e-06	drug:P5137:protein polypeptide chain|triptorelin-up	289	275	9	C1QBP PRDX4 LDHB PARP1 METAP1 PPT1 NPC2 RPA1 DNMT1	1.48776e-06	drug:P671:-up	331	300	2	MSC KISS1R	0.00445504	drug:P3026:cisplatin|platinum|N(6)-(1-carboxyethyl)-L-lysine-up	294	279	3	VLDLR CTNNB1 PARVA	8.93983e-05	drug:P4865:-up	433	314	1	GRIK1	0.0156538	drug:P3732:-up	292	278	18	ANXA1 S100A9 SRGN CCR7 NFKB1 SOD2 FCER1G NDFIP1 IL1B AQP9 CAP1 ARPC5 YWHAB ARPC1B ARPC2 CORO1A ARPC3 XRCC5	1.61335e-09	drug:P4491:nitric oxide|propan-2-ol|apocynin|angiotensin|losartan|phenobarbital-dn	286
drug:P26:dimethyl sulfoxide|Insulin-up	425	390	30	FASN RBP4 PGD ACSL1 ABCA1 FAM213A CYB5A ADIPOQ ATP5B TKT UCP2 G0S2 CD36 RTN4 TALDO1 GLUD2 SORT1 EIF4EBP2 PSAT1 TM7SF2 ACO2 ALDH9A1 SLC19A1 ACACB VCP PRKAR1A PRDX6 NPR1 ACTR2 MGST3	0	drug:P2343:ethanol-up	505	466	5	NCKAP1 SMAD4 CUL3 IMMT MED1	0.000794404	drug:P1672:eribulin|paclitaxel-up	272	249	5	UQCRFS1 SLC25A3 PPAP2B C1QBP PPIF	3.76958e-06	drug:P2102:erlotinib|dimethyl sulfoxide-up	226	212	8	NPC2 VAMP8 LPCAT1 FBP1 S100A14 KLF5 MUC1 TST	2.059e-06	drug:P673:-up	366	342	2	NFKBIB MSC	0.00575165	drug:P3046:cisplatin|platinum|N(6)-(1-carboxyethyl)-L-lysine-up	304	289	3	DDAH1 PARVA CTNNB1	9.9247e-05	drug:P908:eribulin|paclitaxel-up	295	282	0		1	drug:P3731:-up	261	245	17	CCR7 SRGN ANXA1 S100A9 YWHAB CORO1A RGS2 NDFIP1 BIRC2 ARPC5 SOD2 ARPC1B CAP1 NFKB1 FCER1G AQP9 XRCC5	1.63492e-09	drug:P2434:4,4'-diaminodiphenylmethane|dimethyl sulfoxide|inhibitor|(2Z,3Z)-bis\{amino[(2-aminophenyl)sulfanyl]methylidene\}butanedinitrile-dn	280
drug:P5215:benzyl alcohol-up	270	245	17	GCLM VCP PGD PRDX6 PSMA7 PSMA4 TALDO1 CYB5A RTN4 HSP90AA1 FASN AKT1 TMED2 MMD TKT ALDH9A1 ACTR2	2.43028e-13	drug:P183:saturated fatty acid|stearic acid|palmitic acid|oleic acid|ethanol|monounsaturated fatty acid|palmitoleic acid|fatty acid|poly(methyl acrylate) macromolecule-up	327	299	4	MCAM ADAM9 ACAT1 CUL3	0.00125203	drug:P752:dibutyl phthalate-up	510	489	6	SLC25A3 KHDRBS1 TWISTNB C1QBP MDH1 PPP2CA	5.8997e-06	drug:P5509:all-trans-retinoic acid-up	297	287	9	VAMP8 XBP1 CEBPA NPC2 C1QBP PYCARD PRDX4 IL1B TST	2.11456e-06	drug:P675:-up	377	349	2	MSC KISS1R	0.00598285	drug:P2420:4,4'-diaminodiphenylmethane|inhibitor|(2Z,3Z)-bis\{amino[(2-aminophenyl)sulfanyl]methylidene\}butanedinitrile-up	302	290	3	HHEX VLDLR MYLIP	0.000100269	drug:P3304:-up	281	274	0		1	drug:P1997:messenger RNA|inhibitor-up	351	321	19	AQP9 SRGN NCF2 IL1B CAP1 S100A9 ECE1 SOD2 LRRK2 HCK RGS2 CORO1A FCER1G TOR1B ARPC3 ITM2B PTPRJ AIF1 ARPC1B	2.48426e-09	drug:P3442:-dn	444
drug:P183:saturated fatty acid|stearic acid|palmitic acid|oleic acid|ethanol|monounsaturated fatty acid|palmitoleic acid|fatty acid|poly(methyl acrylate) macromolecule-up	327	299	17	PCK1 AGPAT2 HIPK2 ADIPOQ PPARG PPP2CA PDE3B GHR ACO2 SORT1 ACSL1 AKT2 FASN ACAT1 PGD STAT5A UCP2	6.02529e-12	drug:P2923:L-methionine-up	216	172	3	TGM2 ATP2B4 NCKAP1	0.00255966	drug:P156:inhibitor-up	516	496	6	C1QBP MDH1 UQCRFS1 KHDRBS1 PPP2CA SLC25A3	6.40043e-06	drug:P2078:erlotinib|dimethyl sulfoxide-up	230	214	8	NPC2 VAMP8 FBP1 S100A14 KLF5 MUC1 TST MBIP	2.20827e-06	drug:P672:-up	382	353	2	MSC NFKBIB	0.00611689	drug:P5163:dexamethasone|lenalidomide-up	215	195	2	CTNNB1 HHEX	0.00191208	drug:P3305:-up	209	197	0		1	drug:P5497:all-trans-retinoic acid|tranylcypromine-up	303	289	18	S100A9 SRGN ARPC3 TUBA1A FCER1G SCPEP1 TSPO CAP1 TMEM59 TLR8 CORO1A PYCARD DYNLT1 ARPC5 ARPC1B PDCD6 TST CYSLTR1	2.9853e-09	drug:P3435:-dn	443
drug:P4424:pharmaceutical-up	242	203	14	TKT PSMA7 FASN PPP2CA PSMA4 VCP ATP5B GCLM PRDX6 TUBB4B HSP90AA1 TMED2 TALDO1 G0S2	3.84275e-11	drug:P2816:hormone-up	394	366	4	OXCT1 IMMT TGM2 FTO	0.00261835	drug:P127:inhibitor-up	516	496	6	C1QBP MDH1 UQCRFS1 KHDRBS1 PPP2CA SLC25A3	6.40043e-06	drug:P2099:erlotinib|dimethyl sulfoxide-up	267	252	8	NPC2 PPT1 FBP1 UCP2 TST VAMP8 TSPO KLF5	7.37774e-06	drug:P670:-up	418	363	2	MSC KISS1R	0.00645807	drug:P4694:-up	229	206	2	VLDLR DDAH1	0.00213056	drug:P3003:cisplatin|platinum|N(6)-(1-carboxyethyl)-L-lysine-up	214	202	0		1	drug:P1993:messenger RNA|inhibitor-up	321	298	18	CORO1A LRRK2 CAP1 RGS2 ARPC1B S100A9 NCF2 ITM2B HSD17B11 PRKAR1A MAPK1 GRK6 TUBA1A ARPC2 ARPC3 TWF2 SYK STAT5B	4.83783e-09	drug:P5480:(R)-noradrenaline-dn	264
drug:P181:palmitic acid|saturated fatty acid|oleic acid|ethanol|monounsaturated fatty acid|palmitoleic acid|stearic acid|fatty acid|poly(methyl acrylate) macromolecule-up	413	352	17	HIPK2 ADIPOQ FASN PCK1 MGST3 PPP2CA SOD1 GHR GFPT1 PDE3B EPRS TMED2 TALDO1 G0S2 AMOTL1 PSAT1 GPT2	7.86975e-11	drug:P4473:vincristine-up	202	183	3	OXCT1 PARP1 TGM2	0.00304971	drug:P4074:dimethyl sulfoxide-up	316	285	5	SLC25A3 C1QBP TWISTNB EIF2B3 AIMP1	7.27675e-06	drug:P2107:erlotinib|dimethyl sulfoxide-up	280	267	8	PPT1 NPC2 FBP1 TST UCP2 VAMP8 TSPO LPCAT1	1.12393e-05	drug:P677:-up	397	365	2	MSC NFKBIB	0.00652734	drug:P3034:cisplatin|platinum|N(6)-(1-carboxyethyl)-L-lysine-up	214	207	2	PARVA VLDLR	0.00215099	drug:P3306:-up	219	210	0		1	drug:P5496:all-trans-retinoic acid-up	301	287	17	ARPC3 S100A9 TUBA1A DPM1 CAP1 SCPEP1 FCER1G CORO1A TMEM59 TSPO ANXA1 PDCD6 PYCARD NFKB1 ARPC5 TST ARPC1B	1.75515e-08	drug:P3434:-dn	486
drug:P37:dimethyl sulfoxide|Insulin-up	326	303	16	FASN RBP4 PGD ABCA1 ACSL1 UCP2 CYB5A ATP5B FAM213A GLUD2 RTN4 TKT PSAT1 CD36 GFPT1 SLC19A1	7.92943e-11	drug:P4287:water|6alpha-methylprednisolone-up	403	388	4	MCAM TGM2 RAD23B FGF2	0.00322993	drug:P1406:eribulin|paclitaxel-up	315	299	5	UQCRFS1 SLC25A3 PPIF PPAP2B C1QBP	9.18274e-06	drug:P1695:glucocorticoid|dexamethasone|octacontaboron-up	324	267	8	WFDC2 VAMP8 MUC1 TSPO CEBPA FOXA1 SPINK5 FOXA2	1.12393e-05	drug:P2794:hormone-up	85	82	1	GYPA	0.0282712	drug:P4693:-up	243	218	2	VLDLR DDAH1	0.00238188	drug:P3002:cisplatin|platinum|N(6)-(1-carboxyethyl)-L-lysine-up	246	241	0		1	drug:P1969:donor|messenger RNA|inhibitor-up	378	350	18	LRRK2 NCF2 HCK SRGN CAP1 ITM2B S100A9 RGS2 CORO1A HSD17B11 PRKAR1A MAPK1 ARPC5 SOD2 LPCAT2 ARPC1B TMEM59 STAT5B	5.76454e-08	drug:P4492:nitric oxide|propan-2-ol|apocynin|angiotensin|losartan|phenobarbital-dn	285
drug:P184:oleic acid|monounsaturated fatty acid|palmitic acid|ethanol|saturated fatty acid|palmitoleic acid|stearic acid|fatty acid|poly(methyl acrylate) macromolecule-up	359	338	16	PCK1 HIPK2 AGPAT2 PPARG ACO2 FASN ADIPOQ GHR PPP2CA PDE3B SORT1 AKT2 ACAT1 ALDH9A1 ACSL1 ATP5B	3.96149e-10	drug:P3486:ethanol|5-amino-1-(5-phospho-D-ribosyl)imidazole|dopaminium(1+)-up	258	192	3	NCKAP1 ADAM9 OXCT1	0.00349085	drug:P1407:paclitaxel|eribulin-up	316	301	5	UQCRFS1 PPAP2B SLC25A3 PPIF C1QBP	9.4842e-06	drug:P3227:-up	278	269	8	NPC2 PRDX4 XBP1 SNX8 TSPO PPT1 PYCARD VAMP8	1.18641e-05	drug:P2850:hormone-up	125	111	1	GYPA	0.0381042	drug:P4695:-up	246	220	2	DDAH1 VLDLR	0.00242507	drug:P5368:inhibitor|ligand-up	302	297	0		1	drug:P79:13-cis-retinal|D-glucopyranose-up	348	329	17	CD59 ANXA1 LPCAT2 ARPC2 CLTC ME2 PODXL YWHAB PRKAR1A AMD1 XRCC5 ARPC1A LYPLA1 TGFBR2 CTR9 PPP2CA ARPC1B	1.2755e-07	drug:P3439:-dn	441
drug:P738:water|hypochlorite|2-acetyl-1-pyrroline-up	252	249	14	HSP90AA1 TALDO1 GCLM CYB5A ACTR2 TUBB4B TKT MTIF2 PGD VCP SOD1 ITGB1BP1 ATP5B CEBPA	5.74166e-10	drug:P2788:hormone-up	445	409	4	OXCT1 IMMT TGM2 FTO	0.00389896	drug:P5479:(R)-noradrenaline-up	339	329	5	PPAP2B C1QBP SLC25A3 ALCAM UQCRFS1	1.45797e-05	drug:P3066:inhibitor|L-proline residue-up	208	195	7	CEBPA ACP2 IL1B LDHB TST DNMT1 VAMP8	1.28506e-05	drug:P2836:hormone-up	143	125	1	GYPA	0.0428205	drug:P91:1-methyl-4-phenyl-1,2,3,6-tetrahydropyridine-up	237	232	2	NEFH DDAH1	0.00269209	drug:P5369:inhibitor|ligand-up	308	304	0		1	drug:P1800:oxane|carbon nanotube|single-walled carbon nanotube|water|poly(methyl acrylate) macromolecule-up	313	292	16	FCER1G CAP1 SRGN TUBA1A CORO1A ARPC1B ITM2B SCPEP1 HCK ARPC2 TMEM59 S100A9 GBA AIF1 SOD2 PRKAR1A	1.36706e-07	drug:P2525:4,4'-diaminodiphenylmethane|dimethyl sulfoxide|inhibitor|(2Z,3Z)-bis\{amino[(2-aminophenyl)sulfanyl]methylidene\}butanedinitrile-dn	349
drug:P1868:-up	314	300	15	FASN TKT SOD1 ATP5B MGST3 HSP90AA1 PGD ALDH9A1 TUBB4B VCP MMD PSMA4 PRDX6 ACAT1 FAM213A	6.85111e-10	drug:P4227:water|6alpha-methylprednisolone-up	439	418	4	TGM2 FGF2 MCAM RAD23B	0.00421257	drug:P2982:arsenic atom|trichloroethene|tetrachloroethene|vitamin C|cadmium atom|reactive oxygen species|nickel atom|oxide(2-)|metal atom|N-nitrosodimethylamine|carcinogenic agent|phosphotungstic acid polymer-up	343	336	5	SLC25A3 KHDRBS1 PPIF MDH1 EIF2B3	1.61373e-05	drug:P112:inhibitor-up	592	559	11	DNMT1 LDHB VAMP8 XBP1 PARP1 PPT1 CEBPA TSPO C1QBP PRDX4 TRIB3	1.31241e-05	drug:P2864:hormone-up	148	126	1	GYPA	0.0431566	drug:P3608:cisplatin|oxaliplatin|platinum-up	241	235	2	CTNNB1 NEFH	0.00276093	drug:P3307:-up	251	242	0		1	drug:P2007:messenger RNA|inhibitor-up	278	242	14	NCF2 CAP1 RGS2 SRGN LRRK2 ARPC1B CORO1A S100A9 ARPC3 ARPC2 HSD17B11 GRK6 TWF2 AIF1	4.41014e-07	drug:P3440:-dn	296
drug:P2321:corticotropin|dexamethasone-up	300	263	14	FASN PCK1 ATP5B TKT TALDO1 CDO1 RBP4 CD36 PRDX6 G0S2 PPARG ACSL1 PRKAR1A AKT2	1.17066e-09	drug:P2342:ethanol-up	486	444	4	NCKAP1 SMAD4 CUL3 IMMT	0.00521399	drug:P164:inhibitor-up	364	351	5	C1QBP MDH1 UQCRFS1 KHDRBS1 PPP2CA	1.99128e-05	drug:P141:inhibitor-up	592	559	11	DNMT1 LDHB VAMP8 XBP1 PARP1 PPT1 CEBPA TSPO C1QBP PRDX4 TRIB3	1.31241e-05	drug:P3149:-up	136	127	1	MSC	0.0434927	drug:P3002:cisplatin|platinum|N(6)-(1-carboxyethyl)-L-lysine-up	246	241	2	VLDLR PARVA	0.00290112	drug:P909:paclitaxel|eribulin-up	310	292	0		1	drug:P4689:-up	312	280	15	RGS2 VAMP7 CAP1 NFKB1 TUBA1A CORO1A BIRC2 ARPC1B LMO2 ARPC3 SRGN DPM1 GALNT1 NPTN MTMR6	4.53869e-07	drug:P3134:-dn	289
drug:P241:lignan|fatty acid-up	263	218	13	FASN MGST3 RBP4 ACAT1 CD36 TM7SF2 GLRX3 GHR ACSL4 ACO2 CYB5A RTN4 CHUK	1.19501e-09	drug:P4525:sucrose|water-up	528	457	4	MCAM BMPR1A ATP2B4 ADAM9	0.00577015	drug:P135:inhibitor-up	364	351	5	C1QBP MDH1 UQCRFS1 KHDRBS1 PPP2CA	1.99128e-05	drug:P1988:donor|messenger RNA|inhibitor-up	233	203	7	CLEC5A LDHB PPT1 NPC2 VAMP8 CSF1R PPP1CA	1.66715e-05	drug:P4456:oxygen atom|2-butoxyethanol-up	186	129	1	GYPA	0.0441644	drug:P3031:cisplatin|platinum|N(6)-(1-carboxyethyl)-L-lysine-up	276	244	2	CTNNB1 DDAH1	0.00297246	drug:P3300:-up	291	277	0		1	drug:P1981:donor|messenger RNA|inhibitor-up	391	366	17	LRRK2 HCK CAP1 NCF2 SRGN S100A9 CORO1A ITM2B RGS2 HSD17B11 PRKAR1A ARPC1B MAPK1 LPCAT2 ARPC3 ARPC5 ARPC2	5.72472e-07	drug:P3438:-dn	450
drug:P240:lignan|fatty acid-up	215	186	12	MGST3 ACAT1 CYB5A CD36 ACSL4 ACO2 ACSL1 RTN4 GLRX3 CHUK G0S2 GHR	2.19625e-09	drug:P2857:hormone-up	257	233	3	IMMT OXCT1 TGM2	0.0059858	drug:P166:cholesterol-up	408	356	5	SLC25A3 ALCAM UQCRFS1 MDH1 PPAP2B	2.13136e-05	drug:P5742:bleomycin A2-up	333	283	8	MUC1 WFDC2 CEBPA UCP2 LRRK2 NPC2 LPCAT1 VAMP8	1.71137e-05	drug:P4450:oxygen atom|2-butoxyethanol-up	196	130	1	GYPA	0.0445001	drug:P100:1-methyl-4-phenyl-1,2,3,6-tetrahydropyridine-up	258	245	2	CTNNB1 NEFH	0.00299642	drug:P5362:inhibitor|ligand-up	289	276	0		1	drug:P3444:-up	304	286	15	TUBA1A ARPC1B IL1B NCF2 YWHAB KCNQ1 HCK RGS2 SCPEP1 AIF1 ARPC5 FCER1G GBA CLTC ABR	5.93898e-07	drug:P4232:water|6alpha-methylprednisolone-dn	371
drug:P741:water|hypochlorite-up	282	278	14	TKT TALDO1 PGD CYB5A ATP5B GCLM TUBB4B ACAT1 CARS MGST3 MAOB PSAT1 BLCAP MTIF2	2.39783e-09	drug:P2859:hormone-up	263	245	3	OXCT1 IMMT TGM2	0.00687419	drug:P162:inhibitor-up	370	356	5	C1QBP MDH1 KHDRBS1 PPP2CA UQCRFS1	2.13136e-05	drug:P4798:dimethyl sulfoxide-up	402	374	9	CLEC5A RRM2 C1QBP PARP1 PRDX4 LDHB PPT1 LPCAT1 PYCARD	1.78666e-05	drug:P2851:hormone-up	152	135	1	GYPA	0.0461772	drug:P3014:cisplatin|platinum|N(6)-(1-carboxyethyl)-L-lysine-up	264	251	2	DDAH1 PARVA	0.00314214	drug:P5363:inhibitor|ligand-up	295	287	0		1	drug:P1983:donor|messenger RNA|inhibitor-up	381	345	16	SRGN NCF2 CAP1 RGS2 S100A9 LRRK2 ITM2B ARPC2 CORO1A ARPC1B ANXA1 ARPC3 PRKAR1A HSD17B11 PPP2CA GRK6	1.26837e-06	drug:P5479:(R)-noradrenaline-dn	259
drug:P2787:hormone-up	424	384	16	ATP5B ACO2 CDO1 ADIPOQ SOD1 AGPAT2 TALDO1 MMD ACSL1 G0S2 PRKAR1A PSMA4 FAM213A FASN OXCT1 PPP2CA	2.50657e-09	drug:P2550:4,4'-diaminodiphenylmethane|dimethyl sulfoxide|inhibitor|(2Z,3Z)-bis\{amino[(2-aminophenyl)sulfanyl]methylidene\}butanedinitrile-up	254	247	3	MCAM OXCT1 NTF3	0.00702948	drug:P133:inhibitor-up	370	356	5	C1QBP MDH1 KHDRBS1 PPP2CA UQCRFS1	2.13136e-05	drug:P3444:-up	304	286	8	NPC2 IL1B PPT1 KCNQ1 RPS6KA1 HSD17B4 GRB2 PPP1CA	1.84617e-05	drug:P2852:hormone|N-benzyladenine-up	170	152	1	GYPA	0.0518604	drug:P2369:ethanol-up	278	253	2	DDAH1 CTNNB1	0.00319145	drug:P5364:ligand-up	276	269	0		1	drug:P1985:donor|messenger RNA|inhibitor-up	417	388	17	AQP9 SRGN HCK SOD2 NCF2 S100A9 LRRK2 ECE1 TOR1B ITM2B PSEN1 CAP1 RGS2 PTPRJ IL1B FCER1G ARPC3	1.27894e-06	drug:P3443:-dn	381
drug:P5812:heme|water|protein polypeptide chain|lipid|antioxidant|reactive oxygen species|2-thiobarbituric acid|phenobarbital-up	306	250	13	MGST3 ACO2 PGD ATP5B SOD1 TUBB4B AGPAT2 HSP90AA1 ALDH9A1 UCP2 PPP2CA TKT DSC2	6.28166e-09	drug:P2369:ethanol-up	278	253	3	IMMT SMAD4 CUL3	0.00750789	drug:P3301:-up	197	189	4	PPP2CA MDH1 KHDRBS1 ALCAM	3.28697e-05	drug:P3447:-up	220	208	7	NPC2 CSF1R PPT1 PPP1CA UCP2 RPS6KA1 TNFSF13	1.95045e-05	drug:P2853:hormone-up	176	157	1	GYPA	0.0535264	drug:P2059:pyrrolidine-up	267	257	2	DDAH1 CTNNB1	0.00329117	drug:P5365:ligand-up	271	262	0		1	drug:P84:13-cis-retinal|mannitol|D-glucopyranose-up	323	308	15	CD59 LPCAT2 CLTC PRKAR1A ARPC1A TMEM165 XRCC5 LYPLA1 PODXL TGFBR2 YWHAB ME2 ARPC1B AMD1 CTR9	1.5033e-06	drug:P4681:protein polypeptide chain|equilin|estrogen-dn	531
drug:P657:zinc oxide|nanoparticle-up	536	416	16	RBP4 PCK1 CYB5A ATP5B CDO1 SOD1 PRDX6 ACO2 MAOB HSP90AA1 ACAT1 GCLM TM7SF2 GPT2 AGPAT2 FASN	7.82124e-09	drug:P2858:hormone-up	272	256	3	OXCT1 IMMT TGM2	0.00775418	drug:P3306:-up	219	210	4	KHDRBS1 C1QBP UQCRFS1 MDH1	4.95886e-05	drug:P1800:oxane|carbon nanotube|single-walled carbon nanotube|water|poly(methyl acrylate) macromolecule-up	313	292	8	PPT1 VAMP8 NPC2 CSF1R UCP2 RPS6KA1 ACP2 CEBPA	2.14271e-05	drug:P4438:oxygen atom|2-butoxyethanol-up	223	160	1	GYPA	0.0545248	drug:P3006:cisplatin|platinum|N(6)-(1-carboxyethyl)-L-lysine-up	267	258	2	DDAH1 PARVA	0.00331633	drug:P5366:ligand-up	240	233	0		1	drug:P3697:poly(styrene)-up	230	198	12	TMEM165 CLTC PDCD6 TUBA1A ARFGEF1 PPP2CA SRGN SUMO1 LYPLA1 FNTA HCK IL1B	1.83903e-06	drug:P2577:4,4'-diaminodiphenylmethane|dimethyl sulfoxide|inhibitor|(2Z,3Z)-bis\{amino[(2-aminophenyl)sulfanyl]methylidene\}butanedinitrile-dn	308
drug:P19:dimethyl sulfoxide|Insulin-up	326	307	14	GFPT1 G0S2 ABCA1 PGD PSAT1 OXT TMED2 PGM3 GCLM EPRS CARS DERL1 TKT ACSL4	8.5261e-09	drug:P793:ethanol|C60 fullerene|messenger RNA-up	277	262	3	NCKAP1 OXCT1 FTO	0.00826107	drug:P5146:L-methionine-up	280	230	4	PPIF MDH1 PPP2CA C1QBP	7.06227e-05	drug:P2961:L-valine|glycine betaine|dimethyl sulfoxide|inhibitor-up	404	383	9	PARP1 XBP1 METAP1 LDHB TRIB3 UCP2 FBP1 TSPO PRDX4	2.15508e-05	drug:P4432:oxygen atom|2-butoxyethanol-up	233	161	1	GYPA	0.0548574	drug:P3042:cisplatin|platinum|N(6)-(1-carboxyethyl)-L-lysine-up	282	266	2	PARVA VLDLR	0.00352089	drug:P3301:-up	197	189	0		1	drug:P5505:all-trans-retinoic acid|tranylcypromine-up	310	285	14	SRGN S100A9 TSPO DPM1 CAP1 ARPC3 FCER1G SCPEP1 TUBA1A TLR8 PDCD6 ANXA1 CORO1A DYNLT1	3.06416e-06	drug:P4142:ethanol|6alpha-methylprednisolone-dn	394
drug:P5780:dimethyl sulfoxide-up	302	261	13	G0S2 ACAT1 CD36 ACO2 MGST3 ACSL1 CHUK GLRX3 PSMA4 IGF1 AGPAT2 FAM213A UCP2	1.05174e-08	drug:P5211:lysobisphosphatidic acid|dimethyl sulfoxide|inhibitor|BMP-7-up	285	263	3	CUL3 VLDLR SMAD4	0.00834741	drug:P158:inhibitor-up	512	485	5	UQCRFS1 C1QBP MDH1 PPP2CA KHDRBS1	9.29179e-05	drug:P4622:carcinogenic agent-up	363	303	8	RPA1 PPP1CA RRM2 C1QBP ESPL1 RAD51 DNMT1 TSPO	2.79064e-05	drug:P2822:hormone-up	181	165	1	GYPA	0.0561867	drug:P3535:ethanol|5-amino-1-(5-phospho-D-ribosyl)imidazole|dopaminium(1+)-up	326	267	2	CTNNB1 NEFH	0.00354687	drug:P3302:-up	215	203	0		1	drug:P4690:-up	362	327	15	RGS2 TUBA1A VAMP7 BIRC2 ARPC1B CAP1 ARPC3 NFKB1 CORO1A DPM1 ITM2B NPTN SRGN GALNT1 LMO2	3.14134e-06	drug:P3436:-dn	325
drug:P4442:oxygen atom|2-butoxyethanol-up	401	313	14	RBP4 CDO1 CYB5A TTPA ATP5B IGF1 MAOB GHR FASN TM7SF2 ALDH9A1 ACAT1 AGPAT2 GPT2	1.0896e-08	drug:P4427:sirolimus|azo group|dye|triazane-up	276	263	3	PAWR AVPR1A PARP1	0.00834741	drug:P129:inhibitor-up	512	485	5	UQCRFS1 C1QBP MDH1 PPP2CA KHDRBS1	9.29179e-05	drug:P4594:chlorogenic acid|quercetin|amentoflavone|dimethyl sulfoxide-up	267	221	7	CSF1R RRM2 RPA1 DNMT1 C1QBP SNX17 RAD51	2.87803e-05	drug:P4453:oxygen atom|2-butoxyethanol-up	226	165	1	GYPA	0.0561867	drug:P2377:ethanol-up	297	270	2	CTNNB1 DDAH1	0.00362536	drug:P3303:-up	109	104	0		1	drug:P812:hormone|ethanol|17beta-estradiol|tamoxifen|estrogen-up	300	287	14	PODXL RAP1A CTR9 ABAT AMD1 TUBA1A PPM1D MAPK14 ARFGEF1 WNT4 ARPC1B NPTN BCL10 LYPLA1	3.32313e-06	drug:P4188:water|ethanol|6alpha-methylprednisolone-dn	252
drug:P5779:dimethyl sulfoxide|clofibrate-up	363	314	14	G0S2 CD36 ACAT1 ACO2 MGST3 CHUK ATP5B ACSL1 ALDH9A1 PCK1 RBP4 SOD1 AGPAT2 IGF1	1.13446e-08	drug:P1802:oxane|carbon nanotube|single-walled carbon nanotube|water|poly(methyl acrylate) macromolecule-up	272	265	3	TGM2 NCKAP1 PAWR	0.0085217	drug:P5113:potassium bromide|biomarker-up	272	248	4	SLC25A3 UQCRFS1 C1QBP PPIF	9.45502e-05	drug:P2110:erlotinib|dimethyl sulfoxide-up	237	222	7	NPC2 VAMP8 LPCAT1 FBP1 S100A14 MUC1 TST	2.96229e-05	drug:P2865:hormone-up	191	166	1	GYPA	0.0565188	drug:P2063:pyrrolidine-up	285	270	2	DDAH1 CTNNB1	0.00362536	drug:P1821:protein polypeptide chain|antioxidant|dimethyl sulfoxide|carbamazepine|methotrexate|diclofenac|L-proline residue|DNA damage-inducible transcript 3 protein-up	273	252	0		1	drug:P3996:dimethyl sulfide|dimethyl sulfoxide|solvent-up	276	256	13	DPM1 YWHAB TUBA1A NPTN CAP1 DYNLT1 ARPC3 CTR9 ITM2B BIRC2 TGFBR2 AMD1 CD59	4.8477e-06	drug:P2575:4,4'-diaminodiphenylmethane|dimethyl sulfoxide|inhibitor|(2Z,3Z)-bis\{amino[(2-aminophenyl)sulfanyl]methylidene\}butanedinitrile-dn	450
drug:P4863:-up	180	136	10	ADIPOQ FASN CDO1 AGPAT2 CEBPA CYB5A MAOB TALDO1 TKT RBP4	1.45313e-08	drug:P768:psychotropic drug-up	302	267	3	CUL3 RALBP1 NCKAP1	0.00869813	drug:P4820:ochratoxin A-up	548	492	5	SLC25A3 MDH1 UQCRFS1 C1QBP PPP2CA	9.94093e-05	drug:P4646:N-benzyladenine|benzo[a]pyrene|carcinogenic agent-up	361	308	8	RPA1 C1QBP RRM2 ESPL1 PPP1CA RAD51 DNMT1 SNX17	3.13535e-05	drug:P4465:oxygen atom|2-butoxyethanol-up	234	169	1	GYPA	0.0575145	drug:P2644:4,4'-diaminodiphenylmethane|inhibitor|(2Z,3Z)-bis\{amino[(2-aminophenyl)sulfanyl]methylidene\}butanedinitrile-up	280	272	2	VLDLR HHEX	0.00367814	drug:P1669:paclitaxel|eribulin-up	250	233	0		1	drug:P3436:-up	275	261	13	FCER1G NCF2 SCPEP1 AIF1 ARPC1B KCNQ1 ARPC5 CLTC ARPC2 S100A9 PYCARD BRK1 LMO2	5.98001e-06	drug:P3446:-dn	499
drug:P5778:dimethyl sulfoxide|clofibrate-up	310	269	13	MGST3 CD36 ACO2 RBP4 G0S2 ACAT1 IGF1 CHUK ACSL1 ALDH9A1 GCLM ATP5B PCK1	1.50674e-08	drug:P2377:ethanol-up	297	270	3	IMMT CUL3 NCKAP1	0.00896681	drug:P1651:paclitaxel|eribulin-up	271	255	4	PPIF PPAP2B SLC25A3 UQCRFS1	0.000105283	drug:P2000:donor|messenger RNA|inhibitor-up	188	153	6	NPC2 LDHB CSF1R VAMP8 CLEC5A PPT1	3.36885e-05	drug:P4452:oxygen atom|2-butoxyethanol-up	234	170	1	GYPA	0.0578462	drug:P92:1-methyl-4-phenyl-1,2,3,6-tetrahydropyridine-up	284	279	2	CTNNB1 DDAH1	0.00386573	drug:P1668:eribulin|paclitaxel-up	241	225	0		1	drug:P3437:-up	376	348	15	AIF1 ARPC2 ARPC5 ARPC1B IL1B ARPC3 ABR FCER1G PYCARD LMO2 PDCD6 HCK S100A9 SCPEP1 SNX1	6.67136e-06	drug:P2519:4,4'-diaminodiphenylmethane|dimethyl sulfoxide|inhibitor|(2Z,3Z)-bis\{amino[(2-aminophenyl)sulfanyl]methylidene\}butanedinitrile-dn	408
drug:P4460:oxygen atom|2-butoxyethanol-up	561	438	16	CYB5A CDO1 FASN ATP5B RBP4 TTPA TM7SF2 ALDH9A1 ACAT1 GPT2 ENPEP MAOB PSMA4 ACO2 PDE3B VCP	1.61359e-08	drug:P5777:dimethyl sulfoxide|clofibrate-up	329	278	3	ACAT1 TGM2 VLDLR	0.00970707	drug:P128:inhibitor-up	518	499	5	C1QBP MDH1 UQCRFS1 KHDRBS1 PPP2CA	0.000106246	drug:P3613:cisplatin|oxaliplatin|platinum-up	539	525	10	TSPO PRDX4 PPP1CA C1QBP LDHB RPA1 RRM2 VAMP8 GRB2 RPS6KA1	4.41096e-05	drug:P4459:oxygen atom|2-butoxyethanol-up	248	171	1	GYPA	0.0581778	drug:P2053:pyrrolidine-up	290	285	2	DDAH1 CTNNB1	0.00403005	drug:P905:paclitaxel|eribulin-up	308	272	0		1	drug:P3964:-up	298	269	13	ITM2B FCER1G CD59 FNTA LMO2 TSPO ARPC3 BCL10 CORO1A SCPEP1 SRGN PDCD6 LYPLA1	8.28112e-06	drug:P2521:4,4'-diaminodiphenylmethane|dimethyl sulfoxide|inhibitor|(2Z,3Z)-bis\{amino[(2-aminophenyl)sulfanyl]methylidene\}butanedinitrile-dn	248
drug:P2971:-up	383	338	14	CYB5A ALDH9A1 GHR ACSL1 AGPAT2 FASN ATP5B PRDX6 TTPA GCLM ACO2 EPRS GPT2 AKT1	2.86386e-08	drug:P5563:-up	553	534	4	RAD23B SRF FGF2 ACAT1	0.0098928	drug:P157:inhibitor-up	518	499	5	C1QBP MDH1 UQCRFS1 KHDRBS1 PPP2CA	0.000106246	drug:P2070:erlotinib|dimethyl sulfoxide-up	254	237	7	VAMP8 LPCAT1 MUC1 NPC2 S100A14 KLF5 MBIP	4.49066e-05	drug:P2839:hormone-up	193	171	1	GYPA	0.0581778	drug:P98:1-methyl-4-phenyl-1,2,3,6-tetrahydropyridine-up	12	12	1	CTNNB1	0.00418076	drug:P4019:retinoic acid-up	543	529	0		1	drug:P1973:donor|messenger RNA|inhibitor-up	377	355	15	AQP9 SRGN SOD2 IL1B NCF2 HCK NFKB1 TOR1B LRRK2 S100A9 ECE1 ITM2B PTPRJ PSEN1 CAP1	8.46447e-06	drug:P5204:-dn	331
drug:P2815:hormone-up	372	340	14	ATP5B ACO2 CDO1 ADIPOQ AGPAT2 TALDO1 MMD SOD1 ACSL1 G0S2 PRKAR1A PPP2CA SLC1A3 FASN	3.08288e-08	drug:P4769:-up	305	281	3	PARP1 VLDLR RALBP1	0.00999364	drug:P2062:pyrrolidine-up	266	260	4	SLC25A3 ALCAM KHDRBS1 PPP2CA	0.000113475	drug:P2105:erlotinib|dimethyl sulfoxide-up	263	242	7	NPC2 LPCAT1 LDHB FUCA2 PPT1 VAMP8 KLF5	5.12482e-05	drug:P2415:dimethyl sulfoxide|inhibitor-up	235	174	1	GYPA	0.059172	drug:P2656:4,4'-diaminodiphenylmethane|inhibitor|(2Z,3Z)-bis\{amino[(2-aminophenyl)sulfanyl]methylidene\}butanedinitrile-up	306	296	2	VLDLR DDAH1	0.00433973	drug:P1665:paclitaxel|eribulin-up	225	215	0		1	drug:P1974:donor|messenger RNA|inhibitor-up	382	357	15	SRGN NCF2 AQP9 CAP1 S100A9 ITM2B SOD2 RGS2 LRRK2 ANXA1 PRKAR1A ARPC2 FCER1G RGS18 PSEN1	9.05002e-06	drug:P3675:estrone|oleoyl group|lipid|silicon atom|fatty acid|lipoprotein-dn	183
drug:P839:cobamide-up	346	288	13	FASN RBP4 CEBPA ATP5B ALDH9A1 ACO2 MAOB CDO1 PSMA4 VCP PCK1 AGPAT2 PGD	3.37619e-08	drug:P4768:-up	308	281	3	VLDLR PARP1 RALBP1	0.00999364	drug:P2321:corticotropin|dexamethasone-up	300	263	4	MDH1 SLC25A3 UQCRFS1 C1QBP	0.000118607	drug:P5683:cidofovir(2-)-up	353	334	8	RRM2 LDHB PRDX4 PPT1 DNMT1 C1QBP PARP1 LPCAT1	5.5574e-05	drug:P2868:hormone-up	214	177	1	HIST1H2BJ	0.0601653	drug:P183:saturated fatty acid|stearic acid|palmitic acid|oleic acid|ethanol|monounsaturated fatty acid|palmitoleic acid|fatty acid|poly(methyl acrylate) macromolecule-up	327	299	2	DDAH1 CTNNB1	0.00442608	drug:P1664:eribulin|paclitaxel-up	205	196	0		1	drug:P4129:water|ethanol|6alpha-methylprednisolone-up	505	453	17	S100A9 IL1B ANXA1 SRGN PXN HCK NFKB1 NUAK2 BIRC2 RIPK1 NCF2 TSPO RGS18 CCR2 PODXL RARA SYK	1.00709e-05	drug:P371:fluvastatin-dn	571
drug:P2972:-up	379	343	14	GPT2 HSP90AA1 G0S2 ACO2 ALDH9A1 TMED2 EPRS NEDD4L LGR4 ABCA1 CYB5A CEBPA SIDT2 FASN	3.43998e-08	drug:P765:psychotropic drug|imipramine-up	302	282	3	RALBP1 CUL3 NCKAP1	0.0100903	drug:P5023:potassium bromide|biomarker-up	285	264	4	SLC25A3 PPIF C1QBP UQCRFS1	0.000120354	drug:P1921:inhibitor|dimethyl sulfoxide-up	274	246	7	VAMP8 RRM2 PRDX4 PPP1CA UCP2 USP44 PPT1	5.68346e-05	drug:P2838:hormone|N-benzyladenine-up	203	181	1	GYPA	0.0614882	drug:P2654:4,4'-diaminodiphenylmethane|inhibitor|(2Z,3Z)-bis\{amino[(2-aminophenyl)sulfanyl]methylidene\}butanedinitrile-up	316	304	2	VLDLR DDAH1	0.00457178	drug:P4011:17beta-estradiol|streptomycin|penicillin|puromycin|dextran|medroxyprogesterone acetate-up	406	381	0		1	drug:P1986:donor|messenger RNA|inhibitor-up	394	361	15	SRGN NCF2 CAP1 RGS2 S100A9 ANXA1 LRRK2 ITM2B AQP9 ARPC2 ARPC1B CORO1A ARPC3 PRKAR1A PPP2CA	1.03303e-05	drug:P2523:4,4'-diaminodiphenylmethane|dimethyl sulfoxide|inhibitor|(2Z,3Z)-bis\{amino[(2-aminophenyl)sulfanyl]methylidene\}butanedinitrile-dn	428
drug:P2871:hormone-up	324	292	13	ATP5B ACO2 ADIPOQ CDO1 AGPAT2 ACSL1 MMD TALDO1 SOD1 FAM213A G0S2 OXCT1 PSMA4	3.9701e-08	drug:P2053:pyrrolidine-up	290	285	3	IMMT NCKAP1 SMAD4	0.0103834	drug:P1596:eribulin|paclitaxel-up	293	270	4	UQCRFS1 PPAP2B PPIF SLC25A3	0.000131236	drug:P3709:poly(styrene)-up	301	247	7	IL1B UCP2 PPP1CA SNX17 RPS6KA1 PPT1 C1QBP	5.83064e-05	drug:P2823:hormone-up	204	183	1	GYPA	0.0621491	drug:P5671:-up	320	307	2	CTNNB1 PARVA	0.00466027	drug:P4010:17beta-estradiol|progesterone|streptomycin|penicillin|puromycin|dextran|medroxyprogesterone acetate-up	341	325	0		1	drug:P392:dimethyl sulfoxide|valproic acid|anilide|lactam|retinoic acid|inhibitor-up	279	275	13	DYNLT1 ARPC5 ARPC2 NPTN CAP1 ARPC3 VAMP7 CYP26A1 HSD17B11 GNPAT ARPC1B TUBA1A RAP1A	1.04878e-05	drug:P4185:ethanol|6alpha-methylprednisolone-dn	450
drug:P736:water|hypochlorite|2-acetyl-1-pyrroline-up	255	251	12	TALDO1 HSP90AA1 CYB5A GCLM ATP5B SOD1 PGD TUBB4B MTIF2 CEBPA ITGB1BP1 VCP	6.25269e-08	drug:P767:psychotropic drug|fluoxetine-up	316	291	3	CUL3 NCKAP1 RALBP1	0.0109845	drug:P5107:potassium bromide|biomarker-up	290	272	4	PPIF UQCRFS1 SLC25A3 C1QBP	0.000135017	drug:P4223:water|6alpha-methylprednisolone-up	589	550	10	RRM2 RAD51 TSPO SYK CHEK1 DNMT1 VAMP8 CEBPA UCP2 PYCARD	6.50869e-05	drug:P4455:oxygen atom|2-butoxyethanol-up	251	184	1	GYPA	0.0624794	drug:P3058:cisplatin|platinum|N(6)-(1-carboxyethyl)-L-lysine-up	324	311	2	PARVA VLDLR	0.00477951	drug:P4013:retinoic acid-up	284	275	0		1	drug:P1264:eribulin|paclitaxel-up	299	280	13	CAP1 ARPC1B TSPO ARPC2 NPTN ARPC3 BIRC2 ITM2B TST SRGN NEDD4 GALNT7 VAMP7	1.27066e-05	drug:P2518:4,4'-diaminodiphenylmethane|dimethyl sulfoxide|inhibitor|(2Z,3Z)-bis\{amino[(2-aminophenyl)sulfanyl]methylidene\}butanedinitrile-dn	313
drug:P182:monounsaturated fatty acid|palmitoleic acid|palmitic acid|oleic acid|ethanol|saturated fatty acid|stearic acid|fatty acid|poly(methyl acrylate) macromolecule-up	398	367	14	PPP2CA PGD HIPK2 AGPAT2 FASN ATP5B ACO2 GHR PPARG UCP2 PCK1 AKT2 AMOTL1 CEBPA	7.95459e-08	drug:P2379:histone-up	349	292	3	TGM2 RARB MCAM	0.0110866	drug:P109:inhibitor-up	285	273	4	C1QBP PPP2CA KHDRBS1 ALCAM	0.000136937	drug:P4656:carcinogenic agent-up	407	342	8	PPP1CA RPA1 C1QBP RRM2 SNX17 DNMT1 RAD51 ESPL1	6.55942e-05	drug:P3572:dimethyl sulfoxide|inhibitor|everolimus|mTOR inhibitor|PARP-1-up	219	189	1	SPIRE1	0.0641294	drug:P2624:4,4'-diaminodiphenylmethane|inhibitor|(2Z,3Z)-bis\{amino[(2-aminophenyl)sulfanyl]methylidene\}butanedinitrile-up	330	314	2	VLDLR HHEX	0.00486987	drug:P4012:17beta-estradiol|streptomycin|penicillin|puromycin|dextran-up	385	358	0		1	drug:P1995:messenger RNA|inhibitor-up	311	283	13	NCF2 CAP1 SRGN CORO1A RGS2 ARPC1B ARPC2 GRK6 ARPC3 S100A9 LRRK2 ANXA1 TWF2	1.42276e-05	drug:P5741:bleomycin A2-dn	269
drug:P2973:-up	404	369	14	CDO1 ACSL1 TTPA LGR4 ACSL4 AGPAT2 GPT2 HSP90AA1 PRDX6 ACO2 TMED2 GHR SIDT2 FURIN	8.50523e-08	drug:P5567:-up	575	555	4	RAD23B FGF2 SRF ACAT1	0.0112817	drug:P138:inhibitor-up	285	273	4	C1QBP PPP2CA KHDRBS1 ALCAM	0.000136937	drug:P4163:water|ethanol|6alpha-methylprednisolone-up	590	552	10	RRM2 RAD51 TSPO SYK CHEK1 DNMT1 UCP2 VAMP8 CEBPA PYCARD	6.70818e-05	drug:P2866:hormone|N-benzyladenine-up	216	190	1	GYPA	0.0644591	drug:P5669:-up	330	316	2	CTNNB1 PARVA	0.00493056	drug:P4015:retinoic acid-up	317	309	0		1	drug:P4426:sirolimus|azo group|dye-up	297	284	13	RGS2 TUBA1A ITM2B SUMO1 ANXA1 CDC42 YWHAB ARPC2 ARPC3 SCPEP1 LYPLAL1 NDFIP1 GNPAT	1.4769e-05	drug:P2576:4,4'-diaminodiphenylmethane|dimethyl sulfoxide|inhibitor|(2Z,3Z)-bis\{amino[(2-aminophenyl)sulfanyl]methylidene\}butanedinitrile-dn	233
drug:P739:water|hypochlorite-up	263	259	12	TALDO1 CYB5A ATP5B TKT MTIF2 GCLM PGD TUBB4B EPRS PSAT1 ACAT1 TMED2	8.80804e-08	drug:P5559:-up	574	555	4	RAD23B FGF2 SRF ACAT1	0.0112817	drug:P1254:eribulin|paclitaxel-up	294	275	4	UQCRFS1 PPIF C1QBP PPAP2B	0.000140836	drug:P5715:bleomycin A2-up	301	253	7	UCP2 CEBPA WFDC2 VAMP8 NPC2 LRRK2 MUC1	6.7808e-05	drug:P2421:4,4'-diaminodiphenylmethane|inhibitor|(2Z,3Z)-bis\{amino[(2-aminophenyl)sulfanyl]methylidene\}butanedinitrile-up	198	191	1	HIST1H2BJ	0.0647887	drug:P2448:4,4'-diaminodiphenylmethane|inhibitor|(2Z,3Z)-bis\{amino[(2-aminophenyl)sulfanyl]methylidene\}butanedinitrile-up	338	318	2	HHEX MYLIP	0.0049916	drug:P1667:paclitaxel|eribulin-up	274	257	0		1	drug:P391:dimethyl sulfoxide|anilide|lactam|retinoic acid|inhibitor|valproic acid-up	338	329	14	TUBA1A ARPC2 DYNLT1 CLTC PRKAR1A ARPC5 ARPC3 CAP1 ARPC1B HDAC2 ITM2B GNPAT NPTN PPP6C	1.57119e-05	drug:P3221:-dn	292
drug:P128:inhibitor-up	518	499	16	ATP5B FASN SOD1 TUBB4B KPNB1 HSP90AA1 PRDX6 ACAT1 ALDH9A1 PSMA4 PPP2CA GTF2A2 PEX5 TMED2 EPRS TNFRSF21	9.76901e-08	drug:P5571:-up	576	556	4	RAD23B FGF2 SRF ACAT1	0.0113508	drug:P1179:paclitaxel|eribulin-up	298	275	4	UQCRFS1 PPAP2B SLC25A3 C1QBP	0.000140836	drug:P3236:-up	260	253	7	NPC2 XBP1 PRDX4 SNX8 PYCARD TSPO PPT1	6.7808e-05	drug:P2328:-up	224	191	1	KISS1R	0.0647887	drug:P2512:4,4'-diaminodiphenylmethane|inhibitor|(2Z,3Z)-bis\{amino[(2-aminophenyl)sulfanyl]methylidene\}butanedinitrile-up	330	320	2	VLDLR HHEX	0.005053	drug:P4017:retinoic acid-up	291	285	0		1	drug:P3046:cisplatin|platinum|N(6)-(1-carboxyethyl)-L-lysine-up	304	289	13	CD59 HAS2 SRGN ANXA1 ME2 CAP1 ARPC2 BIRC2 YWHAB PODXL LPCAT2 PPP2CA ARPC3	1.77568e-05	drug:P4202:ethanol|6alpha-methylprednisolone-dn	404
drug:P157:inhibitor-up	518	499	16	ATP5B FASN SOD1 TUBB4B KPNB1 HSP90AA1 PRDX6 ACAT1 ALDH9A1 PSMA4 PPP2CA GTF2A2 PEX5 TMED2 EPRS TNFRSF21	9.76901e-08	drug:P2508:4,4'-diaminodiphenylmethane|inhibitor|(2Z,3Z)-bis\{amino[(2-aminophenyl)sulfanyl]methylidene\}butanedinitrile-up	306	295	3	OXCT1 MCAM NTF3	0.0113963	drug:P1255:paclitaxel|eribulin-up	302	276	4	UQCRFS1 PPAP2B PPIF C1QBP	0.000142816	drug:P4095:dimethyl sulfoxide|inhibitor-up	469	447	9	RRM2 C1QBP LDHB NPC2 SNX17 TSPO DNMT1 UCP2 PPP1CA	7.15045e-05	drug:P3066:inhibitor|L-proline residue-up	208	195	1	MSC	0.0661061	drug:P2638:4,4'-diaminodiphenylmethane|dimethyl sulfoxide|inhibitor|(2Z,3Z)-bis\{amino[(2-aminophenyl)sulfanyl]methylidene\}butanedinitrile-up	336	321	2	HHEX VLDLR	0.00508383	drug:P4016:retinoic acid-up	284	275	0		1	drug:P4159:water|ethanol|6alpha-methylprednisolone-up	535	474	17	S100A9 IL1B ANXA1 SRGN PXN NUAK2 TSPO NFKB1 BIRC2 RIPK1 RGS18 PODXL HCK NCF2 RARA CCR2 SYK	1.80467e-05	drug:P3162:-dn	360
drug:P5017:potassium bromide|biomarker-up	278	262	12	HSP90AA1 SOD1 GCLM TUBB4B PSMA7 TALDO1 TMED2 PRDX6 TKT PSMA4 ATP5B KPNB1	9.9845e-08	drug:P2786:hormone-up	331	296	3	IMMT OXCT1 TGM2	0.0115006	drug:P136:-up	289	277	4	KHDRBS1 C1QBP UQCRFS1 PPP2CA	0.000144815	drug:P132:inhibitor-up	594	557	10	DNMT1 LDHB VAMP8 C1QBP XBP1 PARP1 CEBPA PPT1 PRDX4 TSPO	7.22984e-05	drug:P2825:hormone-up	218	197	1	GYPA	0.0667642	drug:P4479:biotin|cyclosporin A|phosphoprotein phosphatase inhibitor-up	367	321	2	CTNNB1 DDAH1	0.00508383	drug:P3445:-up	379	353	0		1	drug:P4219:water|6alpha-methylprednisolone-up	534	475	17	S100A9 IL1B ANXA1 SRGN PXN HCK NFKB1 NUAK2 BIRC2 TSPO RIPK1 NCF2 RARA CCR2 SYK RGS18 PODXL	1.85386e-05	drug:P4141:ethanol|6alpha-methylprednisolone-dn	407
drug:P4433:oxygen atom|2-butoxyethanol-up	461	374	14	FASN ATP5B TM7SF2 ACAT1 ENPEP GPT2 MAOB ACO2 CYB5A GHR AGPAT2 PDE3B ALDH9A1 TALDO1	1.00358e-07	drug:P2654:4,4'-diaminodiphenylmethane|inhibitor|(2Z,3Z)-bis\{amino[(2-aminophenyl)sulfanyl]methylidene\}butanedinitrile-up	316	304	3	VLDLR MCAM PAWR	0.0123553	drug:P92:1-methyl-4-phenyl-1,2,3,6-tetrahydropyridine-up	284	279	4	MDH1 SLC25A3 PPP2CA UQCRFS1	0.000148876	drug:P161:inhibitor-up	594	557	10	DNMT1 LDHB VAMP8 C1QBP XBP1 PARP1 CEBPA PPT1 PRDX4 TSPO	7.22984e-05	drug:P4435:oxygen atom|2-butoxyethanol-up	268	198	1	GYPA	0.0670931	drug:P5675:-up	340	322	2	CTNNB1 PARVA	0.00511475	drug:P1666:eribulin|paclitaxel-up	267	251	0		1	drug:P1967:donor|messenger RNA|inhibitor-up	356	337	14	AQP9 SOD2 IL1B HCK SRGN NFKB1 S100A9 LRRK2 TOR1B ECE1 PSEN1 ITM2B PTPRJ NCF2	2.05182e-05	drug:P2436:4,4'-diaminodiphenylmethane|dimethyl sulfoxide|inhibitor|(2Z,3Z)-bis\{amino[(2-aminophenyl)sulfanyl]methylidene\}butanedinitrile-dn	140
drug:P4421:pharmaceutical-up	264	213	11	TKT FASN VCP MGST3 TALDO1 IGF1 PSMA7 TUBB4B ACSL1 ATP5B GCLM	1.04461e-07	drug:P2873:hormone-up	330	305	3	OXCT1 IMMT CUL3	0.0124647	drug:P1597:paclitaxel|eribulin-up	302	280	4	UQCRFS1 PPAP2B PPIF SLC25A3	0.000150936	drug:P4654:carcinogenic agent-up	410	351	8	RPA1 RRM2 C1QBP PPP1CA RAD51 DNMT1 ESPL1 SNX17	7.86217e-05	drug:P2867:hormone-up	219	199	1	GYPA	0.0674219	drug:P5663:-up	347	326	2	PARVA CTNNB1	0.00523931	drug:P1661:paclitaxel|eribulin-up	291	266	0		1	drug:P4923:-up	568	534	18	ITM2B P2RX1 ARPC1B TMEM59 ARPC2 YWHAB ARPC5 NPTN CD59 RGS2 PDCD6 CLTC NEDD4 NDFIP1 ARPC3 MYLK SUMO1 TSPO	2.32794e-05	drug:P3308:-dn	252
drug:P5083:potassium bromide|biomarker-up	344	319	13	HSP90AA1 SOD1 TMED2 GCLM ACSL1 PSMA7 PSMA4 TKT ATP5B GFPT1 TALDO1 PRDX6 PSAT1	1.11266e-07	drug:P3241:-up	320	305	3	PARP1 IMMT ACAT1	0.0124647	drug:P1103:paclitaxel|eribulin-up	309	281	4	PPAP2B C1QBP PPIF UQCRFS1	0.000153018	drug:P4551:N-methyl-N'-nitro-N-nitrosoguanidine|alkylating agent|mutagen|dimethyl sulfoxide|protein|L-proline residue|carcinogenic agent|oligonucleotide-up	384	352	8	NPC2 C1QBP PPP1CA MUC1 TSPO LDHB WDR77 SNX17	8.01934e-05	drug:P2824:hormone|N-benzyladenine-up	226	202	1	GYPA	0.0684077	drug:P5677:-up	352	328	2	CTNNB1 PARVA	0.00530212	drug:P1660:eribulin|paclitaxel-up	293	270	0		1	drug:P3965:-up	334	297	13	FCER1G ITM2B CLTC SRGN SUMO1 CD59 FNTA BCL10 LMO2 LYPLA1 SCPEP1 TSPO PYCARD	2.36454e-05	drug:P3447:-dn	379
drug:P2814:hormone-up	292	265	12	ADIPOQ ACO2 AGPAT2 CDO1 MMD ATP5B ACSL1 TALDO1 SLC1A3 G0S2 PRKAR1A FASN	1.12995e-07	drug:P269:vanadate(3-)-up	336	310	3	ATP2B4 ADAM9 FTO	0.0130199	drug:P1226:eribulin|paclitaxel-up	293	282	4	UQCRFS1 C1QBP PPIF SLC25A3	0.00015512	drug:P3754:benzo[a]pyrene diol epoxide I|dimethyl sulfoxide|carcinogenic agent|oligonucleotide-up	491	455	9	RRM2 C1QBP NPC2 LDHB PRDX4 WDR77 PPT1 MUC1 PARP1	8.18767e-05	drug:P4434:oxygen atom|2-butoxyethanol-up	275	203	1	GYPA	0.0687361	drug:P3030:cisplatin|platinum|N(6)-(1-carboxyethyl)-L-lysine-up	356	333	2	DDAH1 CTNNB1	0.00546069	drug:P3593:cadmium atom|protein polypeptide chain|antioxidant|cadmium dichloride-up	367	322	0		1	drug:P4174:ethanol|6alpha-methylprednisolone-up	425	388	15	S100A9 IL1B ANXA1 SRGN NCF2 RGS18 RARA CCR2 NUAK2 RIPK3 BIRC2 PODXL FCER1G TSPO HAS2	2.40515e-05	drug:P4225:water|6alpha-methylprednisolone-dn	373
drug:P4827:ochratoxin A-up	363	321	13	PCK1 MGST3 AMN FURIN TALDO1 UCP2 AKT1 FASN TMED2 TKT PAX8 PSMA7 TNFRSF21	1.19605e-07	drug:P268:vanadate(3-)-up	336	313	3	SMAD4 MCAM ADAM9	0.0133597	drug:P1026:eribulin|paclitaxel-up	309	283	4	UQCRFS1 C1QBP PPIF PPAP2B	0.000157243	drug:P4652:carcinogenic agent-up	426	354	8	PPP1CA C1QBP RPA1 RRM2 SNX17 DNMT1 RAD51 ESPL1	8.34151e-05	drug:P4462:oxygen atom|2-butoxyethanol-up	278	209	1	GYPA	0.0707045	drug:P2484:4,4'-diaminodiphenylmethane|inhibitor|(2Z,3Z)-bis\{amino[(2-aminophenyl)sulfanyl]methylidene\}butanedinitrile-up	348	334	2	VLDLR DDAH1	0.00549267	drug:P3592:agonist|cholesterol|chenodeoxycholic acid|bile acid|low-density lipoprotein|D-glucopyranose|methyl cellulose|N(6)-(1-carboxyethyl)-L-lysine|ethyl|Corticosteroid 11-beta-dehydrogenase isozyme 1-up	291	220	0		1	drug:P4506:docosa-4,7,10,13,16,19-hexaenoic acid-up	414	388	15	S100A9 IL1B NFKB1 ITM2B HCK DYNLT1 TOR1B CORO1A RGS2 LMO2 PSEN1 ARPC2 AQP9 MAPK14 ARPC3	2.40515e-05	drug:P3137:-dn	336
drug:P737:water|hypochlorite|2-acetyl-1-pyrroline-up	269	267	12	TALDO1 HSP90AA1 ATP5B GCLM SOD1 MTIF2 TUBB4B PGD CYB5A ACTR2 VCP CEBPA	1.22601e-07	drug:P2807:hormone-up	349	316	3	TGM2 SMAD4 RALBP1	0.0137047	drug:P1216:eribulin|paclitaxel-up	303	283	4	UQCRFS1 PPAP2B C1QBP PPIF	0.000157243	drug:P2109:erlotinib|dimethyl sulfoxide-up	285	268	7	LPCAT1 NPC2 PPT1 TST VAMP8 TSPO FUCA2	9.72092e-05	drug:P4395:baclofen-up	281	211	1	GYPA	0.0713598	drug:P184:oleic acid|monounsaturated fatty acid|palmitic acid|ethanol|saturated fatty acid|palmitoleic acid|stearic acid|fatty acid|poly(methyl acrylate) macromolecule-up	359	338	2	DDAH1 CTNNB1	0.00562146	drug:P3599:cisplatin|oxaliplatin|platinum-up	582	569	0		1	drug:P4799:leukotriene B4|leukotriene D4(1-)-up	426	389	15	TUBA1A IL1B RGS2 S100A9 ITM2B NCF2 FCER1G ARPC3 CAP1 VAMP7 SRGN AMD1 ARPC2 LYPLA1 HCK	2.47787e-05	drug:P2527:4,4'-diaminodiphenylmethane|dimethyl sulfoxide|inhibitor|(2Z,3Z)-bis\{amino[(2-aminophenyl)sulfanyl]methylidene\}butanedinitrile-dn	370
drug:P2961:L-valine|glycine betaine|dimethyl sulfoxide|inhibitor-up	404	383	14	ATP5B SOD1 ACAT1 GTF2A2 PRDX6 TUBB4B TKT KPNB1 EPRS UCP2 PEX5 MGST3 PSMA4 GPT2	1.34304e-07	drug:P2036:imipramine|sucrose|antidepressant|L-proline residue|fluoxetine-up	331	316	3	RAD23B NCKAP1 CUL3	0.0137047	drug:P1217:paclitaxel|eribulin-up	305	283	4	UQCRFS1 PPAP2B C1QBP PPIF	0.000157243	drug:P4092:dimethyl sulfoxide|inhibitor-up	382	362	8	NPC2 TSPO PPT1 PRDX4 C1QBP LDHB SNX17 FUCA2	9.73981e-05	drug:P4437:oxygen atom|2-butoxyethanol-up	286	211	1	GYPA	0.0713598	drug:P3609:cisplatin|oxaliplatin|platinum-up	356	346	2	NEFH CTNNB1	0.00588324	drug:P3598:cisplatin|oxaliplatin|platinum-up	572	559	0		1	drug:P1707:zebularine-up	268	256	12	ANXA1 SRGN ARPC3 CAP1 TUBA1A ARPC1B ARPC5 ARPC2 TMEM59 LYPLA1 NPTN DPM1	2.50282e-05	drug:P3148:-dn	341
drug:P4942:biomarker-up	291	273	12	HSP90AA1 TALDO1 GCLM PSMA4 SOD1 TMED2 GFPT1 RTN4 PPARG TNFRSF21 CLCN3 TKT	1.5595e-07	drug:P64:13-cis-retinal|D-glucopyranose-up	361	335	3	TGM2 RARB NCKAP1	0.0160078	drug:P2053:pyrrolidine-up	290	285	4	ALCAM KHDRBS1 TWISTNB C1QBP	0.000161553	drug:P1024:eribulin|paclitaxel-up	295	269	7	LDHB C1QBP TST NPC2 LPCAT1 TSPO UCP2	9.94894e-05	drug:P3140:-up	233	214	1	MSC	0.0723421	drug:P96:1-methyl-4-phenyl-1,2,3,6-tetrahydropyridine|glycerophosphoinositol-up	20	17	1	CTNNB1	0.00591832	drug:P907:paclitaxel|eribulin-up	296	271	0		1	drug:P2005:messenger RNA|inhibitor-up	279	257	12	LRRK2 HCK CORO1A S100A9 HSD17B11 ARPC1B CAP1 RGS2 ITM2B MAPK1 ARPC3 LPCAT2	2.60063e-05	drug:P3437:-dn	223
drug:P5213:glutathione-up	309	273	12	MMD SORT1 PPP2R1B TUBB4B CD36 TM7SF2 PSAT1 GCLM MOCOS TKT DSC2 TNFRSF21	1.5595e-07	drug:P4257:ethanol|6alpha-methylprednisolone-up	357	342	3	TGM2 MCAM FGF2	0.0169082	drug:P3594:cisplatin|oxaliplatin|platinum-up	564	547	5	SLC25A3 MDH1 KHDRBS1 C1QBP UQCRFS1	0.000163438	drug:P5686:cidofovir(2-)-up	392	365	8	NPC2 VAMP8 RRM2 LDHB PRDX4 S100A14 IL1B PPT1	0.000103119	drug:P4242:ethanol|6alpha-methylprednisolone-up	237	215	1	KISS1R	0.0726693	drug:P2526:4,4'-diaminodiphenylmethane|dimethyl sulfoxide|inhibitor|(2Z,3Z)-bis\{amino[(2-aminophenyl)sulfanyl]methylidene\}butanedinitrile-up	363	348	2	VLDLR HHEX	0.00594956	drug:P1645:paclitaxel|eribulin-up	256	243	0		1	drug:P1:ethanol|trichostatin A|histone deacetylase inhibitor-up	277	257	12	TUBA1A DYNLT1 HYAL1 NPTN CAP1 TST CTR9 ITM2B ABAT DPM1 YWHAB CNEP1R1	2.60063e-05	drug:P4738:-dn	200
drug:P4419:pharmaceutical-up	265	223	11	PCK1 ATP5B TMED2 MAOB TKT GCLM PSMA4 PRDX6 TALDO1 VCP PPP2CA	1.66114e-07	drug:P3044:cisplatin|platinum|N(6)-(1-carboxyethyl)-L-lysine-up	376	351	3	ADAM9 ATP2B4 OXCT1	0.0181072	drug:P911:paclitaxel|eribulin-up	310	286	4	C1QBP SLC25A3 UQCRFS1 PPIF	0.000163739	drug:P5714:bleomycin A2-up	314	271	7	MUC1 CEBPA UCP2 WFDC2 NPC2 VAMP8 LRRK2	0.000104181	drug:P4461:oxygen atom|2-butoxyethanol-up	290	216	1	GYPA	0.0729964	drug:P2610:4,4'-diaminodiphenylmethane|dimethyl sulfoxide|inhibitor|(2Z,3Z)-bis\{amino[(2-aminophenyl)sulfanyl]methylidene\}butanedinitrile-up	370	351	2	VLDLR HHEX	0.0060497	drug:P829:-up	208	155	0		1	drug:P1530:eribulin|paclitaxel-up	274	258	12	TUBA1A ITM2B NPTN DYNLT1 ARPC2 BIRC2 TSPO TST CAP1 NEDD4 SRGN RGS2	2.70176e-05	drug:P4149:water|ethanol|6alpha-methylprednisolone-dn	264
drug:P3001:cisplatin|platinum|N(6)-(1-carboxyethyl)-L-lysine-up	299	275	12	MGST3 PSMA7 PSMA4 SOD1 PRDX6 DSC2 OXCT1 PRKAR1A HSP90AA1 DERL1 PPP2CA ALDH9A1	1.68743e-07	drug:P2981:trichloroethene|tetrachloroethene|vitamin C|cadmium atom|reactive oxygen species|arsenic atom|nickel atom|metal atom|N-nitrosodimethylamine|carcinogenic agent|phosphotungstic acid polymer|2,3-dimethoxynaphthalene-1,4-dione-up	359	353	3	IMMT CUL3 TGM2	0.01838	drug:P5038:potassium bromide|biomarker-up	304	287	4	C1QBP PPIF UQCRFS1 SLC25A3	0.000165947	drug:P2075:erlotinib|dimethyl sulfoxide-up	295	271	7	PPT1 NPC2 FBP1 UCP2 TST KLF5 TSPO	0.000104181	drug:P3238:-up	221	216	1	MSC	0.0729964	drug:P3044:cisplatin|platinum|N(6)-(1-carboxyethyl)-L-lysine-up	376	351	2	DDAH1 CTNNB1	0.0060497	drug:P5367:ligand-up	269	256	0		1	drug:P1302:eribulin|paclitaxel-up	274	258	12	TSPO CAP1 ARPC1B NPTN ARPC2 ARPC3 BIRC2 ITM2B TST SRGN GALNT7 NEDD4	2.70176e-05	drug:P4172:ethanol|6alpha-methylprednisolone-dn	394
drug:P4420:pharmaceutical-up	279	224	11	TKT FASN VCP RBP4 MGST3 TALDO1 TUBB4B GHR PSMA7 ACSL1 PRDX6	1.73773e-07	drug:P2817:hormone-up	381	354	3	OXCT1 IMMT TGM2	0.0185173	drug:P1027:paclitaxel|eribulin-up	314	288	4	UQCRFS1 PPAP2B C1QBP PPIF	0.000168177	drug:P5649:-up	292	271	7	NPC2 IL1B XBP1 TRIB3 LDHB PRDX4 HSD17B4	0.000104181	drug:P2869:hormone-up	260	220	1	HIST1H2BJ	0.0743039	drug:P3028:cisplatin|platinum|N(6)-(1-carboxyethyl)-L-lysine-up	402	364	2	CTNNB1 DDAH1	0.00649266	drug:P828:-up	310	235	0		1	drug:P1303:paclitaxel|eribulin-up	276	258	12	TUBA1A TSPO ARPC2 NPTN CAP1 ARPC3 ARPC1B ITM2B BIRC2 TST SRGN GALNT7	2.70176e-05	drug:P2863:hormone-dn	295
drug:P5774:dimethyl sulfoxide|clofibrate-up	312	276	12	MGST3 CD36 CYB5A ACO2 RBP4 ACAT1 SOD1 G0S2 ACSL1 ALDH9A1 IGF1 PSAT1	1.75484e-07	drug:P4211:water|6alpha-methylprednisolone-up	373	354	3	FGF2 RAD23B TGM2	0.0185173	drug:P1378:eribulin|paclitaxel-up	300	288	4	SLC25A3 UQCRFS1 PPIF C1QBP	0.000168177	drug:P1591:paclitaxel|eribulin-up	289	272	7	RRM2 PRDX4 LDHB TST CEBPA FUCA2 KLF5	0.000106593	drug:P4389:baclofen-up	297	222	1	GYPA	0.074957	drug:P99:1-methyl-4-phenyl-1,2,3,6-tetrahydropyridine-up	22	21	1	CTNNB1	0.00730649	drug:P1831:carbamazepine|protein polypeptide chain|antioxidant|dimethyl sulfoxide|diclofenac|L-proline residue|DNA damage-inducible transcript 3 protein-up	203	190	0		1	drug:P1531:paclitaxel|eribulin-up	277	260	12	TUBA1A ITM2B NPTN ARPC2 DYNLT1 BIRC2 TSPO TST SRGN RGS2 NEDD4 CAP1	2.91432e-05	drug:P3143:-dn	312
drug:P4451:oxygen atom|2-butoxyethanol-up	275	225	11	FASN TM7SF2 VCP PDE3B PCK1 ALDH9A1 IGF1 ENPEP GPT2 ACO2 TALDO1	1.81744e-07	drug:P4184:ethanol|6alpha-methylprednisolone-up	140	132	2	AVPR1A FGF2	0.0187382	drug:P3595:cisplatin|oxaliplatin|platinum-up	579	560	5	SLC25A3 MDH1 C1QBP KHDRBS1 UQCRFS1	0.000182379	drug:P1362:eribulin|paclitaxel-up	300	272	7	PRDX4 KLF5 TST NPC2 FUCA2 CEBPA VAMP8	0.000106593	drug:P4390:baclofen-up	298	222	1	GYPA	0.074957	drug:P3621:oxaliplatin|cisplatin|platinum-up	396	388	2	CTNNB1 NEFH	0.00734877	drug:P5564:-up	317	303	0		1	drug:P2342:ethanol-up	486	444	16	NDFIP1 BRK1 ADRBK1 HDAC2 CAMK2G VAMP7 FCER1G CUL3 PPP2R5A OMA1 AIF1 LMO2 PIK3CB APC SNX14 TPST2	3.02171e-05	drug:P1991:messenger RNA|inhibitor-dn	338
drug:P1869:-up	294	278	12	TKT FASN ATP5B PGD SOD1 MGST3 ALDH9A1 PSMA4 FAM213A ACAT1 HSP90AA1 PPP2CA	1.89693e-07	drug:P2803:hormone-up	387	356	3	OXCT1 IMMT TGM2	0.0187935	drug:P1717:-up	600	560	5	UQCRFS1 MDH1 C1QBP KHDRBS1 PPP2CA	0.000182379	drug:P5510:all-trans-retinoic acid|tranylcypromine-up	288	273	7	TST NPC2 CEBPA XBP1 IL1B VAMP8 PYCARD	0.000109051	drug:P2797:hormone-up	237	222	1	GYPA	0.074957	drug:P3616:cisplatin|oxaliplatin|platinum-up	440	426	2	CTNNB1 NEFH	0.00880459	drug:P352:ethanol|dexamethasone-up	233	226	0		1	drug:P4736:-up	287	261	12	RGS2 CORO1A ARPC2 CAP1 YWHAB NPTN DPM1 ARPC1B ARPC3 LMO2 ITM2B TMEM59	3.02595e-05	drug:P4683:protein polypeptide chain|estrogen|raloxifene-dn	473
drug:P2065:dimethyl sulfoxide-up	301	281	12	ATP5B HSP90AA1 SOD1 KPNB1 PSMA4 ALDH9A1 MGST3 FAM213A EPRS ACAT1 GCLM PGD	2.12933e-07	drug:P2367:ethanol-up	389	358	3	NCKAP1 CUL3 SMAD4	0.0190721	drug:P5481:(R)-noradrenaline-up	302	295	4	PPAP2B UQCRFS1 MDH1 SLC25A3	0.000184396	drug:P2123:erlotinib|dimethyl sulfoxide-up	293	275	7	PPT1 FBP1 NPC2 UCP2 TST TSPO KLF5	0.000114105	drug:P4464:oxygen atom|2-butoxyethanol-up	302	227	1	GYPA	0.0765882	drug:P4318:donor-up	503	445	2	HHEX MYLIP	0.00957795	drug:P5562:-up	575	544	0		1	drug:P1984:donor|messenger RNA|inhibitor-up	437	398	15	AQP9 SRGN NCF2 SOD2 RGS2 S100A9 HCK ITM2B ECE1 PTPRJ LRRK2 TOR1B CAP1 PSEN1 FCER1G	3.22492e-05	drug:P4621:N-benzyladenine|benzo[a]pyrene|carcinogenic agent-dn	143
drug:P8:dimethyl sulfoxide|Insulin-up	434	400	14	GFPT1 ABCA1 PSAT1 G0S2 ACSL4 OXT TMED2 RTN4 PGM3 EPRS GCLM DERL1 CARS PRKAR1A	2.27897e-07	drug:P4068:dimethyl sulfoxide-up	394	359	3	SRF CUL3 RALBP1	0.0192122	drug:P3734:-up	309	295	4	SLC25A3 ALCAM C1QBP UQCRFS1	0.000184396	drug:P2392:-up	246	191	6	S100A14 FOXA2 IL1B LPCAT1 SPINK5 MUC1	0.000115383	drug:P3918:inhibitor-up	256	229	1	GYPA	0.0772399	drug:P2347:ethanol-up	487	449	2	DDAH1 CTNNB1	0.00974458	drug:P5560:-up	366	346	0		1	drug:P3675:estrone|oleoyl group|lipid|silicon atom|fatty acid|lipoprotein-up	417	398	15	SLC9A1 MAPK1 YWHAB TUBA1A APC PSEN1 NFKB1 LYPLA1 HCK BAD TGFBR2 ECE1 P2RX1 ABAT SYK	3.22492e-05	drug:P2582:4,4'-diaminodiphenylmethane|dimethyl sulfoxide|inhibitor|(2Z,3Z)-bis\{amino[(2-aminophenyl)sulfanyl]methylidene\}butanedinitrile-dn	278
drug:P2801:hormone-up	378	342	13	ATP5B ACO2 CDO1 ADIPOQ SOD1 AGPAT2 MMD ACSL1 TALDO1 G0S2 FAM213A PRKAR1A PSMA4	2.47777e-07	drug:P2366:ethanol-up	392	361	3	NCKAP1 CUL3 SMAD4	0.0194942	drug:P1005:paclitaxel|eribulin-up	316	296	4	PPIF PPAP2B UQCRFS1 C1QBP	0.000186802	drug:P1286:eribulin|paclitaxel-up	302	276	7	NPC2 KLF5 TST FUCA2 CEBPA PRDX4 VAMP8	0.000116702	drug:P4400:baclofen-up	286	232	1	GYPA	0.0782168	drug:P2346:ethanol-up	491	457	2	DDAH1 CTNNB1	0.0100818	drug:P5568:-up	364	347	0		1	drug:P181:palmitic acid|saturated fatty acid|oleic acid|ethanol|monounsaturated fatty acid|palmitoleic acid|stearic acid|fatty acid|poly(methyl acrylate) macromolecule-up	413	352	14	TMEM59 NPTN CDC42 PPP2R5A AOC3 CWC22 SCPEP1 PPP2CA CLTC ITM2B ARPC2 SOD2 EGLN1 ARPC1B	3.31137e-05	drug:P769:psychotropic drug|fluoxetine-dn	311
drug:P5751:bis(2-ethylhexyl) phthalate|dimethyl sulfoxide-up	334	285	12	G0S2 CD36 CYB5A ACO2 ACAT1 PSAT1 CHUK TTPA TMED2 PDE3B ACSL1 PSMA4	2.4786e-07	drug:P2802:hormone-up	397	363	3	OXCT1 IMMT TGM2	0.0197785	drug:P1719:-up	600	564	5	MDH1 UQCRFS1 KHDRBS1 PPP2CA C1QBP	0.000188533	drug:P1995:messenger RNA|inhibitor-up	311	283	7	CLEC5A PPP1CA LRRK2 LDHB NPC2 CSF1R VAMP8	0.000136264	drug:P4394:baclofen-up	292	235	1	GYPA	0.0791928	drug:P4323:donor|rosiglitazone-up	521	466	2	HHEX MYLIP	0.0104675	drug:P5172:toxin-up	323	300	0		1	drug:P4714:-up	387	356	14	RGS2 LYPLA1 ARPC2 ARPC1B CAP1 ARPC3 VAMP7 DPM1 CORO1A LMO2 ARPC1A BIRC2 NFKB1 TUBA1A	3.7451e-05	drug:P2866:hormone|N-benzyladenine-dn	384
drug:P4422:pharmaceutical-up	230	184	10	TKT VCP FASN PSMA7 GCLM TUBB4B PPP2CA ACSL1 HSP90AA1 PSMA4	2.53665e-07	drug:P1923:inhibitor|dimethyl sulfoxide-up	178	139	2	PARP1 ATP2B4	0.0206434	drug:P1400:eribulin|paclitaxel-up	318	297	4	UQCRFS1 SLC25A3 C1QBP PPIF	0.000189231	drug:P1603:paclitaxel|eribulin-up	303	283	7	PPT1 S100A14 RRM2 PRDX4 NPC2 MUC1 VAMP8	0.000136264	drug:P2877:hormone-up	260	236	1	HIST1H2BJ	0.079518	drug:P93:1-methyl-4-phenyl-1,2,3,6-tetrahydropyridine-up	32	31	1	CTNNB1	0.0107697	drug:P1539:paclitaxel|eribulin-up	285	264	0		1	drug:P1996:messenger RNA|inhibitor-up	367	311	13	NCF2 SRGN RGS2 AQP9 CORO1A SOD2 IL1B TINF2 ARPC1B CAP1 ARPC2 ANXA1 FCER1G	3.81322e-05	drug:P5640:-dn	319
drug:P2857:hormone-up	257	233	11	ACO2 ADIPOQ ATP5B TALDO1 AGPAT2 CDO1 OXCT1 G0S2 MMD PRKAR1A FAM213A	2.581e-07	drug:P4837:protein polypeptide chain|hormone|N(6)-(1-carboxyethyl)-L-lysine|Anti-Muellerian hormone type-2 receptor-up	386	371	3	BMPR1A ACAT1 PARP1	0.020939	drug:P889:paclitaxel|eribulin-up	319	300	4	C1QBP PPIF SLC25A3 UQCRFS1	0.000196655	drug:P1363:paclitaxel|eribulin-up	313	285	7	PRDX4 KLF5 TST FUCA2 NPC2 CEBPA VAMP8	0.000142317	drug:P3919:inhibitor-up	257	236	1	GYPA	0.079518	drug:P4836:dimethyl sulfoxide|inhibitor-up	78	34	1	VLDLR	0.0118066	drug:P1535:paclitaxel|eribulin-up	286	269	0		1	drug:P3038:cisplatin|platinum|N(6)-(1-carboxyethyl)-L-lysine-up	237	226	11	HAS2 SRGN CD59 ANXA1 LPCAT2 XRCC5 PODXL PPP6C YWHAB HDAC2 HSD17B11	3.8801e-05	drug:P3441:-dn	285
drug:P5038:potassium bromide|biomarker-up	304	287	12	HSP90AA1 SOD1 TUBB4B ATP5B PSMA7 TALDO1 GCLM PSMA4 PRDX6 UCP2 TKT ALDH9A1	2.67168e-07	drug:P2855:hormone-up	169	143	2	OXCT1 IMMT	0.0217671	drug:P1868:-up	314	300	4	MDH1 UQCRFS1 KHDRBS1 C1QBP	0.000196655	drug:P1287:paclitaxel|eribulin-up	315	286	7	KLF5 NPC2 TST FUCA2 PRDX4 CEBPA VAMP8	0.000145425	drug:P4325:donor|rosiglitazone-up	268	237	1	KISS1R	0.079843	drug:P2351:ethanol-up	542	502	2	CTNNB1 DDAH1	0.0120761	drug:P1534:eribulin|paclitaxel-up	287	268	0		1	drug:P1136:eribulin|paclitaxel-up	287	268	12	CAP1 ITM2B PODXL DPM1 YWHAB ARPC1B DYNLT1 ARPC1A NPTN SNX6 TSPO ARPC2	3.91684e-05	drug:P2495:4,4'-diaminodiphenylmethane|dimethyl sulfoxide|inhibitor|(2Z,3Z)-bis\{amino[(2-aminophenyl)sulfanyl]methylidene\}butanedinitrile-dn	455
drug:P5787:dimethyl sulfoxide-up	270	234	11	G0S2 CD36 ACAT1 PSMA4 ACO2 CHUK ACSL1 PSMA7 UCP2 PSAT1 AGPAT2	2.69406e-07	drug:P1941:inhibitor|dimethyl sulfoxide-up	191	144	2	PARP1 ATP2B4	0.0220519	drug:P1401:paclitaxel|eribulin-up	321	301	4	UQCRFS1 SLC25A3 C1QBP PPIF	0.000199176	drug:P1916:inhibitor|dimethyl sulfoxide-up	224	200	6	PRDX4 VAMP8 TRIB3 PARP1 LPCAT1 TSPO	0.000148377	drug:P2796:hormone|N-benzyladenine-up	253	237	1	GYPA	0.079843	drug:P4923:-up	568	534	2	CTNNB1 MYLIP	0.0135932	drug:P1537:paclitaxel|eribulin-up	296	278	0		1	drug:P2010:messenger RNA|inhibitor-up	255	227	11	CAP1 SRGN ARPC1B RGS2 S100A9 NCF2 LRRK2 CORO1A HSD17B11 ARPC3 AIF1	4.03938e-05	drug:P5309:curcumin|messenger RNA-dn	237
drug:P4822:N(6)-(1-carboxyethyl)-L-lysine|ochratoxin A-up	386	346	13	MGST3 PCK1 AMN TALDO1 ATP5B FURIN AKT1 TMED2 TKT UCP2 PSMA7 FASN PEX5	2.82956e-07	drug:P1932:inhibitor|dimethyl sulfoxide-up	187	145	2	PARP1 ATP2B4	0.0223383	drug:P5128:potassium bromide|biomarker-up	322	304	4	UQCRFS1 SLC25A3 C1QBP PPIF	0.000206879	drug:P5534:Spondyloenchondrodysplasia-up	305	287	7	CEBPA DNMT1 RRM2 LPCAT1 NPC2 UCP2 PYCARD	0.000148587	drug:P2808:hormone-up	266	237	1	GYPA	0.079843	drug:P3595:cisplatin|oxaliplatin|platinum-up	579	560	2	NEFH CTNNB1	0.0148854	drug:P1531:paclitaxel|eribulin-up	277	260	0		1	drug:P4734:-up	288	269	12	SRGN TFB2M LYPLA1 CCR7 ARPC3 ARPC1B NFKB1 CAP1 CORO1A BIRC2 CDK7 NDFIP1	4.06106e-05	drug:P2563:4,4'-diaminodiphenylmethane|inhibitor|(2Z,3Z)-bis\{amino[(2-aminophenyl)sulfanyl]methylidene\}butanedinitrile-dn	281
drug:P164:inhibitor-up	364	351	13	ATP5B FASN SOD1 TUBB4B HSP90AA1 TMED2 PRDX6 ACAT1 EPRS PPP2CA GTF2A2 PEX5 KPNB1	3.33191e-07	drug:P2787:hormone-up	424	384	3	IMMT TGM2 OXCT1	0.0229039	drug:P912:eribulin|paclitaxel-up	324	304	4	C1QBP SLC25A3 PPIF ALCAM	0.000206879	drug:P5743:bleomycin A2-up	344	287	7	WFDC2 UCP2 MUC1 CEBPA LRRK2 NPC2 VAMP8	0.000148587	drug:P3222:-up	255	239	1	SPIRE1	0.0804928	drug:P2357:ethanol-up	63	56	1	DDAH1	0.0193823	drug:P1530:eribulin|paclitaxel-up	274	258	0		1	drug:P4234:water|6alpha-methylprednisolone-up	444	408	15	S100A9 IL1B ANXA1 SRGN NCF2 RARA RGS18 CCR2 RIPK3 BIRC2 NUAK2 FCER1G TSPO NFKB1 PODXL	4.28191e-05	drug:P3160:-dn	325
drug:P135:inhibitor-up	364	351	13	ATP5B FASN SOD1 TUBB4B HSP90AA1 TMED2 PRDX6 ACAT1 EPRS PPP2CA GTF2A2 PEX5 KPNB1	3.33191e-07	drug:P2792:hormone-up	430	389	3	TGM2 FTO MCAM	0.0236857	drug:P913:paclitaxel|eribulin-up	324	307	4	SLC25A3 C1QBP ALCAM PPIF	0.000214795	drug:P2086:erlotinib|dimethyl sulfoxide-up	218	201	6	NPC2 VAMP8 FBP1 S100A14 KLF5 MUC1	0.000152461	drug:P2684:metformin-up	299	240	1	GYPA	0.0808176	drug:P2354:ethanol-up	83	73	1	DDAH1	0.0252021	drug:P1532:eribulin|paclitaxel-up	289	277	0		1	drug:P3595:cisplatin|oxaliplatin|platinum-up	579	560	18	ARPC2 LYPLA1 DYNLT1 PDCD6 ARPC5 TUBA1A TSPO YWHAB SPTLC1 PRKAR1A DPM1 XRCC5 HDAC2 TMEM59 NPTN PPM1D MBD4 SUMO1	4.3309e-05	drug:P2435:4,4'-diaminodiphenylmethane|dimethyl sulfoxide|inhibitor|(2Z,3Z)-bis\{amino[(2-aminophenyl)sulfanyl]methylidene\}butanedinitrile-dn	369
drug:P5775:dimethyl sulfoxide|clofibrate-up	336	294	12	CD36 G0S2 MGST3 ACAT1 ACO2 CHUK SOD1 ACSL1 ATP5B CYB5A ALDH9A1 PCK1	3.45751e-07	drug:P26:dimethyl sulfoxide|Insulin-up	425	390	3	MCAM BMPR1A VLDLR	0.0238438	drug:P5098:potassium bromide|biomarker-up	323	309	4	UQCRFS1 C1QBP PPIF SLC25A3	0.000220192	drug:P5741:bleomycin A2-up	331	289	7	WFDC2 MUC1 UCP2 CEBPA LRRK2 OSBPL11 FOXA1	0.00015508	drug:P3267:-up	254	243	1	MSC	0.0817912	drug:P4448:oxygen atom|2-butoxyethanol-up	116	77	1	HHEX	0.0265672	drug:P5629:water-up	495	441	0		1	drug:P1288:eribulin|paclitaxel-up	284	271	12	CAP1 ARPC1B ARPC2 NPTN PODXL ARPC3 TSPO DYNLT1 YWHAB ITM2B DPM1 SNX6	4.36337e-05	drug:P2583:4,4'-diaminodiphenylmethane|dimethyl sulfoxide|inhibitor|(2Z,3Z)-bis\{amino[(2-aminophenyl)sulfanyl]methylidene\}butanedinitrile-dn	412
drug:P2786:hormone-up	331	296	12	CDO1 AGPAT2 ACO2 SOD1 ACSL1 MMD ADIPOQ G0S2 OXCT1 FASN TALDO1 COX10	3.71695e-07	drug:P2789:hormone-up	429	394	3	OXCT1 IMMT TGM2	0.024482	drug:P731:water|hypochlorite|2-acetyl-1-pyrroline-up	316	312	4	MDH1 C1QBP UQCRFS1 PPIF	0.000228472	drug:P4618:carcinogenic agent-up	346	291	7	PPP1CA RPA1 RRM2 C1QBP ESPL1 TSPO RAD51	0.0001618	drug:P4399:baclofen-up	300	245	1	GYPA	0.0824399	drug:P2355:ethanol-up	92	81	1	DDAH1	0.0279306	drug:P5628:phlorizin|D-glucopyranose|streptozocin-up	12	8	0		1	drug:P4279:water|6alpha-methylprednisolone-up	512	461	16	S100A9 IL1B ANXA1 SRGN NFKB1 PXN HCK BIRC2 NUAK2 RIPK1 NCF2 RARA TSPO CCR2 PODXL SYK	4.73462e-05	drug:P4226:water|6alpha-methylprednisolone-dn	284
drug:P83:13-cis-retinal|mannitol|D-glucopyranose-up	257	242	11	HSP90AA1 TUBB4B FAM213A TALDO1 TMED2 GLUD2 CLCN3 PRKAR1A PSAT1 KPNB1 PSMA4	3.76825e-07	drug:P4137:ethanol|6alpha-methylprednisolone-up	415	395	3	TGM2 FGF2 MCAM	0.024643	drug:P1483:paclitaxel|eribulin-up	333	314	4	UQCRFS1 PPAP2B PPIF SLC25A3	0.000234115	drug:P1628:eribulin|paclitaxel-up	314	293	7	RRM2 KLF5 FUCA2 TST NPC2 CEBPA VAMP8	0.000168755	drug:P2683:metformin-up	305	246	1	GYPA	0.082764	drug:P97:1-methyl-4-phenyl-1,2,3,6-tetrahydropyridine-up	94	88	1	CTNNB1	0.0303127	drug:P5627:-up	47	44	0		1	drug:P3970:doxycycline-up	277	274	12	CAP1 CLTC DPM1 ARPC1B PRKAR1A PDCD6 ARPC2 BRK1 NDFIP1 CD59 PPP2CA PPM1D	4.85338e-05	drug:P4618:carcinogenic agent-dn	249
drug:P166:cholesterol-up	408	356	13	CYB5A G0S2 MGST3 TTPA RBP4 MAOB HSP90AA1 PRDX6 TMED2 GCLM ACSL4 IGF1 GHR	3.91274e-07	drug:P2856:hormone-up	168	154	2	IMMT OXCT1	0.0249853	drug:P3728:hydrocarbon|inhibitor|xenobiotic-up	331	316	4	C1QBP UQCRFS1 SLC25A3 PPIF	0.000239859	drug:P5681:cidofovir(2-)-up	314	293	7	LDHB PRDX4 NPC2 S100A14 C1QBP METAP1 IL1B	0.000168755	drug:P4493:messenger RNA|nevirapine|SMO receptor antagonist-up	571	246	1	KISS1R	0.082764	drug:P652:zinc oxide|nanoparticle-up	114	91	1	DDAH1	0.031332	drug:P1833:protein polypeptide chain|antioxidant|dimethyl sulfoxide|carbamazepine|diclofenac|L-proline residue|DNA damage-inducible transcript 3 protein-up	259	234	0		1	drug:P388:dimethyl sulfoxide|valproic acid|anilide|lactam|retinoic acid|inhibitor-up	374	365	14	ARPC5 TPST2 VAMP7 ARPC2 CLTC NPTN DPM1 XRCC5 CDK7 LYPLA1 RAP1A CAP1 PRKAR1A TFB2M	4.90746e-05	drug:P4620:N-benzyladenine|benzo[a]pyrene|carcinogenic agent-dn	116
drug:P4819:ochratoxin A-up	338	303	12	PCK1 AMN MGST3 TNFRSF21 UCP2 FASN TALDO1 FURIN AKT1 TMED2 TKT PAX8	4.76697e-07	drug:P3675:estrone|oleoyl group|lipid|silicon atom|fatty acid|lipoprotein-up	417	398	3	FGF2 PDE4D IGF1R	0.0251295	drug:P5083:potassium bromide|biomarker-up	344	319	4	PPIF SLC25A3 C1QBP UQCRFS1	0.000248664	drug:P1907:inhibitor|dimethyl sulfoxide|plumbylidyne group-up	227	206	6	PRDX4 VAMP8 NPC2 PPT1 PARP1 TSPO	0.000174239	drug:P1716:-up	278	248	1	SPIRE1	0.083412	drug:P3561:N-nitrosodiethylamine-up	116	96	1	DDAH1	0.0330289	drug:P906:eribulin|paclitaxel-up	316	289	0		1	drug:P1289:paclitaxel|eribulin-up	293	275	12	ARPC1B CAP1 NPTN PODXL ITM2B ARPC2 ARPC3 YWHAB DPM1 TSPO DYNLT1 SNX6	5.02697e-05	drug:P3228:-dn	302
drug:P740:water|hypochlorite-up	252	249	11	TALDO1 ATP5B TKT PGD CYB5A GCLM TUBB4B ACAT1 PSAT1 SOD1 MTIF2	5.00234e-07	drug:P1914:inhibitor|dimethyl sulfoxide|plumbylidyne group-up	189	157	2	ATP2B4 PARP1	0.0258949	drug:P5480:(R)-noradrenaline-up	334	324	4	SLC25A3 ALCAM UQCRFS1 C1QBP	0.000263855	drug:P1910:inhibitor|dimethyl sulfoxide|plumbylidyne group-up	424	394	8	GRB2 C1QBP RPS6KA1 LDHB RRM2 PPT1 PPP1CA ESPL1	0.000174259	drug:P3579:dimethyl sulfoxide|glycine betaine|inhibitor-up	281	248	1	HIST1H2BJ	0.083412	drug:P4033:retinoic acid-up	103	97	1	DDAH1	0.0333679	drug:P1834:protein polypeptide chain|antioxidant|dimethyl sulfoxide|carbamazepine|diclofenac|cis-ketoconazole|L-proline residue|DNA damage-inducible transcript 3 protein-up	257	233	0		1	drug:P4308:-up	555	515	17	ITM2B TUBA1A DYNLT1 ARPC3 NPTN ARPC2 TPST2 LYPLA1 CAP1 LMO2 TSPO HHEX PODXL YWHAB ARPC1A TST DPM1	5.11571e-05	drug:P4652:carcinogenic agent-dn	171
drug:P4418:pharmaceutical-up	231	199	10	PSMA7 PSMA4 TKT PPP2CA HSP90AA1 VCP PRDX6 GCLM FASN G0S2	5.23061e-07	drug:P3706:poly(styrene)-up	184	158	2	ADAM9 ACAT1	0.0262011	drug:P1894:inhibitor|dimethyl sulfoxide-up	375	324	4	C1QBP MDH1 SLC25A3 UQCRFS1	0.000263855	drug:P1020:eribulin|paclitaxel-up	321	295	7	LDHB TST C1QBP NPC2 CEBPA KLF5 PRDX4	0.00017595	drug:P2809:hormone-up	282	252	1	GYPA	0.0847069	drug:P1887:inhibitor|dimethyl sulfoxide-up	139	116	1	HHEX	0.0397909	drug:P5079:biomarker-up	326	289	0		1	drug:P1134:eribulin|paclitaxel-up	300	276	12	ARPC1A HSD17B11 TST GALNT7 NPTN DPM1 ARPC2 CD59 CAP1 ITM2B ARPC1B YWHAB	5.20592e-05	drug:P4687:-dn	298
drug:P4475:biotin|cyclosporin A|phosphoprotein phosphatase inhibitor-up	412	366	13	GCLM OXCT1 G0S2 MGST3 CYB5A TUBB4B ACO2 CHUK ALDH9A1 TALDO1 ACSL4 ACAT1 TMED2	5.3534e-07	drug:P370:17beta-estradiol|hormone-up	450	409	3	PARP1 IMMT VLDLR	0.0269581	drug:P4073:dimethyl sulfoxide-up	361	326	4	SLC25A3 TWISTNB C1QBP AIMP1	0.000270114	drug:P4549:N-methyl-N'-nitro-N-nitrosoguanidine|alkylating agent|mutagen|dimethyl sulfoxide|protein|L-proline residue|carcinogenic agent|oligonucleotide-up	316	295	7	NPC2 C1QBP UCP2 PPT1 PPP1CA FUCA2 PRDX4	0.00017595	drug:P952:eribulin|paclitaxel-up	284	254	1	KISS1R	0.0853538	drug:P3536:ethanol|5-amino-1-(5-phospho-D-ribosyl)imidazole|dopaminium(1+)-up	148	117	1	CTNNB1	0.0401279	drug:P5197:acetone|7,12-dimethyltetraphene|N-benzyladenine|benzo[a]pyrene-up	302	284	0		1	drug:P4323:donor|rosiglitazone-up	521	466	16	RGS2 CORO1A HHEX LRRK2 PYCARD RGS18 NUAK2 ANXA1 CYSLTR1 MPP7 LMO2 P2RX1 AIF1 HSD17B11 CDK5 DUSP28	5.37969e-05	drug:P2009:messenger RNA|inhibitor-dn	311
drug:P5122:potassium bromide|biomarker-up	326	310	12	HSP90AA1 TMED2 PRDX6 SOD1 PSMA7 TUBB4B GCLM TALDO1 ATP5B VCP PSMA4 TKT	6.07311e-07	drug:P4124:ethanol|6alpha-methylprednisolone-up	174	162	2	FGF2 AVPR1A	0.0274408	drug:P3982:dimethyl sulfide|dimethyl sulfoxide|solvent-up	345	326	4	C1QBP PPIF SLC25A3 PPAP2B	0.000270114	drug:P1629:paclitaxel|eribulin-up	319	296	7	RRM2 KLF5 FUCA2 TST CEBPA VAMP8 NPC2	0.00017964	drug:P2784:hormone-up	305	257	1	HIST1H2BJ	0.0863233	drug:P4683:protein polypeptide chain|estrogen|raloxifene-up	125	119	1	CTNNB1	0.0408017	drug:P1835:protein polypeptide chain|antioxidant|dimethyl sulfoxide|carbamazepine|diclofenac|cis-ketoconazole|L-proline residue|DNA damage-inducible transcript 3 protein-up	260	232	0		1	drug:P2343:ethanol-up	505	466	16	NDFIP1 ADRBK1 BRK1 CAMK2G HDAC2 VAMP7 OMA1 CUL3 PPP2R5A TPST2 LMO2 GALNT2 TWF2 MED1 PODXL SNX14	5.37969e-05	drug:P1990:messenger RNA|inhibitor-dn	155
drug:P3668:thioredoxin|protein polypeptide chain|glutathione|serine|metabolite|epoxide|inhibitor|protein|cytochrome P450|cytochrome|hapten-up	348	311	12	G0S2 RBP4 CYB5A ATP5B CDO1 SOD1 TM7SF2 TTPA AGPAT2 MGST3 ALDH9A1 MAOB	6.28358e-07	drug:P4208:water|6alpha-methylprednisolone-up	436	412	3	FGF2 MCAM TGM2	0.027469	drug:P4806:N(6)-(1-carboxyethyl)-L-lysine|ochratoxin A-up	377	328	4	SLC25A3 MDH1 UQCRFS1 C1QBP	0.000276481	drug:P1606:eribulin|paclitaxel-up	309	297	7	TSPO VAMP8 NPC2 TST FUCA2 LDHB PRDX4	0.000183392	drug:P5171:nevirapine|dimethyl sulfoxide|nutrient|protein|mTOR inhibitor-up	282	257	1	SPIRE1	0.0863233	drug:P2932:L-methionine-up	143	124	1	DDAH1	0.0424843	drug:P5199:-up	312	297	0		1	drug:P4264:ethanol|6alpha-methylprednisolone-up	399	369	14	S100A9 IL1B ANXA1 SRGN NCF2 RARA CCR2 BIRC2 RIPK3 FCER1G RGS18 NUAK2 PODXL NFKB1	5.51813e-05	drug:P3139:-dn	391
drug:P267:withaferin A|N-ethyl-N-nitrosourea-up	284	259	11	GCLM CYB5A GPT2 BLCAP TALDO1 VCP PGD MOCOS HSP90AA1 COX10 PSAT1	7.38181e-07	drug:P4118:water|ethanol|6alpha-methylprednisolone-up	450	423	3	FGF2 MCAM TGM2	0.029387	drug:P4069:dimethyl sulfoxide-up	351	328	4	TWISTNB PPP2CA C1QBP AIMP1	0.000276481	drug:P1757:-up	311	297	7	XBP1 FOXA1 NPC2 DNMT1 UCP2 PARP1 FBP1	0.000183392	drug:P769:psychotropic drug|fluoxetine-up	289	258	1	HIST1H2BJ	0.0866463	drug:P3674:water|antioxidant-up	131	125	1	CTNNB1	0.0428205	drug:P5198:-up	316	305	0		1	drug:P2877:hormone-up	260	236	11	NDFIP1 TUBA1A PCOLCE2 LMO2 CUL3 MYLK MAPK14 PPP2CA IL1B TMEM59 YWHAB	5.74512e-05	drug:P3433:-dn	263
drug:P390:dimethyl sulfoxide|valproic acid|anilide|lactam|retinoic acid|inhibitor-up	384	377	13	PSAT1 TMED2 CADM1 MMD MGST3 PTGER2 PRKAR1A TKT ATP5B ACAT1 PGD GTF2A2 CD46	7.47074e-07	drug:P4151:ethanol|6alpha-methylprednisolone-up	451	427	3	FGF2 TGM2 RAD23B	0.0301018	drug:P1883:inhibitor|dimethyl sulfoxide-up	347	329	4	C1QBP SLC25A3 PPIF UQCRFS1	0.000279704	drug:P1400:eribulin|paclitaxel-up	318	297	7	LDHB PRDX4 RRM2 CEBPA NPC2 C1QBP TST	0.000183392	drug:P674:-up	277	258	1	MSC	0.0866463	drug:P2551:4,4'-diaminodiphenylmethane|dimethyl sulfoxide|inhibitor|(2Z,3Z)-bis\{amino[(2-aminophenyl)sulfanyl]methylidene\}butanedinitrile-up	130	126	1	MYLIP	0.0431566	drug:P5327:-up	192	175	0		1	drug:P1135:paclitaxel|eribulin-up	307	280	12	ARPC1A HSD17B11 TST GALNT7 NPTN DPM1 ITM2B CD59 ARPC2 YWHAB CAP1 ARPC1B	5.97798e-05	drug:P5715:bleomycin A2-dn	299
drug:P3471:methanol-up	419	378	13	GLUD2 RBP4 PRDX6 SOD1 HSP90AA1 PGD CYB5A PRKAR1A FASN PSAT1 ACTR2 ATP5B SORT1	7.69609e-07	drug:P2436:4,4'-diaminodiphenylmethane|dimethyl sulfoxide|inhibitor|(2Z,3Z)-bis\{amino[(2-aminophenyl)sulfanyl]methylidene\}butanedinitrile-up	459	433	3	VLDLR PAWR PDE4D	0.0311913	drug:P4778:-up	361	335	4	SLC25A3 HOMER1 PPIF C1QBP	0.000299617	drug:P1993:messenger RNA|inhibitor-up	321	298	7	LRRK2 PPP1CA CSF1R RPS6KA1 PPT1 TLR1 SYK	0.000187207	drug:P2799:hormone-up	305	259	1	HIST1H2BJ	0.0869692	drug:P272:antigen|ATP|adenosine-up	156	132	1	CTNNB1	0.0451713	drug:P821:-up	347	278	0		1	drug:P311:-up	309	282	12	S100A9 ITM2B ARPC1B TNFSF4 ARPC3 AQP9 HSD17B11 BIRC2 RGS18 DPM1 NPTN SOD2	6.3998e-05	drug:P2581:4,4'-diaminodiphenylmethane|dimethyl sulfoxide|inhibitor|(2Z,3Z)-bis\{amino[(2-aminophenyl)sulfanyl]methylidene\}butanedinitrile-dn	387
drug:P5044:biomarker-up	288	261	11	HSP90AA1 GCLM TALDO1 PSMA4 SOD1 GFPT1 ENPEP TMED2 CLCN3 RTN4 PPARG	7.96256e-07	drug:P2868:hormone-up	214	177	2	OXCT1 IMMT	0.0322954	drug:P4782:-up	358	335	4	HOMER1 PPIF C1QBP SLC25A3	0.000299617	drug:P4624:carcinogenic agent-up	355	298	7	RPA1 RRM2 ESPL1 C1QBP PPP1CA RAD51 DNMT1	0.000187207	drug:P267:withaferin A|N-ethyl-N-nitrosourea-up	284	259	1	HIST1H2BJ	0.0869692	drug:P1923:inhibitor|dimethyl sulfoxide-up	178	139	1	HHEX	0.047517	drug:P1837:protein polypeptide chain|antioxidant|dimethyl sulfoxide|carbamazepine|diclofenac|cis-ketoconazole|L-proline residue|DNA damage-inducible transcript 3 protein-up	251	230	0		1	drug:P63:13-cis-retinal|D-glucopyranose-up	349	328	13	CD59 LPCAT2 TMEM59 ARPC1A ARPC1B YWHAB ANXA1 GALNT2 VAMP7 PRKAR1A PPP2CA TIA1 LYPLA1	6.56788e-05	drug:P3141:-dn	307
drug:P5023:potassium bromide|biomarker-up	285	264	11	HSP90AA1 SOD1 ACSL1 GCLM ATP5B TKT GFPT1 PRDX6 TALDO1 ALDH9A1 TMED2	8.90926e-07	drug:P3157:-up	193	177	2	IMMT ACAT1	0.0322954	drug:P2371:ethanol-up	365	337	4	HOMER1 AIMP1 AKAP7 MNAT1	0.000306475	drug:P2738:dimethyl sulfoxide|atorvastatin|Elongation factor 1-alpha 2-up	315	298	7	NPC2 XBP1 TSPO PPT1 FOXA1 LDHB CSF1R	0.000187207	drug:P5277:dimethyl sulfoxide|agonist-up	303	262	1	HIST1H2BJ	0.0879373	drug:P1941:inhibitor|dimethyl sulfoxide-up	191	144	1	HHEX	0.0491896	drug:P4572:formaldehyde-up	130	126	0		1	drug:P1783:dimethyl sulfoxide-up	304	283	12	DPM1 NPTN PODXL CDK7 ANXA1 TUBA1A CTR9 DYNLT1 TOR1B KATNA1 ITM2B CD59	6.62018e-05	drug:P3315:-dn	265
drug:P5224:-up	256	211	10	PCK1 FASN ACSL4 VCP G0S2 GHR IGF1 TTPA ALDH9A1 TALDO1	8.93592e-07	drug:P2812:hormone-up	213	180	2	TGM2 NCKAP1	0.0333044	drug:P2041:imipramine|sucrose|antidepressant|L-proline residue|fluoxetine-up	373	355	4	PPP2CA KHDRBS1 PPAP2B AIMP1	0.000373396	drug:P1021:paclitaxel|eribulin-up	326	300	7	LDHB TST C1QBP KLF5 NPC2 CEBPA PRDX4	0.000195031	drug:P2680:metformin-up	335	263	1	HIST1H2BJ	0.0882598	drug:P1932:inhibitor|dimethyl sulfoxide-up	187	145	1	HHEX	0.0495238	drug:P4570:formaldehyde-up	299	280	0		1	drug:P1644:eribulin|paclitaxel-up	252	240	11	TUBA1A TSPO ITM2B DYNLT1 BIRC2 ARPC2 NEDD4 TST ARPC3 GALNT7 CAP1	6.68242e-05	drug:P2007:messenger RNA|inhibitor-dn	308
drug:P4416:pharmaceutical-up	207	163	9	VCP TKT FASN PSMA7 GCLM HSP90AA1 PSMA4 PPP2CA TUBB4B	9.05245e-07	drug:P2035:fluoxetine|sucrose|antidepressant|imipramine|L-proline residue-up	471	448	3	NCKAP1 RAD23B ATP2B4	0.0340062	drug:P2674:-up	404	357	4	C1QBP UQCRFS1 AIMP1 MDH1	0.000381428	drug:P1641:paclitaxel|eribulin-up	322	300	7	VAMP8 S100A14 PPT1 MUC1 NPC2 PPP1CA RRM2	0.000195031	drug:P5308:curcumin|messenger RNA-up	272	263	1	SPIRE1	0.0882598	drug:P3442:-up	155	146	1	HHEX	0.0498579	drug:P4571:formaldehyde-up	138	131	0		1	drug:P3062:cisplatin|platinum|N(6)-(1-carboxyethyl)-L-lysine-up	392	376	14	CD59 SRGN HAS2 ANXA1 CTR9 PODXL PPP2CA ME2 HDAC2 FAR1 DICER1 PPP6C YWHAB SNX6	6.74776e-05	drug:P4136:ethanol|6alpha-methylprednisolone-dn	306
drug:P297:genistein|daidzein|dimethyl sulfoxide-up	338	322	12	PSAT1 EPRS TMED2 TWIST1 TALDO1 RTN4 TKT MGST3 ALDH9A1 MMD PRKAR1A ABCA1	9.06472e-07	drug:P2347:ethanol-up	487	449	3	IMMT CUL3 NCKAP1	0.0341984	drug:P163:inhibitor-up	374	358	4	C1QBP UQCRFS1 MDH1 PPP2CA	0.000385491	drug:P1374:eribulin|paclitaxel-up	321	300	7	S100A14 VAMP8 NPC2 MUC1 PPT1 KLF5 PRDX4	0.000195031	drug:P955:paclitaxel|eribulin-up	293	265	1	KISS1R	0.0889045	drug:P2505:4,4'-diaminodiphenylmethane|inhibitor|(2Z,3Z)-bis\{amino[(2-aminophenyl)sulfanyl]methylidene\}butanedinitrile-up	156	148	1	HHEX	0.0505258	drug:P4576:formaldehyde-up	259	247	0		1	drug:P1654:eribulin|paclitaxel-up	258	241	11	ARPC1B PODXL NPTN ARPC2 DYNLT1 CD59 NSRP1 ARPC3 GALNT7 ARPC1A ITM2B	6.93624e-05	drug:P4128:water|ethanol|6alpha-methylprednisolone-dn	225
drug:P381:dimethyl sulfoxide|anilide|lactam|retinoic acid|inhibitor|valproic acid-up	393	385	13	CADM1 TMED2 PSAT1 PRKAR1A PTGER2 TKT ATP5B PGD PSMA4 ACAT1 ACO2 ACTR2 CD46	9.45118e-07	drug:P4916:-up	220	184	2	FTO PDE4D	0.0346689	drug:P134:inhibitor-up	374	358	4	C1QBP UQCRFS1 MDH1 PPP2CA	0.000385491	drug:P3178:-up	315	300	7	NPC2 XBP1 TSPO LDHB SNX8 VAMP8 PYCARD	0.000195031	drug:P3577:dimethyl sulfoxide|glycine betaine|inhibitor-up	294	265	1	HIST1H2BJ	0.0889045	drug:P2840:hormone-up	185	152	1	DDAH1	0.0518604	drug:P4577:formaldehyde-up	74	70	0		1	drug:P390:dimethyl sulfoxide|valproic acid|anilide|lactam|retinoic acid|inhibitor-up	384	377	14	ARPC5 CLTC XRCC5 VAMP7 ARPC2 PRKAR1A NPTN LYPLA1 PPP6C RAP1A CAP1 CDK7 TPST2 DPM1	6.94162e-05	drug:P3949:protein polypeptide chain|metabolite|messenger RNA|protein-dn	275
drug:P5786:dimethyl sulfoxide-up	303	267	11	G0S2 CD36 ACAT1 CHUK ACO2 AGPAT2 MGST3 ACSL1 GCLM GLRX3 PSMA4	9.95381e-07	drug:P5783:dimethyl sulfoxide-up	209	186	2	ACAT1 TGM2	0.0353593	drug:P1866:-up	156	147	3	UQCRFS1 KHDRBS1 C1QBP	0.000401162	drug:P1401:paclitaxel|eribulin-up	321	301	7	LDHB PRDX4 RRM2 C1QBP CEBPA NPC2 TST	0.000199041	drug:P976:eribulin|paclitaxel-up	292	266	1	KISS1R	0.0892267	drug:P660:(2-cis,6-cis)-farnesol-up	167	153	1	VLDLR	0.0521938	drug:P4574:formaldehyde-up	358	325	0		1	drug:P1363:paclitaxel|eribulin-up	313	285	12	GALNT7 ARPC1B ARPC1A TST HSD17B11 ARPC2 ITM2B CAP1 ARPC3 CD59 YWHAB DYNLT1	7.08069e-05	drug:P2440:4,4'-diaminodiphenylmethane|dimethyl sulfoxide|inhibitor|(2Z,3Z)-bis\{amino[(2-aminophenyl)sulfanyl]methylidene\}butanedinitrile-dn	184
drug:P735:water|hypochlorite|2-acetyl-1-pyrroline-up	331	325	12	TKT PGD ATP5B CYB5A CARS TALDO1 SOD1 ACAT1 GCLM EPRS MGST3 TUBB4B	9.99186e-07	drug:P3550:ethanol|5-amino-1-(5-phospho-D-ribosyl)imidazole|dopaminium(1+)-up	244	187	2	ADAM9 NCKAP1	0.0357066	drug:P2374:ethanol-up	401	369	4	HOMER1 AIMP1 AKAP7 MNAT1	0.000432256	drug:P2127:erlotinib|dimethyl sulfoxide-up	319	301	7	LDHB PPP1CA RRM2 PPT1 C1QBP ESPL1 DNMT1	0.000199041	drug:P768:psychotropic drug-up	302	267	1	HIST1H2BJ	0.0895488	drug:P1914:inhibitor|dimethyl sulfoxide|plumbylidyne group-up	189	157	1	HHEX	0.0535264	drug:P827:-up	362	297	0		1	drug:P1296:eribulin|paclitaxel-up	259	243	11	ARPC2 RGS2 NPTN ARPC3 CAP1 DYNLT1 BIRC2 ARPC1B TSPO MTM1 TBCC	7.46878e-05	drug:P4625:carcinogenic agent-dn	95
drug:P2039:sucrose|antidepressant|imipramine|L-proline residue|fluoxetine-up	338	325	12	HSP90AA1 CDO1 SORT1 ACTR2 UCP2 RTN4 MMD PRDX6 PPP2CA TUBB4B SOD1 ATP5B	9.99186e-07	drug:P2346:ethanol-up	491	457	3	CUL3 IMMT NCKAP1	0.0357572	drug:P4804:ochratoxin A-up	425	370	4	SLC25A3 MDH1 UQCRFS1 C1QBP	0.0004367	drug:P4579:formaldehyde-up	550	520	9	S100A14 VAMP8 TSPO LDHB NPC2 PPP1CA C1QBP KLF5 SPINK5	0.000223352	drug:P3186:-up	287	268	1	SPIRE1	0.0898708	drug:P325:-up	207	158	1	VLDLR	0.0538593	drug:P2546:4,4'-diaminodiphenylmethane|dimethyl sulfoxide|inhibitor|(2Z,3Z)-bis\{amino[(2-aminophenyl)sulfanyl]methylidene\}butanedinitrile-up	193	186	0		1	drug:P1037:paclitaxel|eribulin-up	265	244	11	TUBA1A CAP1 BIRC2 TSPO CD59 ITM2B ARPC2 NEDD4 CDK7 ARPC1B TST	7.74794e-05	drug:P3226:-dn	411
drug:P4079:dimethyl sulfoxide-up	299	268	11	FASN TUBB4B KPNB1 VCP PPP2R1B HSP90AA1 PPP2CA GCLM PSMA4 SLC19A1 PSMA7	1.03252e-06	drug:P5210:dimethyl sulfoxide|inhibitor|lysobisphosphatidic acid|BMP-7-up	200	188	2	CUL3 VLDLR	0.0360551	drug:P4798:dimethyl sulfoxide-up	402	374	4	PPIF C1QBP SLC25A3 UQCRFS1	0.000454803	drug:P3567:antagonist-up	436	409	8	VAMP8 LPCAT1 MUC1 S100A14 SPINK5 PPP1CA LDHB TST	0.000224564	drug:P3181:-up	293	269	1	SPIRE1	0.0901927	drug:P2537:4,4'-diaminodiphenylmethane|inhibitor|(2Z,3Z)-bis\{amino[(2-aminophenyl)sulfanyl]methylidene\}butanedinitrile-up	166	160	1	MYLIP	0.0545248	drug:P826:Congenital pure red cell aplasia-up	443	331	0		1	drug:P64:13-cis-retinal|D-glucopyranose-up	361	335	13	LPCAT2 CD59 TMEM59 YWHAB GALNT2 ARPC1A ARPC1B PRKAR1A VAMP7 TIA1 ANXA1 XRCC4 TP53INP1	8.12814e-05	drug:P4179:water|ethanol|6alpha-methylprednisolone-dn	457
drug:P63:13-cis-retinal|D-glucopyranose-up	349	328	12	TMED2 TKT FAM213A PRDX6 HSP90AA1 TUBB4B TALDO1 PRKAR1A PPP2CA CLCN3 ATP5B GLRX3	1.10022e-06	drug:P2380:histone-up	234	193	2	TGM2 MCAM	0.0378179	drug:P4828:ochratoxin A-up	431	376	4	SLC25A3 MDH1 UQCRFS1 C1QBP	0.000464054	drug:P2849:hormone-up	237	218	6	SFTPC WFDC2 XBP1 MUC1 RPS6KA1 KLF5	0.000236613	drug:P2811:hormone-up	304	269	1	GYPA	0.0901927	drug:P329:-up	200	161	1	VLDLR	0.0548574	drug:P825:cobamide-up	443	338	0		1	drug:P4144:ethanol|6alpha-methylprednisolone-up	417	383	14	S100A9 IL1B ANXA1 SRGN NCF2 RGS18 RARA CCR2 RIPK3 BIRC2 NUAK2 FCER1G PODXL NFKB1	8.21009e-05	drug:P4178:water|ethanol|6alpha-methylprednisolone-dn	275
drug:P4999:potassium bromide|biomarker-up	295	270	11	HSP90AA1 SOD1 ACSL1 GCLM TKT TALDO1 GFPT1 PSMA4 PRDX6 PSMA7 ALDH9A1	1.11048e-06	drug:P3239:-up	204	193	2	IMMT PARP1	0.0378179	drug:P2319:corticotropin|dexamethasone-up	438	380	4	SLC25A3 UQCRFS1 C1QBP MDH1	0.000482958	drug:P1476:eribulin|paclitaxel-up	334	310	7	RRM2 PRDX4 TST LDHB CEBPA KLF5 FUCA2	0.000238218	drug:P4429:sirolimus|triazane-up	285	269	1	DMRT2	0.0901927	drug:P4585:doxycycline-up	212	162	1	CTNNB1	0.0551899	drug:P348:-up	384	302	0		1	drug:P270:antigen|ATP|adenosine-up	332	290	12	SRGN NUAK2 ARPC3 IL1B PXN RGS2 SCPEP1 TPST2 PPP2CA NCF2 CORO1A TMEM165	8.35472e-05	drug:P2579:4,4'-diaminodiphenylmethane|dimethyl sulfoxide|inhibitor|(2Z,3Z)-bis\{amino[(2-aminophenyl)sulfanyl]methylidene\}butanedinitrile-dn	450
drug:P658:zinc oxide|nanoparticle-up	521	394	13	RBP4 PCK1 CYB5A CDO1 ATP5B SOD1 PRDX6 ACAT1 ACO2 GPT2 TM7SF2 MAOB GCLM	1.22284e-06	drug:P3554:ethanol|5-amino-1-(5-phospho-D-ribosyl)imidazole|dopaminium(1+)-up	249	197	2	NCKAP1 ADAM9	0.0392517	drug:P665:-up	407	383	4	SLC25A3 UQCRFS1 HOMER1 PPAP2B	0.000497495	drug:P3707:poly(styrene)-up	268	221	6	IL1B UCP2 RPS6KA1 CSF1R PPP1CA PPT1	0.000254661	drug:P2810:hormone|N-benzyladenine-up	304	270	1	GYPA	0.0905145	drug:P3564:N-nitrosodiethylamine-up	187	163	1	DDAH1	0.0555222	drug:P349:-up	340	266	0		1	drug:P5355:organophosphorus compound|ethyl-up	147	129	8	TUBA1A CAP1 NPTN ARPC2 YWHAB RGS2 ARPC3 XRCC4	8.45855e-05	drug:P4201:ethanol|6alpha-methylprednisolone-dn	409
drug:P4915:dimethyl sulfoxide|bisphenol A-up	351	333	12	ATP5B PSAT1 ACSL1 ALDH9A1 MTIF2 PRDX6 TWIST1 MOCOS BLCAP EPRS GPT2 PSMA4	1.28884e-06	drug:P4148:water|ethanol|6alpha-methylprednisolone-up	506	479	3	TGM2 FGF2 MCAM	0.0402323	drug:P1937:inhibitor|dimethyl sulfoxide-up	423	392	4	SLC25A3 PPIF UQCRFS1 C1QBP	0.000542983	drug:P4193:water|ethanol|6alpha-methylprednisolone-up	569	530	9	RRM2 RAD51 SYK TSPO CEBPA CHEK1 DNMT1 ACPP VAMP8	0.000257099	drug:P907:paclitaxel|eribulin-up	296	271	1	KISS1R	0.0908362	drug:P66:13-cis-retinal|D-glucopyranose-up	180	163	1	CTNNB1	0.0555222	drug:P1597:paclitaxel|eribulin-up	302	280	0		1	drug:P1326:eribulin|paclitaxel-up	261	247	11	CAP1 ARPC1B ARPC2 NPTN TSPO PODXL ARPC3 ITM2B YWHAB DPM1 SNX6	8.63965e-05	drug:P2539:4,4'-diaminodiphenylmethane|inhibitor|(2Z,3Z)-bis\{amino[(2-aminophenyl)sulfanyl]methylidene\}butanedinitrile-dn	356
drug:P656:zinc oxide|nanoparticle-up	510	396	13	PCK1 RBP4 CYB5A CDO1 ATP5B SOD1 PRDX6 GPT2 ACO2 EIF4EBP2 ACAT1 CEBPA VCP	1.29364e-06	drug:P3546:ethanol|5-amino-1-(5-phospho-D-ribosyl)imidazole|dopaminium(1+)-up	257	201	2	ADAM9 NCKAP1	0.0407061	drug:P2061:pyrrolidine-up	428	398	4	SLC25A3 MDH1 C1QBP UQCRFS1	0.000574913	drug:P3728:hydrocarbon|inhibitor|xenobiotic-up	331	316	7	IL1B C1QBP PPP1CA LPCAT1 LDHB NPC2 TSPO	0.000267631	drug:P954:eribulin|paclitaxel-up	298	272	1	KISS1R	0.0911578	drug:P4272:water|6alpha-methylprednisolone-up	175	166	1	VLDLR	0.0565188	drug:P342:-up	348	271	0		1	drug:P4721:-up	266	247	11	RGS2 CORO1A CCR7 ARPC2 CAP1 DPM1 YWHAB TFB2M NPTN NFKB1 LMO2	8.63965e-05	drug:P2926:L-methionine-dn	327
drug:P4425:pharmaceutical-up	266	222	10	ATP5B PCK1 TKT TMED2 PSMA7 GCLM TALDO1 VCP PSMA4 PRDX6	1.41708e-06	drug:P2862:hormone-up	215	201	2	TGM2 RAB27A	0.0407061	drug:P1892:inhibitor|dimethyl sulfoxide-up	450	414	4	C1QBP SLC25A3 PPIF UQCRFS1	0.0006666	drug:P1477:paclitaxel|eribulin-up	341	318	7	RRM2 PRDX4 LDHB TST KLF5 CEBPA FUCA2	0.000278061	drug:P3975:-up	288	272	1	KISS1R	0.0911578	drug:P2923:L-methionine-up	216	172	1	DDAH1	0.0585093	drug:P343:-up	324	249	0		1	drug:P184:oleic acid|monounsaturated fatty acid|palmitic acid|ethanol|saturated fatty acid|palmitoleic acid|stearic acid|fatty acid|poly(methyl acrylate) macromolecule-up	359	338	13	PPP2R5A AOC3 YWHAB PPP2CA RGS2 NPTN LRP6 NEDD4 SOD2 CUL3 CWC22 GSK3B DUSP22	8.88945e-05	drug:P2441:4,4'-diaminodiphenylmethane|dimethyl sulfoxide|inhibitor|(2Z,3Z)-bis\{amino[(2-aminophenyl)sulfanyl]methylidene\}butanedinitrile-dn	314
drug:P5782:dimethyl sulfoxide-up	255	223	10	CD36 G0S2 ACAT1 MGST3 ACO2 AGPAT2 GLRX3 CHUK ACSL1 RTN4	1.47581e-06	drug:P3704:poly(styrene)-up	224	203	2	ACAT1 ADAM9	0.041441	drug:P1901:inhibitor|dimethyl sulfoxide-up	452	422	4	SLC25A3 UQCRFS1 PPIF C1QBP	0.000716148	drug:P4443:oxygen atom|2-butoxyethanol-up	399	320	7	RRM2 PPP1CA FECH UCP2 VAMP8 DNMT1 RPA1	0.000288817	drug:P3578:dimethyl sulfoxide|glycine betaine|inhibitor-up	313	273	1	HIST1H2BJ	0.0914793	drug:P2826:hormone-up	218	178	1	DDAH1	0.0604962	drug:P340:-up	489	406	0		1	drug:P1361:paclitaxel|eribulin-up	263	248	11	DYNLT1 TUBA1A ARPC1B YWHAB ITM2B ARPC3 VAMP7 ARPC2 CAP1 ARPC1A GALNT7	8.95576e-05	drug:P3232:lapatinib-dn	286
drug:P4403:baclofen-up	365	280	11	RBP4 CDO1 TTPA CYB5A ATP5B IGF1 GHR MAOB CEBPA GPT2 FASN	1.58331e-06	drug:P3273:-up	217	203	2	IMMT ACAT1	0.041441	drug:P3612:cisplatin|oxaliplatin|platinum-up	450	437	4	SLC25A3 KHDRBS1 MDH1 C1QBP	0.000816035	drug:P2010:messenger RNA|inhibitor-up	255	227	6	NPC2 LRRK2 CSF1R LDHB CLEC5A VAMP8	0.000294003	drug:P1697:glucocorticoid|dodecaboron|dexamethasone-up	333	275	1	GYPA	0.0921221	drug:P2481:4,4'-diaminodiphenylmethane|inhibitor|(2Z,3Z)-bis\{amino[(2-aminophenyl)sulfanyl]methylidene\}butanedinitrile-up	188	179	1	MYLIP	0.060827	drug:P341:-up	340	264	0		1	drug:P1972:donor|messenger RNA|inhibitor-up	412	387	14	AQP9 SRGN SOD2 NCF2 IL1B NFKB1 HCK RGS2 PTPRJ TOR1B ITM2B PSEN1 S100A9 LRRK2	9.1639e-05	drug:P4594:chlorogenic acid|quercetin|amentoflavone|dimethyl sulfoxide-dn	326
drug:P4408:baclofen-up	367	281	11	RBP4 CDO1 TTPA CYB5A ATP5B IGF1 GHR MAOB CEBPA GPT2 FASN	1.63914e-06	drug:P4615:carcinogenic agent-up	593	488	3	ADAM9 IMMT NCKAP1	0.0421423	drug:P3357:-up	471	440	4	MDH1 UQCRFS1 C1QBP KHDRBS1	0.000837139	drug:P5684:cidofovir(2-)-up	347	321	7	RRM2 LDHB PRDX4 C1QBP PPT1 DNMT1 PARP1	0.000294318	drug:P859:paclitaxel|eribulin-up	294	276	1	KISS1R	0.0924433	drug:P2812:hormone-up	213	180	1	CTNNB1	0.0611577	drug:P346:-up	300	236	0		1	drug:P5183:toxin-up	265	249	11	TUBA1A TST DYNLT1 ARPC3 CAP1 TSPO YWHAB ARPC1B ITM2B LYPLAL1 ARPC1A	9.28172e-05	drug:P4173:ethanol|6alpha-methylprednisolone-dn	238
drug:P239:lignan|fatty acid-up	143	130	8	ACAT1 TTPA CDO1 MAOB RTN4 GHR AGPAT2 CD36	1.65864e-06	drug:P4238:water|ethanol|6alpha-methylprednisolone-up	219	205	2	FGF2 MCAM	0.042181	drug:P1946:inhibitor|dimethyl sulfoxide-up	476	450	4	C1QBP SLC25A3 UQCRFS1 PPIF	0.00091029	drug:P4133:water|ethanol|6alpha-methylprednisolone-up	582	542	9	RRM2 RAD51 TSPO SYK CHEK1 DNMT1 CEBPA PYCARD UCP2	0.000303091	drug:P3300:-up	291	277	1	SPIRE1	0.0927644	drug:P2841:hormone-up	220	181	1	DDAH1	0.0614882	drug:P347:-up	334	271	0		1	drug:P3447:-up	220	208	10	TUBA1A CORO1A ARPC1B ARPC3 GBA YWHAB NCF2 HCK TNFSF13 TWF2	9.67085e-05	drug:P2002:messenger RNA|inhibitor-dn	248
drug:P4388:baclofen-up	319	227	10	TTPA RBP4 CDO1 ATP5B GPT2 FASN CYB5A PCK1 PDE3B ENPEP	1.7325e-06	drug:P4214:water|6alpha-methylprednisolone-up	223	207	2	FGF2 AVPR1A	0.042926	drug:P3279:-up	474	450	4	C1QBP UQCRFS1 MDH1 KHDRBS1	0.00091029	drug:P3169:-up	337	323	7	NPC2 LDHB TSPO SNX8 XBP1 VAMP8 PYCARD	0.000305575	drug:P4468:Nutlin-3-up	306	277	1	HIST1H2BJ	0.0927644	drug:P2361:ethanol-up	203	184	1	DDAH1	0.0624794	drug:P344:-up	352	274	0		1	drug:P4283:water|6alpha-methylprednisolone-up	582	543	17	FCER1G NCF2 ANXA1 CCR2 HCK RIPK3 SYK TSPO RGS18 SCPEP1 ARPC3 SRGN TGFBR2 ECE1 LMO2 ARPC5 FADD	9.76454e-05	drug:P3328:-dn	332
drug:P5062:potassium bromide|biomarker-up	308	284	11	HSP90AA1 SOD1 GCLM PSMA4 PSMA7 PRDX6 TALDO1 TKT TUBB4B TMED2 VCP	1.81715e-06	drug:P5749:bis(2-ethylhexyl) phthalate|dimethyl sulfoxide-up	243	208	2	ACAT1 TGM2	0.0433003	drug:P2343:ethanol-up	505	466	4	HOMER1 AKAP7 PRKAG2 AIMP1	0.0010366	drug:P5100:biomarker-up	341	325	7	PRDX4 NPC2 FUCA2 RPA1 PPP1CA PPT1 TSPO	0.000317175	drug:P979:paclitaxel|eribulin-up	298	279	1	KISS1R	0.0934064	drug:P2546:4,4'-diaminodiphenylmethane|dimethyl sulfoxide|inhibitor|(2Z,3Z)-bis\{amino[(2-aminophenyl)sulfanyl]methylidene\}butanedinitrile-up	193	186	1	MYLIP	0.0631397	drug:P345:-up	266	219	0		1	drug:P3734:-up	309	295	12	IL1B S100A9 NFKB1 FCER1G AQP9 ANXA1 SOD2 SRGN ARPC2 NDFIP1 DYNLT1 CCR7	9.82158e-05	drug:P2524:4,4'-diaminodiphenylmethane|dimethyl sulfoxide|inhibitor|(2Z,3Z)-bis\{amino[(2-aminophenyl)sulfanyl]methylidene\}butanedinitrile-dn	239
drug:P742:carnosic acid-up	333	284	11	GCLM PCK1 ACAT1 SORT1 ATP5B ACSL1 ACSL4 CD36 ACO2 VCP CDO1	1.81715e-06	drug:P69:13-cis-retinal|D-glucopyranose-up	229	209	2	TGM2 RARB	0.0436759	drug:P3168:-up	224	208	3	MDH1 C1QBP UQCRFS1	0.00109988	drug:P113:inhibitor-up	587	546	9	TRIB3 DNMT1 LDHB VAMP8 XBP1 PARP1 CEBPA PPT1 TSPO	0.00031986	drug:P883:paclitaxel|eribulin-up	303	281	1	KISS1R	0.094048	drug:P2519:4,4'-diaminodiphenylmethane|dimethyl sulfoxide|inhibitor|(2Z,3Z)-bis\{amino[(2-aminophenyl)sulfanyl]methylidene\}butanedinitrile-up	192	186	1	HHEX	0.0631397	drug:P824:-up	375	301	0		1	drug:P4366:methicillin|oligonucleotide-up	291	251	11	SRGN RGS2 TUBA1A HSD17B11 SOD2 ITM2B LRRK2 RGS18 AMD1 S100A9 BIRC2	9.96414e-05	drug:P2438:4,4'-diaminodiphenylmethane|dimethyl sulfoxide|inhibitor|(2Z,3Z)-bis\{amino[(2-aminophenyl)sulfanyl]methylidene\}butanedinitrile-dn	202
drug:P835:cobamide-up	177	132	8	TTPA ALDH9A1 PDE3B PCK1 G0S2 CDO1 CEBPA PSMA4	1.86093e-06	drug:P2351:ethanol-up	542	502	3	NCKAP1 CUL3 IMMT	0.045204	drug:P4581:formaldehyde-up	520	488	4	SLC25A3 C1QBP PPIF UQCRFS1	0.00122987	drug:P142:inhibitor-up	587	546	9	TRIB3 DNMT1 LDHB VAMP8 XBP1 PARP1 CEBPA PPT1 TSPO	0.00031986	drug:P978:eribulin|paclitaxel-up	300	281	1	KISS1R	0.094048	drug:P240:lignan|fatty acid-up	215	186	1	DDAH1	0.0631397	drug:P1596:eribulin|paclitaxel-up	293	270	0		1	drug:P5004:biomarker-up	276	252	11	ITM2B NPTN ARPC2 ARPC3 DPM1 SUMO1 ARPC1A LYPLA1 CAP1 PPP6C YWHAB	0.000103211	drug:P5740:bleomycin A2-dn	276
drug:P4958:potassium bromide|biomarker-up	306	287	11	HSP90AA1 SOD1 GCLM PSMA4 PSMA7 PRDX6 TUBB4B TALDO1 TKT TMED2 VCP	2.01194e-06	drug:P2849:hormone-up	237	218	2	TGM2 RAB27A	0.0471113	drug:P4679:protein polypeptide chain|17alpha-ethynylestradiol|estrogen-up	232	219	3	C1QBP MDH1 SLC25A3	0.00127576	drug:P5685:cidofovir(2-)-up	358	328	7	NPC2 PRDX4 PPT1 RRM2 C1QBP DNMT1 PPP1CA	0.000335238	drug:P5167:nevirapine|dimethyl sulfoxide|nutrient|protein|mTOR inhibitor-up	303	285	1	SPIRE1	0.09533	drug:P4791:-up	233	187	1	HHEX	0.0634697	drug:P2741:dimethyl sulfoxide|atorvastatin|Elongation factor 1-alpha 2-up	284	262	0		1	drug:P4249:water|ethanol|6alpha-methylprednisolone-up	498	442	15	S100A9 IL1B ANXA1 SRGN NFKB1 PXN BIRC2 HCK NUAK2 RIPK1 TSPO CCR2 NCF2 RARA PODXL	0.000104978	drug:P5208:-dn	286
drug:P2986:vitamin C|trichloroethene|tetrachloroethene|cadmium atom|reactive oxygen species|arsenic atom|L-dehydroascorbic acid|nickel atom|metal atom|cadmium dichloride|hydrate|N-nitrosodimethylamine|carcinogenic agent|phosphotungstic acid polymer-up	290	288	11	GLUD2 CADM1 TKT RBP4 SOD1 TALDO1 CARS ATP5B TUBB4B PCK1 GTF2A2	2.08082e-06	drug:P2350:ethanol-up	552	511	3	NCKAP1 CUL3 IMMT	0.04723	drug:P3615:cisplatin|oxaliplatin|platinum-up	507	494	4	SLC25A3 MDH1 KHDRBS1 C1QBP	0.0012867	drug:P5721:bleomycin A2-up	281	233	6	UCP2 CEBPA MUC1 LRRK2 WFDC2 NPC2	0.000337972	drug:P858:eribulin|paclitaxel-up	302	285	1	KISS1R	0.09533	drug:P5210:dimethyl sulfoxide|inhibitor|lysobisphosphatidic acid|BMP-7-up	200	188	1	VLDLR	0.0637996	drug:P2740:dimethyl sulfoxide|atorvastatin|Elongation factor 1-alpha 2-up	312	294	0		1	drug:P4760:-up	367	344	13	RGS2 ARPC2 CAP1 CORO1A ARPC1B LYPLA1 VAMP7 ME2 BIRC2 AMD1 NFKB1 YWHAB NPTN	0.000105991	drug:P4470:Nutlin-3-dn	298
drug:P4997:potassium bromide|biomarker-up	304	288	11	HSP90AA1 SOD1 GCLM PSMA4 PSMA7 PRDX6 TALDO1 TKT TUBB4B TMED2 VCP	2.08082e-06	drug:P4679:protein polypeptide chain|17alpha-ethynylestradiol|estrogen-up	232	219	2	TGM2 IMMT	0.047499	drug:P236:-up	234	220	3	PPAP2B C1QBP SLC25A3	0.00129258	drug:P5013:biomarker-up	346	329	7	PRDX4 NPC2 FUCA2 PPP1CA RPA1 TSPO PPT1	0.000341439	drug:P3242:-up	299	285	1	SPIRE1	0.09533	drug:P3742:isotretinoin|serine|retinoic acid|serine protease inhibitor-up	196	188	1	CTNNB1	0.0637996	drug:P1594:eribulin|paclitaxel-up	271	254	0		1	drug:P3594:cisplatin|oxaliplatin|platinum-up	564	547	17	PRKAR1A ARPC2 XRCC5 YWHAB PDCD6 DPM1 ARPC5 LYPLA1 HDAC2 TUBA1A DYNLT1 FNTA SUMO1 NPTN CAP1 TMEM59 SPTLC1	0.000106674	drug:P2535:4,4'-diaminodiphenylmethane|inhibitor|(2Z,3Z)-bis\{amino[(2-aminophenyl)sulfanyl]methylidene\}butanedinitrile-dn	288
drug:P294:genistein|daidzein|dimethyl sulfoxide-up	376	349	12	TMED2 ACTR2 SOD1 RTN4 PSAT1 TALDO1 TWIST1 PRDX6 ALDH9A1 EPRS PRKAR1A GTF2A2	2.09949e-06	drug:P2869:hormone-up	260	220	2	OXCT1 IMMT	0.0478879	drug:P105:1-methyl-4-phenyl-1,2,3,6-tetrahydropyridine-up	518	501	4	HOMER1 SLC25A3 UQCRFS1 MDH1	0.00135532	drug:P4519:cisplatin-up	343	329	7	NPC2 DNMT1 FOXA1 C1QBP RPA1 PPP1CA VAMP8	0.000341439	drug:P856:eribulin|paclitaxel-up	312	286	1	KISS1R	0.0956502	drug:P4834:ochratoxin A-up	241	189	1	DDAH1	0.0641294	drug:P762:psychotropic drug-up	298	258	0		1	drug:P5441:valproic acid-up	333	298	12	TUBA1A SCPEP1 CAP1 ARPC5 TMEM59 GSK3B FAR1 PIK3CB PRKAA1 YWHAB CTR9 CUL3	0.00010804	drug:P4680:benzoate|17beta-estradiol|protein polypeptide chain|estrogen-dn	534
drug:P158:inhibitor-up	512	485	14	ATP5B SOD1 FASN TUBB4B KPNB1 TMED2 HSP90AA1 PPP2CA PRDX6 GTF2A2 ALDH9A1 EPRS PSMA4 PEX5	2.2508e-06	drug:P4660:piroxicam|cisplatin-up	233	220	2	FGF2 ACAT1	0.0478879	drug:P352:ethanol|dexamethasone-up	233	226	3	SLC25A3 UQCRFS1 C1QBP	0.00139642	drug:P1883:inhibitor|dimethyl sulfoxide-up	347	329	7	LDHB C1QBP RRM2 PPP1CA PPT1 GRB2 RPS6KA1	0.000341439	drug:P5668:-up	298	288	1	GYPA	0.0962904	drug:P2937:L-methionine-up	212	189	1	DDAH1	0.0641294	drug:P3298:-up	54	49	0		1	drug:P4318:donor-up	503	445	15	RGS2 HHEX RGS18 LRRK2 CORO1A PYCARD CYSLTR1 ANXA1 NUAK2 MPP7 LMO2 P2RX1 HSD17B11 AIF1 DUSP28	0.000113099	drug:P5206:-dn	291
drug:P129:inhibitor-up	512	485	14	ATP5B SOD1 FASN TUBB4B KPNB1 TMED2 HSP90AA1 PPP2CA PRDX6 GTF2A2 ALDH9A1 EPRS PSMA4 PEX5	2.2508e-06	drug:P5782:dimethyl sulfoxide-up	255	223	2	ACAT1 TGM2	0.0490618	drug:P5357:organophosphorus compound|ethyl-up	247	228	3	SLC25A3 UQCRFS1 HOMER1	0.00143217	drug:P114:inhibitor-up	592	555	9	LDHB DNMT1 VAMP8 XBP1 PARP1 CEBPA C1QBP TSPO PPT1	0.00036042	drug:P906:eribulin|paclitaxel-up	316	289	1	KISS1R	0.0966104	drug:P818:-up	239	190	1	HHEX	0.0644591	drug:P3299:-up	272	259	0		1	drug:P1754:-up	263	212	10	FCER1G ARPC1B CAP1 HCK SRGN ARPC2 CDC42 PTPRJ BRK1 ARPC5	0.000113165	drug:P3444:-dn	296
drug:P4681:protein polypeptide chain|equilin|estrogen-up	69	62	6	FASN ADIPOQ ATP5B TKT TALDO1 PPARG	2.51233e-06	drug:P3490:ethanol|5-amino-1-(5-phospho-D-ribosyl)imidazole|dopaminium(1+)-up	295	224	2	NCKAP1 ADAM9	0.0494554	drug:P5798:dimethyl sulfoxide-up	249	229	3	SLC25A3 C1QBP UQCRFS1	0.00145026	drug:P143:inhibitor-up	592	555	9	LDHB DNMT1 VAMP8 XBP1 PARP1 CEBPA C1QBP TSPO PPT1	0.00036042	drug:P5165:nevirapine|dimethyl sulfoxide|nutrient|protein|mTOR inhibitor-up	308	289	1	SPIRE1	0.0966104	drug:P1905:inhibitor|dimethyl sulfoxide-up	226	190	1	HHEX	0.0644591	drug:P3296:-up	184	177	0		1	drug:P1683:bromide-up	266	212	10	CAP1 TUBA1A PODXL NPTN PCOLCE2 CDC42 PPP2R5A YWHAB RGS2 RAP1A	0.000113165	drug:P3:-dn	436
drug:P4961:potassium bromide|biomarker-up	314	295	11	HSP90AA1 SOD1 PSMA4 GCLM PSMA7 TALDO1 TUBB4B TKT PRDX6 GFPT1 TMED2	2.62379e-06	drug:P352:ethanol|dexamethasone-up	233	226	2	PARP1 ACAT1	0.0502462	drug:P5109:biomarker-up	264	229	3	UQCRFS1 SLC25A3 PPIF	0.00145026	drug:P4091:inhibitor-up	348	332	7	LDHB NPC2 C1QBP TSPO MUC1 PRDX4 PPT1	0.000360597	drug:P5186:titanium atom|titanium dioxide-up	407	289	1	GYPA	0.0966104	drug:P2421:4,4'-diaminodiphenylmethane|inhibitor|(2Z,3Z)-bis\{amino[(2-aminophenyl)sulfanyl]methylidene\}butanedinitrile-up	198	191	1	HHEX	0.0647887	drug:P3297:-up	219	207	0		1	drug:P1327:paclitaxel|eribulin-up	273	255	11	ARPC1B CAP1 NPTN ITM2B PODXL ARPC2 ARPC3 TSPO DPM1 YWHAB SNX6	0.000114584	drug:P4182:ethanol|6alpha-methylprednisolone-dn	490
drug:P4805:ochratoxin A-up	280	238	10	CDO1 RBP4 ATP5B PRDX6 MGST3 PEX5 TMED2 VCP PRKAR1A G0S2	2.6491e-06	drug:P3671:-up	250	226	2	ADAM9 IGF1R	0.0502462	drug:P5150:actinomycin D|dimethyl sulfoxide-up	268	229	3	SLC25A3 MDH1 C1QBP	0.00145026	drug:P160:inhibitor-up	591	557	9	TRIB3 DNMT1 LDHB VAMP8 XBP1 PARP1 C1QBP CEBPA PPT1	0.000369988	drug:P2844:hormone-up	309	289	1	HIST1H2BJ	0.0966104	drug:P3015:cisplatin|platinum|N(6)-(1-carboxyethyl)-L-lysine-up	207	191	1	DDAH1	0.0647887	drug:P3294:-up	254	242	0		1	drug:P3022:cisplatin|platinum|N(6)-(1-carboxyethyl)-L-lysine-up	322	301	12	CD59 HAS2 ANXA1 HSD17B11 ARPC2 YWHAB XRCC5 BIRC2 HDAC2 GNPAT DPM1 PPP2CA	0.000118696	drug:P2865:hormone-dn	409
drug:P4820:ochratoxin A-up	548	492	14	ATP5B SOD1 AMN TALDO1 TNFRSF21 FURIN MGST3 PCK1 PPP2CA TMED2 TKT PAX8 PRKAR1A PSMA7	2.65831e-06	drug:P2780:hormone-up	243	226	2	OXCT1 FTO	0.0502462	drug:P89:1-methyl-4-phenyl-1,2,3,6-tetrahydropyridine-up	528	511	4	UQCRFS1 MDH1 SLC25A3 PPAP2B	0.00145776	drug:P131:inhibitor-up	591	557	9	TRIB3 DNMT1 LDHB VAMP8 XBP1 PARP1 C1QBP CEBPA PPT1	0.000369988	drug:P882:eribulin|paclitaxel-up	314	292	1	KISS1R	0.0975697	drug:P3532:ethanol|5-amino-1-(5-phospho-D-ribosyl)imidazole|dopaminium(1+)-up	234	192	1	CTNNB1	0.0651182	drug:P3295:-up	250	236	0		1	drug:P4762:-up	328	302	12	RGS2 SRGN ANXA1 NPTN CCR7 ARPC2 PRKAR1A ARPC1B TPST2 CAP1 NFKB1 CTR9	0.000122444	drug:P3432:-dn	298
drug:P156:inhibitor-up	516	496	14	ATP5B FASN SOD1 KPNB1 TUBB4B PRDX6 ACAT1 HSP90AA1 TMED2 PPP2CA EPRS GTF2A2 ALDH9A1 PSMA4	2.91966e-06	drug:P3538:ethanol|5-amino-1-(5-phospho-D-ribosyl)imidazole|dopaminium(1+)-up	287	231	2	NCKAP1 ADAM9	0.0522434	drug:P3174:lapatinib-up	246	230	3	C1QBP MDH1 UQCRFS1	0.00146849	drug:P5735:bleomycin A2-up	283	238	6	UCP2 CEBPA NPC2 VAMP8 MUC1 LRRK2	0.000378415	drug:P2336:dimethyl sulfoxide|lenalidomide-up	309	294	1	MSC	0.0982087	drug:P5723:bleomycin A2-up	246	193	1	HHEX	0.0654476	drug:P3292:-up	284	267	0		1	drug:P3596:oxaliplatin|cisplatin|platinum-up	573	555	17	DYNLT1 PDCD6 TSPO LYPLA1 PRKAR1A CAP1 YWHAB NPTN ARPC5 TUBA1A HDAC2 DPM1 XRCC5 SPTLC1 TMEM59 NFKB1 SUMO1	0.000126957	drug:P110:inhibitor-dn	276
drug:P127:inhibitor-up	516	496	14	ATP5B FASN SOD1 KPNB1 TUBB4B PRDX6 ACAT1 HSP90AA1 TMED2 PPP2CA EPRS GTF2A2 ALDH9A1 PSMA4	2.91966e-06	drug:P5667:-up	243	231	2	SMAD4 ATP2B4	0.0522434	drug:P91:1-methyl-4-phenyl-1,2,3,6-tetrahydropyridine-up	237	232	3	SLC25A3 PPAP2B UQCRFS1	0.00150539	drug:P3222:-up	255	239	6	NPC2 LDHB PPT1 PRDX4 TRIB3 TSPO	0.00038694	drug:P2337:dimethyl sulfoxide|lenalidomide-up	316	302	1	MSC	0.100761	drug:P5291:17beta-estradiol|4,4'-diaminodiphenylmethane-up	231	195	1	VLDLR	0.0661061	drug:P3293:-up	245	239	0		1	drug:P5303:curcumin|messenger RNA-up	226	215	10	ARPC2 CLTC GSK3B PAFAH1B1 ITM2B ARL3 PPP2CA ABR YWHAB ADRBK1	0.00012701	drug:P139:inhibitor-dn	276
drug:P732:water|hypochlorite|2-acetyl-1-pyrroline-up	305	299	11	TALDO1 SOD1 GCLM PGD ACTR2 EPRS ATP5B MTIF2 ACO2 PSMA4 ABCA1	2.98683e-06	drug:P2870:hormone-up	253	232	2	IMMT OXCT1	0.0526462	drug:P4579:formaldehyde-up	550	520	4	SLC25A3 UQCRFS1 C1QBP PPIF	0.0015545	drug:P159:inhibitor-up	592	562	9	DNMT1 LDHB VAMP8 PARP1 XBP1 C1QBP PRDX4 PPT1 CEBPA	0.000394832	drug:P5564:-up	317	303	1	MSC	0.10108	drug:P2021:inhibitor-up	233	196	1	HHEX	0.0664352	drug:P3290:lapatinib-up	228	215	0		1	drug:P4294:water|6alpha-methylprednisolone-up	434	401	14	S100A9 IL1B ANXA1 SRGN NCF2 RARA CCR2 RIPK3 BIRC2 FCER1G NFKB1 NUAK2 PODXL TINF2	0.00013303	drug:P4256:ethanol|6alpha-methylprednisolone-dn	344
drug:P730:water|hypochlorite|2-acetyl-1-pyrroline-up	304	300	11	TALDO1 SOD1 CYB5A ATP5B GCLM PGD CEBPA TKT PSMA7 ITGB1BP1 TUBB4B	3.08419e-06	drug:P4271:water|6alpha-methylprednisolone-up	239	232	2	FGF2 RAD23B	0.0526462	drug:P2057:pyrrolidine-up	240	236	3	ALCAM KHDRBS1 C1QBP	0.00158093	drug:P130:inhibitor-up	592	562	9	DNMT1 LDHB VAMP8 PARP1 XBP1 C1QBP PRDX4 PPT1 CEBPA	0.000394832	drug:P2878:-up	335	303	1	SPIRE1	0.10108	drug:P2084:erlotinib|dimethyl sulfoxide-up	211	198	1	VLDLR	0.0670931	drug:P3291:-up	307	291	0		1	drug:P4307:S-(2-boronoethyl)-L-cysteine-up	275	263	11	PODXL ARPC1B LYPLA1 NPTN RAP1A TPST2 ITM2B ARPC3 CD59 TNFSF4 CAP1	0.000150268	drug:P2003:messenger RNA|inhibitor-dn	363
drug:P4834:ochratoxin A-up	241	189	9	G0S2 SOD1 ATP5B PRDX6 CEBPA HSP90AA1 CYB5A ACAT1 TUBB4B	3.08701e-06	drug:P4836:dimethyl sulfoxide|inhibitor-up	78	34	1	VLDLR	0.0528786	drug:P3282:-up	245	237	3	C1QBP UQCRFS1 KHDRBS1	0.00160019	drug:P4318:donor-up	503	445	8	LRRK2 PYCARD LDHB MPP7 VAMP8 KLF5 PARP1 MBIP	0.000395286	drug:P667:-up	339	303	1	MSC	0.10108	drug:P3672:-up	223	200	1	PARVA	0.0677506	drug:P2529:4,4'-diaminodiphenylmethane|dimethyl sulfoxide|inhibitor|(2Z,3Z)-bis\{amino[(2-aminophenyl)sulfanyl]methylidene\}butanedinitrile-up	255	248	0		1	drug:P4162:water|ethanol|6alpha-methylprednisolone-up	487	457	15	ANXA1 SRGN S100A9 TSPO PODXL IL1B PXN NCF2 HAS2 RIPK3 FCER1G RARA NUAK2 CCR2 CORO1A	0.000151318	drug:P3147:-dn	289
drug:P5748:bis(2-ethylhexyl) phthalate|dimethyl sulfoxide-up	289	243	10	G0S2 ACO2 ACAT1 CHUK CD36 ACSL1 PSAT1 CYB5A PDE3B PSMA4	3.18922e-06	drug:P3512:ethanol|5-amino-1-(5-phospho-D-ribosyl)imidazole|dopaminium(1+)-up	288	233	2	RARB NCKAP1	0.0530502	drug:P3613:cisplatin|oxaliplatin|platinum-up	539	525	4	SLC25A3 MDH1 KHDRBS1 C1QBP	0.00161015	drug:P3119:-up	354	338	7	UCP2 C1QBP TSPO PRDX4 TRIB3 RPA1 DNMT1	0.000401502	drug:P5674:-up	314	305	1	GYPA	0.101717	drug:P3179:-up	227	201	1	MYLIP	0.0680792	drug:P2528:4,4'-diaminodiphenylmethane|dimethyl sulfoxide|inhibitor|(2Z,3Z)-bis\{amino[(2-aminophenyl)sulfanyl]methylidene\}butanedinitrile-up	329	318	0		1	drug:P1785:dimethyl sulfoxide-up	334	311	12	TUBA1A DYNLT1 DPM1 NPTN CTR9 CDK7 ANXA1 CAP1 TOR1B KATNA1 PODXL AMD1	0.000160994	drug:P2507:4,4'-diaminodiphenylmethane|inhibitor|(2Z,3Z)-bis\{amino[(2-aminophenyl)sulfanyl]methylidene\}butanedinitrile-dn	290
drug:P2977:cadmium atom|chromium atom-up	357	302	11	PCK1 CDO1 G0S2 GHR TMED2 GCLM ACSL4 PSAT1 DSC2 PRDX6 CYB5A	3.2873e-06	drug:P5787:dimethyl sulfoxide-up	270	234	2	ACAT1 TGM2	0.0534553	drug:P3293:-up	245	239	3	C1QBP UQCRFS1 KHDRBS1	0.00163913	drug:P2007:messenger RNA|inhibitor-up	278	242	6	LRRK2 NPC2 LDHB CSF1R CLEC5A VAMP8	0.000413421	drug:P2785:hormone-up	356	307	1	HIST1H2BJ	0.102353	drug:P3037:cisplatin|platinum|N(6)-(1-carboxyethyl)-L-lysine-up	218	203	1	NEFH	0.0687361	drug:P2527:4,4'-diaminodiphenylmethane|dimethyl sulfoxide|inhibitor|(2Z,3Z)-bis\{amino[(2-aminophenyl)sulfanyl]methylidene\}butanedinitrile-up	230	222	0		1	drug:P4309:-up	552	514	16	ITM2B TUBA1A DYNLT1 ARPC3 NPTN PODXL ARPC2 TPST2 LYPLA1 CAP1 LMO2 HHEX TSPO YWHAB TST ARPC1A	0.000167387	drug:P2872:hormone-dn	259
drug:P1981:donor|messenger RNA|inhibitor-up	391	366	12	G0S2 ACSL1 TALDO1 PGD PRKAR1A TLR4 PRKCD ACTR2 TKT CD46 CD36 STX11	3.42679e-06	drug:P3010:cisplatin|platinum|N(6)-(1-carboxyethyl)-L-lysine-up	244	234	2	ADAM9 VLDLR	0.0534553	drug:P4019:retinoic acid-up	543	529	4	MDH1 PPP2CA ALCAM C1QBP	0.00165567	drug:P3733:-up	264	245	6	CLEC5A NPC2 CSF1R PPP1CA SNX17 RPA1	0.000441298	drug:P19:dimethyl sulfoxide|Insulin-up	326	307	1	MSC	0.102353	drug:P324:-up	252	204	1	VLDLR	0.0690644	drug:P768:psychotropic drug-up	302	267	0		1	drug:P4969:biomarker-up	286	267	11	CAP1 NPTN ARPC2 YWHAB ARPC1A ARPC3 SUMO1 DPM1 ITM2B TUBA1A PPP6C	0.000171396	drug:P350:ethanol|dexamethasone-dn	216
drug:P2055:pyrrolidine-up	335	304	11	PCK1 SOD1 ATP5B ACTR2 GCLM CYB5A ACSL1 RTN4 AMN PSMA7 TALDO1	3.50203e-06	drug:P2848:hormone-up	248	235	2	RAB27A TGM2	0.0538616	drug:P1644:eribulin|paclitaxel-up	252	240	3	SLC25A3 UQCRFS1 C1QBP	0.00165882	drug:P3588:-up	361	344	7	SNX8 CSF1R RPS6KA1 CEBPA C1QBP XBP1 HDAC2	0.000446045	drug:P928:eribulin|paclitaxel-up	341	308	1	KISS1R	0.102671	drug:P784:histone|L-methionine|lysine|dimethyl sulfoxide|adenosyl group|inhibitor|biomarker-up	231	205	1	HHEX	0.0693926	drug:P2525:4,4'-diaminodiphenylmethane|dimethyl sulfoxide|inhibitor|(2Z,3Z)-bis\{amino[(2-aminophenyl)sulfanyl]methylidene\}butanedinitrile-up	251	239	0		1	drug:P4220:water|6alpha-methylprednisolone-up	442	411	14	S100A9 ANXA1 IL1B SRGN NUAK2 PXN NFKB1 TSPO PODXL HCK BIRC2 RARA RGS2 RGS18	0.000171736	drug:P2574:4,4'-diaminodiphenylmethane|dimethyl sulfoxide|inhibitor|(2Z,3Z)-bis\{amino[(2-aminophenyl)sulfanyl]methylidene\}butanedinitrile-dn	388
drug:P5128:potassium bromide|biomarker-up	322	304	11	HSP90AA1 PRDX6 SOD1 ATP5B TALDO1 PSMA7 GCLM TUBB4B ACSL1 TKT TMED2	3.50203e-06	drug:P2057:pyrrolidine-up	240	236	2	PARP1 IMMT	0.0542689	drug:P3190:-up	253	240	3	MDH1 UQCRFS1 C1QBP	0.00165882	drug:P936:eribulin|paclitaxel-up	367	345	7	S100A14 C1QBP VAMP8 TSPO LPCAT1 FUCA2 KLF5	0.000453839	drug:P3128:-up	326	311	1	SPIRE1	0.103625	drug:P1197:paclitaxel|eribulin-up	225	207	1	HHEX	0.0700488	drug:P1592:eribulin|paclitaxel-up	251	239	0		1	drug:P3438:-up	149	143	8	SCPEP1 ME2 CAP1 CLTC TPST2 S100A9 PYCARD NCF2	0.000173225	drug:P2006:messenger RNA|inhibitor|antagonist-dn	312
drug:P5674:-up	314	305	11	VCP GFPT1 TNFRSF21 GTF2A2 PRKAR1A ACTR2 TUBB4B HIPK2 ZDHHC21 TMED2 ARRB1	3.61393e-06	drug:P4657:piroxicam|cisplatin-up	248	237	2	FGF2 ACAT1	0.0546774	drug:P1645:paclitaxel|eribulin-up	256	243	3	SLC25A3 UQCRFS1 C1QBP	0.0017188	drug:P3710:poly(styrene)-up	300	247	6	PPP1CA UCP2 SNX17 IL1B TSPO CEBPA	0.000460684	drug:P332:-up	393	313	1	DMRT2	0.10426	drug:P2553:4,4'-diaminodiphenylmethane|dimethyl sulfoxide|inhibitor|(2Z,3Z)-bis\{amino[(2-aminophenyl)sulfanyl]methylidene\}butanedinitrile-up	219	207	1	MYLIP	0.0700488	drug:P2522:4,4'-diaminodiphenylmethane|dimethyl sulfoxide|inhibitor|(2Z,3Z)-bis\{amino[(2-aminophenyl)sulfanyl]methylidene\}butanedinitrile-up	339	325	0		1	drug:P5056:biomarker-up	333	314	12	ITM2B NPTN ARPC1A CAP1 ARPC3 YWHAB SUMO1 DPM1 ARPC2 TUBA1A DYNLT1 NEDD4	0.000175961	drug:P78:13-cis-retinal|D-glucopyranose-dn	370
drug:P3453:ethanol|glucocorticoid|dexamethasone|solvent-up	315	306	11	TKT TMED2 TUBB4B TM7SF2 TALDO1 MGST3 KPNB1 TNFRSF21 MESP1 PSMA7 GCLM	3.72895e-06	drug:P3506:ethanol|5-amino-1-(5-phospho-D-ribosyl)imidazole|dopaminium(1+)-up	296	239	2	NCKAP1 ADAM9	0.0554977	drug:P1232:eribulin|paclitaxel-up	260	244	3	PPIF UQCRFS1 PPAP2B	0.00173909	drug:P4547:N-methyl-N'-nitro-N-nitrosoguanidine|alkylating agent|mutagen|dimethyl sulfoxide|protein|L-proline residue|carcinogenic agent|oligonucleotide-up	374	347	7	C1QBP NPC2 WDR77 LDHB PPP1CA PPT1 FUCA2	0.000469753	drug:P4886:protein polypeptide chain|homoserine lactone|donor|low-density lipoprotein|oxo group|L-proline residue|N-dodecanoyl-L-homoserine lactone|oxidised phospholipid|1-O-palmitoyl-2-O-arachidonoyl-sn-glycero-3-phosphocholine|HSL-up	323	316	1	SPIRE1	0.105213	drug:P2827:hormone-up	250	207	1	DDAH1	0.0700488	drug:P2521:4,4'-diaminodiphenylmethane|dimethyl sulfoxide|inhibitor|(2Z,3Z)-bis\{amino[(2-aminophenyl)sulfanyl]methylidene\}butanedinitrile-up	352	340	0		1	drug:P1964:donor|inhibitor-up	343	314	12	SRGN CAP1 HCK LRRK2 PSEN1 MAPK1 ARPC2 SOD2 NCF2 TMEM165 FCER1G PRKAR1A	0.000175961	drug:P4190:water|ethanol|6alpha-methylprednisolone-dn	216
drug:P5113:potassium bromide|biomarker-up	272	248	10	HSP90AA1 ACSL1 PRDX6 ATP5B TALDO1 GCLM TMED2 TKT PSAT1 GFPT1	3.82261e-06	drug:P113:inhibitor-up	587	546	3	ACAT1 PARP1 SRF	0.0555334	drug:P1862:-up	258	244	3	KHDRBS1 ALCAM C1QBP	0.00173909	drug:P3437:-up	376	348	7	CSF1R NPC2 IL1B LDHB C1QBP PYCARD RPS6KA1	0.000477876	drug:P4320:donor|rosiglitazone-up	373	318	1	KISS1R	0.105847	drug:P271:ATP|adenosine|antigen-up	243	209	1	CTNNB1	0.0707045	drug:P2520:4,4'-diaminodiphenylmethane|dimethyl sulfoxide|inhibitor|(2Z,3Z)-bis\{amino[(2-aminophenyl)sulfanyl]methylidene\}butanedinitrile-up	400	380	0		1	drug:P1297:paclitaxel|eribulin-up	293	268	11	NPTN RGS2 ARPC2 ARPC3 BIRC2 CAP1 DYNLT1 ARPC1B TSPO MTM1 TBCC	0.000177056	drug:P3151:-dn	444
drug:P5781:dimethyl sulfoxide-up	280	249	10	G0S2 ACAT1 CD36 ACO2 ACSL1 PCK1 CHUK GLRX3 PSMA4 PSAT1	3.96162e-06	drug:P142:inhibitor-up	587	546	3	ACAT1 PARP1 SRF	0.0555334	drug:P100:1-methyl-4-phenyl-1,2,3,6-tetrahydropyridine-up	258	245	3	MDH1 PPP2CA UQCRFS1	0.00175953	drug:P5728:bleomycin A2-up	294	250	6	MUC1 CEBPA LRRK2 SFTPC VAMP8 WFDC2	0.000491003	drug:P3068:inhibitor|L-proline residue-up	336	318	1	MSC	0.105847	drug:P1676:eribulin|paclitaxel-up	228	209	1	NEFH	0.0707045	drug:P5234:cadmium atom-up	242	228	0		1	drug:P1189:paclitaxel|eribulin-up	285	268	11	TUBA1A ITM2B CAP1 NPTN TST BIRC2 TSPO SRGN RGS2 NEDD4 SNX6	0.000177056	drug:P2442:4,4'-diaminodiphenylmethane|dimethyl sulfoxide|inhibitor|(2Z,3Z)-bis\{amino[(2-aminophenyl)sulfanyl]methylidene\}butanedinitrile-dn	217
drug:P5098:potassium bromide|biomarker-up	323	309	11	HSP90AA1 SOD1 TUBB4B ATP5B PSMA7 TALDO1 PSMA4 ACSL1 GCLM UCP2 TKT	4.09349e-06	drug:P2645:4,4'-diaminodiphenylmethane|inhibitor|(2Z,3Z)-bis\{amino[(2-aminophenyl)sulfanyl]methylidene\}butanedinitrile-up	248	240	2	VLDLR PAWR	0.0559094	drug:P3733:-up	264	245	3	SLC25A3 ALCAM PPIF	0.00175953	drug:P1666:eribulin|paclitaxel-up	267	251	6	LDHB PRDX4 TST CEBPA KLF5 C1QBP	0.000501447	drug:P4443:oxygen atom|2-butoxyethanol-up	399	320	1	GYPA	0.106481	drug:P5282:17beta-estradiol|ethanol-up	293	210	1	HHEX	0.0710322	drug:P1591:paclitaxel|eribulin-up	289	272	0		1	drug:P1351:paclitaxel|eribulin-up	291	268	11	PODXL ARPC1B DYNLT1 TUBA1A ARPC2 ITM2B NPTN CD59 ARPC1A YWHAB ARPC3	0.000177056	drug:P4160:water|ethanol|6alpha-methylprednisolone-dn	174
drug:P4330:conjugated linoleic acid-up	161	147	8	GHR FAM213A ALDH9A1 ACVR1C G0S2 TMED2 UCP2 ADIPOQ	4.16272e-06	drug:P3002:cisplatin|platinum|N(6)-(1-carboxyethyl)-L-lysine-up	246	241	2	ADAM9 VLDLR	0.0563223	drug:P4417:pharmaceutical-up	296	245	3	UQCRFS1 C1QBP PPP2CA	0.00175953	drug:P3235:-up	257	252	6	C1QBP UCP2 PRDX4 DNMT1 RPA1 TRIB3	0.000512065	drug:P336:-up	388	320	1	DMRT2	0.106481	drug:P4711:-up	237	210	1	VLDLR	0.0710322	drug:P3438:-up	149	143	0		1	drug:P2995:haloperidol|hydridoaluminium|risperidone-up	512	464	15	ITM2B ARPC5 NDFIP1 ARPC3 YWHAB SCN1B CLTC ABR NPTN ARPC2 BRK1 TUBA8 CORO1A CDC42 MTMR6	0.00017844	drug:P2626:4,4'-diaminodiphenylmethane|inhibitor|(2Z,3Z)-bis\{amino[(2-aminophenyl)sulfanyl]methylidene\}butanedinitrile-dn	256
drug:P4829:ochratoxin A-up	311	254	10	ATP5B CYB5A RBP4 FASN SOD1 FURIN PEX5 PRDX6 G0S2 PSMA7	4.72454e-06	drug:P3043:cisplatin|platinum|N(6)-(1-carboxyethyl)-L-lysine-up	256	241	2	ADAM9 ATP2B4	0.0563223	drug:P2058:pyrrolidine-up	254	246	3	ALCAM C1QBP KHDRBS1	0.00178012	drug:P1880:inhibitor|dimethyl sulfoxide-up	183	165	5	PRDX4 VAMP8 PPT1 NPC2 TSPO	0.000518123	drug:P5662:-up	333	321	1	GYPA	0.106798	drug:P4883:-up	233	210	1	CTNNB1	0.0710322	drug:P3439:-up	158	152	0		1	drug:P1340:eribulin|paclitaxel-up	288	270	11	TUBA1A ITM2B DYNLT1 CAP1 ARPC2 TSPO TST ARPC1B SRGN GALNT7 ARPC3	0.000188852	drug:P2580:4,4'-diaminodiphenylmethane|dimethyl sulfoxide|inhibitor|(2Z,3Z)-bis\{amino[(2-aminophenyl)sulfanyl]methylidene\}butanedinitrile-dn	301
drug:P5765:dimethyl sulfoxide|diisononyl phthalate-up	437	378	12	MGST3 G0S2 ACO2 GLRX3 ACAT1 SOD1 ATP5B PSMA7 ACSL1 CYB5A CD36 TALDO1	4.76462e-06	drug:P3553:ethanol|5-amino-1-(5-phospho-D-ribosyl)imidazole|dopaminium(1+)-up	307	241	2	ADAM9 NCKAP1	0.0563223	drug:P1677:paclitaxel|eribulin-up	267	246	3	C1QBP SLC25A3 UQCRFS1	0.00178012	drug:P2106:erlotinib|dimethyl sulfoxide-up	273	253	6	LPCAT1 NPC2 S100A14 MUC1 VAMP8 TSPO	0.000522856	drug:P5300:curcumin|messenger RNA-up	333	322	1	SPIRE1	0.107115	drug:P40:dimethyl sulfoxide|Insulin-up	229	212	1	DDAH1	0.0716873	drug:P3432:-up	302	294	0		1	drug:P5014:biomarker-up	288	270	11	CAP1 NPTN ARPC2 YWHAB ARPC1A ARPC3 SUMO1 TUBA1A DPM1 ITM2B PPP6C	0.000188852	drug:P4682:protein polypeptide chain|tamoxifen|estrogen-dn	460
drug:P52:dimethyl sulfoxide|Insulin-up	407	381	12	GFPT1 ABCA1 PSAT1 OXT PGM3 GCLM TMED2 EPRS CARS GLRX3 MOCOS PPARG	5.16362e-06	drug:P5748:bis(2-ethylhexyl) phthalate|dimethyl sulfoxide-up	289	243	2	ACAT1 TGM2	0.0571514	drug:P5022:biomarker-up	279	247	3	SLC25A3 UQCRFS1 PPIF	0.00180086	drug:P1177:paclitaxel|eribulin-up	269	254	6	TSPO TST PRDX4 UCP2 LPCAT1 NPC2	0.000533824	drug:P3184:-up	347	324	1	SPIRE1	0.107748	drug:P2124:erlotinib|dimethyl sulfoxide-up	223	213	1	VLDLR	0.0720147	drug:P3433:-up	337	322	0		1	drug:P74:13-cis-retinal|D-glucopyranose-up	339	317	12	LPCAT2 CD59 GALNT2 CLTC CAP1 ARPC1A XRCC4 PODXL YWHAB XRCC5 TMEM59 TMEM165	0.000192103	drug:P2873:hormone-dn	270
drug:P1867:-up	214	202	9	TKT FASN PGD SOD1 MGST3 ALDH9A1 ATP5B HSP90AA1 TUBB4B	5.31338e-06	drug:P684:acrylamide|water-up	294	243	2	IMMT RAD23B	0.0571514	drug:P1498:eribulin|paclitaxel-up	261	248	3	PPIF PPAP2B UQCRFS1	0.00182176	drug:P815:hormone|ethanol|17beta-estradiol|tamoxifen|estrogen-up	262	254	6	XBP1 RRM2 MCCC2 PARP1 PPP1CA HSD17B4	0.000533824	drug:P2781:hormone-up	356	325	1	HIST1H2BJ	0.108065	drug:P2679:metformin-up	295	214	1	HHEX	0.0723421	drug:P3430:ethanol|dexamethasone|solvent-up	297	269	0		1	drug:P2064:pyrrolidine-up	292	271	11	ITM2B ANXA1 TUBA1A CDC42 AIF1 PPP2CA TSPO ARPC2 SCPEP1 PODXL SUMO1	0.000194996	drug:P3311:-dn	267
drug:P5032:potassium bromide|biomarker-up	333	318	11	HSP90AA1 TUBB4B SOD1 PSMA7 GCLM TALDO1 PSMA4 ATP5B PRDX6 UCP2 TKT	5.3809e-06	drug:P3596:oxaliplatin|cisplatin|platinum-up	573	555	3	NCKAP1 SRF PARP1	0.057776	drug:P4053:2,3,7,8-tetrachlorodibenzodioxine|3,3',4,4',5-pentachlorobiphenyl|dimethyl sulfoxide-up	291	249	3	SLC25A3 PPP2CA C1QBP	0.0018428	drug:P4323:donor|rosiglitazone-up	521	466	8	LRRK2 PYCARD LDHB VAMP8 MPP7 KLF5 PARP1 CDK5	0.000536081	drug:P931:paclitaxel|eribulin-up	352	326	1	KISS1R	0.108381	drug:P1448:eribulin|paclitaxel-up	239	215	1	NEFH	0.0726693	drug:P3431:dimethyl sulfoxide|docetaxel anhydrous-up	96	93	0		1	drug:P4282:water|6alpha-methylprednisolone-up	499	469	15	ANXA1 S100A9 SRGN IL1B PODXL TSPO PXN NCF2 RIPK3 FCER1G HAS2 RARA CCR2 ECE1 NUAK2	0.000200308	drug:P4154:ethanol|6alpha-methylprednisolone-dn	408
drug:P2987:vitamin C|nickel atom|trichloroethene|tetrachloroethene|chloride|cadmium atom|reactive oxygen species|arsenic atom|L-dehydroascorbic acid|metal atom|N-nitrosodimethylamine|carcinogenic agent|phosphotungstic acid polymer-up	321	318	11	TALDO1 TKT TUBB4B SOD1 HSP90AA1 GCLM CARS ACAT1 PGD GLUD2 GTF2A2	5.3809e-06	drug:P2103:erlotinib|dimethyl sulfoxide-up	268	245	2	PARP1 BMPR1A	0.0579847	drug:P1648:eribulin|paclitaxel-up	269	250	3	SLC25A3 C1QBP UQCRFS1	0.001864	drug:P5090:biomarker-up	380	357	7	RRM2 NPC2 TRIB3 PPP1CA METAP1 FUCA2 UCP2	0.000556152	drug:P3123:-up	350	327	1	SPIRE1	0.108697	drug:P776:histone|L-methionine|lysine|dimethyl sulfoxide|adenosyl group|inhibitor|biomarker-up	246	215	1	HHEX	0.0726693	drug:P3436:-up	275	261	0		1	drug:P1341:paclitaxel|eribulin-up	292	272	11	TUBA1A ITM2B DYNLT1 ARPC2 CAP1 TST TSPO ARPC1B SRGN GALNT7 ARPC3	0.000201308	drug:P3161:-dn	358
drug:P4423:pharmaceutical-up	314	258	10	TKT TALDO1 FASN GCLM CYB5A PSMA7 PRDX6 PPP2CA TMED2 MGST3	5.42363e-06	drug:P160:inhibitor-up	591	557	3	ACAT1 PARP1 SRF	0.0582802	drug:P5762:hydrogen chloride|dimethyl sulfoxide|chlorpromazine-up	283	250	3	PLA2G12A C1QBP UQCRFS1	0.001864	drug:P5367:ligand-up	269	256	6	MUC1 TSPO CSF1R VAMP8 XBP1 TST	0.000556298	drug:P1760:lipid|1,2-diacyl-sn-glycero-3-phosphocholine|linoleoyl group|messenger RNA|apolipoprotein|high-density lipoprotein|palmitoyl group-up	351	329	1	MSC	0.10933	drug:P756:psychotropic drug-up	258	216	1	DDAH1	0.0729964	drug:P3437:-up	376	348	0		1	drug:P1362:eribulin|paclitaxel-up	300	272	11	ARPC1A ARPC1B GALNT7 TST ARPC2 CAP1 HSD17B11 CD59 ITM2B ARPC3 DYNLT1	0.000201308	drug:P4166:ethanol|6alpha-methylprednisolone-dn	312
drug:P836:cobamide-up	320	259	10	FASN RBP4 ATP5B CDO1 CEBPA ACO2 MAOB TM7SF2 PCK1 ALDH9A1	5.6118e-06	drug:P131:inhibitor-up	591	557	3	ACAT1 PARP1 SRF	0.0582802	drug:P1666:eribulin|paclitaxel-up	267	251	3	SLC25A3 UQCRFS1 C1QBP	0.00188535	drug:P3703:poly(styrene)-up	292	256	6	UCP2 RPS6KA1 PPP1CA PPT1 CEBPA SNX17	0.000556298	drug:P880:eribulin|paclitaxel-up	351	333	1	KISS1R	0.110593	drug:P1334:eribulin|paclitaxel-up	234	216	1	NEFH	0.0729964	drug:P3434:-up	113	109	0		1	drug:P1350:eribulin|paclitaxel-up	295	272	11	PODXL ARPC1B DYNLT1 NPTN ARPC2 ITM2B CD59 ARPC1A YWHAB ARPC3 GALNT7	0.000201308	drug:P3144:-dn	264
drug:P4078:dimethyl sulfoxide-up	282	260	10	FASN TUBB4B KPNB1 HSP90AA1 VCP PPP2R1B GCLM PPP2CA SLC19A1 TMED2	5.8056e-06	drug:P2058:pyrrolidine-up	254	246	2	PARP1 IMMT	0.058403	drug:P1649:paclitaxel|eribulin-up	270	253	3	SLC25A3 C1QBP UQCRFS1	0.00192851	drug:P1667:paclitaxel|eribulin-up	274	257	6	LDHB PRDX4 C1QBP KLF5 TST CEBPA	0.000567807	drug:P930:eribulin|paclitaxel-up	362	338	1	KISS1R	0.11217	drug:P3005:cisplatin|platinum|N(6)-(1-carboxyethyl)-L-lysine-up	238	217	1	NEFH	0.0733234	drug:P3435:-up	156	147	0		1	drug:P1998:messenger RNA|inhibitor-up	302	275	11	NCF2 SRGN CAP1 CORO1A RGS2 ARPC1B ANXA1 ARPC2 S100A9 GRK6 TUBA1A	0.000221295	drug:P3157:-dn	407
drug:P4479:biotin|cyclosporin A|phosphoprotein phosphatase inhibitor-up	367	321	11	GCLM PCK1 OXCT1 MGST3 ACO2 SOD1 TNFRSF21 TALDO1 AMN CHUK ACAT1	5.88238e-06	drug:P4493:messenger RNA|nevirapine|SMO receptor antagonist-up	571	246	2	FGF2 AVPR1A	0.058403	drug:P733:water|hypochlorite|2-acetyl-1-pyrroline-up	69	66	2	SLC25A3 KHDRBS1	0.00194984	drug:P2005:messenger RNA|inhibitor-up	279	257	6	LRRK2 RPS6KA1 CSF1R NPC2 PPP1CA TLR1	0.000567807	drug:P335:-up	415	340	1	DMRT2	0.1128	drug:P5287:17beta-estradiol|4,4'-diaminodiphenylmethane-up	261	217	1	VLDLR	0.0733234	drug:P178:-up	300	289	0		1	drug:P4967:biomarker-up	297	275	11	NPTN ITM2B DPM1 CAP1 ARPC2 ARPC3 SUMO1 ARPC1A YWHAB PPP6C VAMP7	0.000221295	drug:P2493:4,4'-diaminodiphenylmethane|dimethyl sulfoxide|inhibitor|(2Z,3Z)-bis\{amino[(2-aminophenyl)sulfanyl]methylidene\}butanedinitrile-dn	320
drug:P5662:-up	333	321	11	ARRB1 TNFRSF21 VCP TUBB4B GFPT1 GTF2A2 PRKAR1A TMED2 ZDHHC21 HIPK2 ACTR2	5.88238e-06	drug:P112:inhibitor-up	592	559	3	PARP1 ACAT1 SRF	0.0587866	drug:P4829:ochratoxin A-up	311	254	3	PPIF MDH1 UQCRFS1	0.00195032	drug:P1176:eribulin|paclitaxel-up	276	258	6	TSPO PRDX4 LPCAT1 TST UCP2 NPC2	0.000579501	drug:P4319:donor-up	381	344	1	KISS1R	0.114059	drug:P241:lignan|fatty acid-up	263	218	1	DDAH1	0.0736503	drug:P4802:dibutyl phthalate|messenger RNA|mixture-up	309	282	0		1	drug:P1976:donor|inhibitor-up	258	231	10	CAP1 CORO1A HCK ARPC1B S100A9 LRRK2 RGS2 LDLRAP1 GRK6 TWF2	0.000227449	drug:P3224:-dn	329
drug:P3593:cadmium atom|protein polypeptide chain|antioxidant|cadmium dichloride-up	367	322	11	CDO1 GCLM SOD1 HSP90AA1 PRDX6 PSMA7 VCP TALDO1 RBP4 ACSL1 PSAT1	6.05838e-06	drug:P141:inhibitor-up	592	559	3	PARP1 ACAT1 SRF	0.0587866	drug:P1670:eribulin|paclitaxel-up	268	254	3	SLC25A3 C1QBP ALCAM	0.00195032	drug:P1879:inhibitor|dimethyl sulfoxide-up	103	96	4	RRM2 NPC2 UCP2 GRB2	0.00058988	drug:P5560:-up	366	346	1	MSC	0.114688	drug:P1182:eribulin|paclitaxel-up	244	219	1	NEFH	0.0739771	drug:P4803:tacrolimus hydrate-up	196	192	0		1	drug:P3962:-up	258	231	10	FCER1G ITM2B ARPC3 CORO1A TSPO LMO2 SCPEP1 BCL10 FNTA CD59	0.000227449	drug:P1760:lipid|1,2-diacyl-sn-glycero-3-phosphocholine|linoleoyl group|messenger RNA|apolipoprotein|high-density lipoprotein|palmitoyl group-dn	243
drug:P2800:hormone-up	295	262	10	CDO1 AGPAT2 ACO2 ADIPOQ MMD ACSL1 SOD1 G0S2 FASN FAM213A	6.21067e-06	drug:P1799:carbon nanotube|single-walled carbon nanotube|water|oxane-up	271	247	2	TGM2 VLDLR	0.0588224	drug:P2018:inhibitor-up	278	254	3	ALCAM C1QBP UQCRFS1	0.00195032	drug:P2114:erlotinib|dimethyl sulfoxide-up	285	260	6	LPCAT1 NPC2 S100A14 MUC1 VAMP8 PRDX4	0.000603451	drug:P5568:-up	364	347	1	MSC	0.115003	drug:P3552:ethanol|5-amino-1-(5-phospho-D-ribosyl)imidazole|dopaminium(1+)-up	267	219	1	CTNNB1	0.0739771	drug:P4800:lipopolysaccharide|Van der Woude syndrome-up	294	262	0		1	drug:P1188:eribulin|paclitaxel-up	289	276	11	TUBA1A ITM2B CAP1 TSPO TST BIRC2 NPTN SRGN NEDD4 RGS2 SNX6	0.00022832	drug:P3948:protein polypeptide chain|metabolite|messenger RNA|protein-dn	229
drug:P1685:dimethyl sulfoxide-up	405	391	12	ACTR2 AGPS MMD FURIN ACSL4 CYB5A KPNB1 GLUD2 PPP2CA AKT2 HIPK2 ACSL1	6.71427e-06	drug:P3505:ethanol|5-amino-1-(5-phospho-D-ribosyl)imidazole|dopaminium(1+)-up	297	248	2	NCKAP1 ADAM9	0.0592429	drug:P3596:oxaliplatin|cisplatin|platinum-up	573	555	4	SLC25A3 C1QBP KHDRBS1 UQCRFS1	0.00197376	drug:P5729:bleomycin A2-up	318	260	6	MUC1 LRRK2 CEBPA UCP2 XBP1 VAMP8	0.000603451	drug:P5572:-up	367	349	1	MSC	0.115631	drug:P2504:4,4'-diaminodiphenylmethane|inhibitor|(2Z,3Z)-bis\{amino[(2-aminophenyl)sulfanyl]methylidene\}butanedinitrile-up	229	219	1	HHEX	0.0739771	drug:P4801:lipopolysaccharide|Van der Woude syndrome-up	198	182	0		1	drug:P1036:eribulin|paclitaxel-up	292	277	11	TUBA1A CAP1 BIRC2 TSPO DYNLT1 ARPC1B NEDD4 TST CD59 ARPC3 SNX6	0.000235533	drug:P4262:ethanol|6alpha-methylprednisolone-dn	421
drug:P4445:oxygen atom|2-butoxyethanol-up	345	265	10	RBP4 CDO1 TTPA CYB5A ATP5B IGF1 GHR AGPAT2 GPT2 MAOB	6.86413e-06	drug:P760:psychotropic drug-up	290	248	2	RALBP1 CUL3	0.0592429	drug:P114:inhibitor-up	592	555	4	UQCRFS1 MDH1 C1QBP KHDRBS1	0.00197376	drug:P1568:eribulin|paclitaxel-up	273	260	6	LDHB PRDX4 TSPO TST RRM2 NPC2	0.000603451	drug:P4446:oxygen atom|2-butoxyethanol-up	433	350	1	GYPA	0.115945	drug:P2798:hormone-up	264	220	1	DDAH1	0.0743039	drug:P4806:N(6)-(1-carboxyethyl)-L-lysine|ochratoxin A-up	377	328	0		1	drug:P136:-up	289	277	11	CORO1A RIPK3 SOD2 SCPEP1 RGS2 HSD17B11 PPP2CA SUMO1 ANXA1 TUBA1A GBA	0.000235533	drug:P4224:water|6alpha-methylprednisolone-dn	463
drug:P3510:ethanol|5-amino-1-(5-phospho-D-ribosyl)imidazole|dopaminium(1+)-up	326	265	10	ATP5B VCP RGS17 CADM1 FASN PSAT1 PSMA4 TALDO1 GCLM CDO1	6.86413e-06	drug:P3579:dimethyl sulfoxide|glycine betaine|inhibitor-up	281	248	2	SMAD4 CUL3	0.0592429	drug:P143:inhibitor-up	592	555	4	UQCRFS1 MDH1 C1QBP KHDRBS1	0.00197376	drug:P2101:erlotinib|dimethyl sulfoxide-up	279	260	6	LPCAT1 NPC2 FUCA2 VAMP8 TSPO TST	0.000603451	drug:P2773:hormone-up	392	363	1	NFKBIB	0.12002	drug:P1524:eribulin|paclitaxel-up	243	220	1	NEFH	0.0743039	drug:P4807:ochratoxin A-up	320	286	0		1	drug:P1265:paclitaxel|eribulin-up	300	280	11	ARPC2 CAP1 NPTN ARPC3 TSPO ARPC1B ITM2B BIRC2 TST SRGN GALNT7	0.000258338	drug:P5315:-dn	325
drug:P5746:dimethyl sulfoxide|paracetamol-up	182	158	8	G0S2 ACO2 ATP5B ALDH9A1 VCP SIDT2 CHUK FASN	7.09722e-06	drug:P159:inhibitor-up	592	562	3	PARP1 ACAT1 SRF	0.0595501	drug:P5019:biomarker-up	292	256	3	PPIF UQCRFS1 SLC25A3	0.00199441	drug:P5365:ligand-up	271	262	6	IL1B PARP1 TSPO VAMP8 XBP1 MUC1	0.000628163	drug:P669:-up	401	366	1	MSC	0.120958	drug:P2869:hormone-up	260	220	1	DDAH1	0.0743039	drug:P4804:ochratoxin A-up	425	370	0		1	drug:P3589:reactive oxygen species|reactive nitrogen species|RAINE SYNDROME-up	260	237	10	TUBA1A ARPC3 RGS2 ITM2B TSPO ARPC2 CAP1 ANXA1 HCK FCER1G	0.000279272	drug:P4298:polysorbate 80-dn	582
drug:P79:13-cis-retinal|D-glucopyranose-up	348	329	11	HSP90AA1 TMED2 PSMA4 FAM213A GLUD2 ATP5B CLCN3 PRKAR1A PPP2CA GART TUBB4B	7.42444e-06	drug:P130:inhibitor-up	592	562	3	PARP1 ACAT1 SRF	0.0595501	drug:P160:inhibitor-up	591	557	4	UQCRFS1 MDH1 KHDRBS1 C1QBP	0.00199987	drug:P1569:paclitaxel|eribulin-up	276	262	6	LDHB PRDX4 TSPO RRM2 TST NPC2	0.000628163	drug:P4444:oxygen atom|2-butoxyethanol-up	469	379	1	GYPA	0.125012	drug:P1694:glucocorticoid|dexamethasone|octacontaboron-up	259	220	1	NEFH	0.0743039	drug:P4805:ochratoxin A-up	280	238	0		1	drug:P1966:donor|messenger RNA|inhibitor-up	405	380	13	AQP9 IL1B SOD2 SRGN HCK NFKB1 TOR1B ITM2B LRRK2 S100A9 PSEN1 NCF2 DYNLT1	0.00028081	drug:P5202:-dn	317
drug:P3188:-up	348	330	11	FASN KPNB1 SOD1 MGST3 TMED2 PRDX6 PSMA4 MOCOS ACTR2 GTF2A2 TKT	7.64003e-06	drug:P2368:ethanol-up	264	249	2	SMAD4 CUL3	0.0596644	drug:P132:inhibitor-up	594	557	4	UQCRFS1 MDH1 C1QBP KHDRBS1	0.00199987	drug:P3224:-up	271	263	6	C1QBP UCP2 PRDX4 DNMT1 PARP1 RPA1	0.00064081	drug:P5187:titanium atom|titanium dioxide-up	514	379	1	GYPA	0.125012	drug:P1896:inhibitor|dimethyl sulfoxide-up	263	220	1	HHEX	0.0743039	drug:P4808:ochratoxin A-up	57	47	0		1	drug:P4189:water|ethanol|6alpha-methylprednisolone-up	491	432	14	S100A9 IL1B ANXA1 SRGN NUAK2 PXN NFKB1 RIPK1 BIRC2 HCK NCF2 TSPO RGS18 CCR2	0.000285704	drug:P5695:bleomycin A2-dn	257
drug:P4054:2,3,7,8-tetrachlorodibenzodioxine|dimethyl sulfoxide|3,3',4,4',5-pentachlorobiphenyl-up	302	270	10	CD36 PRDX6 TMED2 PPP2CA TALDO1 RBP4 TTPA TUBB4B PRKAR1A MGST3	8.0858e-06	drug:P5781:dimethyl sulfoxide-up	280	249	2	ACAT1 TGM2	0.0596644	drug:P131:inhibitor-up	591	557	4	UQCRFS1 MDH1 KHDRBS1 C1QBP	0.00199987	drug:P1337:paclitaxel|eribulin-up	284	263	6	VAMP8 S100A14 PPT1 MUC1 NPC2 TSPO	0.00064081	drug:P52:dimethyl sulfoxide|Insulin-up	407	381	1	MSC	0.125635	drug:P2588:4,4'-diaminodiphenylmethane|inhibitor|(2Z,3Z)-bis\{amino[(2-aminophenyl)sulfanyl]methylidene\}butanedinitrile-up	230	221	1	HHEX	0.0746305	drug:P4809:ochratoxin A-up	258	208	0		1	drug:P4306:-up	252	238	10	PODXL CAP1 ARPC1B CD59 RAP1A LYPLA1 ECE1 ARPC3 ARPC2 ITM2B	0.000288802	drug:P1761:high-density lipoprotein|lipid|messenger RNA|apolipoprotein|Corticosteroid 11-beta-dehydrogenase isozyme 1-dn	352
drug:P4914:dimethyl sulfoxide|bisphenol A-up	352	334	11	ATP5B ACSL1 PSAT1 HSP90AA1 MTIF2 PSMA4 ALDH9A1 TWIST1 VCP TUBB4B PRDX6	8.55794e-06	drug:P1806:dimethyl sulfoxide|trichostatin A-up	600	563	3	MCAM VLDLR ADAM9	0.0598057	drug:P161:inhibitor-up	594	557	4	UQCRFS1 MDH1 C1QBP KHDRBS1	0.00199987	drug:P1590:eribulin|paclitaxel-up	280	264	6	RRM2 PRDX4 LDHB TST CEBPA FUCA2	0.000653655	drug:P4410:baclofen-up	480	387	1	GYPA	0.127499	drug:P1106:eribulin|paclitaxel-up	240	221	1	NEFH	0.0746305	drug:P1590:eribulin|paclitaxel-up	280	264	0		1	drug:P4192:water|ethanol|6alpha-methylprednisolone-up	464	434	14	ANXA1 S100A9 SRGN IL1B TSPO PODXL PXN NCF2 HAS2 RIPK3 NUAK2 FCER1G CCR2 RARA	0.000299347	drug:P2637:4,4'-diaminodiphenylmethane|dimethyl sulfoxide|inhibitor|(2Z,3Z)-bis\{amino[(2-aminophenyl)sulfanyl]methylidene\}butanedinitrile-dn	309
drug:P833:-up	328	272	10	FASN MAOB ATP5B ENPEP TTPA ALDH9A1 AGPAT2 CYB5A PGD PCK1	8.62469e-06	drug:P4123:ethanol|6alpha-methylprednisolone-up	269	252	2	AVPR1A FGF2	0.0609352	drug:P1667:paclitaxel|eribulin-up	274	257	3	SLC25A3 UQCRFS1 C1QBP	0.00201668	drug:P5682:cidofovir(2-)-up	280	264	6	LDHB S100A14 IL1B VAMP8 TSPO SPINK5	0.000653655	drug:P4409:baclofen-up	486	389	1	GYPA	0.12812	drug:P4425:pharmaceutical-up	266	222	1	DDAH1	0.074957	drug:P5134:biomarker-up	289	262	0		1	drug:P4017:retinoic acid-up	291	285	11	ANXA1 TMEM59 IL1B SRGN ITM2B MYLK FHOD3 PPP2CA PPP6C PRKAR1A DYNLT1	0.000300491	drug:P2528:4,4'-diaminodiphenylmethane|dimethyl sulfoxide|inhibitor|(2Z,3Z)-bis\{amino[(2-aminophenyl)sulfanyl]methylidene\}butanedinitrile-dn	271
drug:P5020:potassium bromide|biomarker-up	296	273	10	HSP90AA1 SOD1 GCLM PRDX6 PSMA7 TKT ATP5B TMED2 ACSL1 GFPT1	8.90558e-06	drug:P5715:bleomycin A2-up	301	253	2	TGM2 ADAM9	0.0613609	drug:P5171:nevirapine|dimethyl sulfoxide|nutrient|protein|mTOR inhibitor-up	282	257	3	KHDRBS1 ALCAM C1QBP	0.00201668	drug:P1324:eribulin|paclitaxel-up	287	264	6	KLF5 TST CEBPA PRDX4 NPC2 VAMP8	0.000653655	drug:P3126:-up	411	390	1	SPIRE1	0.128431	drug:P2532:4,4'-diaminodiphenylmethane|inhibitor|(2Z,3Z)-bis\{amino[(2-aminophenyl)sulfanyl]methylidene\}butanedinitrile-up	235	222	1	HHEX	0.074957	drug:P4018:retinoic acid-up	317	309	0		1	drug:P4014:retinoic acid-up	291	285	11	ANXA1 TMEM59 IL1B SRGN ITM2B MYLK FHOD3 PPP2CA PPP6C PRKAR1A DYNLT1	0.000300491	drug:P1759:lipid|apolipoprotein|messenger RNA|high-density lipoprotein-dn	303
drug:P5068:potassium bromide|biomarker-up	297	275	10	HSP90AA1 ACSL1 SOD1 GCLM TKT PSMA4 GFPT1 TALDO1 PRDX6 ALDH9A1	9.49118e-06	drug:P1696:glucocorticoid|dodecaboron|dexamethasone-up	288	254	2	NCKAP1 OXCT1	0.0617877	drug:P1213:paclitaxel|eribulin-up	272	258	3	C1QBP UQCRFS1 PPAP2B	0.00203911	drug:P4593:dimethyl sulfoxide-up	209	175	5	TRIB3 CSF1R SNX17 RPA1 DNMT1	0.000676544	drug:P3358:-up	423	398	1	SPIRE1	0.130909	drug:P2797:hormone-up	237	222	1	CTNNB1	0.074957	drug:P4442:oxygen atom|2-butoxyethanol-up	401	313	0		1	drug:P1645:paclitaxel|eribulin-up	256	243	10	TUBA1A ITM2B TSPO DYNLT1 ARPC2 BIRC2 GALNT7 ARPC3 RGS2 NEDD4	0.000340634	drug:P5573:telmisartan-dn	237
drug:P5202:-up	283	276	10	FASN EPRS ALDH9A1 TALDO1 ATP5B TNFRSF21 TUBB4B KPNB1 FAM213A VCP	9.79624e-06	drug:P1965:donor|messenger RNA|inhibitor-up	287	255	2	RAB27A ATP2B4	0.0622155	drug:P1718:-up	599	561	4	UQCRFS1 MDH1 KHDRBS1 PPP2CA	0.00205281	drug:P2067:erlotinib|dimethyl sulfoxide-up	284	266	6	FBP1 PPT1 UCP2 VAMP8 KLF5 NPC2	0.000679942	drug:P8:dimethyl sulfoxide|Insulin-up	434	400	1	MSC	0.131528	drug:P4700:-up	250	222	1	VLDLR	0.074957	drug:P1804:dimethyl sulfoxide|Nutlin-up	217	190	0		1	drug:P4295:water|6alpha-methylprednisolone-up	470	440	14	S100A9 IL1B ANXA1 SRGN NCF2 RARA PXN PODXL TSPO NUAK2 BIRC2 CCR2 NFKB1 HCK	0.000343685	drug:P3466:-dn	316
drug:P4960:potassium bromide|biomarker-up	299	276	10	HSP90AA1 SOD1 ACSL1 GCLM TKT PSMA4 GFPT1 TALDO1 PRDX6 PSMA7	9.79624e-06	drug:P703:dimethyl sulfoxide|pharmaceutical-up	276	256	2	PARP1 TGM2	0.0626443	drug:P3299:-up	272	259	3	MDH1 UQCRFS1 KHDRBS1	0.0020617	drug:P5502:all-trans-retinoic acid|tranylcypromine-up	282	266	6	NPC2 XBP1 PARP1 TST IL1B VAMP8	0.000679942	drug:P2782:hormone|N-benzyladenine-up	437	403	1	HIST1H2BJ	0.132456	drug:P4419:pharmaceutical-up	265	223	1	DDAH1	0.0752834	drug:P1278:eribulin|paclitaxel-up	366	337	0		1	drug:P4752:-up	312	290	11	RGS2 ANXA1 ARPC2 CCR7 SRGN DPM1 TUBA1A YWHAB CTR9 BIRC2 CAP1	0.000348301	drug:P4205:ethanol|6alpha-methylprednisolone-dn	189
drug:P701:dimethyl sulfoxide|pharmaceutical-up	237	218	9	ACSL1 TUBB4B PRDX6 PGM3 SOD1 TALDO1 PSAT1 GFPT1 TMED2	9.83252e-06	drug:P4081:dimethyl sulfoxide-up	281	256	2	CUL3 FTO	0.0626443	drug:P2051:fingolimod hydrochloride|sphingosine|sphingosine 1-phosphate|adjuvant|fingolimod|Neuraxis-up	296	259	3	SLC25A3 UQCRFS1 C1QBP	0.0020617	drug:P2115:erlotinib|dimethyl sulfoxide-up	283	267	6	PPT1 FBP1 UCP2 TST VAMP8 KLF5	0.00069339	drug:P4404:baclofen-up	503	406	1	GYPA	0.133382	drug:P5284:17beta-estradiol|ethanol|4,4'-diaminodiphenylmethane-up	269	224	1	HHEX	0.0756098	drug:P1279:paclitaxel|eribulin-up	359	329	0		1	drug:P5026:biomarker-up	263	244	10	ITM2B NPTN SUMO1 YWHAB ARPC1A ARPC2 DPM1 PPP6C ARPC3 CAP1	0.00035188	drug:P3145:lapatinib-dn	365
drug:P5666:-up	355	339	11	ARRB1 TNFRSF21 VCP TMED2 GFPT1 HIPK2 UCP2 PRKAR1A MGST3 ACTR2 ACSL1	9.83946e-06	drug:P2059:pyrrolidine-up	267	257	2	IMMT NCKAP1	0.0630742	drug:P159:inhibitor-up	592	562	4	UQCRFS1 MDH1 C1QBP KHDRBS1	0.0020662	drug:P353:ethanol|dexamethasone-up	383	371	7	PARP1 TSPO METAP1 LPCAT1 LDHB PRDX4 RPA1	0.000697916	drug:P4405:baclofen-up	507	410	1	GYPA	0.134616	drug:P3765:growth hormone-up	277	225	1	HHEX	0.075936	drug:P1272:eribulin|paclitaxel-up	315	291	0		1	drug:P4812:ochratoxin A-up	375	340	12	ITM2B PPP2R5A CD59 TMEM59 CLTC TSPO YWHAB AMD1 PXN PPP2CA SPTLC1 KLF13	0.000363415	drug:P4654:carcinogenic agent-dn	187
drug:P4679:protein polypeptide chain|17alpha-ethynylestradiol|estrogen-up	232	219	9	FASN TKT SOD1 ATP5B ADIPOQ PRDX6 CDO1 EIF4EBP2 AGPAT2	1.02002e-05	drug:P770:psychotropic drug-up	288	258	2	NCKAP1 RALBP1	0.0635051	drug:P130:inhibitor-up	592	562	4	UQCRFS1 MDH1 C1QBP KHDRBS1	0.0020662	drug:P5364:ligand-up	276	269	6	VAMP8 IL1B TSPO PARP1 MUC1 NPC2	0.000720903	drug:P3973:-up	447	418	1	KISS1R	0.13708	drug:P1600:eribulin|paclitaxel-up	241	225	1	NEFH	0.075936	drug:P1273:paclitaxel|eribulin-up	303	278	0		1	drug:P296:daidzein|genistein|dimethyl sulfoxide-up	360	341	12	TUBA1A SCPEP1 TMEM59 ITM2B ANXA1 BIRC2 ARPC5 CAP1 PRKAR1A NPTN HDAC2 PPP2CA	0.000373128	drug:P2868:hormone-dn	386
drug:P821:-up	347	278	10	FASN ATP5B ACO2 TM7SF2 CEBPA ENPEP GHR IGF1 MAOB GPT2	1.04319e-05	drug:P2318:indole-3-methanol-up	303	258	2	NCKAP1 PARP1	0.0635051	drug:P3600:cisplatin|oxaliplatin|platinum-up	576	563	4	SLC25A3 MDH1 KHDRBS1 C1QBP	0.00207964	drug:P813:hormone|ethanol|17beta-estradiol|tamoxifen|estrogen-up	276	269	6	XBP1 RRM2 MCCC2 PARP1 PRDX4 NPC2	0.000720903	drug:P41:dimethyl sulfoxide|Insulin-up	461	433	1	MSC	0.141683	drug:P1562:eribulin|paclitaxel-up	243	226	1	NEFH	0.0762621	drug:P1270:eribulin|paclitaxel-up	282	264	0		1	drug:P1680:bromide-up	330	246	10	CWC22 TUBA1A CDC42 NPTN ANXA1 SUMO1 RAP1A SOD2 CAP1 TMEM59	0.000375302	drug:P2869:hormone-dn	340
drug:P5104:biomarker-up	303	278	10	HSP90AA1 GCLM TALDO1 PSMA4 TMED2 SOD1 ENPEP GFPT1 CLCN3 PPARG	1.04319e-05	drug:P4268:water|6alpha-methylprednisolone-up	268	258	2	FGF2 MCAM	0.0635051	drug:P1939:inhibitor|dimethyl sulfoxide-up	287	260	3	UQCRFS1 SLC25A3 C1QBP	0.00208444	drug:P1210:eribulin|paclitaxel-up	289	269	6	TST PRDX4 CEBPA C1QBP FUCA2 KLF5	0.000720903	drug:P5222:protein polypeptide chain|inhibitor|protein|histone deacetylase inhibitor-up	488	437	1	SPIRE1	0.142907	drug:P3767:growth hormone-up	271	226	1	HHEX	0.0762621	drug:P1271:paclitaxel|eribulin-up	304	284	0		1	drug:P3432:-up	302	294	11	FCER1G ARPC2 CLTC ARPC5 PDCD6 S100A9 BRK1 TMEM59 SCPEP1 LMO2 ABR	0.000391018	drug:P5213:glutathione-dn	288
drug:P4414:pharmaceutical-up	266	220	9	RBP4 TKT FASN PRDX6 TUBB4B VCP TMED2 GCLM TALDO1	1.05796e-05	drug:P739:water|hypochlorite-up	263	259	2	ACAT1 PAWR	0.063937	drug:P4937:biomarker-up	300	260	3	PPIF SLC25A3 KHDRBS1	0.00208444	drug:P1215:paclitaxel|eribulin-up	285	269	6	LDHB PRDX4 TST C1QBP TSPO LPCAT1	0.000720903	drug:P30:dimethyl sulfoxide|Insulin-up	468	438	1	MSC	0.143213	drug:P2845:hormone-up	244	226	1	CTNNB1	0.0762621	drug:P1276:eribulin|paclitaxel-up	338	303	0		1	drug:P3045:cisplatin|platinum|N(6)-(1-carboxyethyl)-L-lysine-up	226	204	9	DICER1 AMD1 ARPC1A ARPC3 CLTC TIA1 SOD2 GNPAT RIPK1	0.000406564	drug:P4489:nitric oxide|propan-2-ol|apocynin|angiotensin|losartan|phenobarbital-dn	360
drug:P92:1-methyl-4-phenyl-1,2,3,6-tetrahydropyridine-up	284	279	10	TUBB4B ATP5B HSP90AA1 PRKAR1A MGST3 PSAT1 ACAT1 PPP2CA TNFRSF21 SOD1	1.07628e-05	drug:P2584:4,4'-diaminodiphenylmethane|dimethyl sulfoxide|inhibitor|(2Z,3Z)-bis\{amino[(2-aminophenyl)sulfanyl]methylidene\}butanedinitrile-up	267	259	2	MCAM ATP2B4	0.063937	drug:P5204:-up	269	261	3	UQCRFS1 MDH1 C1QBP	0.00210734	drug:P1572:eribulin|paclitaxel-up	289	269	6	LDHB RRM2 NPC2 PRDX4 PPT1 C1QBP	0.000720903	drug:P5223:protein polypeptide chain|inhibitor|protein|histone deacetylase inhibitor-up	506	456	1	SPIRE1	0.148701	drug:P3038:cisplatin|platinum|N(6)-(1-carboxyethyl)-L-lysine-up	237	226	1	PARVA	0.0762621	drug:P1277:paclitaxel|eribulin-up	292	264	0		1	drug:P2008:messenger RNA|inhibitor-up	307	249	10	SOD2 SRGN HCK RGS2 S100A9 HSD17B11 DYNLT1 ARPC1B TMEM165 TOR1B	0.000412864	drug:P352:ethanol|dexamethasone-dn	367
drug:P5373:inhibitor|ligand-up	295	280	10	SOD1 ATP5B MGST3 ACSL1 TALDO1 ACAT1 TMED2 FAM213A ACTR2 GLRX3	1.11028e-05	drug:P2799:hormone-up	305	259	2	OXCT1 IMMT	0.063937	drug:P3527:ethanol|5-amino-1-(5-phospho-D-ribosyl)imidazole|dopaminium(1+)-up	322	261	3	PPAP2B UQCRFS1 C1QBP	0.00210734	drug:P4581:formaldehyde-up	520	488	8	IL1B S100A14 LDHB C1QBP TSPO RRM2 PPP1CA VAMP8	0.00072473	drug:P5563:-up	553	534	1	SPIRE1	0.172134	drug:P4388:baclofen-up	319	227	1	HHEX	0.0765882	drug:P1274:eribulin|paclitaxel-up	301	281	0		1	drug:P4281:water|6alpha-methylprednisolone-up	470	449	14	S100A9 IL1B ANXA1 SRGN PXN BIRC2 NCF2 RARA NFKB1 TSPO CCR2 ECE1 HCK HAS2	0.0004207	drug:P4177:water|ethanol|6alpha-methylprednisolone-dn	334
drug:P2813:hormone-up	387	344	11	ATP5B SOD1 PRKAR1A FAM213A CHUK VCP ACSL1 GHR PCK1 G0S2 ACO2	1.1285e-05	drug:P2863:hormone-up	305	260	2	OXCT1 RALBP1	0.0643699	drug:P1657:paclitaxel|eribulin-up	277	261	3	C1QBP SLC25A3 UQCRFS1	0.00210734	drug:P2860:hormone-up	319	270	6	TST FBP1 XBP1 PPP1CA TSPO RPA1	0.000734974	drug:P5562:-up	575	544	1	MSC	0.175098	drug:P3047:cisplatin|platinum|N(6)-(1-carboxyethyl)-L-lysine-up	251	227	1	DDAH1	0.0765882	drug:P1275:paclitaxel|eribulin-up	300	280	0		1	drug:P5071:biomarker-up	268	250	10	NPTN ITM2B ARPC2 ARPC1A SUMO1 DPM1 CAP1 ARPC3 PPP6C YWHAB	0.000426059	drug:P3235:-dn	343
drug:P1717:-up	600	560	14	ATP5B SOD1 TUBB4B FASN GTF2A2 PPP2CA PRDX6 KPNB1 TKT TMED2 HSP90AA1 MGST3 PSMA4 ALDH9A1	1.16351e-05	drug:P5780:dimethyl sulfoxide-up	302	261	2	ACAT1 TGM2	0.0648038	drug:P5017:potassium bromide|biomarker-up	278	262	3	PPIF C1QBP UQCRFS1	0.00213039	drug:P3730:-up	286	272	6	CLEC5A RRM2 LDHB PPT1 CEBPA DNMT1	0.000763752	drug:P5558:-up	587	553	1	MSC	0.177758	drug:P2338:ethanol-up	242	227	1	CTNNB1	0.0765882	drug:P1802:oxane|carbon nanotube|single-walled carbon nanotube|water|poly(methyl acrylate) macromolecule-up	272	265	0		1	drug:P4161:water|ethanol|6alpha-methylprednisolone-up	477	450	14	S100A9 ANXA1 IL1B SRGN PXN TSPO NCF2 BIRC2 RARA CCR2 HAS2 PODXL NUAK2 RIPK1	0.000430103	drug:P4196:ethanol|6alpha-methylprednisolone-dn	325
drug:P1718:-up	599	561	14	ATP5B FASN SOD1 TUBB4B TALDO1 TKT PRDX6 ALDH9A1 MGST3 KPNB1 PPP2CA TMED2 HSP90AA1 GTF2A2	1.187e-05	drug:P2800:hormone-up	295	262	2	IMMT TGM2	0.0652388	drug:P5761:hydrogen chloride|dimethyl sulfoxide|chlorpromazine-up	306	262	3	C1QBP UQCRFS1 PLA2G12A	0.00213039	drug:P1451:paclitaxel|eribulin-up	290	272	6	S100A14 PPT1 MUC1 TSPO VAMP8 DNMT1	0.000763752	drug:P5567:-up	575	555	1	SPIRE1	0.178348	drug:P5673:-up	243	228	1	CTNNB1	0.0769141	drug:P4014:retinoic acid-up	291	285	0		1	drug:P5009:biomarker-up	274	251	10	NPTN ARPC1A ARPC2 SUMO1 DPM1 CAP1 PPP6C ITM2B YWHAB ARPC3	0.000439604	drug:P4686:-dn	343
drug:P159:inhibitor-up	592	562	14	ATP5B FASN SOD1 TUBB4B TKT EPRS ACAT1 PGD PRDX6 TMED2 KPNB1 CEBPA ACTR2 PSMA4	1.21092e-05	drug:P1968:donor|messenger RNA|inhibitor-up	292	264	2	RAB27A ATP2B4	0.0661117	drug:P1656:eribulin|paclitaxel-up	279	262	3	C1QBP SLC25A3 UQCRFS1	0.00213039	drug:P2319:corticotropin|dexamethasone-up	438	380	7	TSPO LDHB MUC1 TST FBP1 C1QBP PPP1CA	0.000803253	drug:P5559:-up	574	555	1	SPIRE1	0.178348	drug:P1755:-up	247	228	1	MYLIP	0.0769141	drug:P4274:water|6alpha-methylprednisolone-up	101	95	0		1	drug:P4132:water|ethanol|6alpha-methylprednisolone-up	482	451	14	ANXA1 S100A9 SRGN IL1B TSPO PODXL NCF2 RIPK3 PXN FCER1G HAS2 RARA NUAK2 CCR2	0.000439686	drug:P2641:4,4'-diaminodiphenylmethane|dimethyl sulfoxide|inhibitor|(2Z,3Z)-bis\{amino[(2-aminophenyl)sulfanyl]methylidene\}butanedinitrile-dn	322
drug:P130:inhibitor-up	592	562	14	ATP5B FASN SOD1 TUBB4B TKT EPRS ACAT1 PGD PRDX6 TMED2 KPNB1 CEBPA ACTR2 PSMA4	1.21092e-05	drug:P5717:bleomycin A2-up	334	265	2	ADAM9 TGM2	0.0665496	drug:P3597:oxaliplatin|cisplatin|platinum-up	583	568	4	SLC25A3 C1QBP KHDRBS1 UQCRFS1	0.00214779	drug:P1253:paclitaxel|eribulin-up	293	275	6	LDHB TSPO TST C1QBP UCP2 LPCAT1	0.000808546	drug:P5571:-up	576	556	1	SPIRE1	0.178643	drug:P3481:ethanol|5-amino-1-(5-phospho-D-ribosyl)imidazole|dopaminium(1+)-up	281	228	1	CTNNB1	0.0769141	drug:P5382:-up	301	268	0		1	drug:P183:saturated fatty acid|stearic acid|palmitic acid|oleic acid|ethanol|monounsaturated fatty acid|palmitoleic acid|fatty acid|poly(methyl acrylate) macromolecule-up	327	299	11	PPP2R5A YWHAB PPP2CA NPTN ARPC1B AOC3 CWC22 SOD2 CUL3 LRP6 TMEM59	0.000450525	drug:P2534:4,4'-diaminodiphenylmethane|inhibitor|(2Z,3Z)-bis\{amino[(2-aminophenyl)sulfanyl]methylidene\}butanedinitrile-dn	233
drug:P3600:cisplatin|oxaliplatin|platinum-up	576	563	14	PRKAR1A TUBB4B HSP90AA1 RTN4 AKT1 SOD1 VCP BLCAP CD46 MGST3 TWIST1 FASN PIEZO1 TALDO1	1.23526e-05	drug:P4786:-up	286	265	2	VLDLR PARP1	0.0665496	drug:P5110:potassium bromide|biomarker-up	286	263	3	PPIF UQCRFS1 C1QBP	0.0021536	drug:P3705:poly(styrene)-up	327	275	6	UCP2 PPP1CA SNX17 VAMP8 RPS6KA1 PPT1	0.000808546	drug:P5566:-up	592	558	1	MSC	0.179232	drug:P758:psychotropic drug-up	266	229	1	DDAH1	0.0772399	drug:P5383:-up	306	253	0		1	drug:P2728:glycine betaine|water|calcium atom|osmolyte|bismuth subgallate-up	316	299	11	CDC42 ITM2B CLTC TUBA1A PPP2CA RGS2 DUSP22 VAMP7 ARPC5 DPM1 SPTLC1	0.000450525	drug:P4740:-dn	202
drug:P1719:-up	600	564	14	ATP5B FASN SOD1 TUBB4B TKT PRDX6 ALDH9A1 TMED2 PPP2CA GTF2A2 MGST3 HSP90AA1 KPNB1 PGD	1.26003e-05	drug:P759:psychotropic drug|fluoxetine-up	294	266	2	RALBP1 OXCT1	0.0669886	drug:P3224:-up	271	263	3	C1QBP UQCRFS1 KHDRBS1	0.0021536	drug:P5362:inhibitor|ligand-up	289	276	6	LDHB XBP1 C1QBP HDAC2 PARP1 TSPO	0.000823921	drug:P5570:-up	592	558	1	MSC	0.179232	drug:P757:psychotropic drug|imipramine-up	258	229	1	DDAH1	0.0772399	drug:P5380:inhibitor|ligand-up	329	320	0		1	drug:P4314:S-(2-boronoethyl)-L-cysteine-up	266	252	10	PODXL ARPC1B RAP1A ITM2B LYPLA1 TPST2 CAP1 CD59 ECE1 PRKAR1A	0.000453504	drug:P4130:water|ethanol|6alpha-methylprednisolone-dn	194
drug:P5360:ligand-up	296	286	10	TALDO1 ALDH9A1 ACTR2 TMED2 ACAT1 FASN ACSL1 GLRX3 PPP2CA TUBB4B	1.3344e-05	drug:P771:psychotropic drug|imipramine-up	286	266	2	OXCT1 RALBP1	0.0669886	drug:P5211:lysobisphosphatidic acid|dimethyl sulfoxide|inhibitor|BMP-7-up	285	263	3	PPAP2B PPP2CA C1QBP	0.0021536	drug:P1134:eribulin|paclitaxel-up	300	276	6	KLF5 TST FUCA2 CEBPA PRDX4 VAMP8	0.000823921	drug:P908:eribulin|paclitaxel-up	295	282	0		1	drug:P4698:-up	259	229	1	VLDLR	0.0772399	drug:P5381:inhibitor|ligand-up	333	324	0		1	drug:P1982:donor|messenger RNA|inhibitor|antagonist-up	379	349	12	HCK AQP9 SOD2 LRRK2 TOR1B ECE1 SRGN S100A9 ITM2B PSEN1 RGS2 PTPRJ	0.000459049	drug:P4198:ethanol|6alpha-methylprednisolone-dn	154
drug:P5053:potassium bromide|biomarker-up	310	287	10	HSP90AA1 ACSL1 SOD1 GCLM PSMA4 PRDX6 TKT GFPT1 TALDO1 ALDH9A1	1.37531e-05	drug:P3042:cisplatin|platinum|N(6)-(1-carboxyethyl)-L-lysine-up	282	266	2	ADAM9 VLDLR	0.0669886	drug:P1330:eribulin|paclitaxel-up	282	263	3	PPAP2B UQCRFS1 PPIF	0.0021536	drug:P1211:paclitaxel|eribulin-up	297	276	6	PRDX4 TST C1QBP KLF5 FUCA2 CEBPA	0.000823921	drug:P3304:-up	281	274	0		1	drug:P2964:glycine betaine|dimethyl sulfoxide|inhibitor-up	251	229	1	MYLIP	0.0772399	drug:P5386:glucocorticoid|dimethyl sulfoxide|inhibitor|dexamethasone-up	208	187	0		1	drug:P355:ethanol|dexamethasone-up	473	453	14	ANGPT1 ARPC5 TFB2M TMEM59 ANXA1 CAP1 ARPC2 SRGN NPTN SNX6 ITM2B TSPO FNTA RPS6KA2	0.000459398	drug:P2864:hormone-dn	452
drug:P2016:inhibitor-up	301	287	10	G0S2 KPNB1 TUBB4B ABCA1 PPP2CA TKT EPRS HSP90AA1 PGD PSMA4	1.37531e-05	drug:P5786:dimethyl sulfoxide-up	303	267	2	ACAT1 TGM2	0.0674285	drug:P3599:cisplatin|oxaliplatin|platinum-up	582	569	4	SLC25A3 C1QBP MDH1 KHDRBS1	0.00216161	drug:P1214:eribulin|paclitaxel-up	291	276	6	LDHB PRDX4 TST C1QBP TSPO LPCAT1	0.000823921	drug:P3305:-up	209	197	0		1	drug:P2560:4,4'-diaminodiphenylmethane|inhibitor|(2Z,3Z)-bis\{amino[(2-aminophenyl)sulfanyl]methylidene\}butanedinitrile-up	239	229	1	HHEX	0.0772399	drug:P5136:formaldehyde-up	330	295	0		1	drug:P671:-up	331	300	11	RGS18 IL1B MYLK RGS2 PDE5A TSSK4 TMOD2 WNT4 LRRK2 RPS6KA2 NTN1	0.000463294	drug:P5170:nevirapine|dimethyl sulfoxide|nutrient|protein|mTOR inhibitor-dn	328
drug:P3599:cisplatin|oxaliplatin|platinum-up	582	569	14	TUBB4B PRKAR1A HSP90AA1 RTN4 AKT1 FASN SOD1 VCP MGST3 TWIST1 TALDO1 PIEZO1 CD46 BLCAP	1.3906e-05	drug:P5645:-up	278	267	2	SRF TGM2	0.0674285	drug:P3601:cisplatin|oxaliplatin|platinum-up	583	570	4	SLC25A3 C1QBP KHDRBS1 MDH1	0.00217549	drug:P1252:eribulin|paclitaxel-up	295	277	6	LDHB TSPO TST C1QBP LPCAT1 UCP2	0.00083952	drug:P3003:cisplatin|platinum|N(6)-(1-carboxyethyl)-L-lysine-up	214	202	0		1	drug:P5667:-up	243	231	1	CTNNB1	0.0778913	drug:P5132:biomarker-up	313	291	0		1	drug:P1199:paclitaxel|eribulin-up	273	254	10	PODXL NPTN TUBA1A ITM2B ARPC1B ARPC2 DPM1 ARPC1A NSRP1 YWHAB	0.000482403	drug:P5645:-dn	322
drug:P984:eribulin|paclitaxel-up	306	288	10	SOD1 GCLM TMED2 HSP90AA1 TNFRSF21 PSAT1 ALDH9A1 TALDO1 RTN4 PRDX6	1.41729e-05	drug:P5382:-up	301	268	2	SMAD4 BMPR1A	0.0678694	drug:P1277:paclitaxel|eribulin-up	292	264	3	SLC25A3 UQCRFS1 MDH1	0.00217698	drug:P5740:bleomycin A2-up	324	277	6	UCP2 MUC1 WFDC2 S100A14 NPC2 LRRK2	0.00083952	drug:P3306:-up	219	210	0		1	drug:P4271:water|6alpha-methylprednisolone-up	239	232	1	NEFH	0.0782168	drug:P4276:water|ethanol|6alpha-methylprednisolone-up	258	246	0		1	drug:P69:13-cis-retinal|D-glucopyranose-up	229	209	9	LPCAT2 CD59 TMEM59 GALNT2 TIA1 VAMP7 ME2 ARPC1B ARPC1A	0.000484691	drug:P4921:-dn	212
drug:P5371:inhibitor|ligand-up	299	289	10	SOD1 ATP5B TALDO1 TUBB4B ACTR2 TMED2 GLRX3 ACSL1 FAM213A ACAT1	1.46038e-05	drug:P4900:glucocorticoid|dexamethasone-up	280	268	2	NCKAP1 RALBP1	0.0678694	drug:P5121:biomarker-up	297	264	3	UQCRFS1 SLC25A3 PPIF	0.00217698	drug:P1248:eribulin|paclitaxel-up	299	278	6	TST LDHB CEBPA C1QBP RRM2 KLF5	0.000855347	drug:P3002:cisplatin|platinum|N(6)-(1-carboxyethyl)-L-lysine-up	246	241	0		1	drug:P4400:baclofen-up	286	232	1	MYLIP	0.0782168	drug:P3591:agonist|methyl cellulose|N(6)-(1-carboxyethyl)-L-lysine-up	291	220	0		1	drug:P3445:-up	379	353	12	TUBA1A IL1B AIF1 ARPC1B ARPC2 ABR HCK YWHAB ARPC3 CORO1A TMEM59 RGS2	0.000507921	drug:P4199:ethanol|6alpha-methylprednisolone-dn	194
drug:P2722:-up	425	357	11	ATP5B ENPEP GCLM CYB5A VCP PSMA4 MAOB PGD TALDO1 PSMA7 RBP4	1.59402e-05	drug:P4429:sirolimus|triazane-up	285	269	2	AVPR1A SMAD4	0.0683113	drug:P1384:eribulin|paclitaxel-up	279	265	3	PPIF PPAP2B UQCRFS1	0.0022005	drug:P2635:4,4'-diaminodiphenylmethane|dimethyl sulfoxide|inhibitor|(2Z,3Z)-bis\{amino[(2-aminophenyl)sulfanyl]methylidene\}butanedinitrile-up	287	279	6	TNFRSF11A BRCA2 RRM2 WNT7B DNMT1 FECH	0.000871403	drug:P5368:inhibitor|ligand-up	302	297	0		1	drug:P7:dimethyl sulfoxide|Insulin-up	253	233	1	DDAH1	0.0785423	drug:P3590:reactive oxygen species|reactive nitrogen species|RAINE SYNDROME-up	271	241	0		1	drug:P4739:-up	380	354	12	RGS2 ARPC2 CAP1 ARPC1B LYPLA1 CORO1A VAMP7 BIRC2 ARPC3 YWHAB ME2 AMD1	0.000520801	drug:P4646:N-benzyladenine|benzo[a]pyrene|carcinogenic agent-dn	236
drug:P1800:oxane|carbon nanotube|single-walled carbon nanotube|water|poly(methyl acrylate) macromolecule-up	313	292	10	PRKCD UCP2 EIF4EBP2 ARRB1 SORT1 CD36 PRKAR1A CEBPA ACSL1 DSC2	1.59648e-05	drug:P3545:ethanol|5-amino-1-(5-phospho-D-ribosyl)imidazole|dopaminium(1+)-up	321	269	2	ADAM9 RALBP1	0.0683113	drug:P2129:erlotinib|dimethyl sulfoxide-up	279	265	3	UQCRFS1 SLC25A3 C1QBP	0.0022005	drug:P2385:-up	134	107	4	FOXA2 WFDC2 SFTPC S100A14	0.000886529	drug:P5369:inhibitor|ligand-up	308	304	0		1	drug:P3523:ethanol|5-amino-1-(5-phospho-D-ribosyl)imidazole|dopaminium(1+)-up	292	235	1	NEFH	0.0791928	drug:P4389:baclofen-up	297	222	0		1	drug:P4404:baclofen-up	503	406	13	S100A9 SRGN FCER1G ANXA1 NCF2 NPTN CAP1 ARPC3 TSPO RGS18 TMEM165 ADRBK1 CDC42	0.000525871	drug:P2444:4,4'-diaminodiphenylmethane|dimethyl sulfoxide|inhibitor|(2Z,3Z)-bis\{amino[(2-aminophenyl)sulfanyl]methylidene\}butanedinitrile-dn	241
drug:P2870:hormone-up	253	232	9	ACO2 AGPAT2 ADIPOQ ACSL1 CDO1 MMD OXCT1 FAM213A G0S2	1.6161e-05	drug:P5714:bleomycin A2-up	314	271	2	TGM2 ADAM9	0.069198	drug:P822:-up	344	265	3	UQCRFS1 PPAP2B C1QBP	0.0022005	drug:P1135:paclitaxel|eribulin-up	307	280	6	KLF5 TST FUCA2 PRDX4 CEBPA VAMP8	0.000887691	drug:P3307:-up	251	242	0		1	drug:P1068:eribulin|paclitaxel-up	258	235	1	NEFH	0.0791928	drug:P4388:baclofen-up	319	227	0		1	drug:P4221:water|6alpha-methylprednisolone-up	486	462	14	S100A9 ANXA1 IL1B SRGN PXN TSPO BIRC2 NCF2 RARA CCR2 HCK HAS2 RIPK1 NUAK2	0.000557715	drug:P3588:-dn	239
drug:P91:1-methyl-4-phenyl-1,2,3,6-tetrahydropyridine-up	237	232	9	TUBB4B ATP5B OXT HSP90AA1 PRKAR1A TNFRSF21 PSAT1 ACAT1 CLCN3	1.6161e-05	drug:P2834:hormone-up	292	272	2	TGM2 RAB27A	0.0696428	drug:P1661:paclitaxel|eribulin-up	291	266	3	SLC25A3 C1QBP UQCRFS1	0.00222419	drug:P4410:baclofen-up	480	387	7	RRM2 PPP1CA VAMP8 FECH TSPO DNMT1 UCP2	0.000893582	drug:P909:paclitaxel|eribulin-up	310	292	0		1	drug:P1258:eribulin|paclitaxel-up	263	236	1	NEFH	0.079518	drug:P3595:cisplatin|oxaliplatin|platinum-up	579	560	0		1	drug:P4143:ethanol|6alpha-methylprednisolone-up	388	358	12	S100A9 IL1B ANXA1 SRGN NFKB1 NCF2 RGS18 BIRC2 PODXL TINF2 NUAK2 RIPK1	0.000575111	drug:P2451:4,4'-diaminodiphenylmethane|inhibitor|(2Z,3Z)-bis\{amino[(2-aminophenyl)sulfanyl]methylidene\}butanedinitrile-dn	194
drug:P3157:-up	193	177	8	ACTR2 MGST3 TMED2 SOD1 ACAT1 GTF2A2 PRDX6 PSMA4	1.6257e-05	drug:P5680:cidofovir(2-)-up	294	272	2	MCAM FGF2	0.0696428	drug:P1496:eribulin|paclitaxel-up	281	266	3	C1QBP UQCRFS1 SLC25A3	0.00222419	drug:P2082:erlotinib|dimethyl sulfoxide-up	306	281	6	PRDX4 S100A14 LDHB NPC2 MUC1 LPCAT1	0.000904214	drug:P5362:inhibitor|ligand-up	289	276	0		1	drug:P2057:pyrrolidine-up	240	236	1	CTNNB1	0.079518	drug:P4382:methicillin|oligonucleotide-up	252	228	0		1	drug:P1978:donor|messenger RNA|inhibitor-up	443	410	13	AQP9 SOD2 HCK SRGN IL1B S100A9 LRRK2 ITM2B TOR1B ECE1 RGS2 PSEN1 FCER1G	0.000576245	drug:P4204:ethanol|6alpha-methylprednisolone-dn	196
drug:P5772:dimethyl sulfoxide|clofibrate-up	340	295	10	G0S2 MGST3 ACO2 ACAT1 CD36 GCLM ACSL1 IGF1 CHUK GLRX3	1.74337e-05	drug:P1878:isoprenaline-up	298	272	2	SRF DMD	0.0696428	drug:P4900:glucocorticoid|dexamethasone-up	280	268	3	SLC25A3 PPIF ALCAM	0.00227204	drug:P5727:bleomycin A2-up	325	283	6	MUC1 LRRK2 WFDC2 CEBPA XBP1 SFTPC	0.00093797	drug:P5363:inhibitor|ligand-up	295	287	0		1	drug:P4657:piroxicam|cisplatin-up	248	237	1	DDAH1	0.079843	drug:P4385:methicillin|oligonucleotide-up	282	266	0		1	drug:P1568:eribulin|paclitaxel-up	273	260	10	TUBA1A DYNLT1 CAP1 TSPO TST ARPC2 ITM2B GALNT7 NEDD4 RGS2	0.000578423	drug:P2497:4,4'-diaminodiphenylmethane|dimethyl sulfoxide|inhibitor|(2Z,3Z)-bis\{amino[(2-aminophenyl)sulfanyl]methylidene\}butanedinitrile-dn	376
drug:P4055:2,3,7,8-tetrachlorodibenzodioxine|dimethyl sulfoxide|3,3',4,4',5-pentachlorobiphenyl-up	343	296	10	RBP4 PRDX6 CD36 PPP2CA TTPA CYB5A MGST3 TUBB4B PSMA7 AKT1	1.79485e-05	drug:P5640:-up	281	272	2	SRF TGM2	0.0696428	drug:P4429:sirolimus|triazane-up	285	269	3	C1QBP UQCRFS1 PPP2CA	0.00229621	drug:P122:inhibitor-up	308	283	6	TRIB3 TSPO XBP1 NPC2 METAP1 UCP2	0.00093797	drug:P5364:ligand-up	276	269	0		1	drug:P1220:eribulin|paclitaxel-up	254	237	1	NEFH	0.079843	drug:P3594:cisplatin|oxaliplatin|platinum-up	564	547	0		1	drug:P312:dimethyl sulfoxide|flutamide-up	327	309	11	PAFAH1B1 MED31 ARPC2 IREB2 BIRC2 CD59 SNX14 SOD2 GSK3B CLTC DNAJC5	0.000592489	drug:P4685:-dn	284
drug:P5125:potassium bromide|biomarker-up	314	297	10	HSP90AA1 SOD1 PRDX6 GCLM PSMA7 ATP5B TKT TUBB4B TALDO1 TMED2	1.84763e-05	drug:P2730:glycine betaine|water|calcium atom|osmolyte|bismuth subgallate-up	282	273	2	IMMT RALBP1	0.0700886	drug:P5031:biomarker-up	295	269	3	UQCRFS1 PPIF SLC25A3	0.00229621	drug:P3711:poly(styrene)-up	347	283	6	UCP2 NPC2 PPP1CA CSF1R TSPO IL1B	0.00093797	drug:P5365:ligand-up	271	262	0		1	drug:P2925:L-methionine-up	269	238	1	CTNNB1	0.080168	drug:P3596:oxaliplatin|cisplatin|platinum-up	573	555	0		1	drug:P1312:eribulin|paclitaxel-up	280	261	10	ARPC1B NPTN PODXL ARPC2 ARPC3 CAP1 DPM1 TSPO CD59 GALNT7	0.000595867	drug:P2446:4,4'-diaminodiphenylmethane|dimethyl sulfoxide|inhibitor|(2Z,3Z)-bis\{amino[(2-aminophenyl)sulfanyl]methylidene\}butanedinitrile-dn	288
drug:P3028:cisplatin|platinum|N(6)-(1-carboxyethyl)-L-lysine-up	402	364	11	CYB5A DSC2 MGST3 TMED2 EPRS PSAT1 PRDX6 SORT1 ATP5B OXCT1 GTF2A2	1.90777e-05	drug:P2835:hormone-up	297	274	2	TGM2 RAB27A	0.0705353	drug:P1660:eribulin|paclitaxel-up	293	270	3	SLC25A3 C1QBP UQCRFS1	0.00232053	drug:P151:inhibitor-up	308	283	6	TRIB3 TSPO XBP1 NPC2 METAP1 UCP2	0.00093797	drug:P5366:ligand-up	240	233	0		1	drug:P780:histone|L-methionine|lysine|dimethyl sulfoxide|adenosyl group|inhibitor|biomarker-up	266	238	1	HHEX	0.080168	drug:P3601:cisplatin|oxaliplatin|platinum-up	583	570	0		1	drug:P1334:eribulin|paclitaxel-up	234	216	9	ARPC2 RGS2 NPTN ARPC3 CAP1 BIRC2 TSPO ARPC1B MTM1	0.00061442	drug:P4134:ethanol|6alpha-methylprednisolone-dn	486
drug:P3009:cisplatin|platinum|N(6)-(1-carboxyethyl)-L-lysine-up	267	237	9	SOD1 TUBB4B PSMA4 PRKAR1A HSP90AA1 EIF4EBP2 PSMA7 TMED2 ATP5B	1.91369e-05	drug:P392:dimethyl sulfoxide|valproic acid|anilide|lactam|retinoic acid|inhibitor-up	279	275	2	ACAT1 ADAM9	0.070983	drug:P1508:eribulin|paclitaxel-up	292	270	3	UQCRFS1 C1QBP SLC25A3	0.00232053	drug:P4904:glucocorticoid|dexamethasone-up	292	284	6	VAMP8 CEBPA MUC1 TST NPC2 KLF5	0.000955208	drug:P3301:-up	197	189	0		1	drug:P4699:-up	271	239	1	VLDLR	0.0804928	drug:P3600:cisplatin|oxaliplatin|platinum-up	576	563	0		1	drug:P1311:paclitaxel|eribulin-up	282	263	10	ARPC1B ARPC3 ARPC2 GALNT7 TSPO BIRC2 CD59 NPTN CAP1 FADD	0.000632065	drug:P4656:carcinogenic agent-dn	189
drug:P4482:biotin|phosphoprotein phosphatase inhibitor-up	205	182	8	CDO1 PSAT1 CHUK GCLM PRDX6 TALDO1 CYB5A MMD	1.98807e-05	drug:P5137:protein polypeptide chain|triptorelin-up	289	275	2	PARP1 ACAT1	0.070983	drug:P2063:pyrrolidine-up	285	270	3	SLC25A3 PPP2CA KHDRBS1	0.00232053	drug:P1633:paclitaxel|eribulin-up	301	284	6	TSPO VAMP8 LDHB UCP2 NPC2 LPCAT1	0.000955208	drug:P3302:-up	215	203	0		1	drug:P385:dimethyl sulfoxide|valproic acid|anilide|lactam|retinoic acid|inhibitor-up	245	240	1	DDAH1	0.0808176	drug:P3603:oxaliplatin|cisplatin|platinum-up	477	471	0		1	drug:P4102:inhibitor-up	286	263	10	TUBA1A ARPC1B ITM2B TSPO GNPAT CAP1 SNX6 ARPC1A TST BIRC2	0.000632065	drug:P5320:-dn	121
drug:P5095:potassium bromide|biomarker-up	318	300	10	HSP90AA1 SOD1 TUBB4B PSMA7 GCLM PSMA4 ATP5B TALDO1 PRDX6 TKT	2.01406e-05	drug:P4893:glucocorticoid|dexamethasone-up	283	276	2	RALBP1 TGM2	0.0714317	drug:P1497:paclitaxel|eribulin-up	282	270	3	C1QBP UQCRFS1 SLC25A3	0.00232053	drug:P1185:paclitaxel|eribulin-up	304	285	6	PPT1 S100A14 MUC1 VAMP8 NPC2 PPP1CA	0.000972689	drug:P3303:-up	109	104	0		1	drug:P2645:4,4'-diaminodiphenylmethane|inhibitor|(2Z,3Z)-bis\{amino[(2-aminophenyl)sulfanyl]methylidene\}butanedinitrile-up	248	240	1	VLDLR	0.0808176	drug:P3606:oxaliplatin|cisplatin|platinum-up	525	515	0		1	drug:P5308:curcumin|messenger RNA-up	272	263	10	CLTC GSK3B PAFAH1B1 ARPC2 ARL3 NPTN ABR ADRBK1 SCN1B APC	0.000632065	drug:P2584:4,4'-diaminodiphenylmethane|dimethyl sulfoxide|inhibitor|(2Z,3Z)-bis\{amino[(2-aminophenyl)sulfanyl]methylidene\}butanedinitrile-dn	333
drug:P3612:cisplatin|oxaliplatin|platinum-up	450	437	12	TUBB4B HSP90AA1 RTN4 TWIST1 PRKAR1A BLCAP MGST3 ACTR2 CD46 PIEZO1 SOD1 FASN	2.03697e-05	drug:P2339:ethanol-up	299	276	2	IMMT NCKAP1	0.0714317	drug:P4062:3,3',4,4',5-pentachlorobiphenyl|2,3,7,8-tetrachlorodibenzodioxine|dimethyl sulfoxide-up	311	271	3	PPP2CA MDH1 C1QBP	0.00234502	drug:P1249:paclitaxel|eribulin-up	306	285	6	LDHB TST C1QBP RRM2 CEBPA KLF5	0.000972689	drug:P1821:protein polypeptide chain|antioxidant|dimethyl sulfoxide|carbamazepine|methotrexate|diclofenac|L-proline residue|DNA damage-inducible transcript 3 protein-up	273	252	0		1	drug:P2476:4,4'-diaminodiphenylmethane|inhibitor|(2Z,3Z)-bis\{amino[(2-aminophenyl)sulfanyl]methylidene\}butanedinitrile-up	255	241	1	MYLIP	0.0811422	drug:P3609:cisplatin|oxaliplatin|platinum-up	356	346	0		1	drug:P1539:paclitaxel|eribulin-up	285	264	10	TUBA1A DYNLT1 ARPC2 ARPC3 NPTN CD59 BIRC2 FADD GALNT7 HHEX	0.000650834	drug:P4953:donor|dimethyl sulfoxide|agonist|insulin-sensitizing drug-dn	600
drug:P5035:potassium bromide|biomarker-up	321	302	10	HSP90AA1 SOD1 TUBB4B PSMA7 GCLM PRDX6 ATP5B PSMA4 TALDO1 TKT	2.13205e-05	drug:P61:13-cis-retinal|D-glucopyranose-up	299	278	2	NCKAP1 TGM2	0.0723318	drug:P5550:inhibitor-up	313	271	3	UQCRFS1 HOMER1 C1QBP	0.00234502	drug:P1632:eribulin|paclitaxel-up	305	288	6	TSPO VAMP8 LDHB LPCAT1 UCP2 NPC2	0.00102662	drug:P1669:paclitaxel|eribulin-up	250	233	0		1	drug:P2449:4,4'-diaminodiphenylmethane|inhibitor|(2Z,3Z)-bis\{amino[(2-aminophenyl)sulfanyl]methylidene\}butanedinitrile-up	254	241	1	HHEX	0.0811422	drug:P3608:cisplatin|oxaliplatin|platinum-up	241	235	0		1	drug:P1270:eribulin|paclitaxel-up	282	264	10	ARPC2 NPTN CAP1 BIRC2 ITM2B ARPC1B ARPC3 DYNLT1 TSPO NEDD4	0.000650834	drug:P2803:hormone-dn	213
drug:P293:genistein|daidzein|dimethyl sulfoxide-up	321	302	10	PSAT1 TALDO1 ABCA1 EPRS TWIST1 TKT ALDH9A1 PGD RTN4 TNFRSF21	2.13205e-05	drug:P4005:ethanol|17beta-estradiol|streptomycin|penicillin|puromycin-up	296	278	2	PARP1 NCKAP1	0.0723318	drug:P5180:toxin-up	289	273	3	C1QBP UQCRFS1 PPIF	0.00239448	drug:P1375:paclitaxel|eribulin-up	310	289	6	S100A14 VAMP8 NPC2 MUC1 PRDX4 PPT1	0.00104509	drug:P1668:eribulin|paclitaxel-up	241	225	0		1	drug:P2926:L-methionine-up	269	242	1	DDAH1	0.0814668	drug:P4036:retinoic acid-up	31	31	0		1	drug:P5682:cidofovir(2-)-up	280	264	10	S100A9 IL1B TUBA1A ITM2B RGS2 ARPC2 DYNLT1 CAP1 TSPO CD59	0.000650834	drug:P4468:Nutlin-3-dn	294
drug:P2437:4,4'-diaminodiphenylmethane|dimethyl sulfoxide|inhibitor|(2Z,3Z)-bis\{amino[(2-aminophenyl)sulfanyl]methylidene\}butanedinitrile-up	383	369	11	AGPS PSAT1 OXCT1 PPARG NEDD4L MOCOS CLCN3 EPRS ACSL4 TNFRSF21 GFPT1	2.16345e-05	drug:P3450:dexamethasone|ethanol|glucocorticoid|solvent-up	289	278	2	SRF PARP1	0.0723318	drug:P1331:paclitaxel|eribulin-up	290	273	3	PPAP2B UQCRFS1 PPIF	0.00239448	drug:P2739:dimethyl sulfoxide|atorvastatin|Elongation factor 1-alpha 2-up	305	290	6	XBP1 NPC2 VAMP8 FOXA1 TRIB3 DNMT1	0.00106383	drug:P905:paclitaxel|eribulin-up	308	272	0		1	drug:P5219:oxidised LDL|ethanol|17beta-estradiol-up	261	242	1	HHEX	0.0814668	drug:P4131:water|ethanol|6alpha-methylprednisolone-up	465	440	0		1	drug:P1209:paclitaxel|eribulin-up	234	218	9	TUBA1A DPM1 VAMP7 ITM2B YWHAB CTR9 ARPC1A MKKS CAP1	0.000656299	drug:P5146:L-methionine-dn	319
drug:P5783:dimethyl sulfoxide-up	209	186	8	CD36 G0S2 ACAT1 ACO2 PSAT1 PSMA4 UCP2 ACSL1	2.32473e-05	drug:P741:water|hypochlorite-up	282	278	2	ACAT1 MKKS	0.0723318	drug:P3304:-up	281	274	3	MDH1 KHDRBS1 PPP2CA	0.00241945	drug:P5093:biomarker-up	308	291	6	RRM2 NPC2 FUCA2 DNMT1 PPP1CA PPT1	0.00108282	drug:P4019:retinoic acid-up	543	529	0		1	drug:P1671:paclitaxel|eribulin-up	256	242	1	VLDLR	0.0814668	drug:P4136:ethanol|6alpha-methylprednisolone-up	294	276	0		1	drug:P4149:water|ethanol|6alpha-methylprednisolone-up	336	313	11	LIG4 CORO1A GALNT7 OMA1 PODXL LYPLAL1 TIA1 ARPC1B SRGN BBS10 TSPO	0.000658876	drug:P3159:-dn	287
drug:P4331:conjugated linoleic acid|mixture-up	409	375	11	PCK1 ADIPOQ PRDX6 ACSL1 TMED2 CDO1 ATP5B SOD1 ALDH9A1 TM7SF2 FAM213A	2.50903e-05	drug:P2577:4,4'-diaminodiphenylmethane|dimethyl sulfoxide|inhibitor|(2Z,3Z)-bis\{amino[(2-aminophenyl)sulfanyl]methylidene\}butanedinitrile-up	291	279	2	OXCT1 MCAM	0.0727833	drug:P5034:biomarker-up	303	274	3	PPIF UQCRFS1 SLC25A3	0.00241945	drug:P1184:eribulin|paclitaxel-up	313	292	6	PPT1 S100A14 MUC1 NPC2 VAMP8 KLF5	0.00110207	drug:P1665:paclitaxel|eribulin-up	225	215	0		1	drug:P1296:eribulin|paclitaxel-up	259	243	1	NEFH	0.0817912	drug:P4451:oxygen atom|2-butoxyethanol-up	275	225	0		1	drug:P4508:cisplatin-up	324	313	11	S100A9 TMEM59 CAP1 ANXA1 BIRC2 GSK3B DYNLT1 TSPO TINF2 GBA TST	0.000658876	drug:P2445:4,4'-diaminodiphenylmethane|dimethyl sulfoxide|inhibitor|(2Z,3Z)-bis\{amino[(2-aminophenyl)sulfanyl]methylidene\}butanedinitrile-dn	329
drug:P5437:-up	328	308	10	ATP5B CEBPA TUBB4B MGST3 TNFRSF21 ACTR2 AGPAT2 FASN TKT GFPT1	2.52231e-05	drug:P3026:cisplatin|platinum|N(6)-(1-carboxyethyl)-L-lysine-up	294	279	2	ADAM9 VLDLR	0.0727833	drug:P1368:eribulin|paclitaxel-up	294	274	3	UQCRFS1 PPAP2B PPIF	0.00241945	drug:P998:eribulin|paclitaxel-up	311	292	6	LDHB TST C1QBP NPC2 TSPO PRDX4	0.00110207	drug:P1664:eribulin|paclitaxel-up	205	196	0		1	drug:P4815:ochratoxin A-up	274	243	1	DDAH1	0.0817912	drug:P5548:inhibitor-up	338	299	0		1	drug:P2009:messenger RNA|inhibitor-up	278	265	10	HCK SOD2 ECE1 LRRK2 S100A9 TOR1B SRGN PSEN1 ARPC3 HSD17B11	0.000670061	drug:P3146:-dn	282
drug:P5036:biomarker-up	265	247	9	HSP90AA1 TUBB4B PTGER2 SOD1 PRDX6 TNFRSF21 G0S2 NPR1 FAM213A	2.65065e-05	drug:P4770:-up	307	280	2	PARP1 VLDLR	0.0732357	drug:P1195:paclitaxel|eribulin-up	293	275	3	PPIF PPAP2B UQCRFS1	0.00244458	drug:P5504:all-trans-retinoic acid-up	316	292	6	TSPO TRIB3 C1QBP LDHB AK2 CEBPA	0.00110207	drug:P4011:17beta-estradiol|streptomycin|penicillin|puromycin|dextran|medroxyprogesterone acetate-up	406	381	0		1	drug:P1030:eribulin|paclitaxel-up	269	243	1	NEFH	0.0817912	drug:P5549:inhibitor|protein polypeptide chain-up	311	266	0		1	drug:P5041:biomarker-up	282	265	10	NPTN CAP1 YWHAB ARPC2 ARPC1A ARPC3 ITM2B SUMO1 DPM1 PPP6C	0.000670061	drug:P2870:hormone-dn	347
drug:P5047:potassium bromide|biomarker-up	334	310	10	HSP90AA1 SOD1 GCLM PSMA4 PSMA7 PRDX6 TALDO1 TKT TMED2 KPNB1	2.66534e-05	drug:P5530:calcitriol-up	291	281	2	FTO PARP1	0.073689	drug:P3531:ethanol|5-amino-1-(5-phospho-D-ribosyl)imidazole|dopaminium(1+)-up	331	275	3	PPAP2B C1QBP UQCRFS1	0.00244458	drug:P3343:-up	420	402	7	NPC2 TSPO PRDX4 VAMP8 XBP1 SNX8 C1QBP	0.00111419	drug:P4010:17beta-estradiol|progesterone|streptomycin|penicillin|puromycin|dextran|medroxyprogesterone acetate-up	341	325	0		1	drug:P5650:N-methyl-D-aspartic acid|rolipram|idose|methotrexate|solvent|radical scavenger|agonist|indomethacin|L-proline residue|mifepristone|minocycline|immunomodulator|moxalactam|NMDA receptor antagonist|ethyl|memantine|nimodipine|phenytoin|propranolol|simvastatin|Balkan Nephropathy|cyclophosphamide hydrate|diethyl phthalate|water|resveratrol|ethanol|CDP-choline|citrate(3-)|agmatine|3,3',5-trii…	279	244	1	DDAH1	0.0821156	drug:P4197:ethanol|6alpha-methylprednisolone-up	391	375	0		1	drug:P5686:cidofovir(2-)-up	392	365	12	S100A9 TUBA1A ITM2B CD59 CAP1 RGS2 ARPC3 DYNLT1 IL1B LYPLA1 CTR9 YWHAB	0.000681619	drug:P2549:4,4'-diaminodiphenylmethane|dimethyl sulfoxide|inhibitor|(2Z,3Z)-bis\{amino[(2-aminophenyl)sulfanyl]methylidene\}butanedinitrile-dn	331
drug:P2985:vitamin C|arsenic atom|trichloroethene|tetrachloroethene|cadmium atom|reactive oxygen species|L-dehydroascorbic acid|nickel atom|oxide(2-)|metal atom|N-nitrosodimethylamine|carcinogenic agent|phosphotungstic acid polymer-up	316	310	10	TKT TALDO1 HSP90AA1 SOD1 GCLM PSAT1 CARS GLUD2 AGPS ATP5B	2.66534e-05	drug:P2065:dimethyl sulfoxide-up	301	281	2	ACAT1 PARP1	0.073689	drug:P5076:biomarker-up	315	276	3	UQCRFS1 PPIF SLC25A3	0.00246987	drug:P2074:erlotinib|dimethyl sulfoxide-up	313	293	6	LPCAT1 PRDX4 MUC1 S100A14 RRM2 VAMP8	0.00112158	drug:P4013:retinoic acid-up	284	275	0		1	drug:P2653:4,4'-diaminodiphenylmethane|inhibitor|(2Z,3Z)-bis\{amino[(2-aminophenyl)sulfanyl]methylidene\}butanedinitrile-up	246	244	1	VLDLR	0.0821156	drug:P4137:ethanol|6alpha-methylprednisolone-up	415	395	0		1	drug:P976:eribulin|paclitaxel-up	292	266	10	NPTN GALNT7 ARPC3 ITM2B LYPLA1 ARPC2 BIRC2 DPM1 CAP1 YWHAB	0.000689755	drug:P3158:-dn	490
drug:P3613:cisplatin|oxaliplatin|platinum-up	539	525	13	TUBB4B RTN4 PRKAR1A AKT1 HSP90AA1 MGST3 FASN BLCAP CD46 TWIST1 VCP PIEZO1 GRB2	2.68745e-05	drug:P2536:4,4'-diaminodiphenylmethane|inhibitor|(2Z,3Z)-bis\{amino[(2-aminophenyl)sulfanyl]methylidene\}butanedinitrile-up	289	281	2	MCAM OXCT1	0.073689	drug:P1404:eribulin|paclitaxel-up	291	276	3	SLC25A3 PPIF C1QBP	0.00246987	drug:P5136:formaldehyde-up	330	295	6	PRDX4 VAMP8 KLF5 S100A14 MUC1 SPINK5	0.0011614	drug:P4012:17beta-estradiol|streptomycin|penicillin|puromycin|dextran-up	385	358	0		1	drug:P2353:ethanol-up	269	244	1	DDAH1	0.0821156	drug:P5540:inhibitor-up	451	369	0		1	drug:P236:-up	234	220	9	S100A9 NPTN ITM2B MKKS NEDD4 YWHAB SOD2 LYPLAL1 NUAK2	0.000700483	drug:P3334:-dn	291
drug:P4050:diarsenic trioxide|arsenic atom-up	206	190	8	HSP90AA1 SOD1 TALDO1 PSAT1 PRDX6 GCLM PRKAR1A PSMA7	2.70798e-05	drug:P5785:dimethyl sulfoxide-up	332	281	2	ACAT1 TGM2	0.073689	drug:P2339:ethanol-up	299	276	3	HOMER1 AIMP1 PRKAG2	0.00246987	drug:P2079:erlotinib|dimethyl sulfoxide-up	320	295	6	LDHB PPP1CA PRDX4 RRM2 PPT1 ESPL1	0.0011614	drug:P4015:retinoic acid-up	317	309	0		1	drug:P4912:histone deacetylase inhibitor-up	269	244	1	MYLIP	0.0821156	drug:P4190:water|ethanol|6alpha-methylprednisolone-up	384	356	0		1	drug:P1579:paclitaxel|eribulin-up	289	267	10	PODXL DYNLT1 NPTN ARPC1B ARPC2 TUBA1A CAP1 CD59 GALNT7 NSRP1	0.000709925	drug:P5508:all-trans-retinoic acid-dn	302
drug:P4439:oxygen atom|2-butoxyethanol-up	229	191	8	ATP5B CYB5A AGPAT2 ALDH9A1 ACAT1 CEBPA GCLM FASN	2.81165e-05	drug:P4890:glucocorticoid|dexamethasone-up	291	283	2	NCKAP1 RALBP1	0.0745985	drug:P1369:paclitaxel|eribulin-up	296	276	3	PPAP2B UQCRFS1 PPIF	0.00246987	drug:P5368:inhibitor|ligand-up	302	297	6	PARP1 XBP1 C1QBP NPC2 IL1B TSPO	0.00120229	drug:P1667:paclitaxel|eribulin-up	274	257	0		1	drug:P2603:4,4'-diaminodiphenylmethane|dimethyl sulfoxide|inhibitor|(2Z,3Z)-bis\{amino[(2-aminophenyl)sulfanyl]methylidene\}butanedinitrile-up	252	244	1	HHEX	0.0821156	drug:P5542:inhibitor-up	312	259	0		1	drug:P5807:dimethyl sulfoxide-up	286	268	10	CORO1A TUBA1A ITM2B ARPC2 NPTN TDRD9 CTR9 ARPC3 CDK5 CAP1	0.000730578	drug:P2553:4,4'-diaminodiphenylmethane|dimethyl sulfoxide|inhibitor|(2Z,3Z)-bis\{amino[(2-aminophenyl)sulfanyl]methylidene\}butanedinitrile-dn	381
drug:P731:water|hypochlorite|2-acetyl-1-pyrroline-up	316	312	10	TALDO1 SOD1 ATP5B GCLM PGD CYB5A MTIF2 TUBB4B EPRS CARS	2.81527e-05	drug:P309:-up	300	284	2	TGM2 CUL3	0.0750546	drug:P3335:-up	291	276	3	KHDRBS1 C1QBP UQCRFS1	0.00246987	drug:P1602:eribulin|paclitaxel-up	318	297	6	PPT1 S100A14 RRM2 PRDX4 NPC2 MUC1	0.00120229	drug:P4017:retinoic acid-up	291	285	0		1	drug:P2058:pyrrolidine-up	254	246	1	CTNNB1	0.082764	drug:P5543:inhibitor|protein polypeptide chain-up	296	265	0		1	drug:P2996:risperidone|haloperidol-up	519	475	14	ITM2B ARPC5 NDFIP1 ARPC3 YWHAB CLTC SCN1B ABR ARPC2 NPTN BRK1 TUBA8 CORO1A CDC42	0.000731001	drug:P4622:carcinogenic agent-dn	233
drug:P4334:conjugated linoleic acid-up	101	94	6	UCP2 GHR PCK1 ACVR1C FAM213A PDE3B	2.82492e-05	drug:P742:carnosic acid-up	333	284	2	ACAT1 NCKAP1	0.0750546	drug:P3300:-up	291	277	3	UQCRFS1 MDH1 KHDRBS1	0.00249533	drug:P3744:oligonucleotide-up	436	408	7	IL1B NPC2 TSPO KLF5 VAMP8 PRDX4 TRIB3	0.00121358	drug:P4016:retinoic acid-up	284	275	0		1	drug:P4067:histone|2'-deoxycytidine|adenosine|lysine|inhibitor|dialdehyde-up	257	246	1	MYLIP	0.082764	drug:P5544:inhibitor|protein polypeptide chain-up	326	288	0		1	drug:P4204:ethanol|6alpha-methylprednisolone-up	404	368	12	S100A9 IL1B ANXA1 SRGN NCF2 RGS18 RARA CCR2 NUAK2 BIRC2 RIPK3 NFKB1	0.000732082	drug:P5742:bleomycin A2-dn	267
drug:P2319:corticotropin|dexamethasone-up	438	380	11	FASN PCK1 ATP5B TKT TALDO1 RBP4 CDO1 CD36 FURIN PRDX6 ACSL1	2.83254e-05	drug:P5724:bleomycin A2-up	356	284	2	ADAM9 TGM2	0.0750546	drug:P3170:-up	294	277	3	C1QBP UQCRFS1 MDH1	0.00249533	drug:P4620:N-benzyladenine|benzo[a]pyrene|carcinogenic agent-up	480	408	7	RPA1 C1QBP RRM2 PPP1CA ESPL1 RAD51 DNMT1	0.00121358	drug:P3445:-up	379	353	0		1	drug:P3518:ethanol|5-amino-1-(5-phospho-D-ribosyl)imidazole|dopaminium(1+)-up	290	246	1	CTNNB1	0.082764	drug:P5546:inhibitor|protein polypeptide chain-up	203	169	0		1	drug:P3716:Paeonol|dimethyl sulfoxide|messenger RNA|oligonucleotide-up	370	318	11	IL1B SRGN NFKB1 SOD2 TSPO HCK ARPC5 ANXA1 GALNT7 SCPEP1 ABR	0.000750469	drug:P4169:ethanol|6alpha-methylprednisolone-dn	157
drug:P28:dimethyl sulfoxide|Insulin-up	417	380	11	ABCA1 FASN PGD PSAT1 RTN4 GFPT1 EPRS TLR4 TKT TMED2 GLUD2	2.83254e-05	drug:P3961:-up	304	284	2	BMPR1A FTO	0.0750546	drug:P1102:eribulin|paclitaxel-up	302	277	3	PPAP2B C1QBP PPIF	0.00249533	drug:P1607:paclitaxel|eribulin-up	312	298	6	VAMP8 NPC2 TSPO LDHB FUCA2 TST	0.00122315	drug:P1666:eribulin|paclitaxel-up	267	251	0		1	drug:P1677:paclitaxel|eribulin-up	267	246	1	NEFH	0.082764	drug:P5547:inhibitor|protein polypeptide chain-up	316	284	0		1	drug:P1291:paclitaxel|eribulin-up	291	269	10	NPTN ARPC3 TSPO CAP1 ITM2B ARPC1B ARPC2 GALNT7 TST DYNLT1	0.000751725	drug:P4206:ethanol|6alpha-methylprednisolone-dn	157
drug:P3763:rosiglitazone|Congenital pure red cell aplasia|streptozocin|Insulin-up	383	313	10	G0S2 ADIPOQ GTF2A2 CYB5A RBP4 IGF1 CEBPA ITGB1BP1 PSMA4 CD36	2.89291e-05	drug:P4017:retinoic acid-up	291	285	2	NCKAP1 FGF2	0.0755117	drug:P2097:erlotinib|dimethyl sulfoxide-up	300	278	3	UQCRFS1 SLC25A3 C1QBP	0.00252095	drug:P3221:-up	308	298	6	C1QBP UCP2 DNMT1 PRDX4 RPA1 PARP1	0.00122315	drug:P1661:paclitaxel|eribulin-up	291	266	0		1	drug:P1335:paclitaxel|eribulin-up	269	246	1	NEFH	0.082764	drug:P4192:water|ethanol|6alpha-methylprednisolone-up	464	434	0		1	drug:P3557:leukotriene D4|ethanol|1D-myo-inositol 1,4,5-trisphosphate|donor|triphosphate(5-)|calcium atom|cysteinyl group|inositol|leukotriene|inhibitor|antagonist|leukotriene D4(1-)|oligonucleotide-up	451	422	13	RGS2 TUBA1A S100A9 FCER1G ANXA1 LMO2 SRGN DPM1 TLR8 AQP9 ITM2B DYNLT1 AMD1	0.000752536	drug:P2425:4,4'-diaminodiphenylmethane|inhibitor|(2Z,3Z)-bis\{amino[(2-aminophenyl)sulfanyl]methylidene\}butanedinitrile-dn	337
drug:P2141:dihydridosulfur(.1+)|hydrogen sulfide|5-amino-1-(5-phospho-D-ribosyl)imidazole|L-proline residue-up	363	313	10	PRDX6 HSP90AA1 GCLM UCP2 CYB5A PGD NEDD4L PFKFB3 CDO1 ABCA1	2.89291e-05	drug:P4014:retinoic acid-up	291	285	2	NCKAP1 FGF2	0.0755117	drug:P108:1-methyl-4-phenyl-1,2,3,6-tetrahydropyridine-up	298	278	3	MDH1 SLC25A3 PPP2CA	0.00252095	drug:P1458:eribulin|paclitaxel-up	317	298	6	LDHB RRM2 C1QBP PRDX4 NPC2 PPT1	0.00122315	drug:P1660:eribulin|paclitaxel-up	293	270	0		1	drug:P1449:paclitaxel|eribulin-up	272	247	1	NEFH	0.0830881	drug:P4193:water|ethanol|6alpha-methylprednisolone-up	569	530	0		1	drug:P4253:water|ethanol|6alpha-methylprednisolone-up	571	533	15	FCER1G ANXA1 NCF2 CCR2 HCK RIPK3 RGS18 TSPO SYK ARPC3 SCPEP1 ARPC5 TGFBR2 LMO2 SRGN	0.000762664	drug:P2520:4,4'-diaminodiphenylmethane|dimethyl sulfoxide|inhibitor|(2Z,3Z)-bis\{amino[(2-aminophenyl)sulfanyl]methylidene\}butanedinitrile-dn	199
drug:P4328:conjugated linoleic acid-up	412	383	11	TWIST1 TALDO1 ATP5B PFKFB3 PRDX6 ADIPOQ TUBB4B TMED2 FAM213A TNFRSF21 RBP4	3.04347e-05	drug:P5751:bis(2-ethylhexyl) phthalate|dimethyl sulfoxide-up	334	285	2	ACAT1 TGM2	0.0755117	drug:P3732:-up	292	278	3	SLC25A3 PPIF C1QBP	0.00252095	drug:P1459:paclitaxel|eribulin-up	318	299	6	LDHB RRM2 C1QBP NPC2 PPT1 PRDX4	0.00124429	drug:P3593:cadmium atom|protein polypeptide chain|antioxidant|cadmium dichloride-up	367	322	0		1	drug:P1799:carbon nanotube|single-walled carbon nanotube|water|oxane-up	271	247	1	VLDLR	0.0830881	drug:P1041:paclitaxel|eribulin-up	319	299	0		1	drug:P4222:water|6alpha-methylprednisolone-up	510	478	14	ANXA1 S100A9 SRGN IL1B TSPO PODXL NCF2 PXN RIPK3 HAS2 FCER1G RARA NUAK2 CCR2	0.000776897	drug:P4135:ethanol|6alpha-methylprednisolone-dn	393
drug:P110:inhibitor-up	324	316	10	ATP5B FASN KPNB1 TUBB4B PPP2CA HSP90AA1 SOD1 PSMA4 ALDH9A1 TNFRSF21	3.13695e-05	drug:P4895:glucocorticoid|dexamethasone-up	296	285	2	NCKAP1 RALBP1	0.0755117	drug:P1193:paclitaxel|eribulin-up	295	278	3	C1QBP SLC25A3 UQCRFS1	0.00252095	drug:P4405:baclofen-up	507	410	7	PPP1CA RRM2 VAMP8 FECH TSPO DNMT1 UCP2	0.00124822	drug:P3592:agonist|cholesterol|chenodeoxycholic acid|bile acid|low-density lipoprotein|D-glucopyranose|methyl cellulose|N(6)-(1-carboxyethyl)-L-lysine|ethyl|Corticosteroid 11-beta-dehydrogenase isozyme 1-up	291	220	0		1	drug:P5168:nevirapine|dimethyl sulfoxide|nutrient|protein|mTOR inhibitor-up	277	248	1	MYLIP	0.083412	drug:P1040:eribulin|paclitaxel-up	312	292	0		1	drug:P1989:messenger RNA|inhibitor-up	209	179	8	CORO1A LRRK2 ARPC1B CAP1 MAPK1 HSD17B11 GRK6 ITM2B	0.000780147	drug:P3135:-dn	338
drug:P5080:potassium bromide|biomarker-up	339	316	10	HSP90AA1 SOD1 GCLM PSMA7 TMED2 PRDX6 PSMA4 TKT ATP5B GFPT1	3.13695e-05	drug:P2578:4,4'-diaminodiphenylmethane|dimethyl sulfoxide|inhibitor|(2Z,3Z)-bis\{amino[(2-aminophenyl)sulfanyl]methylidene\}butanedinitrile-up	294	286	2	OXCT1 MCAM	0.0759696	drug:P1248:eribulin|paclitaxel-up	299	278	3	UQCRFS1 C1QBP PPIF	0.00252095	drug:P1885:inhibitor|dimethyl sulfoxide-up	225	201	5	C1QBP RRM2 PPT1 VAMP8 UCP2	0.00125732	drug:P3599:cisplatin|oxaliplatin|platinum-up	582	569	0		1	drug:P1563:paclitaxel|eribulin-up	270	248	1	NEFH	0.083412	drug:P1043:paclitaxel|eribulin-up	312	296	0		1	drug:P5086:biomarker-up	293	271	10	NPTN ITM2B ARPC1A CAP1 ARPC2 DPM1 SUMO1 ARPC3 PPP6C YWHAB	0.000795534	drug:P4920:-dn	313
drug:P139:inhibitor-up	324	316	10	ATP5B FASN KPNB1 TUBB4B PPP2CA HSP90AA1 SOD1 PSMA4 ALDH9A1 TNFRSF21	3.13695e-05	drug:P3050:cisplatin|platinum|N(6)-(1-carboxyethyl)-L-lysine-up	300	288	2	ADAM9 VLDLR	0.0768883	drug:P1233:paclitaxel|eribulin-up	297	278	3	PPIF UQCRFS1 PPAP2B	0.00252095	drug:P4882:-up	336	302	6	FBP1 FOXA1 EPHB2 RRM2 GRB2 PPP1CA	0.00130937	drug:P3598:cisplatin|oxaliplatin|platinum-up	572	559	0		1	drug:P1410:eribulin|paclitaxel-up	266	248	1	NEFH	0.083412	drug:P1042:eribulin|paclitaxel-up	266	247	0		1	drug:P5359:ligand-up	281	271	10	S100A9 TSPO IL1B SOD2 ARPC3 NFKB1 CAP1 RGS2 PDCD6 TINF2	0.000795534	drug:P1966:donor|messenger RNA|inhibitor-dn	180
drug:P4977:biomarker-up	266	253	9	HSP90AA1 G0S2 TUBB4B SOD1 PTGER2 PRDX6 TKT TNFRSF21 FAM213A	3.1991e-05	drug:P2844:hormone-up	309	289	2	FTO IMMT	0.0773489	drug:P1411:paclitaxel|eribulin-up	301	278	3	C1QBP UQCRFS1 SLC25A3	0.00252095	drug:P4889:glucocorticoid|dexamethasone-up	309	302	6	VAMP8 MUC1 CEBPA TST NPC2 SPINK5	0.00130937	drug:P1645:paclitaxel|eribulin-up	256	243	0		1	drug:P1237:paclitaxel|eribulin-up	269	249	1	HHEX	0.0837359	drug:P1045:paclitaxel|eribulin-up	293	271	0		1	drug:P4710:-up	295	272	10	RGS2 CAP1 CORO1A NFKB1 CCR7 VAMP7 NPTN ARPC1B TUBA1A BIRC2	0.000818215	drug:P2537:4,4'-diaminodiphenylmethane|inhibitor|(2Z,3Z)-bis\{amino[(2-aminophenyl)sulfanyl]methylidene\}butanedinitrile-dn	434
drug:P1715:-up	342	317	10	SOD1 FASN ATP5B TUBB4B MGST3 TM7SF2 HSP90AA1 ALDH9A1 TKT KPNB1	3.22212e-05	drug:P75:13-cis-retinal|D-glucopyranose-up	316	291	2	ATP2B4 CHEK1	0.078273	drug:P1869:-up	294	278	3	UQCRFS1 MDH1 PPP2CA	0.00252095	drug:P5341:estrogen-up	313	303	6	XBP1 FBP1 C1QBP TST FOXA1 DNMT1	0.00133164	drug:P829:-up	208	155	0		1	drug:P2368:ethanol-up	264	249	1	DDAH1	0.0837359	drug:P1044:eribulin|paclitaxel-up	310	285	0		1	drug:P1365:paclitaxel|eribulin-up	288	272	10	ITM2B PODXL DYNLT1 ARPC1B CAP1 YWHAB ARPC2 SNX6 CD59 HENMT1	0.000818215	drug:P2609:4,4'-diaminodiphenylmethane|dimethyl sulfoxide|inhibitor|(2Z,3Z)-bis\{amino[(2-aminophenyl)sulfanyl]methylidene\}butanedinitrile-dn	333
drug:P5372:inhibitor|ligand-up	267	256	9	ATP5B SOD1 TALDO1 FAM213A TMED2 TUBB4B ACTR2 GLRX3 ACAT1	3.50759e-05	drug:P3451:ethanol|glucocorticoid|dexamethasone|solvent-up	297	291	2	PARP1 SRF	0.078273	drug:P1499:paclitaxel|eribulin-up	292	278	3	PPIF PPAP2B UQCRFS1	0.00252095	drug:P5369:inhibitor|ligand-up	308	304	6	NPC2 XBP1 TSPO C1QBP PARP1 METAP1	0.00135419	drug:P5367:ligand-up	269	256	0		1	drug:P1107:paclitaxel|eribulin-up	272	249	1	NEFH	0.0837359	drug:P1047:paclitaxel|eribulin-up	288	265	0		1	drug:P1263:paclitaxel|eribulin-up	290	272	10	BIRC2 CAP1 NPTN DYNLT1 ARPC3 ARPC2 TSPO ARPC1B PODXL VAMP7	0.000818215	drug:P3156:-dn	397
drug:P3184:-up	347	324	10	TKT SOD1 PSMA4 MGST3 PRDX6 ATP5B PGD ALDH9A1 ACTR2 FASN	3.87571e-05	drug:P5703:bleomycin A2-up	357	291	2	ADAM9 TGM2	0.078273	drug:P3185:-up	291	279	3	MDH1 PPP2CA ALCAM	0.00254673	drug:P3120:-up	315	304	6	NPC2 TSPO XBP1 SNX8 PRDX4 PYCARD	0.00135419	drug:P828:-up	310	235	0		1	drug:P1674:eribulin|paclitaxel-up	270	249	1	HHEX	0.0837359	drug:P1046:eribulin|paclitaxel-up	289	264	0		1	drug:P1668:eribulin|paclitaxel-up	241	225	9	CAP1 DYNLT1 ARPC1B ITM2B TSPO SNX6 PODXL LYPLA1 ARPC2	0.000821658	drug:P30:dimethyl sulfoxide|Insulin-dn	125
drug:P2789:hormone-up	429	394	11	ATP5B OXCT1 ACO2 PRKAR1A COX10 VCP SOD1 MGST3 PPP2CA ACSL1 PSMA4	3.93737e-05	drug:P2871:hormone-up	324	292	2	IMMT OXCT1	0.0787363	drug:P1509:paclitaxel|eribulin-up	300	279	3	UQCRFS1 C1QBP SLC25A3	0.00254673	drug:P152:inhibitor-up	328	306	6	C1QBP PRDX4 TSPO NPC2 XBP1 UCP2	0.00140018	drug:P1831:carbamazepine|protein polypeptide chain|antioxidant|dimethyl sulfoxide|diclofenac|L-proline residue|DNA damage-inducible transcript 3 protein-up	203	190	0		1	drug:P3466:-up	277	250	1	MYLIP	0.0840597	drug:P1049:paclitaxel|eribulin-up	295	270	0		1	drug:P4580:formaldehyde-up	402	373	12	TUBA1A IL1B S100A9 YWHAB DYNLT1 DPM1 ARPC1A ANXA1 LYPLA1 ARPC3 CD59 CAP1	0.000823132	drug:P1943:inhibitor|dimethyl sulfoxide-dn	239
drug:P2843:hormone-up	285	260	9	CDO1 ADIPOQ AGPAT2 TALDO1 MMD SOD1 FAM213A G0S2 FASN	3.95782e-05	drug:P4905:glucocorticoid|dexamethasone-up	304	292	2	RALBP1 NCKAP1	0.0787363	drug:P1140:eribulin|paclitaxel-up	304	279	3	UQCRFS1 PPAP2B PPIF	0.00254673	drug:P1640:eribulin|paclitaxel-up	328	306	6	S100A14 VAMP8 PPT1 MUC1 NPC2 RRM2	0.00140018	drug:P352:ethanol|dexamethasone-up	233	226	0		1	drug:P1653:paclitaxel|eribulin-up	271	250	1	HHEX	0.0840597	drug:P1048:eribulin|paclitaxel-up	303	275	0		1	drug:P1137:paclitaxel|eribulin-up	296	273	10	ITM2B PODXL DPM1 YWHAB CAP1 NPTN ARPC1B ARPC1A SNX6 ARPC2	0.000841425	drug:P4171:ethanol|6alpha-methylprednisolone-dn	395
drug:P4978:biomarker-up	275	261	9	HSP90AA1 TUBB4B PTGER2 SOD1 NPR1 G0S2 TNFRSF21 PRDX6 TKT	4.07773e-05	drug:P5784:dimethyl sulfoxide-up	348	292	2	ACAT1 TGM2	0.0787363	drug:P5348:organophosphorus compound|ethyl-up	303	279	3	UQCRFS1 HOMER1 PPP2CA	0.00254673	drug:P123:inhibitor-up	328	306	6	C1QBP PRDX4 TSPO NPC2 XBP1 UCP2	0.00140018	drug:P5172:toxin-up	323	300	0		1	drug:P5728:bleomycin A2-up	294	250	1	CTNNB1	0.0840597	drug:P1519:paclitaxel|eribulin-up	176	161	0		1	drug:P4727:-up	302	273	10	RGS2 TUBA1A CCR7 DPM1 TFB2M SRGN ARPC2 LYPLA1 TMEM59 ARPC3	0.000841425	drug:P4741:-dn	220
drug:P3049:cisplatin|platinum|N(6)-(1-carboxyethyl)-L-lysine-up	358	327	10	PSMA7 PRDX6 PGD DSC2 PSMA4 MGST3 SOD1 DERL1 ATP5B EIF4EBP2	4.18874e-05	drug:P1681:bromide-up	347	292	2	TGM2 PLCB1	0.0787363	drug:P2349:ethanol-up	306	280	3	HOMER1 AIMP1 MNAT1	0.00257268	drug:P1934:inhibitor|dimethyl sulfoxide-up	234	206	5	PRDX4 NPC2 TRIB3 VAMP8 TSPO	0.00140162	drug:P1539:paclitaxel|eribulin-up	285	264	0		1	drug:P1183:paclitaxel|eribulin-up	281	251	1	NEFH	0.0843834	drug:P1518:eribulin|paclitaxel-up	187	169	0		1	drug:P4726:-up	300	273	10	RGS2 TUBA1A ARPC3 DPM1 CCR7 ITM2B LYPLA1 ARPC2 TMEM59 SRGN	0.000841425	drug:P3732:-dn	302
drug:P3358:-up	423	398	11	TKT SOD1 ATP5B ALDH9A1 PSMA4 MGST3 PGD PRDX6 TUBB4B ACTR2 TMED2	4.31435e-05	drug:P2540:4,4'-diaminodiphenylmethane|inhibitor|(2Z,3Z)-bis\{amino[(2-aminophenyl)sulfanyl]methylidene\}butanedinitrile-up	305	293	2	VLDLR MCAM	0.0792006	drug:P5124:biomarker-up	311	280	3	UQCRFS1 PPIF SLC25A3	0.00257268	drug:P5330:-up	447	420	7	VAMP8 LDHB NPC2 C1QBP PRDX4 TSPO PYCARD	0.00143321	drug:P1535:paclitaxel|eribulin-up	286	269	0		1	drug:P1675:paclitaxel|eribulin-up	271	251	1	HHEX	0.0843834	drug:P113:inhibitor-up	587	546	0		1	drug:P3719:Paeonol|dimethyl sulfoxide|messenger RNA|oligonucleotide-up	379	323	11	IL1B SRGN NFKB1 SOD2 ARPC1B TSPO ARPC5 HCK AMD1 PRKAR1A LYPLA1	0.00085241	drug:P2450:4,4'-diaminodiphenylmethane|inhibitor|(2Z,3Z)-bis\{amino[(2-aminophenyl)sulfanyl]methylidene\}butanedinitrile-dn	124
drug:P3675:estrone|oleoyl group|lipid|silicon atom|fatty acid|lipoprotein-up	417	398	11	PRKCD ENPEP CD36 ARRB1 VCP PSMA7 PDE3B PSMA4 BCL2 GCLM AKT1	4.31435e-05	drug:P5710:bleomycin A2-up	362	294	2	TGM2 ADAM9	0.0796657	drug:P1074:eribulin|paclitaxel-up	296	280	3	C1QBP PPIF SLC25A3	0.00257268	drug:P2093:erlotinib|dimethyl sulfoxide-up	327	308	6	LPCAT1 LDHB PRDX4 TSPO FUCA2 PPT1	0.00144734	drug:P1534:eribulin|paclitaxel-up	287	268	0		1	drug:P306:-up	305	252	1	HHEX	0.0847069	drug:P112:inhibitor-up	592	559	0		1	drug:P1290:eribulin|paclitaxel-up	297	274	10	NPTN ARPC3 TSPO CAP1 ARPC1B ITM2B GALNT7 ARPC2 DYNLT1 TST	0.000865174	drug:P3319:lapatinib-dn	347
drug:P5750:bis(2-ethylhexyl) phthalate|dimethyl sulfoxide-up	393	329	10	G0S2 GCLM ACAT1 CYB5A ACO2 CHUK PSMA4 PDE3B TMED2 ACSL1	4.40923e-05	drug:P1870:ethanol|messenger RNA-up	328	294	2	ADAM9 PAWR	0.0796657	drug:P3164:-up	308	281	3	MDH1 UQCRFS1 SLC25A3	0.00259879	drug:P5562:-up	575	544	8	EPHB2 TRIB3 RRM2 TSPO ACP2 PPT1 WNT5A MCCC2	0.00145398	drug:P1537:paclitaxel|eribulin-up	296	278	0		1	drug:P2965:glycine betaine|dimethyl sulfoxide|inhibitor-up	282	254	1	MYLIP	0.0853538	drug:P111:inhibitor-up	304	280	0		1	drug:P1318:eribulin|paclitaxel-up	297	274	10	RGS2 BIRC2 NPTN DPM1 ARPC3 ARPC2 TSPO HSD17B11 CAP1 ARPC1B	0.000865174	drug:P2925:L-methionine-dn	309
drug:P5033:biomarker-up	277	264	9	HSP90AA1 SOD1 TUBB4B PRDX6 PSMA7 PTGER2 G0S2 TNFRSF21 GCLM	4.45605e-05	drug:P5775:dimethyl sulfoxide|clofibrate-up	336	294	2	ACAT1 TGM2	0.0796657	drug:P1634:eribulin|paclitaxel-up	301	282	3	UQCRFS1 PPAP2B PPIF	0.00262507	drug:P3114:-up	322	309	6	NPC2 TSPO PPT1 PRDX4 XBP1 PYCARD	0.00147138	drug:P1531:paclitaxel|eribulin-up	277	260	0		1	drug:P1315:paclitaxel|eribulin-up	266	254	1	CTNNB1	0.0853538	drug:P4450:oxygen atom|2-butoxyethanol-up	196	130	0		1	drug:P2760:oxaliplatin|topotecan|water|sodium chloride|D-glucopyranose-up	268	227	9	FCER1G AIF1 ITM2B CORO1A SCPEP1 MYLK YWHAB NDFIP1 NPTN	0.000874673	drug:P4742:-dn	226
drug:P838:cobamide|Congenital pure red cell aplasia-up	436	330	10	RBP4 ATP5B TTPA CDO1 CEBPA CYB5A G0S2 AGPAT2 PCK1 PSMA4	4.52315e-05	drug:P2034:sucrose|antidepressant|imipramine|L-proline residue|fluoxetine-up	311	294	2	NCKAP1 RAD23B	0.0796657	drug:P3166:-up	296	283	3	C1QBP UQCRFS1 MDH1	0.00265151	drug:P3016:cisplatin|platinum|N(6)-(1-carboxyethyl)-L-lysine-up	335	309	6	VAMP8 HDAC2 LDHB MBIP PARP1 PRDX4	0.00147138	drug:P1530:eribulin|paclitaxel-up	274	258	0		1	drug:P1670:eribulin|paclitaxel-up	268	254	1	VLDLR	0.0853538	drug:P110:inhibitor-up	324	316	0		1	drug:P1321:paclitaxel|eribulin-up	287	275	10	ARPC1B BIRC2 CAP1 ARPC3 ARPC2 NPTN TSPO VAMP7 GALNT7 ARPC1A	0.000889471	drug:P2569:4,4'-diaminodiphenylmethane|inhibitor|(2Z,3Z)-bis\{amino[(2-aminophenyl)sulfanyl]methylidene\}butanedinitrile-dn	394
drug:P734:water|hypochlorite|2-acetyl-1-pyrroline-up	337	332	10	TALDO1 ATP5B SOD1 TKT PGD CYB5A CARS ACAT1 GCLM EPRS	4.75853e-05	drug:P5772:dimethyl sulfoxide|clofibrate-up	340	295	2	ACAT1 TGM2	0.0801317	drug:P1292:eribulin|paclitaxel-up	301	283	3	UQCRFS1 PPAP2B PPIF	0.00265151	drug:P1901:inhibitor|dimethyl sulfoxide-up	452	422	7	RRM2 PPP1CA ESPL1 RPS6KA1 UCP2 GRB2 C1QBP	0.00147265	drug:P1532:eribulin|paclitaxel-up	289	277	0		1	drug:P3679:zinc sulfate heptahydrate-up	277	255	1	MYLIP	0.0856771	drug:P117:inhibitor-up	6	6	0		1	drug:P1310:eribulin|paclitaxel-up	295	275	10	ARPC1B ARPC3 ARPC2 GALNT7 TSPO CAP1 CD59 BIRC2 NPTN FADD	0.000889471	drug:P5487:dimethyl sulfoxide-dn	311
drug:P114:inhibitor-up	592	555	13	ATP5B FASN SOD1 TKT PGD TUBB4B CEBPA ACAT1 PSMA4 ACTR2 EPRS GTF2A2 KPNB1	4.7617e-05	drug:P2596:4,4'-diaminodiphenylmethane|inhibitor|(2Z,3Z)-bis\{amino[(2-aminophenyl)sulfanyl]methylidene\}butanedinitrile-up	306	295	2	VLDLR PDE4D	0.0801317	drug:P1659:paclitaxel|eribulin-up	308	283	3	C1QBP SLC25A3 UQCRFS1	0.00265151	drug:P4099:dimethyl sulfoxide|inhibitor-up	331	310	6	LDHB NPC2 RRM2 C1QBP PRDX4 TSPO	0.00149572	drug:P5629:water-up	495	441	0		1	drug:P764:psychotropic drug-up	289	255	1	DDAH1	0.0856771	drug:P116:inhibitor-up	17	16	0		1	drug:P4133:water|ethanol|6alpha-methylprednisolone-up	582	542	15	FCER1G ANXA1 NCF2 CCR2 RGS18 HCK RIPK3 TSPO SYK SCPEP1 ARPC3 SRGN TGFBR2 PYCARD LMO2	0.000902996	drug:P4490:nitric oxide|propan-2-ol|apocynin|angiotensin|losartan|phenobarbital-dn	336
drug:P143:inhibitor-up	592	555	13	ATP5B FASN SOD1 TKT PGD TUBB4B CEBPA ACAT1 PSMA4 ACTR2 EPRS GTF2A2 KPNB1	4.7617e-05	drug:P2656:4,4'-diaminodiphenylmethane|inhibitor|(2Z,3Z)-bis\{amino[(2-aminophenyl)sulfanyl]methylidene\}butanedinitrile-up	306	296	2	VLDLR MCAM	0.0805986	drug:P5094:biomarker-up	311	283	3	PPIF UQCRFS1 SLC25A3	0.00265151	drug:P5697:bleomycin A2-up	369	311	6	MUC1 S100A14 UCP2 TSPO LRRK2 XBP1	0.00152036	drug:P5628:phlorizin|D-glucopyranose|streptozocin-up	12	8	0		1	drug:P5019:biomarker-up	292	256	1	NEFH	0.0860002	drug:P4639:carcinogenic agent-up	247	189	0		1	drug:P1538:eribulin|paclitaxel-up	301	276	10	TUBA1A DYNLT1 ARPC2 ARPC3 CD59 BIRC2 NPTN FADD HHEX GALNT7	0.000914326	drug:P1978:donor|messenger RNA|inhibitor-dn	139
drug:P5039:biomarker-up	281	267	9	HSP90AA1 TUBB4B PTGER2 G0S2 NPR1 SOD1 TNFRSF21 PRDX6 TKT	4.86365e-05	drug:P2978:N-nitrosodimethylamine|trichloroethene|tetrachloroethene|vitamin C|cadmium atom|reactive oxygen species|arsenic atom|nickel atom|metal atom|carcinogenic agent|phosphotungstic acid polymer-up	298	296	2	ADAM9 NCKAP1	0.0805986	drug:P1141:paclitaxel|eribulin-up	308	283	3	UQCRFS1 PPAP2B PPIF	0.00265151	drug:P5085:biomarker-up	329	311	6	PRDX4 NPC2 FUCA2 TSPO RPA1 PPP1CA	0.00152036	drug:P5627:-up	47	44	0		1	drug:P1525:paclitaxel|eribulin-up	281	256	1	NEFH	0.0860002	drug:P4631:carcinogenic agent-up	2	1	0		1	drug:P1262:eribulin|paclitaxel-up	295	276	10	BIRC2 CAP1 NPTN ARPC3 ARPC2 DYNLT1 TSPO ARPC1B PODXL VAMP7	0.000914326	drug:P370:17beta-estradiol|hormone-dn	137
drug:P160:inhibitor-up	591	557	13	ATP5B TKT FASN PGD EPRS KPNB1 ACAT1 SOD1 PEX5 CEBPA PRDX6 TUBB4B GPT2	4.93972e-05	drug:P2507:4,4'-diaminodiphenylmethane|inhibitor|(2Z,3Z)-bis\{amino[(2-aminophenyl)sulfanyl]methylidene\}butanedinitrile-up	310	296	2	OXCT1 VLDLR	0.0805986	drug:P887:paclitaxel|eribulin-up	302	284	3	C1QBP UQCRFS1 PPIF	0.00267811	drug:P1469:paclitaxel|eribulin-up	341	313	6	C1QBP RRM2 LDHB DNMT1 PRDX4 PARP1	0.00157058	drug:P1833:protein polypeptide chain|antioxidant|dimethyl sulfoxide|carbamazepine|diclofenac|L-proline residue|DNA damage-inducible transcript 3 protein-up	259	234	0		1	drug:P2772:hormone-up	273	256	1	CTNNB1	0.0860002	drug:P4630:carcinogenic agent-up	593	473	0		1	drug:P1122:eribulin|paclitaxel-up	297	276	10	PODXL NPTN ARPC1B DPM1 ITM2B ARPC1A ARPC2 YWHAB CD59 GALNT7	0.000914326	drug:P1276:eribulin|paclitaxel-dn	260
drug:P132:inhibitor-up	594	557	13	ATP5B FASN SOD1 PGD TKT TUBB4B ACAT1 CEBPA PSMA4 EPRS GTF2A2 KPNB1 PRDX6	4.93972e-05	drug:P2542:4,4'-diaminodiphenylmethane|inhibitor|(2Z,3Z)-bis\{amino[(2-aminophenyl)sulfanyl]methylidene\}butanedinitrile-up	306	297	2	ATP2B4 MCAM	0.0810663	drug:P1064:eribulin|paclitaxel-up	306	284	3	UQCRFS1 PPAP2B PPIF	0.00267811	drug:P1489:paclitaxel|eribulin-up	335	313	6	PPT1 S100A14 RRM2 PRDX4 VAMP8 PPP1CA	0.00157058	drug:P1834:protein polypeptide chain|antioxidant|dimethyl sulfoxide|carbamazepine|diclofenac|cis-ketoconazole|L-proline residue|DNA damage-inducible transcript 3 protein-up	257	233	0		1	drug:P1557:paclitaxel|eribulin-up	280	256	1	VLDLR	0.0860002	drug:P114:inhibitor-up	592	555	0		1	drug:P1980:donor|messenger RNA|inhibitor-up	307	277	10	LRRK2 HCK CORO1A CAP1 ITM2B S100A9 PRKAR1A HSD17B11 MAPK1 ARPC1B	0.000939749	drug:P5714:bleomycin A2-dn	285
drug:P131:inhibitor-up	591	557	13	ATP5B TKT FASN PGD EPRS KPNB1 ACAT1 SOD1 PEX5 CEBPA PRDX6 TUBB4B GPT2	4.93972e-05	drug:P4775:-up	332	298	2	VLDLR PARP1	0.0815349	drug:P1230:eribulin|paclitaxel-up	306	284	3	C1QBP UQCRFS1 SLC25A3	0.00267811	drug:P5529:calcitriol-up	342	314	6	LDHB NPC2 S100A14 C1QBP PRDX4 FUCA2	0.00159616	drug:P5079:biomarker-up	326	289	0		1	drug:P4481:biotin|phosphoprotein phosphatase inhibitor-up	290	257	1	CTNNB1	0.0863233	drug:P4636:carcinogenic agent-up	2	1	0		1	drug:P1332:eribulin|paclitaxel-up	297	277	10	ARPC1B VAMP7 ARPC3 BIRC2 NPTN ARPC2 DPM1 CAP1 HHEX TSPO	0.000939749	drug:P4197:ethanol|6alpha-methylprednisolone-dn	209
drug:P161:inhibitor-up	594	557	13	ATP5B FASN SOD1 PGD TKT TUBB4B ACAT1 CEBPA PSMA4 EPRS GTF2A2 KPNB1 PRDX6	4.93972e-05	drug:P3221:-up	308	298	2	PARP1 ACAT1	0.0815349	drug:P1242:eribulin|paclitaxel-up	306	284	3	C1QBP UQCRFS1 SLC25A3	0.00267811	drug:P3012:cisplatin|platinum|N(6)-(1-carboxyethyl)-L-lysine-up	332	314	6	LDHB MUC1 FBP1 NPC2 LPCAT1 MBIP	0.00159616	drug:P5197:acetone|7,12-dimethyltetraphene|N-benzyladenine|benzo[a]pyrene-up	302	284	0		1	drug:P4342:methicillin|oligonucleotide-up	286	257	1	MYLIP	0.0863233	drug:P5650:N-methyl-D-aspartic acid|rolipram|idose|methotrexate|solvent|radical scavenger|agonist|indomethacin|L-proline residue|mifepristone|minocycline|immunomodulator|moxalactam|NMDA receptor antagonist|ethyl|memantine|nimodipine|phenytoin|propranolol|simvastatin|Balkan Nephropathy|cyclophosphamide hydrate|diethyl phthalate|water|resveratrol|ethanol|CDP-choline|citrate(3-)|agmatine|3,3',5-trii…	279	244	0		1	drug:P1663:paclitaxel|eribulin-up	250	230	9	ARPC1B BIRC2 DYNLT1 ARPC1A CAP1 TSPO GALNT7 ARPC3 ARPC2	0.000959383	drug:P292:genistein|daidzein|dimethyl sulfoxide-dn	265
drug:P4584:formaldehyde-up	425	405	11	TUBB4B TMED2 HSP90AA1 ATP5B TALDO1 SOD1 G0S2 ALDH9A1 BLCAP PRKAR1A PSAT1	5.04919e-05	drug:P5700:bleomycin A2-up	346	298	2	ADAM9 TGM2	0.0815349	drug:P5006:biomarker-up	319	284	3	PPIF UQCRFS1 SLC25A3	0.00267811	drug:P5558:-up	587	553	8	EPHB2 TRIB3 TSPO RRM2 ACP2 PPT1 MCCC2 WNT5A	0.00161237	drug:P1835:protein polypeptide chain|antioxidant|dimethyl sulfoxide|carbamazepine|diclofenac|cis-ketoconazole|L-proline residue|DNA damage-inducible transcript 3 protein-up	260	232	0		1	drug:P2784:hormone-up	305	257	1	DDAH1	0.0863233	drug:P184:oleic acid|monounsaturated fatty acid|palmitic acid|ethanol|saturated fatty acid|palmitoleic acid|stearic acid|fatty acid|poly(methyl acrylate) macromolecule-up	359	338	0		1	drug:P1273:paclitaxel|eribulin-up	303	278	10	ARPC1B ARPC3 ARPC2 BIRC2 GALNT7 CAP1 TSPO CD59 NPTN FADD	0.00096575	drug:P5710:bleomycin A2-dn	237
drug:P3598:cisplatin|oxaliplatin|platinum-up	572	559	13	TUBB4B HSP90AA1 PRKAR1A RTN4 SOD1 TWIST1 FASN AKT1 VCP MGST3 PIEZO1 TALDO1 BLCAP	5.12351e-05	drug:P5711:bleomycin A2-up	352	299	2	ADAM9 TGM2	0.0820044	drug:P1391:paclitaxel|eribulin-up	304	284	3	C1QBP SLC25A3 UQCRFS1	0.00267811	drug:P4520:cisplatin-up	329	315	6	NPC2 VAMP8 MUC1 FOXA1 PPP1CA RPA1	0.00162206	drug:P5199:-up	312	297	0		1	drug:P2358:ethanol-up	277	257	1	CTNNB1	0.0863233	drug:P180:-up	253	241	0		1	drug:P61:13-cis-retinal|D-glucopyranose-up	299	278	10	CD59 LPCAT2 TMEM59 ITM2B GALNT2 XRCC4 PSEN1 TUBA1A ARPC3 TP53INP1	0.00096575	drug:P82:13-cis-retinal|mannitol|D-glucopyranose-dn	311
drug:P112:inhibitor-up	592	559	13	ATP5B FASN TKT TUBB4B SOD1 EPRS PGD ACAT1 ACTR2 CEBPA PRDX6 KPNB1 TMED2	5.12351e-05	drug:P1868:-up	314	300	2	ACAT1 PARP1	0.0824748	drug:P742:carnosic acid-up	333	284	3	PPIF MDH1 PLA2G12A	0.00267811	drug:P1925:inhibitor|dimethyl sulfoxide-up	239	213	5	PRDX4 LPCAT1 PARP1 NPC2 TSPO	0.00162372	drug:P5198:-up	316	305	0		1	drug:P1652:eribulin|paclitaxel-up	276	257	1	HHEX	0.0863233	drug:P182:monounsaturated fatty acid|palmitoleic acid|palmitic acid|oleic acid|ethanol|saturated fatty acid|stearic acid|fatty acid|poly(methyl acrylate) macromolecule-up	398	367	0		1	drug:P1990:messenger RNA|inhibitor-up	424	380	12	IL1B CORO1A SOD2 HCK ANXA1 RGS2 ARPC1B FCER1G YWHAB DYNLT1 S100A9 TINF2	0.000966355	drug:P2420:4,4'-diaminodiphenylmethane|inhibitor|(2Z,3Z)-bis\{amino[(2-aminophenyl)sulfanyl]methylidene\}butanedinitrile-dn	298
drug:P141:inhibitor-up	592	559	13	ATP5B FASN TKT TUBB4B SOD1 EPRS PGD ACAT1 ACTR2 CEBPA PRDX6 KPNB1 TMED2	5.12351e-05	drug:P80:13-cis-retinal|mannitol|D-glucopyranose-up	328	302	2	ATP2B4 CHEK1	0.083418	drug:P1390:eribulin|paclitaxel-up	306	285	3	C1QBP SLC25A3 UQCRFS1	0.00270489	drug:P3596:oxaliplatin|cisplatin|platinum-up	573	555	8	LDHB C1QBP TSPO METAP1 PPT1 PRDX4 HDAC2 PARP1	0.00164936	drug:P5327:-up	192	175	0		1	drug:P1486:eribulin|paclitaxel-up	278	258	1	NEFH	0.0866463	drug:P183:saturated fatty acid|stearic acid|palmitic acid|oleic acid|ethanol|monounsaturated fatty acid|palmitoleic acid|fatty acid|poly(methyl acrylate) macromolecule-up	327	299	0		1	drug:P1360:eribulin|paclitaxel-up	244	231	9	DYNLT1 ARPC1B YWHAB ITM2B VAMP7 ARPC2 ARPC3 CAP1 ARPC1A	0.000989056	drug:P5545:inhibitor|protein polypeptide chain-dn	303
drug:P4809:ochratoxin A-up	258	208	8	PCK1 CDO1 VCP MAOB GCLM IGF1 TTPA TMED2	5.15255e-05	drug:P3004:cisplatin|platinum|N(6)-(1-carboxyethyl)-L-lysine-up	321	302	2	ADAM9 OXCT1	0.083418	drug:P1249:paclitaxel|eribulin-up	306	285	3	UQCRFS1 C1QBP PPIF	0.00270489	drug:P3311:-up	333	317	6	C1QBP UCP2 DNMT1 PRDX4 PARP1 RPA1	0.00167481	drug:P821:-up	347	278	0		1	drug:P1561:paclitaxel|eribulin-up	274	258	1	HHEX	0.0866463	drug:P922:eribulin|paclitaxel-up	309	287	0		1	drug:P1977:donor|messenger RNA|inhibitor-up	314	279	10	LRRK2 HCK CORO1A ITM2B S100A9 PRKAR1A CAP1 HSD17B11 MAPK1 ARPC2	0.000992338	drug:P2529:4,4'-diaminodiphenylmethane|dimethyl sulfoxide|inhibitor|(2Z,3Z)-bis\{amino[(2-aminophenyl)sulfanyl]methylidene\}butanedinitrile-dn	345
drug:P78:13-cis-retinal|D-glucopyranose-up	220	208	8	HSP90AA1 TUBB4B FAM213A GLUD2 TMED2 TALDO1 ATP5B CLCN3	5.15255e-05	drug:P2535:4,4'-diaminodiphenylmethane|inhibitor|(2Z,3Z)-bis\{amino[(2-aminophenyl)sulfanyl]methylidene\}butanedinitrile-up	312	302	2	OXCT1 MCAM	0.083418	drug:P785:histone|L-methionine|lysine|dimethyl sulfoxide|adenosyl group|inhibitor|biomarker-up	313	285	3	SLC25A3 MDH1 UQCRFS1	0.00270489	drug:P5566:-up	592	558	8	EPHB2 TRIB3 TSPO RRM2 ACP2 PPT1 MCCC2 WNT5A	0.00170611	drug:P1837:protein polypeptide chain|antioxidant|dimethyl sulfoxide|carbamazepine|diclofenac|cis-ketoconazole|L-proline residue|DNA damage-inducible transcript 3 protein-up	251	230	0		1	drug:P2617:4,4'-diaminodiphenylmethane|inhibitor|(2Z,3Z)-bis\{amino[(2-aminophenyl)sulfanyl]methylidene\}butanedinitrile-up	267	259	1	HHEX	0.0869692	drug:P5360:ligand-up	296	286	0		1	drug:P1319:paclitaxel|eribulin-up	301	279	10	RGS2 BIRC2 NPTN ARPC3 TSPO DPM1 ARPC2 ARPC1B HSD17B11 CAP1	0.000992338	drug:P755:dibutyl phthalate-dn	303
drug:P5749:bis(2-ethylhexyl) phthalate|dimethyl sulfoxide-up	243	208	8	CD36 G0S2 PSAT1 ACO2 CYB5A ACAT1 CHUK ACSL1	5.15255e-05	drug:P4889:glucocorticoid|dexamethasone-up	309	302	2	NCKAP1 RALBP1	0.083418	drug:P3242:-up	299	285	3	MDH1 UQCRFS1 KHDRBS1	0.00270489	drug:P5570:-up	592	558	8	EPHB2 TRIB3 TSPO RRM2 ACP2 PPT1 MCCC2 WNT5A	0.00170611	drug:P4572:formaldehyde-up	130	126	0		1	drug:P664:mycophenolic acid-up	280	259	1	DDAH1	0.0869692	drug:P923:paclitaxel|eribulin-up	310	290	0		1	drug:P979:paclitaxel|eribulin-up	298	279	10	GALNT7 NUAK2 BIRC2 NPTN ARPC3 DYNLT1 RGS2 DPM1 ARPC1B OMA1	0.000992338	drug:P2479:4,4'-diaminodiphenylmethane|inhibitor|(2Z,3Z)-bis\{amino[(2-aminophenyl)sulfanyl]methylidene\}butanedinitrile-dn	260
drug:P5078:biomarker-up	295	270	9	HSP90AA1 TMED2 G0S2 SOD1 PRDX6 PSAT1 TKT PTGER2 GCLM	5.30232e-05	drug:P37:dimethyl sulfoxide|Insulin-up	326	303	2	BMPR1A VLDLR	0.0838909	drug:P4807:ochratoxin A-up	320	286	3	SLC25A3 MDH1 UQCRFS1	0.00273182	drug:P2921:gentamycin|L-glutamine|messenger RNA|N-formyl-L-methionyl-L-leucyl-L-phenylalanine-up	583	559	8	XBP1 NPC2 VAMP8 DNMT1 TST CEBPA LDHB IL1B	0.00172536	drug:P4570:formaldehyde-up	299	280	0		1	drug:P2846:hormone-up	329	259	1	DDAH1	0.0869692	drug:P360:enzalutamide|inhibitor|androgen|N(6)-(1-carboxyethyl)-L-lysine-up	320	302	0		1	drug:P4252:water|ethanol|6alpha-methylprednisolone-up	465	435	13	ANXA1 S100A9 SRGN IL1B TSPO PODXL RIPK3 PXN NCF2 HAS2 FCER1G CCR2 RARA	0.000992743	drug:P5713:bleomycin A2-dn	301
drug:P4020:retinoic acid-up	575	562	13	ATP5B PPP2CA ABCA1 SOD1 KPNB1 ACTR2 TKT FASN CYB5A PRDX6 GFPT1 MGST3 EPRS	5.41039e-05	drug:P2365:ethanol-up	332	304	2	NCKAP1 SMAD4	0.0843647	drug:P5360:ligand-up	296	286	3	UQCRFS1 MDH1 PPP2CA	0.00273182	drug:P3746:oligonucleotide-up	465	434	7	LDHB S100A14 VAMP8 NPC2 TSPO PRDX4 RRM2	0.00172752	drug:P4571:formaldehyde-up	138	131	0		1	drug:P2051:fingolimod hydrochloride|sphingosine|sphingosine 1-phosphate|adjuvant|fingolimod|Neuraxis-up	296	259	1	MYLIP	0.0869692	drug:P361:enzalutamide|inhibitor|androgen|N(6)-(1-carboxyethyl)-L-lysine-up	204	188	0		1	drug:P4712:-up	261	232	9	RGS2 SRGN TUBA1A CCR7 DYNLT1 TFB2M PRKAR1A CTR9 ANXA1	0.00101947	drug:P2011:messenger RNA|inhibitor|antagonist-dn	419
drug:P5498:all-trans-retinoic acid-up	356	338	10	TKT ATP5B KPNB1 EPRS FASN CEBPA TMED2 ALDH9A1 ABCA1 SOD1	5.5285e-05	drug:P2364:ethanol-up	332	305	2	NCKAP1 SMAD4	0.0848392	drug:P5005:biomarker-up	324	286	3	UQCRFS1 SLC25A3 PPIF	0.00273182	drug:P5380:inhibitor|ligand-up	329	320	6	PARP1 C1QBP HDAC2 XBP1 TSPO IL1B	0.00175637	drug:P4576:formaldehyde-up	259	247	0		1	drug:P2799:hormone-up	305	259	1	DDAH1	0.0869692	drug:P362:enzalutamide|inhibitor|androgen|N(6)-(1-carboxyethyl)-L-lysine-up	257	240	0		1	drug:P5747:dimethyl sulfoxide|paracetamol-up	272	232	9	NUDT7 PECR CD59 TMEM59 HSD17B11 LYPLA1 SCPEP1 CLTC ITM2B	0.00101947	drug:P2465:4,4'-diaminodiphenylmethane|dimethyl sulfoxide|inhibitor|(2Z,3Z)-bis\{amino[(2-aminophenyl)sulfanyl]methylidene\}butanedinitrile-dn	210
drug:P981:paclitaxel|eribulin-up	287	272	9	SOD1 HSP90AA1 VCP KPNB1 TMED2 PSAT1 FAM213A GFPT1 ALDH9A1	5.61296e-05	drug:P4484:biotin|cyclosporin A|phosphoprotein phosphatase inhibitor-up	358	305	2	OXCT1 TGM2	0.0848392	drug:P1903:inhibitor|dimethyl sulfoxide-up	335	286	3	SLC25A3 UQCRFS1 C1QBP	0.00273182	drug:P2393:-up	281	217	5	SFTPC IL1B LPCAT1 FOXA2 MUC1	0.0017617	drug:P4577:formaldehyde-up	74	70	0		1	drug:P3516:ethanol|5-amino-1-(5-phospho-D-ribosyl)imidazole|dopaminium(1+)-up	317	259	1	CTNNB1	0.0869692	drug:P364:enzalutamide|inhibitor|androgen|N(6)-(1-carboxyethyl)-L-lysine-up	159	144	0		1	drug:P4753:-up	308	280	10	CORO1A ARPC1B CAP1 SRGN ARPC3 BIRC2 LYPLA1 ARPC2 YWHAB HHEX	0.00101952	drug:P3150:-dn	353
drug:P5107:potassium bromide|biomarker-up	290	272	9	HSP90AA1 PRDX6 GCLM TALDO1 TMED2 ATP5B TKT ACSL1 PSMA7	5.61296e-05	drug:P4774:-up	339	306	2	VLDLR PARP1	0.0853147	drug:P2016:inhibitor-up	301	287	3	C1QBP PPP2CA UQCRFS1	0.00275893	drug:P3757:benzo[a]pyrene diol epoxide I|dimethyl sulfoxide|carcinogenic agent|oligonucleotide-up	64	60	3	PRDX4 FUCA2 NPC2	0.00177483	drug:P4574:formaldehyde-up	358	325	0		1	drug:P280:genistein|daidzein|dimethyl sulfoxide-up	283	259	1	MYLIP	0.0869692	drug:P365:doxycycline-up	339	315	0		1	drug:P4315:S-(2-boronoethyl)-L-cysteine-up	532	492	14	ITM2B DYNLT1 TUBA1A ARPC3 CAP1 ARPC2 PODXL TPST2 LMO2 YWHAB LYPLA1 NPTN HHEX ARPC1A	0.00102467	drug:P1944:inhibitor|dimethyl sulfoxide-dn	206
drug:P5137:protein polypeptide chain|triptorelin-up	289	275	9	SOD1 EPRS PRDX6 ATP5B TKT ALDH9A1 PGD CADM1 ACAT1	6.10765e-05	drug:P5701:bleomycin A2-up	363	306	2	ADAM9 TGM2	0.0853147	drug:P5496:all-trans-retinoic acid-up	301	287	3	UQCRFS1 MDH1 KHDRBS1	0.00275893	drug:P3600:cisplatin|oxaliplatin|platinum-up	576	563	8	TSPO PRDX4 RPA1 PPP1CA PPT1 RPS6KA1 VAMP8 C1QBP	0.00180413	drug:P827:-up	362	297	0		1	drug:P304:-up	309	260	1	HHEX	0.087292	drug:P366:dimethyl sulfoxide|acetate-up	308	284	0		1	drug:P4173:ethanol|6alpha-methylprednisolone-up	362	331	11	S100A9 ANXA1 IL1B BIRC2 NFKB1 SRGN RGS18 PODXL NCF2 RIPK1 NUAK2	0.00103926	drug:P4183:ethanol|6alpha-methylprednisolone-dn	364
drug:P3601:cisplatin|oxaliplatin|platinum-up	583	570	13	TUBB4B PRKAR1A HSP90AA1 BLCAP SOD1 RTN4 TWIST1 TALDO1 CD46 MGST3 PIEZO1 AKT1 VCP	6.24486e-05	drug:P2785:hormone-up	356	307	2	OXCT1 IMMT	0.0857909	drug:P1658:eribulin|paclitaxel-up	312	288	3	C1QBP SLC25A3 UQCRFS1	0.0027862	drug:P3433:-up	337	322	6	NPC2 CSF1R LDHB C1QBP TNFRSF11A FBP1	0.0018124	drug:P2546:4,4'-diaminodiphenylmethane|dimethyl sulfoxide|inhibitor|(2Z,3Z)-bis\{amino[(2-aminophenyl)sulfanyl]methylidene\}butanedinitrile-up	193	186	0		1	drug:P3539:ethanol|5-amino-1-(5-phospho-D-ribosyl)imidazole|dopaminium(1+)-up	318	260	1	CTNNB1	0.087292	drug:P3357:-up	471	440	0		1	drug:P2510:4,4'-diaminodiphenylmethane|inhibitor|(2Z,3Z)-bis\{amino[(2-aminophenyl)sulfanyl]methylidene\}butanedinitrile-up	352	331	11	RGS2 PODXL ANXA1 TWF2 NFKB1 AOC2 HHEX ABR ARPC1B CAP1 FHOD3	0.00103926	drug:P4195:ethanol|6alpha-methylprednisolone-dn	410
drug:P3602:cisplatin|oxaliplatin|platinum-up	585	570	13	HSP90AA1 BLCAP PRKAR1A SOD1 CD46 RTN4 TWIST1 PSMA4 TALDO1 ACTR2 PIEZO1 PGD EPRS	6.24486e-05	drug:P2582:4,4'-diaminodiphenylmethane|dimethyl sulfoxide|inhibitor|(2Z,3Z)-bis\{amino[(2-aminophenyl)sulfanyl]methylidene\}butanedinitrile-up	322	307	2	OXCT1 MCAM	0.0857909	drug:P4688:-up	310	288	3	C1QBP SLC25A3 UQCRFS1	0.0027862	drug:P3017:cisplatin|platinum|N(6)-(1-carboxyethyl)-L-lysine-up	351	322	6	PPT1 VAMP8 HSD17B4 MUC1 PARP1 HDAC2	0.0018124	drug:P826:Congenital pure red cell aplasia-up	443	331	0		1	drug:P1443:paclitaxel|eribulin-up	280	260	1	VLDLR	0.087292	drug:P3097:-up	314	296	0		1	drug:P4316:S-(2-boronoethyl)-L-cysteine-up	531	493	14	ITM2B DYNLT1 TUBA1A PODXL ARPC3 CAP1 ARPC2 TPST2 LMO2 NPTN YWHAB LYPLA1 HHEX ARPC1A	0.00104466	drug:P3743:curcumin|reactive oxygen species|rutin|xenobiotic|L-proline residue|oxidising agent-dn	350
drug:P3246:-up	288	276	9	SOD1 FASN MGST3 KPNB1 PGD PRDX6 TMED2 PRKAR1A MOCOS	6.2805e-05	drug:P84:13-cis-retinal|mannitol|D-glucopyranose-up	323	308	2	TGM2 RARB	0.086268	drug:P888:eribulin|paclitaxel-up	309	288	3	C1QBP PPIF SLC25A3	0.0027862	drug:P2126:erlotinib|dimethyl sulfoxide-up	234	219	5	NPC2 VAMP8 FBP1 PPT1 KLF5	0.00183383	drug:P825:cobamide-up	443	338	0		1	drug:P2062:pyrrolidine-up	266	260	1	CTNNB1	0.087292	drug:P2725:-up	361	289	0		1	drug:P4223:water|6alpha-methylprednisolone-up	589	550	15	FCER1G ANXA1 NCF2 CCR2 RGS18 HCK TSPO RIPK3 SYK ARPC3 SCPEP1 SRGN TGFBR2 PYCARD GALNT3	0.00104555	drug:P2655:4,4'-diaminodiphenylmethane|inhibitor|(2Z,3Z)-bis\{amino[(2-aminophenyl)sulfanyl]methylidene\}butanedinitrile-dn	351
drug:P4085:dimethyl sulfoxide-up	303	276	9	ATP5B TUBB4B VCP FASN PPP2R1B PSMA4 KPNB1 HSP90AA1 PSMA7	6.2805e-05	drug:P4121:ethanol|6alpha-methylprednisolone-up	322	308	2	FGF2 TGM2	0.086268	drug:P1116:eribulin|paclitaxel-up	316	288	3	MDH1 UQCRFS1 SLC25A3	0.0027862	drug:P3357:-up	471	440	7	PARP1 NPC2 C1QBP PRDX4 PPT1 TSPO LDHB	0.00186721	drug:P348:-up	384	302	0		1	drug:P1031:paclitaxel|eribulin-up	292	260	1	NEFH	0.087292	drug:P2727:dimethyl sulfoxide-up	295	258	0		1	drug:P978:eribulin|paclitaxel-up	300	281	10	GALNT7 NUAK2 BIRC2 DYNLT1 RGS2 ARPC3 NPTN DPM1 OMA1 ARPC1B	0.00104732	drug:P768:psychotropic drug-dn	298
drug:P4814:N(6)-(1-carboxyethyl)-L-lysine|ochratoxin A-up	383	344	10	TALDO1 TNFRSF21 ATP5B AMN UCP2 AKT1 FASN TKT PAX8 TUBB4B	6.40231e-05	drug:P3152:-up	329	309	2	IMMT PARP1	0.0867459	drug:P2986:vitamin C|trichloroethene|tetrachloroethene|cadmium atom|reactive oxygen species|arsenic atom|L-dehydroascorbic acid|nickel atom|metal atom|cadmium dichloride|hydrate|N-nitrosodimethylamine|carcinogenic agent|phosphotungstic acid polymer-up	290	288	3	MDH1 PPIF ALCAM	0.0027862	drug:P1025:paclitaxel|eribulin-up	480	440	7	LDHB C1QBP TST FUCA2 NPC2 TSPO METAP1	0.00186721	drug:P349:-up	340	266	0		1	drug:P1601:paclitaxel|eribulin-up	278	260	1	NEFH	0.087292	drug:P2721:-up	385	311	0		1	drug:P4722:-up	304	281	10	RGS2 CORO1A ARPC2 CCR7 CAP1 DPM1 NFKB1 TFB2M YWHAB BIRC2	0.00104732	drug:P2522:4,4'-diaminodiphenylmethane|dimethyl sulfoxide|inhibitor|(2Z,3Z)-bis\{amino[(2-aminophenyl)sulfanyl]methylidene\}butanedinitrile-dn	261
drug:P136:-up	289	277	9	TALDO1 ATP5B PSMA7 ACTR2 SOD1 PPP2CA BLCAP PRDX6 MOCOS	6.45746e-05	drug:P3670:-up	331	310	2	ADAM9 IGF1R	0.0872247	drug:P1231:paclitaxel|eribulin-up	307	288	3	C1QBP SLC25A3 UQCRFS1	0.0027862	drug:P4609:carcinogenic agent-up	374	324	6	RRM2 RPA1 C1QBP ESPL1 RAD51 LDHB	0.00186978	drug:P1597:paclitaxel|eribulin-up	302	280	0		1	drug:P2651:4,4'-diaminodiphenylmethane|inhibitor|(2Z,3Z)-bis\{amino[(2-aminophenyl)sulfanyl]methylidene\}butanedinitrile-up	267	261	1	VLDLR	0.0876147	drug:P2720:-up	372	305	0		1	drug:P1669:paclitaxel|eribulin-up	250	233	9	ITM2B DYNLT1 ARPC1B PODXL CAP1 SNX6 LYPLA1 TSPO ARPC2	0.00105064	drug:P4203:ethanol|6alpha-methylprednisolone-dn	262
drug:P4049:diarsenic trioxide|arsenic atom-up	232	216	8	PSAT1 SOD1 ATP5B VCP HSP90AA1 GCLM EPRS PSMA7	6.71809e-05	drug:P2373:ethanol-up	338	311	2	NCKAP1 SMAD4	0.0877042	drug:P906:eribulin|paclitaxel-up	316	289	3	PPIF SLC25A3 C1QBP	0.00281364	drug:P150:inhibitor-up	335	324	6	PRDX4 XBP1 C1QBP TSPO PPT1 TST	0.00186978	drug:P342:-up	348	271	0		1	drug:P3527:ethanol|5-amino-1-(5-phospho-D-ribosyl)imidazole|dopaminium(1+)-up	322	261	1	CTNNB1	0.0876147	drug:P2723:-up	362	296	0		1	drug:P1655:paclitaxel|eribulin-up	249	233	9	TUBA1A PODXL ARPC1B NPTN ARPC2 DYNLT1 CD59 NSRP1 ARPC3	0.00105064	drug:P4250:water|ethanol|6alpha-methylprednisolone-dn	220
drug:P4051:diarsenic trioxide|arsenic atom-up	233	218	8	SOD1 TALDO1 PSAT1 TUBB4B GCLM VCP PRDX6 EPRS	7.16585e-05	drug:P3058:cisplatin|platinum|N(6)-(1-carboxyethyl)-L-lysine-up	324	311	2	ADAM9 VLDLR	0.0877042	drug:P5079:biomarker-up	326	289	3	PPIF UQCRFS1 SLC25A3	0.00281364	drug:P121:inhibitor-up	335	324	6	PRDX4 XBP1 C1QBP TSPO PPT1 TST	0.00186978	drug:P343:-up	324	249	0		1	drug:P5064:biomarker-up	298	261	1	NEFH	0.0876147	drug:P2722:-up	425	357	0		1	drug:P4466:L-proline residue|antigen-up	291	234	9	TSPO S100A9 ARPC2 IL1B ARPC3 CCR2 AIF1 CORO1A SYK	0.00108257	drug:P2571:4,4'-diaminodiphenylmethane|inhibitor|(2Z,3Z)-bis\{amino[(2-aminophenyl)sulfanyl]methylidene\}butanedinitrile-dn	309
drug:P5753:dimethyl sulfoxide-up	241	218	8	GCLM PSMA7 ACSL4 VCP PSMA4 CYB5A TALDO1 PRDX6	7.16585e-05	drug:P5697:bleomycin A2-up	369	311	2	ADAM9 TGM2	0.0877042	drug:P5374:inhibitor|ligand-up	301	289	3	C1QBP ALCAM KHDRBS1	0.00281364	drug:P3597:oxaliplatin|cisplatin|platinum-up	583	568	8	TSPO C1QBP PPT1 PRDX4 LDHB VAMP8 PARP1 RPS6KA1	0.00190656	drug:P340:-up	489	406	0		1	drug:P5017:potassium bromide|biomarker-up	278	262	1	NEFH	0.0879373	drug:P2097:erlotinib|dimethyl sulfoxide-up	300	278	0		1	drug:P1840:protein polypeptide chain|antioxidant|dimethyl sulfoxide|carbamazepine|methotrexate|diclofenac|L-proline residue|DNA damage-inducible transcript 3 protein-up	255	234	9	CAP1 BIRC2 SOD2 ABAT ARPC2 PRKAR1A NPTN NFKB1 TGFBR2	0.00108257	drug:P5540:inhibitor-dn	146
drug:P4440:oxygen atom|2-butoxyethanol-up	360	281	9	RBP4 CDO1 TTPA CYB5A ATP5B IGF1 GPT2 GHR MAOB	7.20796e-05	drug:P5739:bleomycin A2-up	364	311	2	ADAM9 TGM2	0.0877042	drug:P5097:biomarker-up	305	289	3	PPIF C1QBP UQCRFS1	0.00281364	drug:P1468:eribulin|paclitaxel-up	353	326	6	C1QBP RRM2 LDHB DNMT1 PRDX4 PARP1	0.00192853	drug:P341:-up	340	264	0		1	drug:P2631:4,4'-diaminodiphenylmethane|dimethyl sulfoxide|inhibitor|(2Z,3Z)-bis\{amino[(2-aminophenyl)sulfanyl]methylidene\}butanedinitrile-up	273	262	1	HHEX	0.0879373	drug:P2096:erlotinib|dimethyl sulfoxide-up	343	321	0		1	drug:P4163:water|ethanol|6alpha-methylprednisolone-up	590	552	15	FCER1G ANXA1 NCF2 CCR2 RGS18 HCK TSPO RIPK3 SYK SCPEP1 SRGN TGFBR2 ARPC3 LMO2 PYCARD	0.00108402	drug:P2328:-dn	376
drug:P5785:dimethyl sulfoxide-up	332	281	9	G0S2 ACAT1 CHUK ACO2 PCK1 CD36 ACSL1 PSMA7 PSMA4	7.20796e-05	drug:P2647:4,4'-diaminodiphenylmethane|inhibitor|(2Z,3Z)-bis\{amino[(2-aminophenyl)sulfanyl]methylidene\}butanedinitrile-up	319	311	2	VLDLR PAWR	0.0877042	drug:P5037:biomarker-up	312	290	3	UQCRFS1 SLC25A3 PPIF	0.00284124	drug:P3230:-up	231	222	5	NPC2 PRDX4 TSPO PPT1 PYCARD	0.00194606	drug:P346:-up	300	236	0		1	drug:P1556:eribulin|paclitaxel-up	285	262	1	VLDLR	0.0879373	drug:P2095:erlotinib|dimethyl sulfoxide-up	340	321	0		1	drug:P3030:cisplatin|platinum|N(6)-(1-carboxyethyl)-L-lysine-up	356	333	11	HAS2 SRGN ME2 CD59 HDAC2 ANXA1 HSD17B11 ARPC3 XRCC5 ARPC1A GNPAT	0.00109091	drug:P4802:dibutyl phthalate|messenger RNA|mixture-dn	290
drug:P4476:biotin|cyclosporin A|phosphoprotein phosphatase inhibitor-up	312	281	9	RBP4 TUBB4B GCLM G0S2 TALDO1 TMED2 PSMA7 ACO2 CHUK	7.20796e-05	drug:P2872:hormone-up	341	314	2	OXCT1 IMMT	0.0891478	drug:P879:paclitaxel|eribulin-up	316	290	3	PPIF C1QBP SLC25A3	0.00284124	drug:P3602:cisplatin|oxaliplatin|platinum-up	585	570	8	VAMP8 TSPO NPC2 RPA1 PARP1 PRDX4 LDHB RPS6KA1	0.0019488	drug:P347:-up	334	271	0		1	drug:P4338:bilirubin|dimethyl sulfoxide-up	279	263	1	DDAH1	0.0882598	drug:P2094:erlotinib|dimethyl sulfoxide-up	205	190	0		1	drug:P3442:-up	155	146	7	TMEM59 FCER1G ME2 CAP1 TPST2 YWHAB HHEX	0.00110143	drug:P2642:4,4'-diaminodiphenylmethane|dimethyl sulfoxide|inhibitor|(2Z,3Z)-bis\{amino[(2-aminophenyl)sulfanyl]methylidene\}butanedinitrile-dn	268
drug:P1969:donor|messenger RNA|inhibitor-up	378	350	10	ACSL1 TALDO1 PGD PRKAR1A TLR4 ACTR2 STX11 TKT PRKCD CD46	7.39111e-05	drug:P5779:dimethyl sulfoxide|clofibrate-up	363	314	2	ACAT1 TGM2	0.0891478	drug:P5011:biomarker-up	318	290	3	PPIF UQCRFS1 SLC25A3	0.00284124	drug:P3614:cisplatin|oxaliplatin|platinum-up	454	444	7	TSPO VAMP8 RPS6KA1 PRDX4 RPA1 RRM2 PPP1CA	0.00196511	drug:P344:-up	352	274	0		1	drug:P3063:cisplatin|platinum|N(6)-(1-carboxyethyl)-L-lysine-up	300	263	1	HHEX	0.0882598	drug:P2093:erlotinib|dimethyl sulfoxide-up	327	308	0		1	drug:P3711:poly(styrene)-up	347	283	10	ANXA1 ARPC5 SCPEP1 FCER1G GBA ARPC2 YWHAB TSPO NCF2 IL1B	0.00110476	drug:P1696:glucocorticoid|dodecaboron|dexamethasone-dn	308
drug:P3711:poly(styrene)-up	347	283	9	UCP2 TKT PPARG HSP90AA1 ATP5B VCP PRKCD MMD RTN4	7.60993e-05	drug:P3012:cisplatin|platinum|N(6)-(1-carboxyethyl)-L-lysine-up	332	314	2	ADAM9 ATP2B4	0.0891478	drug:P1379:paclitaxel|eribulin-up	302	290	3	SLC25A3 UQCRFS1 C1QBP	0.00284124	drug:P4806:N(6)-(1-carboxyethyl)-L-lysine|ochratoxin A-up	377	328	6	LDHB FBP1 PPP1CA TSPO MUC1 C1QBP	0.00198868	drug:P345:-up	266	219	0		1	drug:P1560:eribulin|paclitaxel-up	279	263	1	HHEX	0.0882598	drug:P2091:erlotinib|dimethyl sulfoxide-up	310	287	0		1	drug:P4410:baclofen-up	480	387	12	S100A9 SRGN FCER1G NPTN ANXA1 NCF2 CAP1 RGS18 TMEM165 TSPO ARPC3 LMO2	0.00112978	drug:P2947:L-methionine-dn	166
drug:P4921:-up	388	352	10	MGST3 UCP2 FAM213A PPARG VCP TALDO1 GLRX3 ADIPOQ FASN PCK1	7.74832e-05	drug:P2624:4,4'-diaminodiphenylmethane|inhibitor|(2Z,3Z)-bis\{amino[(2-aminophenyl)sulfanyl]methylidene\}butanedinitrile-up	330	314	2	OXCT1 VLDLR	0.0891478	drug:P5091:biomarker-up	315	291	3	UQCRFS1 PPIF SLC25A3	0.00286902	drug:P1943:inhibitor|dimethyl sulfoxide-up	358	331	6	PRDX4 VAMP8 NPC2 TRIB3 TSPO LPCAT1	0.00208154	drug:P824:-up	375	301	0		1	drug:P1221:paclitaxel|eribulin-up	284	263	1	NEFH	0.0882598	drug:P2099:erlotinib|dimethyl sulfoxide-up	267	252	0		1	drug:P982:eribulin|paclitaxel-up	305	285	10	BIRC2 DPM1 LYPLA1 GALNT7 ARPC2 ARPC3 HENMT1 NPTN CAP1 ARPC1B	0.00116477	drug:P344:-dn	248
drug:P830:-up	357	284	9	FASN ATP5B ENPEP TM7SF2 MAOB PCK1 AGPAT2 PGD TALDO1	7.81788e-05	drug:P3183:-up	339	316	2	PARP1 IMMT	0.0901142	drug:P4661:cisplatin|piroxicam-up	301	291	3	UQCRFS1 C1QBP PPIF	0.00286902	drug:P4968:biomarker-up	348	331	6	PRDX4 NPC2 FUCA2 PPP1CA RPA1 PPT1	0.00208154	drug:P1596:eribulin|paclitaxel-up	293	270	0		1	drug:P5211:lysobisphosphatidic acid|dimethyl sulfoxide|inhibitor|BMP-7-up	285	263	1	VLDLR	0.0882598	drug:P2098:erlotinib|dimethyl sulfoxide-up	325	298	0		1	drug:P4737:-up	315	285	10	RGS2 TUBA1A CCR7 SRGN ARPC1B ARPC3 TSPO NPTN PRKAR1A ARPC2	0.00116477	drug:P4651:carcinogenic agent-dn	455
drug:P5200:-up	292	285	9	ALDH9A1 EPRS TWIST1 PRDX6 PDE3B FASN ABCA1 PEX5 PFKFB3	8.0306e-05	drug:P5634:dimethyl sulfoxide|inhibitor-up	358	316	2	IGF1R RARB	0.0901142	drug:P5010:biomarker-up	315	292	3	UQCRFS1 PPIF SLC25A3	0.00289696	drug:P3111:-up	345	331	6	NPC2 TSPO XBP1 PPT1 PRDX4 SNX8	0.00208154	drug:P2741:dimethyl sulfoxide|atorvastatin|Elongation factor 1-alpha 2-up	284	262	0		1	drug:P2680:metformin-up	335	263	1	HHEX	0.0882598	drug:P3351:-up	354	340	0		1	drug:P1823:protein polypeptide chain|antioxidant|dimethyl sulfoxide|carbamazepine|methotrexate|diclofenac|L-proline residue|DNA damage-inducible transcript 3 protein-up	259	237	9	BIRC2 CAP1 SOD2 ABAT ARPC2 NFKB1 TUBA1A ARPC1A PRKAR1A	0.00118313	drug:P2919:gentamycin|L-glutamine|messenger RNA|N-formyl-L-methionyl-L-leucyl-L-phenylalanine-dn	146
drug:P4431:oxygen atom|2-butoxyethanol-up	279	223	8	CDO1 GPT2 TTPA ATP5B VCP ACO2 PDE3B PPP2CA	8.39488e-05	drug:P5738:bleomycin A2-up	384	316	2	TGM2 ADAM9	0.0901142	drug:P1243:paclitaxel|eribulin-up	316	292	3	C1QBP UQCRFS1 SLC25A3	0.00289696	drug:P352:ethanol|dexamethasone-up	233	226	5	LDHB PARP1 C1QBP PRDX4 WDR77	0.00210343	drug:P2740:dimethyl sulfoxide|atorvastatin|Elongation factor 1-alpha 2-up	312	294	0		1	drug:P1539:paclitaxel|eribulin-up	285	264	1	HHEX	0.0885822	drug:P4263:ethanol|6alpha-methylprednisolone-up	310	286	0		1	drug:P2048:estrogen|17beta-hydroxy-5alpha-androstan-3-one|17beta-estradiol|17beta-estradiol|testosterone|hormone|atomic nucleus|inhibitor|antagonist|androgen|ketamine-up	250	237	9	FCER1G NEDD4 PTPRJ ANXA1 MAPK1 CAP1 PIK3CB TOR1B RGS2	0.00118313	drug:P4009:17beta-estradiol|streptomycin|penicillin|puromycin|dextran-dn	221
drug:P2803:hormone-up	387	356	10	ATP5B OXCT1 ACO2 PRKAR1A COX10 SOD1 MGST3 VCP ACSL1 PPP2CA	8.50695e-05	drug:P2646:4,4'-diaminodiphenylmethane|inhibitor|(2Z,3Z)-bis\{amino[(2-aminophenyl)sulfanyl]methylidene\}butanedinitrile-up	326	316	2	VLDLR PAWR	0.0901142	drug:P998:eribulin|paclitaxel-up	311	292	3	C1QBP UQCRFS1 PPIF	0.00289696	drug:P2118:erlotinib|dimethyl sulfoxide-up	243	228	5	VAMP8 FBP1 S100A14 MUC1 KLF5	0.00218551	drug:P1594:eribulin|paclitaxel-up	271	254	0		1	drug:P1277:paclitaxel|eribulin-up	292	264	1	CTNNB1	0.0885822	drug:P4265:ethanol|6alpha-methylprednisolone-up	420	395	0		1	drug:P4158:water|ethanol|6alpha-methylprednisolone-up	413	390	12	ANXA1 IL1B NUAK2 RGS18 NFKB1 SRGN BIRC2 PODXL S100A9 TINF2 HAS2 RGS2	0.00120652	drug:P4239:water|ethanol|6alpha-methylprednisolone-dn	539
drug:P888:eribulin|paclitaxel-up	309	288	9	SOD1 GCLM PRDX6 PSMA4 TMED2 TNFRSF21 ATP5B ALDH9A1 VCP	8.6982e-05	drug:P74:13-cis-retinal|D-glucopyranose-up	339	317	2	TGM2 RARB	0.0905986	drug:P3177:-up	307	293	3	C1QBP UQCRFS1 MDH1	0.00292507	drug:P1589:paclitaxel|eribulin-up	241	228	5	LDHB NPC2 PRDX4 RRM2 S100A14	0.00218551	drug:P762:psychotropic drug-up	298	258	0		1	drug:P1259:paclitaxel|eribulin-up	291	264	1	NEFH	0.0885822	drug:P2812:hormone-up	213	180	0		1	drug:P2756:oxaliplatin|topotecan|water|sodium chloride|D-glucopyranose-up	229	192	8	FCER1G AIF1 ITM2B TSPO MYLK SOD2 NDFIP1 SCPEP1	0.00122617	drug:P2871:hormone-dn	276
drug:P1974:donor|messenger RNA|inhibitor-up	382	357	10	PRKCD TLR4 G0S2 ACSL1 TMED2 HSP90AA1 STX11 PRKAR1A PGD TALDO1	8.70617e-05	drug:P2987:vitamin C|nickel atom|trichloroethene|tetrachloroethene|chloride|cadmium atom|reactive oxygen species|arsenic atom|L-dehydroascorbic acid|metal atom|N-nitrosodimethylamine|carcinogenic agent|phosphotungstic acid polymer-up	321	318	2	ACAT1 ADAM9	0.0910838	drug:P1385:paclitaxel|eribulin-up	308	294	3	PPIF PPAP2B UQCRFS1	0.00295335	drug:P5150:actinomycin D|dimethyl sulfoxide-up	268	229	5	HSD17B4 PRDX4 C1QBP PPT1 PPP1CA	0.00222741	drug:P3298:-up	54	49	0		1	drug:P1646:eribulin|paclitaxel-up	277	264	1	VLDLR	0.0885822	drug:P1353:paclitaxel|eribulin-up	281	260	0		1	drug:P1592:eribulin|paclitaxel-up	251	239	9	CAP1 DYNLT1 PODXL SNX6 TSPO ARPC2 ARPC1B YWHAB ITM2B	0.00125426	drug:P4231:water|6alpha-methylprednisolone-dn	363
drug:P163:inhibitor-up	374	358	10	ATP5B FASN SOD1 TUBB4B HSP90AA1 KPNB1 PRDX6 ACAT1 TMED2 PPP2CA	8.90934e-05	drug:P4888:glucocorticoid|dexamethasone-up	327	320	2	RALBP1 TGM2	0.0920566	drug:P1020:eribulin|paclitaxel-up	321	295	3	UQCRFS1 C1QBP PPIF	0.00298179	drug:P2317:-up	200	138	4	SNX17 SPINK5 CEBPA TSPO	0.00226369	drug:P3299:-up	272	259	0		1	drug:P1083:paclitaxel|eribulin-up	296	264	1	HHEX	0.0885822	drug:P4824:ochratoxin A-up	144	111	0		1	drug:P4293:water|6alpha-methylprednisolone-up	363	339	11	S100A9 IL1B ANXA1 NFKB1 BIRC2 SRGN PPP2R5A NCF2 PODXL TINF2 RIPK1	0.00125874	drug:P280:genistein|daidzein|dimethyl sulfoxide-dn	317
drug:P134:inhibitor-up	374	358	10	ATP5B FASN SOD1 TUBB4B HSP90AA1 KPNB1 PRDX6 ACAT1 TMED2 PPP2CA	8.90934e-05	drug:P2638:4,4'-diaminodiphenylmethane|dimethyl sulfoxide|inhibitor|(2Z,3Z)-bis\{amino[(2-aminophenyl)sulfanyl]methylidene\}butanedinitrile-up	336	321	2	OXCT1 VLDLR	0.0925441	drug:P1382:eribulin|paclitaxel-up	309	295	3	SLC25A3 C1QBP UQCRFS1	0.00298179	drug:P5146:L-methionine-up	280	230	5	NPC2 VAMP8 C1QBP RPS6KA1 PRDX4	0.0022699	drug:P3296:-up	184	177	0		1	drug:P5543:inhibitor|protein polypeptide chain-up	296	265	1	NEFH	0.0889045	drug:P4825:ochratoxin A-up	189	149	0		1	drug:P985:paclitaxel|eribulin-up	306	288	10	CAP1 ARPC2 GALNT7 NPTN ARPC1B BIRC2 ARPC3 DYNLT1 TSPO YWHAB	0.00125974	drug:P5321:-dn	274
drug:P4083:dimethyl sulfoxide-up	311	289	9	ATP5B TUBB4B FASN VCP PSMA4 HSP90AA1 PPP2R1B KPNB1 PSMA7	8.93084e-05	drug:P5684:cidofovir(2-)-up	347	321	2	MCAM PARP1	0.0925441	drug:P380:dimethyl sulfoxide|valproic acid|anilide|lactam|retinoic acid|inhibitor-up	306	295	3	ALCAM SLC25A3 MDH1	0.00298179	drug:P5173:toxin-up	255	231	5	RRM2 C1QBP MBIP DNMT1 METAP1	0.00231298	drug:P3297:-up	219	207	0		1	drug:P2498:4,4'-diaminodiphenylmethane|dimethyl sulfoxide|inhibitor|(2Z,3Z)-bis\{amino[(2-aminophenyl)sulfanyl]methylidene\}butanedinitrile-up	272	265	1	VLDLR	0.0889045	drug:P4826:ochratoxin A-up	187	146	0		1	drug:P1440:eribulin|paclitaxel-up	253	240	9	DYNLT1 CAP1 TSPO PODXL ITM2B DPM1 SNX6 ARPC1B YWHAB	0.0012911	drug:P1946:inhibitor|dimethyl sulfoxide-dn	118
drug:P167:17beta-estradiol-up	313	289	9	UCP2 CYB5A PRDX6 AGPAT2 IGF1 ACSL4 ACO2 MAOB TKT	8.93084e-05	drug:P4479:biotin|cyclosporin A|phosphoprotein phosphatase inhibitor-up	367	321	2	OXCT1 ACAT1	0.0925441	drug:P1383:paclitaxel|eribulin-up	310	295	3	SLC25A3 C1QBP UQCRFS1	0.00298179	drug:P3351:-up	354	340	6	C1QBP PRDX4 TSPO UCP2 RPA1 TRIB3	0.00237992	drug:P3294:-up	254	242	0		1	drug:P4786:-up	286	265	1	VLDLR	0.0889045	drug:P4827:ochratoxin A-up	363	321	0		1	drug:P662:mycophenolic acid-up	308	289	10	TST TMEM59 TP53INP1 PPM1D GNPAT ANXA1 TINF2 KATNA1 CAP1 MBD4	0.00129277	drug:P2586:4,4'-diaminodiphenylmethane|dimethyl sulfoxide|inhibitor|(2Z,3Z)-bis\{amino[(2-aminophenyl)sulfanyl]methylidene\}butanedinitrile-dn	371
drug:P3162:-up	240	225	8	TMED2 SOD1 KPNB1 PSMA4 ACTR2 PRDX6 FAM213A MGST3	8.93315e-05	drug:P5300:curcumin|messenger RNA-up	333	322	2	ATP2B4 PDE4D	0.0930325	drug:P4549:N-methyl-N'-nitro-N-nitrosoguanidine|alkylating agent|mutagen|dimethyl sulfoxide|protein|L-proline residue|carcinogenic agent|oligonucleotide-up	316	295	3	SLC25A3 C1QBP UQCRFS1	0.00298179	drug:P937:paclitaxel|eribulin-up	362	340	6	S100A14 TSPO C1QBP VAMP8 PRDX4 LPCAT1	0.00237992	drug:P3295:-up	250	236	0		1	drug:P1661:paclitaxel|eribulin-up	291	266	1	NEFH	0.0892267	drug:P4820:ochratoxin A-up	548	492	0		1	drug:P1910:inhibitor|dimethyl sulfoxide|plumbylidyne group-up	424	394	12	CORO1A LMO2 ARPC3 ITM2B ARPC2 CAP1 YWHAB ARPC1B TUBA1A NFKB1 NDFIP1 TPST2	0.00131554	drug:P2567:4,4'-diaminodiphenylmethane|inhibitor|(2Z,3Z)-bis\{amino[(2-aminophenyl)sulfanyl]methylidene\}butanedinitrile-dn	364
drug:P5766:dimethyl sulfoxide|diisononyl phthalate-up	422	359	10	MGST3 CYB5A ACO2 ATP5B RBP4 CD36 SOD1 G0S2 GLRX3 ACAT1	9.11652e-05	drug:P3017:cisplatin|platinum|N(6)-(1-carboxyethyl)-L-lysine-up	351	322	2	PARP1 OXCT1	0.0930325	drug:P4831:ochratoxin A-up	332	295	3	SLC25A3 MDH1 UQCRFS1	0.00298179	drug:P5366:ligand-up	240	233	5	PARP1 TSPO VAMP8 MUC1 NPC2	0.00240092	drug:P3292:-up	284	267	0		1	drug:P5549:inhibitor|protein polypeptide chain-up	311	266	1	CTNNB1	0.0892267	drug:P4821:ochratoxin A-up	200	160	0		1	drug:P4160:water|ethanol|6alpha-methylprednisolone-up	426	394	12	S100A9 ANXA1 IL1B SRGN NUAK2 PODXL PXN TSPO RGS18 NFKB1 RGS2 RARA	0.00131554	drug:P2785:hormone-dn	244
drug:P848:-up	447	360	10	FASN ATP5B ENPEP IGF1 MAOB TM7SF2 CDO1 GHR TALDO1 PSMA7	9.32778e-05	drug:P3386:-up	343	323	2	PARP1 ACAT1	0.0935216	drug:P910:eribulin|paclitaxel-up	323	295	3	C1QBP UQCRFS1 SLC25A3	0.00298179	drug:P2848:hormone-up	248	235	5	SFTPC WFDC2 XBP1 RPS6KA1 MUC1	0.00249127	drug:P3293:-up	245	239	0		1	drug:P1501:paclitaxel|eribulin-up	284	266	1	HHEX	0.0892267	drug:P4823:ochratoxin A-up	307	274	0		1	drug:P1979:donor|messenger RNA|inhibitor-up	361	341	11	AQP9 HCK SOD2 SRGN S100A9 LRRK2 ECE1 TOR1B RGS2 PSEN1 ITM2B	0.0013192	drug:P289:daidzein|genistein|dimethyl sulfoxide-dn	315
drug:P5101:biomarker-up	310	291	9	ATP5B HSP90AA1 TUBB4B PSMA7 TMED2 PSMA4 ALDH9A1 ACSL1 GCLM	9.41184e-05	drug:P2633:4,4'-diaminodiphenylmethane|dimethyl sulfoxide|inhibitor|(2Z,3Z)-bis\{amino[(2-aminophenyl)sulfanyl]methylidene\}butanedinitrile-up	338	324	2	OXCT1 PAWR	0.0940115	drug:P4055:2,3,7,8-tetrachlorodibenzodioxine|dimethyl sulfoxide|3,3',4,4',5-pentachlorobiphenyl-up	343	296	3	MDH1 PPP2CA C1QBP	0.00301041	drug:P2383:-up	194	142	4	SFTPC IL1B S100A14 LPCAT1	0.00251066	drug:P3290:lapatinib-up	228	215	0		1	drug:P1442:eribulin|paclitaxel-up	286	266	1	VLDLR	0.0892267	drug:P4828:ochratoxin A-up	431	376	0		1	drug:P1283:paclitaxel|eribulin-up	304	290	10	ARPC1B BIRC2 CAP1 ARPC3 ARPC2 DYNLT1 NPTN TSPO VAMP7 GALNT7	0.0013265	drug:P4192:water|ethanol|6alpha-methylprednisolone-dn	136
drug:P3451:ethanol|glucocorticoid|dexamethasone|solvent-up	297	291	9	TMED2 GCLM EPRS GFPT1 MOCOS KPNB1 PGM3 TM7SF2 PRKAR1A	9.41184e-05	drug:P60:13-cis-retinal|D-glucopyranose-up	347	324	2	TGM2 NCKAP1	0.0940115	drug:P1635:paclitaxel|eribulin-up	316	296	3	UQCRFS1 PPAP2B PPIF	0.00301041	drug:P4319:donor-up	381	344	6	WNT5A SNX8 CEBPA CSF1R ESPL1 DNMT1	0.00252244	drug:P3291:-up	307	291	0		1	drug:P759:psychotropic drug|fluoxetine-up	294	266	1	DDAH1	0.0892267	drug:P4829:ochratoxin A-up	311	254	0		1	drug:P1272:eribulin|paclitaxel-up	315	291	10	ARPC1B ARPC3 ARPC2 CAP1 BIRC2 CD59 GALNT7 NPTN TSPO FADD	0.00136095	drug:P3152:-dn	271
drug:P1986:donor|messenger RNA|inhibitor-up	394	361	10	G0S2 PRKCD TLR4 HSP90AA1 TALDO1 PRKAR1A CD36 ACTR2 PPP2CA PGD	9.54318e-05	drug:P4010:17beta-estradiol|progesterone|streptomycin|penicillin|puromycin|dextran|medroxyprogesterone acetate-up	341	325	2	NCKAP1 ADAM9	0.0945021	drug:P2978:N-nitrosodimethylamine|trichloroethene|tetrachloroethene|vitamin C|cadmium atom|reactive oxygen species|arsenic atom|nickel atom|metal atom|carcinogenic agent|phosphotungstic acid polymer-up	298	296	3	AIMP1 MDH1 PPIF	0.00301041	drug:P4561:formaldehyde-up	378	345	6	NPC2 LDHB S100A14 PPP1CA PRDX4 TSPO	0.00255905	drug:P2529:4,4'-diaminodiphenylmethane|dimethyl sulfoxide|inhibitor|(2Z,3Z)-bis\{amino[(2-aminophenyl)sulfanyl]methylidene\}butanedinitrile-up	255	248	0		1	drug:P1418:eribulin|paclitaxel-up	282	266	1	VLDLR	0.0892267	drug:P969:paclitaxel|eribulin-up	298	278	0		1	drug:P5101:biomarker-up	310	291	10	ITM2B CAP1 NPTN TUBA1A ARPC2 ARPC1A YWHAB SUMO1 ARPC3 DPM1	0.00136095	drug:P5737:bleomycin A2-dn	316
drug:P5784:dimethyl sulfoxide-up	348	292	9	G0S2 ACAT1 ACO2 CHUK ACSL1 CD36 PSMA4 TALDO1 AGPAT2	9.66039e-05	drug:P2363:ethanol-up	354	325	2	NCKAP1 IMMT	0.0945021	drug:P827:-up	362	297	3	UQCRFS1 C1QBP PPAP2B	0.0030392	drug:P4600:17beta-estradiol|sucrose|messenger RNA|estrogen-up	255	238	5	FBP1 PARP1 XBP1 RPA1 RAD51	0.0026314	drug:P2528:4,4'-diaminodiphenylmethane|dimethyl sulfoxide|inhibitor|(2Z,3Z)-bis\{amino[(2-aminophenyl)sulfanyl]methylidene\}butanedinitrile-up	329	318	0		1	drug:P1257:paclitaxel|eribulin-up	297	267	1	HHEX	0.0895488	drug:P962:eribulin|paclitaxel-up	311	286	0		1	drug:P83:13-cis-retinal|mannitol|D-glucopyranose-up	257	242	9	CD59 ARPC1A PODXL XRCC5 PRKAR1A CLTC LYPLA1 ARPC1B ME2	0.00136741	drug:P3241:-dn	280
drug:P5744:dimethyl sulfoxide|paracetamol-up	281	228	8	G0S2 ALDH9A1 CDO1 TALDO1 ACO2 CHUK VCP ACAT1	9.79399e-05	drug:P2039:sucrose|antidepressant|imipramine|L-proline residue|fluoxetine-up	338	325	2	NCKAP1 RAD23B	0.0945021	drug:P1065:paclitaxel|eribulin-up	320	297	3	PPAP2B UQCRFS1 PPIF	0.0030392	drug:P4749:-up	268	238	5	LDHB C1QBP PRDX4 DNMT1 LRRK2	0.0026314	drug:P2527:4,4'-diaminodiphenylmethane|dimethyl sulfoxide|inhibitor|(2Z,3Z)-bis\{amino[(2-aminophenyl)sulfanyl]methylidene\}butanedinitrile-up	230	222	0		1	drug:P3171:-up	297	267	1	MYLIP	0.0895488	drug:P963:paclitaxel|eribulin-up	303	277	0		1	drug:P2524:4,4'-diaminodiphenylmethane|dimethyl sulfoxide|inhibitor|(2Z,3Z)-bis\{amino[(2-aminophenyl)sulfanyl]methylidene\}butanedinitrile-up	361	343	11	SRGN TWF2 ANXA1 NEDD4 HHEX FHOD3 NCF2 AOC2 GLI1 HAS2 SUMO1	0.00138202	drug:P2568:4,4'-diaminodiphenylmethane|inhibitor|(2Z,3Z)-bis\{amino[(2-aminophenyl)sulfanyl]methylidene\}butanedinitrile-dn	272
drug:P834:cobamide-up	293	228	8	RBP4 ATP5B CYB5A TTPA CEBPA PCK1 CDO1 ALDH9A1	9.79399e-05	drug:P4073:dimethyl sulfoxide-up	361	326	2	SRF CUL3	0.0949936	drug:P5125:potassium bromide|biomarker-up	314	297	3	PPIF C1QBP UQCRFS1	0.0030392	drug:P5274:tetraphosphorus-up	389	348	6	CSF1R PPT1 PYCARD TSPO NPC2 PRDX4	0.00267129	drug:P2525:4,4'-diaminodiphenylmethane|dimethyl sulfoxide|inhibitor|(2Z,3Z)-bis\{amino[(2-aminophenyl)sulfanyl]methylidene\}butanedinitrile-up	251	239	0		1	drug:P1370:eribulin|paclitaxel-up	289	267	1	HHEX	0.0895488	drug:P960:eribulin|paclitaxel-up	314	293	0		1	drug:P3439:-up	158	152	7	SCPEP1 CORO1A CAP1 TUBA1A ME2 NCF2 S100A9	0.00139076	drug:P5340:estrogen-dn	236
drug:P5641:-up	304	293	9	ATP5B MGST3 TMED2 TUBB4B TNFRSF21 GFPT1 ACTR2 EPRS CADM1	9.91442e-05	drug:P3049:cisplatin|platinum|N(6)-(1-carboxyethyl)-L-lysine-up	358	327	2	PARP1 CUL3	0.0954857	drug:P1394:eribulin|paclitaxel-up	316	298	3	SLC25A3 C1QBP UQCRFS1	0.00306816	drug:P3293:-up	245	239	5	C1QBP LDHB DNMT1 UCP2 TRIB3	0.00267936	drug:P1592:eribulin|paclitaxel-up	251	239	0		1	drug:P5645:-up	278	267	1	DDAH1	0.0895488	drug:P961:paclitaxel|eribulin-up	281	260	0		1	drug:P4340:methicillin|oligonucleotide-up	323	292	10	TUBA1A RGS2 S100A9 IL1B SRGN ITM2B SOD2 AQP9 ARPC3 ARPC2	0.00139612	drug:P2623:4,4'-diaminodiphenylmethane|inhibitor|(2Z,3Z)-bis\{amino[(2-aminophenyl)sulfanyl]methylidene\}butanedinitrile-dn	313
drug:P2802:hormone-up	397	363	10	ATP5B OXCT1 ACO2 PRKAR1A COX10 SOD1 VCP ACSL1 MGST3 PPP2CA	9.98666e-05	drug:P5677:-up	352	328	2	ATP2B4 BMPR1A	0.0959787	drug:P3221:-up	308	298	3	C1QBP UQCRFS1 KHDRBS1	0.00306816	drug:P1644:eribulin|paclitaxel-up	252	240	5	LDHB TSPO PRDX4 C1QBP TST	0.00272795	drug:P2522:4,4'-diaminodiphenylmethane|dimethyl sulfoxide|inhibitor|(2Z,3Z)-bis\{amino[(2-aminophenyl)sulfanyl]methylidene\}butanedinitrile-up	339	325	0		1	drug:P5382:-up	301	268	1	CTNNB1	0.0898708	drug:P966:eribulin|paclitaxel-up	256	235	0		1	drug:P992:eribulin|paclitaxel-up	308	292	10	PODXL CAP1 ARPC3 DPM1 TUBA1A YWHAB NPTN NUAK2 ARPC2 GALNT7	0.00139612	drug:P3322:-dn	230
drug:P757:psychotropic drug|imipramine-up	258	229	8	TUBB4B BLCAP PSAT1 TALDO1 COX10 VCP PSMA4 FAM213A	0.000100958	drug:P4188:water|ethanol|6alpha-methylprednisolone-up	348	329	2	AVPR1A SRF	0.0964724	drug:P4060:3,3',4,4',5-pentachlorobiphenyl|2,3,7,8-tetrachlorodibenzodioxine|dimethyl sulfoxide-up	336	298	3	PPP2CA C1QBP MDH1	0.00306816	drug:P2621:4,4'-diaminodiphenylmethane|inhibitor|(2Z,3Z)-bis\{amino[(2-aminophenyl)sulfanyl]methylidene\}butanedinitrile-up	246	241	5	TNFRSF11A WNT7B RRM2 FECH TRIB3	0.00277718	drug:P2521:4,4'-diaminodiphenylmethane|dimethyl sulfoxide|inhibitor|(2Z,3Z)-bis\{amino[(2-aminophenyl)sulfanyl]methylidene\}butanedinitrile-up	352	340	0		1	drug:P1533:paclitaxel|eribulin-up	286	268	1	VLDLR	0.0898708	drug:P967:paclitaxel|eribulin-up	271	249	0		1	drug:P4057:2,3,7,8-tetrachlorodibenzodioxine|dimethyl sulfoxide|3,3',4,4',5-pentachlorobiphenyl-up	279	243	9	SOD2 CLTC NEDD4 ARPC1B NFKB1 PRKAR1A CAP1 PPP2R5A TSPO	0.0014069	drug:P4123:ethanol|6alpha-methylprednisolone-dn	331
drug:P661:mycophenolic acid-up	306	294	9	TNFRSF21 ALDH9A1 PGD TM7SF2 PRDX6 CEBPA GTF2A2 LUZP1 SOD1	0.00010174	drug:P79:13-cis-retinal|D-glucopyranose-up	348	329	2	RARB NCKAP1	0.0964724	drug:P5138:protein polypeptide chain|triptorelin-up	308	298	3	PPP2CA KHDRBS1 MDH1	0.00306816	drug:P3445:-up	379	353	6	NPC2 CSF1R IL1B PPP1CA LDHB RPS6KA1	0.00286655	drug:P2520:4,4'-diaminodiphenylmethane|dimethyl sulfoxide|inhibitor|(2Z,3Z)-bis\{amino[(2-aminophenyl)sulfanyl]methylidene\}butanedinitrile-up	400	380	0		1	drug:P4035:retinoic acid-up	277	268	1	DDAH1	0.0898708	drug:P964:eribulin|paclitaxel-up	286	264	0		1	drug:P5796:dimethyl sulfoxide-up	267	243	9	TUBA1A ITM2B ARPC3 YWHAB ARPC2 CORO1A TDRD9 CAP1 CTR9	0.0014069	drug:P2784:hormone-dn	295
drug:P5637:lipid|D-glucopyranose|dihydrochalcone|phlorizin|streptozocin-up	281	230	8	TTPA MAOB ACO2 GPT2 ATP5B PDE3B RBP4 ENPEP	0.000104052	drug:P5750:bis(2-ethylhexyl) phthalate|dimethyl sulfoxide-up	393	329	2	ACAT1 TGM2	0.0964724	drug:P4658:cisplatin|piroxicam-up	309	298	3	PPIF C1QBP PPP2CA	0.00306816	drug:P4922:-up	383	354	6	UCP2 RRM2 S100A14 PPP1CA RAD51 PRDX4	0.00290685	drug:P5234:cadmium atom-up	242	228	0		1	drug:P1297:paclitaxel|eribulin-up	293	268	1	NEFH	0.0898708	drug:P965:paclitaxel|eribulin-up	283	263	0		1	drug:P3597:oxaliplatin|cisplatin|platinum-up	583	568	15	TSPO YWHAB CAP1 PRKAR1A ARPC2 NPTN TMEM59 PPM1D DYNLT1 PDCD6 TUBA1A SPTLC1 LYPLA1 USP33 PPP6C	0.00143713	drug:P2506:4,4'-diaminodiphenylmethane|inhibitor|(2Z,3Z)-bis\{amino[(2-aminophenyl)sulfanyl]methylidene\}butanedinitrile-dn	223
drug:P1782:-up	300	230	8	PCK1 RBP4 CYB5A SOD1 CDO1 MMD PRDX6 GHR	0.000104052	drug:P5696:bleomycin A2-up	399	330	2	TGM2 ADAM9	0.0969669	drug:P942:eribulin|paclitaxel-up	326	299	3	PPIF C1QBP UQCRFS1	0.00309729	drug:P4399:baclofen-up	300	245	5	RRM2 SNX17 CSF1R RPA1 UCP2	0.00298055	drug:P1591:paclitaxel|eribulin-up	289	272	0		1	drug:P3484:ethanol|5-amino-1-(5-phospho-D-ribosyl)imidazole|dopaminium(1+)-up	317	268	1	CTNNB1	0.0898708	drug:P5782:dimethyl sulfoxide-up	255	223	0		1	drug:P4561:formaldehyde-up	378	345	11	CAP1 NPTN ANXA1 AMD1 DPM1 ARPC1A ARPC2 TSPO CD59 BRK1 TBCC	0.00144728	drug:P4127:water|ethanol|6alpha-methylprednisolone-dn	381
drug:P2842:hormone-up	190	171	7	CDO1 ADIPOQ AGPAT2 TALDO1 MMD FAM213A FASN	0.000104292	drug:P2830:hormone-up	354	332	2	OXCT1 FTO	0.097958	drug:P732:water|hypochlorite|2-acetyl-1-pyrroline-up	305	299	3	MDH1 PPIF KHDRBS1	0.00309729	drug:P2103:erlotinib|dimethyl sulfoxide-up	268	245	5	PPT1 C1QBP WDR77 PARP1 PRDX4	0.00298055	drug:P3438:-up	149	143	0		1	drug:P1181:paclitaxel|eribulin-up	293	268	1	HHEX	0.0898708	drug:P5566:-up	592	558	0		1	drug:P4735:-up	369	345	11	RGS2 LYPLA1 ARPC2 CAP1 ARPC1B VAMP7 ARPC3 CORO1A ARPC1A NFKB1 NPTN	0.00144728	drug:P4152:ethanol|6alpha-methylprednisolone-dn	278
drug:P3357:-up	471	440	11	SOD1 MGST3 TKT KPNB1 ACAT1 TMED2 ACTR2 ALDH9A1 PSMA4 EPRS TUBB4B	0.000105627	drug:P2820:hormone-up	363	332	2	TGM2 RAB27A	0.097958	drug:P1117:paclitaxel|eribulin-up	330	299	3	SLC25A3 UQCRFS1 MDH1	0.00309729	drug:P166:cholesterol-up	408	356	6	FBP1 PRDX4 HSD17B4 TST MCCC2 CSF1R	0.00298873	drug:P3439:-up	158	152	0		1	drug:P3008:cisplatin|platinum|N(6)-(1-carboxyethyl)-L-lysine-up	288	268	1	DDAH1	0.0898708	drug:P5567:-up	575	555	0		1	drug:P782:histone|L-methionine|lysine|dimethyl sulfoxide|adenosyl group|inhibitor|biomarker-up	276	244	9	ARPC1B HCK RGS2 LMO2 ARPC1A ARPC3 TBCC ARPC2 CORO1A	0.0014473	drug:P764:psychotropic drug-dn	311
drug:P4683:protein polypeptide chain|estrogen|raloxifene-up	125	119	6	PCK1 ATP5B CDO1 ADIPOQ TMED2 AGPAT2	0.000105966	drug:P2640:4,4'-diaminodiphenylmethane|dimethyl sulfoxide|inhibitor|(2Z,3Z)-bis\{amino[(2-aminophenyl)sulfanyl]methylidene\}butanedinitrile-up	352	332	2	OXCT1 PAWR	0.097958	drug:P886:eribulin|paclitaxel-up	318	299	3	C1QBP UQCRFS1 PPIF	0.00309729	drug:P2083:erlotinib|dimethyl sulfoxide-up	270	247	5	PPT1 FBP1 NPC2 UCP2 KLF5	0.00308618	drug:P3432:-up	302	294	0		1	drug:P4046:retinoic acid-up	277	268	1	DDAH1	0.0898708	drug:P5565:-up	336	324	0		1	drug:P2350:ethanol-up	552	511	14	NDFIP1 ADRBK1 CAMK2G HDAC2 CUL3 VAMP7 FCER1G FNTA OMA1 GALNT2 PPP2R5A TWF2 AIF1 PIK3CB	0.0014647	drug:P2533:4,4'-diaminodiphenylmethane|inhibitor|(2Z,3Z)-bis\{amino[(2-aminophenyl)sulfanyl]methylidene\}butanedinitrile-dn	428
drug:P827:-up	362	297	9	FASN ATP5B RBP4 ENPEP MAOB ACO2 GHR TM7SF2 PGD	0.000109874	drug:P5631:dimethyl sulfoxide|inhibitor-up	391	335	2	FGF2 RARB	0.0994503	drug:P1021:paclitaxel|eribulin-up	326	300	3	UQCRFS1 C1QBP PPIF	0.00312659	drug:P5022:biomarker-up	279	247	5	LDHB NPC2 ESPL1 TST PTPN3	0.00308618	drug:P3433:-up	337	322	0		1	drug:P1024:eribulin|paclitaxel-up	295	269	1	VLDLR	0.0901927	drug:P5561:-up	357	343	0		1	drug:P3753:benzo[a]pyrene diol epoxide I|dimethyl sulfoxide|carcinogenic agent|oligonucleotide-up	321	294	10	ANXA1 CAP1 DPM1 PODXL NPTN ARPC2 DYNLT1 CTR9 TDRD9 ARPC3	0.00146868	drug:P1970:donor|messenger RNA|inhibitor|antagonist-dn	213
drug:P702:dimethyl sulfoxide|pharmaceutical-up	310	297	9	ACSL1 ALDH9A1 SOD1 ATP5B RTN4 FAM213A PCK1 PRDX6 CYB5A	0.000109874	drug:P5665:-up	369	335	2	ATP2B4 BMPR1A	0.0994503	drug:P5095:potassium bromide|biomarker-up	318	300	3	PPIF C1QBP UQCRFS1	0.00312659	drug:P3125:-up	375	359	6	LDHB PARP1 PPT1 XBP1 AK2 SNX8	0.00311477	drug:P3430:ethanol|dexamethasone|solvent-up	297	269	0		1	drug:P4429:sirolimus|triazane-up	285	269	1	DDAH1	0.0901927	drug:P5569:-up	338	326	0		1	drug:P3700:poly(styrene)-up	361	294	10	IL1B SRGN RGS2 S100A9 FCER1G ARPC3 SPTLC2 SNX1 CAP1 LMO2	0.00146868	drug:P1987:donor|messenger RNA|inhibitor|antagonist-dn	248
drug:P1993:messenger RNA|inhibitor-up	321	298	9	PGD TALDO1 TKT G0S2 PRKAR1A ACTR2 ATP5B CD46 CD36	0.000112703	drug:P2605:4,4'-diaminodiphenylmethane|dimethyl sulfoxide|inhibitor|(2Z,3Z)-bis\{amino[(2-aminophenyl)sulfanyl]methylidene\}butanedinitrile-up	351	336	2	OXCT1 PAWR	0.0999492	drug:P1293:paclitaxel|eribulin-up	319	301	3	UQCRFS1 PPAP2B PPIF	0.00315606	drug:P738:water|hypochlorite|2-acetyl-1-pyrroline-up	252	249	5	RRM2 HSD17B4 TRIB3 TSPO CEBPA	0.00319449	drug:P3431:dimethyl sulfoxide|docetaxel anhydrous-up	96	93	0		1	drug:P3548:ethanol|5-amino-1-(5-phospho-D-ribosyl)imidazole|dopaminium(1+)-up	316	269	1	CTNNB1	0.0901927	drug:P1202:eribulin|paclitaxel-up	318	295	0		1	drug:P661:mycophenolic acid-up	306	294	10	TST TINF2 TP53INP1 KATNA1 ARPC1A TMEM59 MBD4 GBA DYNLT1 PPM1D	0.00146868	drug:P5743:bleomycin A2-dn	256
drug:P4060:3,3',4,4',5-pentachlorobiphenyl|2,3,7,8-tetrachlorodibenzodioxine|dimethyl sulfoxide-up	336	298	9	CD36 PRDX6 RBP4 TMED2 PPP2CA TUBB4B TALDO1 PRKAR1A CYB5A	0.000112703	drug:P2982:arsenic atom|trichloroethene|tetrachloroethene|vitamin C|cadmium atom|reactive oxygen species|nickel atom|oxide(2-)|metal atom|N-nitrosodimethylamine|carcinogenic agent|phosphotungstic acid polymer-up	343	336	2	CUL3 IMMT	0.0999492	drug:P5082:biomarker-up	334	301	3	SLC25A3 UQCRFS1 PPIF	0.00315606	drug:P3739:retinoic acid|ethanol|serine|isotretinoin|serine protease inhibitor-up	157	152	4	WFDC2 PPT1 TSPO XBP1	0.00320792	drug:P3436:-up	275	261	0		1	drug:P1215:paclitaxel|eribulin-up	285	269	1	VLDLR	0.0901927	drug:P707:-up	312	296	0		1	drug:P1971:donor|messenger RNA|inhibitor-up	145	113	6	AQP9 NCF2 SRGN SUMO1 NFKB1 SOD2	0.00147978	drug:P4194:ethanol|6alpha-methylprednisolone-dn	490
drug:P5770:dimethyl sulfoxide|diisononyl phthalate-up	441	370	10	MGST3 ACO2 RBP4 ATP5B G0S2 CYB5A ACAT1 SOD1 ALDH9A1 ACSL1	0.000116792	drug:P2632:4,4'-diaminodiphenylmethane|dimethyl sulfoxide|inhibitor|(2Z,3Z)-bis\{amino[(2-aminophenyl)sulfanyl]methylidene\}butanedinitrile-up	353	337	2	OXCT1 PAWR	0.100449	drug:P3400:water|acetonitrile|pyrrolizidine alkaloid-up	325	301	3	SLC25A3 UQCRFS1 C1QBP	0.00315606	drug:P3738:retinoic acid|ethanol|isotretinoin-up	157	152	4	WFDC2 PPT1 TSPO XBP1	0.00320792	drug:P3437:-up	376	348	0		1	drug:P1256:eribulin|paclitaxel-up	297	270	1	HHEX	0.0905145	drug:P4418:pharmaceutical-up	231	199	0		1	drug:P1970:donor|messenger RNA|inhibitor|antagonist-up	368	346	11	AQP9 SOD2 NFKB1 HCK IL1B SRGN TOR1B LRRK2 PTPRJ PSEN1 ITM2B	0.00148084	drug:P1724:-dn	302
drug:P763:psychotropic drug|imipramine-up	263	234	8	SLC1A3 ATP5B VCP OXCT1 PSAT1 MGST3 TALDO1 NAT8L	0.000117227	drug:P184:oleic acid|monounsaturated fatty acid|palmitic acid|ethanol|saturated fatty acid|palmitoleic acid|stearic acid|fatty acid|poly(methyl acrylate) macromolecule-up	359	338	2	CUL3 ACAT1	0.100949	drug:P5294:hydroxymethylglutaryl-CoA reductase inhibitor|coenzyme A|cholesterol|dimethyl sulfoxide|pitavastatin|inhibitor|low-density lipoprotein|hydroxy group-up	324	301	3	SLC25A3 UQCRFS1 PPAP2B	0.00315606	drug:P3028:cisplatin|platinum|N(6)-(1-carboxyethyl)-L-lysine-up	402	364	6	MUC1 LDHB FBP1 LPCAT1 MBIP XBP1	0.00333365	drug:P3434:-up	113	109	0		1	drug:P1647:paclitaxel|eribulin-up	284	270	1	VLDLR	0.0905145	drug:P1258:eribulin|paclitaxel-up	263	236	0		1	drug:P3754:benzo[a]pyrene diol epoxide I|dimethyl sulfoxide|carcinogenic agent|oligonucleotide-up	491	455	13	CAP1 CD59 ARPC2 NPTN BIRC2 FADD DPM1 PODXL RGS2 CDK7 DYNLT1 ANXA1 ARPC1A	0.00148581	drug:P1994:messenger RNA|inhibitor|antagonist-dn	247
drug:P889:paclitaxel|eribulin-up	319	300	9	SOD1 GCLM PRDX6 TUBB4B PSMA4 PSMA7 TALDO1 TNFRSF21 ALDH9A1	0.000118546	drug:P3189:-up	355	338	2	IMMT ACAT1	0.100949	drug:P5035:potassium bromide|biomarker-up	321	302	3	PPIF C1QBP UQCRFS1	0.0031857	drug:P3052:cisplatin|platinum|N(6)-(1-carboxyethyl)-L-lysine-up	393	364	6	MUC1 LPCAT1 HSD17B4 FBP1 MBIP VAMP8	0.00333365	drug:P3435:-up	156	147	0		1	drug:P1139:paclitaxel|eribulin-up	290	270	1	VLDLR	0.0905145	drug:P1259:paclitaxel|eribulin-up	291	264	0		1	drug:P4106:dimethyl sulfoxide|inhibitor-up	265	245	9	TUBA1A ARPC1B ITM2B CAP1 ARPC1A TSPO TST GNPAT DYNLT1	0.00148864	drug:P5485:dimethyl sulfoxide-dn	244
drug:P4415:pharmaceutical-up	209	175	7	TKT FASN VCP PSMA7 TUBB4B TALDO1 GCLM	0.000120454	drug:P2831:hormone-up	357	339	2	OXCT1 TGM2	0.10145	drug:P935:paclitaxel|eribulin-up	327	302	3	C1QBP PPIF UQCRFS1	0.0031857	drug:P3244:-up	263	252	5	PPT1 NPC2 PRDX4 XBP1 PYCARD	0.00336207	drug:P178:-up	300	289	0		1	drug:P3029:cisplatin|platinum|N(6)-(1-carboxyethyl)-L-lysine-up	304	270	1	NEFH	0.0905145	drug:P1704:5-amino-1-(5-phospho-D-ribosyl)imidazole-up	308	240	0		1	drug:P380:dimethyl sulfoxide|valproic acid|anilide|lactam|retinoic acid|inhibitor-up	306	295	10	ARPC5 ARPC2 VAMP7 YWHAB CLTC CDK7 TPST2 NPTN DPM1 CAP1	0.00150609	drug:P4315:S-(2-boronoethyl)-L-cysteine-dn	66
drug:P2681:metformin-up	295	235	8	RBP4 CYB5A ACSL1 PSMA4 IGF1 PSAT1 FAM213A GCLM	0.000120728	drug:P4278:water|6alpha-methylprednisolone-up	355	339	2	SRF AVPR1A	0.10145	drug:P651:ethanol-up	321	302	3	C1QBP PPIF AIMP1	0.0031857	drug:P3067:inhibitor|L-proline residue-up	276	252	5	CSF1R NPC2 DNMT1 CLEC5A VAMP8	0.00336207	drug:P4802:dibutyl phthalate|messenger RNA|mixture-up	309	282	0		1	drug:P3021:cisplatin|platinum|N(6)-(1-carboxyethyl)-L-lysine-up	299	270	1	NEFH	0.0905145	drug:P1254:eribulin|paclitaxel-up	294	275	0		1	drug:P2596:4,4'-diaminodiphenylmethane|inhibitor|(2Z,3Z)-bis\{amino[(2-aminophenyl)sulfanyl]methylidene\}butanedinitrile-up	306	295	10	RGS2 NEDD4 AOC2 ANXA1 SRGN MTMR6 NCF2 BCL10 HAS2 RPS6KA2	0.00150609	drug:P2034:sucrose|antidepressant|imipramine|L-proline residue|fluoxetine-dn	289
drug:P3004:cisplatin|platinum|N(6)-(1-carboxyethyl)-L-lysine-up	321	302	9	MGST3 TMED2 CYB5A OXCT1 TNFRSF21 GFPT1 DSC2 PSMA4 CD46	0.00012464	drug:P2521:4,4'-diaminodiphenylmethane|dimethyl sulfoxide|inhibitor|(2Z,3Z)-bis\{amino[(2-aminophenyl)sulfanyl]methylidene\}butanedinitrile-up	352	340	2	OXCT1 MCAM	0.101952	drug:P1276:eribulin|paclitaxel-up	338	303	3	UQCRFS1 MDH1 SLC25A3	0.00321551	drug:P4573:formaldehyde-up	526	489	7	VAMP8 NPC2 S100A14 TSPO PPP1CA KLF5 SPINK5	0.00336415	drug:P4803:tacrolimus hydrate-up	196	192	0		1	drug:P4025:retinoic acid-up	278	270	1	DDAH1	0.0905145	drug:P1256:eribulin|paclitaxel-up	297	270	0		1	drug:P2508:4,4'-diaminodiphenylmethane|inhibitor|(2Z,3Z)-bis\{amino[(2-aminophenyl)sulfanyl]methylidene\}butanedinitrile-up	306	295	10	RGS2 TNFSF4 NUAK2 TWF2 AQP9 HAS2 TPST2 TGFBR2 LIG4 FHOD3	0.00150609	drug:P2802:hormone-dn	203
drug:P4580:formaldehyde-up	402	373	10	HSP90AA1 TMED2 ATP5B PRDX6 G0S2 RTN4 PSAT1 PSMA4 EPRS SOD1	0.000124756	drug:P2815:hormone-up	372	340	2	IMMT TGM2	0.101952	drug:P5341:estrogen-up	313	303	3	C1QBP SLC25A3 PPP2CA	0.00321551	drug:P1670:eribulin|paclitaxel-up	268	254	5	LDHB TSPO PRDX4 C1QBP METAP1	0.00347725	drug:P4800:lipopolysaccharide|Van der Woude syndrome-up	294	262	0		1	drug:P4042:retinoic acid-up	278	270	1	DDAH1	0.0905145	drug:P1257:paclitaxel|eribulin-up	297	267	0		1	drug:P5811:dimethyl sulfoxide-up	271	246	9	TUBA1A ARPC2 ITM2B CORO1A ARPC3 DPM1 CTR9 TDRD9 YWHAB	0.00153091	drug:P5216:benzyl alcohol-dn	297
drug:P3099:tunicamycin-up	321	304	9	TALDO1 SOD1 GPT2 EPRS TMED2 KPNB1 ATP5B PSMA4 DERL1	0.000130994	drug:P70:13-cis-retinal|D-glucopyranose-up	372	340	2	ATP2B4 FTO	0.101952	drug:P5369:inhibitor|ligand-up	308	304	3	C1QBP UQCRFS1 PPP2CA	0.0032455	drug:P4628:carcinogenic agent-up	592	492	7	PPP1CA SNX17 C1QBP RPA1 RRM2 RAD51 VAMP8	0.00347905	drug:P4801:lipopolysaccharide|Van der Woude syndrome-up	198	182	0		1	drug:P788:histone|L-methionine|lysine|dimethyl sulfoxide|adenosyl group|inhibitor|biomarker-up	305	270	1	HHEX	0.0905145	drug:P1250:eribulin|paclitaxel-up	272	257	0		1	drug:P1554:eribulin|paclitaxel-up	261	246	9	DYNLT1 CAP1 ARPC2 ITM2B NPTN SNX6 PODXL TSPO LYPLA1	0.00153091	drug:P3964:-dn	300
drug:P5771:dimethyl sulfoxide|diisononyl phthalate-up	448	378	10	MGST3 ACO2 RBP4 SOD1 G0S2 ATP5B CYB5A ACAT1 TALDO1 ACSL1	0.00013905	drug:P2801:hormone-up	378	342	2	IMMT TGM2	0.102958	drug:P1393:paclitaxel|eribulin-up	328	305	3	C1QBP UQCRFS1 SLC25A3	0.00327566	drug:P3615:cisplatin|oxaliplatin|platinum-up	507	494	7	TSPO VAMP8 RPS6KA1 PRDX4 RPA1 PPP1CA C1QBP	0.00355729	drug:P4806:N(6)-(1-carboxyethyl)-L-lysine|ochratoxin A-up	377	328	0		1	drug:P4999:potassium bromide|biomarker-up	295	270	1	NEFH	0.0905145	drug:P1251:paclitaxel|eribulin-up	286	268	0		1	drug:P1335:paclitaxel|eribulin-up	269	246	9	RGS2 NPTN ARPC2 ARPC3 BIRC2 CAP1 TSPO MTM1 ARPC1B	0.00153091	drug:P1682:bromide-dn	363
drug:P4474:(S)-colchicine-up	408	378	10	ATP5B OXCT1 MGST3 CD36 VCP SOD1 UCP2 GTF2A2 ACO2 PRDX6	0.00013905	drug:P2423:4,4'-diaminodiphenylmethane|inhibitor|(2Z,3Z)-bis\{amino[(2-aminophenyl)sulfanyl]methylidene\}butanedinitrile-up	358	343	2	VLDLR OXCT1	0.103462	drug:P3241:-up	320	305	3	MDH1 KHDRBS1 UQCRFS1	0.00327566	drug:P4804:ochratoxin A-up	425	370	6	LDHB FBP1 PPP1CA TSPO MUC1 C1QBP	0.00361124	drug:P4807:ochratoxin A-up	320	286	0		1	drug:P1045:paclitaxel|eribulin-up	293	271	1	HHEX	0.0908362	drug:P1252:eribulin|paclitaxel-up	295	277	0		1	drug:P4352:methicillin|oligonucleotide-up	326	296	10	IL1B AQP9 TUBA1A S100A9 RGS2 SOD2 SRGN ITM2B FCER1G NFKB1	0.00154428	drug:P3726:hydrocarbon|inhibitor|xenobiotic-dn	514
drug:P373:dimethyl sulfoxide|anilide|lactam|retinoic acid|inhibitor|valproic acid-up	316	307	9	CADM1 PTGER2 TWIST1 PSMA4 HSP90AA1 ACAT1 ALDH9A1 PSMA7 PRKAR1A	0.000141033	drug:P2972:-up	379	343	2	TGM2 NTF3	0.103462	drug:P5178:toxin-up	318	305	3	C1QBP UQCRFS1 PPIF	0.00327566	drug:P350:ethanol|dexamethasone-up	384	371	6	PARP1 LDHB TSPO NPC2 RRM2 PPP1CA	0.00365913	drug:P4804:ochratoxin A-up	425	370	0		1	drug:P2064:pyrrolidine-up	292	271	1	DDAH1	0.0908362	drug:P1253:paclitaxel|eribulin-up	293	275	0		1	drug:P1606:eribulin|paclitaxel-up	309	297	10	ITM2B TSPO ARPC1B CAP1 GALNT7 TUBA1A SRGN NEDD4 YWHAB TST	0.00158325	drug:P79:13-cis-retinal|D-glucopyranose-dn	244
drug:P84:13-cis-retinal|mannitol|D-glucopyranose-up	323	308	9	FAM213A TMED2 ACTR2 PRKAR1A HSP90AA1 CLCN3 GLUD2 PSMA4 TALDO1	0.000144519	drug:P4319:donor-up	381	344	2	TGM2 MKKS	0.103966	drug:P1002:eribulin|paclitaxel-up	326	306	3	C1QBP UQCRFS1 SLC25A3	0.00330599	drug:P2396:-up	206	158	4	WFDC2 FOXA2 IL1B KCNQ1	0.00368416	drug:P4805:ochratoxin A-up	280	238	0		1	drug:P5718:bleomycin A2-up	321	271	1	PARVA	0.0908362	drug:P5012:biomarker-up	334	314	0		1	drug:P4490:nitric oxide|propan-2-ol|apocynin|angiotensin|losartan|phenobarbital-up	261	248	9	P2RX1 TUBA1A CDC42 ANXA1 SRGN CLTC ARPC1B NFKB1 PTPRJ	0.00161837	drug:P1982:donor|messenger RNA|inhibitor|antagonist-dn	205
drug:P4084:dimethyl sulfoxide-up	264	243	8	TUBB4B ATP5B FASN VCP PSMA4 PPP2R1B PSMA7 HSP90AA1	0.000151969	drug:P3609:cisplatin|oxaliplatin|platinum-up	356	346	2	SRF PARP1	0.104978	drug:P5007:biomarker-up	340	306	3	SLC25A3 UQCRFS1 PPIF	0.00330599	drug:P1302:eribulin|paclitaxel-up	274	258	5	TSPO VAMP8 TST NPC2 PRDX4	0.00371611	drug:P4808:ochratoxin A-up	57	47	0		1	drug:P1371:paclitaxel|eribulin-up	292	271	1	HHEX	0.0908362	drug:P5013:biomarker-up	346	329	0		1	drug:P4750:-up	324	298	10	RGS2 DPM1 ARPC2 YWHAB ARPC1B TUBA1A CAP1 CORO1A ARPC3 LRRK2	0.00162301	drug:P3731:-dn	336
drug:P3699:poly(styrene)-up	277	244	8	TMED2 PGD HSP90AA1 PRKAR1A TNFRSF21 PPP2CA RTN4 GRB2	0.000156304	drug:P5142:17beta-estradiol|dimethyl sulfoxide|messenger RNA|endothelin receptor antagonist|Estrogen receptor-up	73	70	1	SRF	0.105913	drug:P3949:protein polypeptide chain|metabolite|messenger RNA|protein-up	325	307	3	PPP2CA PPIF C1QBP	0.00333649	drug:P2846:hormone-up	329	259	5	FBP1 HSD17B4 TST XBP1 PRDX4	0.00377762	drug:P4809:ochratoxin A-up	258	208	0		1	drug:P1166:eribulin|paclitaxel-up	299	271	1	NEFH	0.0908362	drug:P5016:biomarker-up	272	247	0		1	drug:P1607:paclitaxel|eribulin-up	312	298	10	TUBA1A ITM2B TSPO ARPC1B GALNT7 CAP1 SRGN NEDD4 YWHAB TST	0.00162301	drug:P4623:carcinogenic agent-dn	281
drug:P5764:dimethyl sulfoxide|diisononyl phthalate-up	448	384	10	G0S2 MGST3 ACO2 RBP4 ATP5B ACAT1 GLRX3 TALDO1 CHUK ACSL1	0.000158008	drug:P4244:ethanol|6alpha-methylprednisolone-up	76	70	1	FGF2	0.105913	drug:P1395:paclitaxel|eribulin-up	326	308	3	SLC25A3 C1QBP UQCRFS1	0.00336717	drug:P4567:formaldehyde-up	530	500	7	VAMP8 S100A14 NPC2 TSPO PPP1CA KLF5 SPINK5	0.00380013	drug:P1590:eribulin|paclitaxel-up	280	264	0		1	drug:P5550:inhibitor-up	313	271	1	NEFH	0.0908362	drug:P5017:potassium bromide|biomarker-up	278	262	0		1	drug:P999:paclitaxel|eribulin-up	315	298	10	TUBA1A ARPC1B TST ITM2B SRGN RGS2 TSPO HSD17B11 NEDD4 CDK7	0.00162301	drug:P4091:inhibitor-dn	246
drug:P292:genistein|daidzein|dimethyl sulfoxide-up	335	312	9	PSAT1 TALDO1 TWIST1 EPRS ATP5B PSMA4 ABCA1 TMED2 MGST3	0.000159192	drug:P2526:4,4'-diaminodiphenylmethane|dimethyl sulfoxide|inhibitor|(2Z,3Z)-bis\{amino[(2-aminophenyl)sulfanyl]methylidene\}butanedinitrile-up	363	348	2	VLDLR MCAM	0.105992	drug:P363:enzalutamide|inhibitor|androgen|N(6)-(1-carboxyethyl)-L-lysine-up	330	309	3	PLA2G12A C1QBP PPIF	0.00339803	drug:P1151:paclitaxel|eribulin-up	275	260	5	NPC2 TSPO TST VAMP8 PRDX4	0.00383986	drug:P5134:biomarker-up	289	262	0		1	drug:P1333:paclitaxel|eribulin-up	291	271	1	HHEX	0.0908362	drug:P4468:Nutlin-3-up	306	277	0		1	drug:P4280:water|6alpha-methylprednisolone-up	429	405	12	S100A9 ANXA1 IL1B SRGN NFKB1 PXN NUAK2 PODXL BIRC2 TSPO RARA HCK	0.00165812	drug:P2505:4,4'-diaminodiphenylmethane|inhibitor|(2Z,3Z)-bis\{amino[(2-aminophenyl)sulfanyl]methylidene\}butanedinitrile-dn	444
drug:P1921:inhibitor|dimethyl sulfoxide-up	274	246	8	SOD1 HSP90AA1 STAT5A ATP5B TKT PRDX6 UCP2 ALDH9A1	0.000165281	drug:P2576:4,4'-diaminodiphenylmethane|dimethyl sulfoxide|inhibitor|(2Z,3Z)-bis\{amino[(2-aminophenyl)sulfanyl]methylidene\}butanedinitrile-up	367	349	2	OXCT1 PAWR	0.1065	drug:P1482:eribulin|paclitaxel-up	326	309	3	PPIF UQCRFS1 SLC25A3	0.00339803	drug:P1201:paclitaxel|eribulin-up	279	261	5	C1QBP PARP1 DNMT1 LDHB PPT1	0.00390283	drug:P4018:retinoic acid-up	317	309	0		1	drug:P1349:paclitaxel|eribulin-up	293	272	1	HHEX	0.0911578	drug:P5015:biomarker-up	270	241	0		1	drug:P4145:ethanol|6alpha-methylprednisolone-up	435	405	12	S100A9 IL1B ANXA1 SRGN NCF2 PXN RARA PODXL TSPO NUAK2 HCK RGS18	0.00165812	drug:P3138:-dn	332
drug:P4329:conjugated linoleic acid-up	336	315	9	ADIPOQ TMED2 PRDX6 GHR TWIST1 ALDH9A1 FAM213A SOD1 PRKAR1A	0.000170995	drug:P4128:water|ethanol|6alpha-methylprednisolone-up	375	350	2	SRF AVPR1A	0.107009	drug:P1003:paclitaxel|eribulin-up	329	310	3	C1QBP SLC25A3 UQCRFS1	0.00342905	drug:P2992:dimethyl sulfoxide|trichostatin A|histone deacetylase inhibitor-up	306	261	5	WFDC2 RPA1 CHAF1B LDHB PYCARD	0.00390283	drug:P4442:oxygen atom|2-butoxyethanol-up	401	313	0		1	drug:P2518:4,4'-diaminodiphenylmethane|dimethyl sulfoxide|inhibitor|(2Z,3Z)-bis\{amino[(2-aminophenyl)sulfanyl]methylidene\}butanedinitrile-up	287	272	1	HHEX	0.0911578	drug:P5558:-up	587	553	0		1	drug:P1237:paclitaxel|eribulin-up	269	249	9	PODXL TUBA1A BIRC2 ARPC1B NPTN CD59 HHEX ARPC2 CDK7	0.00166357	drug:P666:thyroxine zwitterion-dn	297
drug:P3728:hydrocarbon|inhibitor|xenobiotic-up	331	316	9	HSP90AA1 GCLM TKT PRDX6 TALDO1 TMED2 VCP AKT1 TUBB4B	0.000175089	drug:P1698:sunitinib|dimethyl sulfoxide-up	393	350	2	NCKAP1 VLDLR	0.107009	drug:P5122:potassium bromide|biomarker-up	326	310	3	C1QBP PPIF UQCRFS1	0.00342905	drug:P4828:ochratoxin A-up	431	376	6	LDHB FBP1 PPP1CA TSPO MUC1 C1QBP	0.00390572	drug:P1804:dimethyl sulfoxide|Nutlin-up	217	190	0		1	drug:P5049:biomarker-up	309	272	1	NEFH	0.0911578	drug:P791:histone|L-methionine|lysine|dimethyl sulfoxide|adenosyl group|inhibitor|biomarker-up	202	176	0		1	drug:P2386:-up	160	116	6	S100A9 SRGN CCR7 HCK IL1B AIF1	0.00169189	drug:P2541:4,4'-diaminodiphenylmethane|inhibitor|(2Z,3Z)-bis\{amino[(2-aminophenyl)sulfanyl]methylidene\}butanedinitrile-dn	384
drug:P343:-up	324	249	8	GCLM CYB5A MOCOS TM7SF2 PGD TALDO1 GLRX3 MMD	0.000179539	drug:P2610:4,4'-diaminodiphenylmethane|dimethyl sulfoxide|inhibitor|(2Z,3Z)-bis\{amino[(2-aminophenyl)sulfanyl]methylidene\}butanedinitrile-up	370	351	2	VLDLR OXCT1	0.107518	drug:P4550:N-methyl-N'-nitro-N-nitrosoguanidine|alkylating agent|mutagen|dimethyl sulfoxide|protein|L-proline residue|carcinogenic agent|oligonucleotide-up	344	313	3	UQCRFS1 SLC25A3 PPIF	0.00352318	drug:P2755:oxaliplatin|topotecan|water|sodium chloride|D-glucopyranose-up	184	161	4	IL1B FECH TSPO RRM2	0.00393937	drug:P1278:eribulin|paclitaxel-up	366	337	0		1	drug:P4938:biomarker-up	310	272	1	NEFH	0.0911578	drug:P790:histone|L-methionine|lysine|dimethyl sulfoxide|adenosyl group|inhibitor|biomarker-up	300	265	0		1	drug:P2947:L-methionine-up	407	352	11	CAP1 FCER1G TUBA1A CCR2 SRGN ARPC1B PODXL PPP6C HCK PTPRJ ITM2B	0.00169591	drug:P266:sorafenib|inhibitor|N(6)-(1-carboxyethyl)-L-lysine-dn	240
drug:P3466:-up	277	250	8	PRDX6 HSP90AA1 ACTR2 RTN4 FASN ATP5B VCP KPNB1	0.000184511	drug:P2041:imipramine|sucrose|antidepressant|L-proline residue|fluoxetine-up	373	355	2	MED1 CUL3	0.109563	drug:P1392:eribulin|paclitaxel-up	334	313	3	C1QBP UQCRFS1 SLC25A3	0.00352318	drug:P1928:inhibitor|dimethyl sulfoxide-up	415	377	6	LDHB PPP1CA GRB2 RPS6KA1 ESPL1 DNMT1	0.00395648	drug:P1279:paclitaxel|eribulin-up	359	329	0		1	drug:P1878:isoprenaline-up	298	272	1	DDAH1	0.0911578	drug:P793:ethanol|C60 fullerene|messenger RNA-up	277	262	0		1	drug:P1653:paclitaxel|eribulin-up	271	250	9	TUBA1A ARPC3 ARPC1B GALNT7 CD59 DYNLT1 TSPO FADD HHEX	0.00170979	drug:P4316:S-(2-boronoethyl)-L-cysteine-dn	68
drug:P4971:biomarker-up	205	188	7	SOD1 PRDX6 PTGER2 G0S2 TMED2 TKT GCLM	0.000187585	drug:P2674:-up	404	357	2	SMAD4 NCKAP1	0.110589	drug:P5012:biomarker-up	334	314	3	UQCRFS1 SLC25A3 PPIF	0.00355491	drug:P5129:biomarker-up	282	262	5	RRM2 NPC2 LDHB FUCA2 UGT8	0.00396654	drug:P1272:eribulin|paclitaxel-up	315	291	0		1	drug:P2359:ethanol-up	302	272	1	DDAH1	0.0911578	drug:P795:toxin|protein-up	386	359	0		1	drug:P2396:-up	206	158	7	S100A9 SRGN IL1B HCK CCR7 AIF1 KCNQ1	0.00173634	drug:P3177:-dn	293
drug:P5380:inhibitor|ligand-up	329	320	9	ATP5B KPNB1 PSMA4 FASN TALDO1 PRDX6 PIEZO1 MMD TKT	0.000192289	drug:P4143:ethanol|6alpha-methylprednisolone-up	388	358	2	TGM2 FGF2	0.111103	drug:P4329:conjugated linoleic acid-up	336	315	3	SLC25A3 UQCRFS1 PPAP2B	0.00358681	drug:P918:eribulin|paclitaxel-up	283	262	5	PPT1 RRM2 PRDX4 C1QBP TSPO	0.00396654	drug:P1273:paclitaxel|eribulin-up	303	278	0		1	drug:P3573:-up	320	272	1	NEFH	0.0911578	drug:P794:toxin|protein-up	246	233	0		1	drug:P4751:-up	328	301	10	RGS2 ANXA1 DPM1 ARPC2 TUBA1A CCR7 SRGN ARPC1B YWHAB CAP1	0.00174719	drug:P1948:inhibitor|dimethyl sulfoxide-dn	188
drug:P2726:-up	385	320	9	ENPEP GCLM CYB5A PGD ATP5B DERL1 GTF2A2 VCP PSMA7	0.000192289	drug:P2506:4,4'-diaminodiphenylmethane|inhibitor|(2Z,3Z)-bis\{amino[(2-aminophenyl)sulfanyl]methylidene\}butanedinitrile-up	377	358	2	OXCT1 VLDLR	0.111103	drug:P110:inhibitor-up	324	316	3	C1QBP KHDRBS1 PPP2CA	0.00361889	drug:P3352:-up	394	378	6	NPC2 TSPO PRDX4 XBP1 VAMP8 SNX8	0.00400773	drug:P1270:eribulin|paclitaxel-up	282	264	0		1	drug:P3975:-up	288	272	1	DDAH1	0.0911578	drug:P797:toxin|protein-up	259	237	0		1	drug:P5294:hydroxymethylglutaryl-CoA reductase inhibitor|coenzyme A|cholesterol|dimethyl sulfoxide|pitavastatin|inhibitor|low-density lipoprotein|hydroxy group-up	324	301	10	PODXL TUBA1A LMO2 ARPC3 ITM2B NPTN ARPC2 TSPO CD59 YWHAB	0.00174719	drug:P4266:ethanol|6alpha-methylprednisolone-dn	151
drug:P3025:cisplatin|platinum|N(6)-(1-carboxyethyl)-L-lysine-up	358	320	9	PRDX6 PSMA7 MGST3 DSC2 SOD1 PSMA4 ATP5B ALDH9A1 PGD	0.000192289	drug:P5633:dimethyl sulfoxide|inhibitor-up	389	360	2	FGF2 IGF1R	0.112133	drug:P5080:potassium bromide|biomarker-up	339	316	3	PPIF C1QBP UQCRFS1	0.00361889	drug:P4623:carcinogenic agent-up	314	263	5	C1QBP TSPO RPA1 RRM2 ESPL1	0.00403099	drug:P1271:paclitaxel|eribulin-up	304	284	0		1	drug:P5640:-up	281	272	1	DDAH1	0.0911578	drug:P796:toxin|protein-up	209	199	0		1	drug:P3567:antagonist-up	436	409	12	RGS2 PODXL CAP1 ARPC3 HSD17B11 ARPC1A NPTN CD59 ARPC2 BIRC2 TST SNX6	0.00179962	drug:P2526:4,4'-diaminodiphenylmethane|dimethyl sulfoxide|inhibitor|(2Z,3Z)-bis\{amino[(2-aminophenyl)sulfanyl]methylidene\}butanedinitrile-dn	237
drug:P5092:potassium bromide|biomarker-up	335	320	9	HSP90AA1 TUBB4B SOD1 PSMA7 TALDO1 PSMA4 GCLM ATP5B UCP2	0.000192289	drug:P3028:cisplatin|platinum|N(6)-(1-carboxyethyl)-L-lysine-up	402	364	2	ADAM9 OXCT1	0.114202	drug:P934:eribulin|paclitaxel-up	344	316	3	C1QBP UQCRFS1 PPIF	0.00361889	drug:P4993:biomarker-up	280	263	5	RRM2 NPC2 LDHB FUCA2 UGT8	0.00403099	drug:P1276:eribulin|paclitaxel-up	338	303	0		1	drug:P299:genistein|daidzein|dimethyl sulfoxide-up	306	273	1	MYLIP	0.0914793	drug:P1940:inhibitor|dimethyl sulfoxide-up	238	208	0		1	drug:P370:17beta-estradiol|hormone-up	450	409	12	PPP2CA GABPA NEDD4 SCPEP1 LYPLA1 SRGN CTR9 PRKAR1A ME2 SNX6 CDC42 TUBA8	0.00179962	drug:P4599:17beta-estradiol|sucrose|messenger RNA|estrogen-dn	289
drug:P3596:oxaliplatin|cisplatin|platinum-up	573	555	12	HSP90AA1 PRKAR1A SOD1 RTN4 CD46 EPRS GTF2A2 PGD CHUK ACTR2 ALDH9A1 PSMA4	0.000198682	drug:P3052:cisplatin|platinum|N(6)-(1-carboxyethyl)-L-lysine-up	393	364	2	ADAM9 OXCT1	0.114202	drug:P4075:dimethyl sulfoxide-up	354	316	3	SLC25A3 C1QBP TWISTNB	0.00361889	drug:P5211:lysobisphosphatidic acid|dimethyl sulfoxide|inhibitor|BMP-7-up	285	263	5	XBP1 TRIB3 PRDX4 RPA1 C1QBP	0.00403099	drug:P1277:paclitaxel|eribulin-up	292	264	0		1	drug:P5020:potassium bromide|biomarker-up	296	273	1	NEFH	0.0914793	drug:P1941:inhibitor|dimethyl sulfoxide-up	191	144	0		1	drug:P1595:paclitaxel|eribulin-up	270	252	9	TUBA1A DYNLT1 NPTN TSPO GALNT7 CAP1 ARPC3 ITM2B TST	0.00180531	drug:P1945:inhibitor|dimethyl sulfoxide|plumbylidyne group-dn	221
drug:P5074:biomarker-up	278	253	8	GCLM GFPT1 TALDO1 TMED2 HSP90AA1 EPRS PSMA4 ENPEP	0.000200111	drug:P2442:4,4'-diaminodiphenylmethane|dimethyl sulfoxide|inhibitor|(2Z,3Z)-bis\{amino[(2-aminophenyl)sulfanyl]methylidene\}butanedinitrile-up	383	366	2	VLDLR PDE4D	0.11524	drug:P2036:imipramine|sucrose|antidepressant|L-proline residue|fluoxetine-up	331	316	3	PPP2CA MDH1 PPAP2B	0.00361889	drug:P5361:ligand-up	275	263	5	MUC1 TSPO VAMP8 CSF1R LDHB	0.00403099	drug:P1274:eribulin|paclitaxel-up	301	281	0		1	drug:P3578:dimethyl sulfoxide|glycine betaine|inhibitor-up	313	273	1	CTNNB1	0.0914793	drug:P1942:inhibitor|dimethyl sulfoxide-up	372	339	0		1	drug:P4337:donor-up	378	355	11	IL1B DYNLT1 SOD2 NFKB1 CCR7 AQP9 BIRC2 HCK ARPC2 TOR1B NCF2	0.00181265	drug:P5738:bleomycin A2-dn	215
drug:P5225:adenosine|glucocorticoid|adrenergic agonist|dexamethasone|agonist|salmeterol-up	203	190	7	ATP5B TUBB4B SOD1 HSP90AA1 TALDO1 PSMA4 PRDX6	0.000200174	drug:P4475:biotin|cyclosporin A|phosphoprotein phosphatase inhibitor-up	412	366	2	OXCT1 ACAT1	0.11524	drug:P139:inhibitor-up	324	316	3	C1QBP KHDRBS1 PPP2CA	0.00361889	drug:P4093:dimethyl sulfoxide|inhibitor-up	406	379	6	RRM2 C1QBP NPC2 ESPL1 SNX17 TST	0.00405948	drug:P1275:paclitaxel|eribulin-up	300	280	0		1	drug:P5034:biomarker-up	303	274	1	NEFH	0.0918008	drug:P1538:eribulin|paclitaxel-up	301	276	0		1	drug:P4764:-up	380	355	11	RGS2 NPTN ME2 LYPLA1 ARPC2 AMD1 VAMP7 LMO2 ITM2B GALNT1 SUMO1	0.00181265	drug:P267:withaferin A|N-ethyl-N-nitrosourea-dn	316
drug:P73:13-cis-retinal|D-glucopyranose-up	345	322	9	HSP90AA1 FAM213A TMED2 GLUD2 TALDO1 TUBB4B PSMA4 PSAT1 CLCN3	0.000201403	drug:P182:monounsaturated fatty acid|palmitoleic acid|palmitic acid|oleic acid|ethanol|saturated fatty acid|stearic acid|fatty acid|poly(methyl acrylate) macromolecule-up	398	367	2	ADAM9 CUL3	0.115759	drug:P5385:glucocorticoid|dimethyl sulfoxide|inhibitor|dexamethasone-up	346	317	3	C1QBP SLC25A3 UQCRFS1	0.00365115	drug:P4444:oxygen atom|2-butoxyethanol-up	469	379	6	RRM2 UCP2 RPA1 FECH DNMT1 C1QBP	0.00405948	drug:P1802:oxane|carbon nanotube|single-walled carbon nanotube|water|poly(methyl acrylate) macromolecule-up	272	265	0		1	drug:P1500:eribulin|paclitaxel-up	296	274	1	HHEX	0.0918008	drug:P1943:inhibitor|dimethyl sulfoxide-up	358	331	0		1	drug:P4405:baclofen-up	507	410	12	S100A9 SRGN FCER1G NPTN NCF2 CAP1 ANXA1 TMEM165 ARPC3 RGS18 TSPO ADRBK1	0.00183651	drug:P4189:water|ethanol|6alpha-methylprednisolone-dn	109
drug:P3017:cisplatin|platinum|N(6)-(1-carboxyethyl)-L-lysine-up	351	322	9	MGST3 PRDX6 PSMA7 HSP90AA1 DSC2 SOD1 PSMA4 PGD OXCT1	0.000201403	drug:P4763:-up	399	368	2	OXCT1 PARP1	0.11628	drug:P5032:potassium bromide|biomarker-up	333	318	3	PPIF C1QBP UQCRFS1	0.00368358	drug:P1421:paclitaxel|eribulin-up	279	264	5	C1QBP LDHB TSPO DNMT1 NPC2	0.00409619	drug:P4014:retinoic acid-up	291	285	0		1	drug:P2554:4,4'-diaminodiphenylmethane|dimethyl sulfoxide|inhibitor|(2Z,3Z)-bis\{amino[(2-aminophenyl)sulfanyl]methylidene\}butanedinitrile-up	284	274	1	VLDLR	0.0918008	drug:P1945:inhibitor|dimethyl sulfoxide|plumbylidyne group-up	375	337	0		1	drug:P1110:eribulin|paclitaxel-up	272	253	9	PODXL DYNLT1 NPTN ITM2B DPM1 BIRC2 CAP1 YWHAB ARPC2	0.00185464	drug:P287:genistein|daidzein|dimethyl sulfoxide-dn	339
drug:P4902:glucocorticoid|dexamethasone-up	260	254	8	FASN TKT CEBPA TNFRSF21 PGD TM7SF2 ACSL1 PIEZO1	0.000205546	drug:P2437:4,4'-diaminodiphenylmethane|dimethyl sulfoxide|inhibitor|(2Z,3Z)-bis\{amino[(2-aminophenyl)sulfanyl]methylidene\}butanedinitrile-up	383	369	2	OXCT1 VLDLR	0.116801	drug:P2987:vitamin C|nickel atom|trichloroethene|tetrachloroethene|chloride|cadmium atom|reactive oxygen species|arsenic atom|L-dehydroascorbic acid|metal atom|N-nitrosodimethylamine|carcinogenic agent|phosphotungstic acid polymer-up	321	318	3	SLC25A3 ALCAM MDH1	0.00368358	drug:P2015:inhibitor-up	288	266	5	TRIB3 C1QBP NPC2 LDHB TSPO	0.00422885	drug:P4274:water|6alpha-methylprednisolone-up	101	95	0		1	drug:P1159:paclitaxel|eribulin-up	293	274	1	HHEX	0.0918008	drug:P1946:inhibitor|dimethyl sulfoxide-up	476	450	0		1	drug:P5177:toxin-up	269	253	9	TUBA1A DYNLT1 TST ITM2B ARPC3 CAP1 TSPO ARPC1B LYPLAL1	0.00185464	drug:P4913:water|glucocorticoid|dexamethasone-dn	250
drug:P5131:biomarker-up	355	323	9	PSMA4 HSP90AA1 TMED2 PSMA7 PRDX6 ACSL1 GCLM PAX8 VCP	0.000206094	drug:P2374:ethanol-up	401	369	2	NCKAP1 CUL3	0.116801	drug:P5380:inhibitor|ligand-up	329	320	3	C1QBP UQCRFS1 KHDRBS1	0.00374898	drug:P1565:paclitaxel|eribulin-up	290	268	5	PPT1 S100A14 RRM2 MUC1 VAMP8	0.00436456	drug:P5382:-up	301	268	0		1	drug:P1180:eribulin|paclitaxel-up	298	274	1	HHEX	0.0918008	drug:P1355:paclitaxel|eribulin-up	321	297	0		1	drug:P784:histone|L-methionine|lysine|dimethyl sulfoxide|adenosyl group|inhibitor|biomarker-up	231	205	8	LMO2 TUBA1A HHEX ARPC2 TBCC FHOD3 LYPLAL1 GALNT7	0.00185538	drug:P4187:water|ethanol|6alpha-methylprednisolone-dn	401
drug:P2633:4,4'-diaminodiphenylmethane|dimethyl sulfoxide|inhibitor|(2Z,3Z)-bis\{amino[(2-aminophenyl)sulfanyl]methylidene\}butanedinitrile-up	338	324	9	NEDD4L G0S2 MOCOS GCLM AGPS OXCT1 PSAT1 GFPT1 MTIF2	0.000210875	drug:P2973:-up	404	369	2	TGM2 RAD23B	0.116801	drug:P5092:potassium bromide|biomarker-up	335	320	3	PPIF UQCRFS1 C1QBP	0.00374898	drug:P1150:eribulin|paclitaxel-up	281	268	5	TSPO TST NPC2 PRDX4 VAMP8	0.00436456	drug:P5383:-up	306	253	0		1	drug:P1419:paclitaxel|eribulin-up	291	274	1	VLDLR	0.0918008	drug:P1947:inhibitor|dimethyl sulfoxide-up	401	372	0		1	drug:P912:eribulin|paclitaxel-up	324	304	10	ARPC2 ME2 CAP1 ARPC1B DYNLT1 BIRC2 GALNT7 TSPO MKKS LYPLA1	0.00187896	drug:P1972:donor|messenger RNA|inhibitor-dn	170
drug:P3991:dimethyl sulfide|dimethyl sulfoxide|solvent-up	340	324	9	HSP90AA1 TUBB4B SOD1 TKT TALDO1 VCP GCLM ATP5B RTN4	0.000210875	drug:P2387:-up	107	78	1	MCAM	0.117302	drug:P2096:erlotinib|dimethyl sulfoxide-up	343	321	3	SLC25A3 C1QBP UQCRFS1	0.00378194	drug:P1189:paclitaxel|eribulin-up	285	268	5	LDHB C1QBP TST TSPO PRDX4	0.00436456	drug:P5380:inhibitor|ligand-up	329	320	0		1	drug:P1318:eribulin|paclitaxel-up	297	274	1	NEFH	0.0918008	drug:P1533:paclitaxel|eribulin-up	286	268	0		1	drug:P4233:water|6alpha-methylprednisolone-up	385	357	11	S100A9 ANXA1 IL1B NFKB1 BIRC2 SRGN NCF2 RGS18 RIPK1 PODXL PPP2R5A	0.00189407	drug:P2604:4,4'-diaminodiphenylmethane|dimethyl sulfoxide|inhibitor|(2Z,3Z)-bis\{amino[(2-aminophenyl)sulfanyl]methylidene\}butanedinitrile-dn	194
drug:P15:dimethyl sulfoxide|Insulin-up	141	135	6	FASN PGD ABCA1 RBP4 TKT GLUD2	0.00021142	drug:P2465:4,4'-diaminodiphenylmethane|dimethyl sulfoxide|inhibitor|(2Z,3Z)-bis\{amino[(2-aminophenyl)sulfanyl]methylidene\}butanedinitrile-up	389	370	2	OXCT1 MCAM	0.117323	drug:P2095:erlotinib|dimethyl sulfoxide-up	340	321	3	SLC25A3 C1QBP UQCRFS1	0.00378194	drug:P1552:eribulin|paclitaxel-up	290	268	5	RRM2 TST KLF5 CEBPA FUCA2	0.00436456	drug:P5381:inhibitor|ligand-up	333	324	0		1	drug:P1143:paclitaxel|eribulin-up	300	274	1	HHEX	0.0918008	drug:P4306:-up	252	238	0		1	drug:P1594:eribulin|paclitaxel-up	271	254	9	DYNLT1 NPTN TSPO GALNT7 TUBA1A CAP1 ARPC3 ITM2B TST	0.00190505	drug:P3142:-dn	397
drug:P5161:dexamethasone|lenalidomide-up	203	192	7	ACTR2 ACSL1 HSP90AA1 EPRS ATP5B PSAT1 CD36	0.000213438	drug:P2375:ethanol-up	402	370	2	NCKAP1 CUL3	0.117323	drug:P4835:ochratoxin A-up	367	322	3	SLC25A3 MDH1 UQCRFS1	0.00381509	drug:P1336:eribulin|paclitaxel-up	290	268	5	S100A14 VAMP8 PPT1 MUC1 NPC2	0.00436456	drug:P5386:glucocorticoid|dimethyl sulfoxide|inhibitor|dexamethasone-up	208	187	0		1	drug:P281:genistein|daidzein|dimethyl sulfoxide-up	294	274	1	MYLIP	0.0918008	drug:P4309:-up	552	514	0		1	drug:P1670:eribulin|paclitaxel-up	268	254	9	TUBA1A DYNLT1 NPTN TSPO ITM2B ARPC3 GALNT7 LYPLA1 SNX6	0.00190505	drug:P2439:4,4'-diaminodiphenylmethane|dimethyl sulfoxide|inhibitor|(2Z,3Z)-bis\{amino[(2-aminophenyl)sulfanyl]methylidene\}butanedinitrile-dn	390
drug:P3595:cisplatin|oxaliplatin|platinum-up	579	560	12	HSP90AA1 SOD1 TMED2 PGD PSMA4 PRKAR1A RTN4 TALDO1 GTF2A2 TWIST1 CD46 PRDX6	0.000215723	drug:P350:ethanol|dexamethasone-up	384	371	2	PARP1 ACAT1	0.117845	drug:P5493:messenger RNA|water-up	357	322	3	PPP2CA SLC25A3 AIMP1	0.00381509	drug:P5376:inhibitor|ligand-up	275	269	5	VAMP8 IL1B TST TSPO MUC1	0.00443357	drug:P5136:formaldehyde-up	330	295	0		1	drug:P1253:paclitaxel|eribulin-up	293	275	1	VLDLR	0.0921221	drug:P4308:-up	555	515	0		1	drug:P4683:protein polypeptide chain|estrogen|raloxifene-up	125	119	6	AOC3 PPP2R5A YWHAB TUBA1A ITM2B CAP1	0.00192632	drug:P2789:hormone-dn	171
drug:P2619:4,4'-diaminodiphenylmethane|inhibitor|(2Z,3Z)-bis\{amino[(2-aminophenyl)sulfanyl]methylidene\}butanedinitrile-up	342	325	9	G0S2 MOCOS NEDD4L GCLM OXCT1 AGPS GFPT1 PSAT1 MTIF2	0.000215748	drug:P353:ethanol|dexamethasone-up	383	371	2	PARP1 ACAT1	0.117845	drug:P3386:-up	343	323	3	UQCRFS1 MDH1 KHDRBS1	0.00384841	drug:P4810:ochratoxin A-up	216	167	4	TST HSD17B4 AK2 CEBPA	0.00448524	drug:P5132:biomarker-up	313	291	0		1	drug:P1007:paclitaxel|eribulin-up	299	275	1	HHEX	0.0921221	drug:P3620:oxaliplatin|cisplatin|platinum-up	398	393	0		1	drug:P2416:dimethyl sulfoxide|inhibitor-up	333	306	10	CAP1 ANXA1 SRGN ITM2B PRKAR1A ARPC1A TUBA1A TMEM59 SNX6 PIK3CB	0.00197119	drug:P4184:ethanol|6alpha-methylprednisolone-dn	460
drug:P3992:dimethyl sulfide|dimethyl sulfoxide|solvent-up	345	325	9	HSP90AA1 TUBB4B SOD1 TKT ATP5B TALDO1 GCLM VCP RTN4	0.000215748	drug:P2793:hormone-up	409	372	2	TGM2 SMAD4	0.118368	drug:P4546:N-methyl-N'-nitro-N-nitrosoguanidine|alkylating agent|mutagen|dimethyl sulfoxide|protein|L-proline residue|carcinogenic agent|oligonucleotide-up	362	324	3	UQCRFS1 SLC25A3 PPIF	0.00388191	drug:P1340:eribulin|paclitaxel-up	288	270	5	PRDX4 VAMP8 TSPO TST NPC2	0.00450335	drug:P4276:water|ethanol|6alpha-methylprednisolone-up	258	246	0		1	drug:P1522:eribulin|paclitaxel-up	302	275	1	HHEX	0.0921221	drug:P4055:2,3,7,8-tetrachlorodibenzodioxine|dimethyl sulfoxide|3,3',4,4',5-pentachlorobiphenyl-up	343	296	0		1	drug:P5701:bleomycin A2-up	363	306	10	S100A9 FCER1G SRGN SUMO1 IL1B SCPEP1 LRRK2 USP33 BRK1 PRKAR1A	0.00197119	drug:P2423:4,4'-diaminodiphenylmethane|inhibitor|(2Z,3Z)-bis\{amino[(2-aminophenyl)sulfanyl]methylidene\}butanedinitrile-dn	242
drug:P4909:histone deacetylase inhibitor-up	296	256	8	TUBB4B TMED2 SORT1 EIF4EBP2 HSP90AA1 BLCAP MGST3 SOD1	0.00021678	drug:P5635:dimethyl sulfoxide|inhibitor-up	420	372	2	PDE4D IGF1R	0.118368	drug:P4830:N(6)-(1-carboxyethyl)-L-lysine|ochratoxin A-up	370	324	3	SLC25A3 MDH1 UQCRFS1	0.00388191	drug:P1139:paclitaxel|eribulin-up	290	270	5	TSPO TST VAMP8 LPCAT1 UCP2	0.00450335	drug:P3591:agonist|methyl cellulose|N(6)-(1-carboxyethyl)-L-lysine-up	291	220	0		1	drug:P2847:hormone-up	343	275	1	DDAH1	0.0921221	drug:P4054:2,3,7,8-tetrachlorodibenzodioxine|dimethyl sulfoxide|3,3',4,4',5-pentachlorobiphenyl-up	302	270	0		1	drug:P1208:eribulin|paclitaxel-up	224	207	8	DPM1 ITM2B VAMP7 CTR9 YWHAB TUBA1A ARPC1A MKKS	0.00197143	drug:P2924:L-methionine-dn	303
drug:P2772:hormone-up	273	256	8	VCP PRDX6 ATP5B TUBB4B PSMA4 HSP90AA1 TKT DERL1	0.00021678	drug:P3715:DDT|lipid|hormone|steroid-up	410	374	2	ADAM9 VLDLR	0.119416	drug:P150:inhibitor-up	335	324	3	UQCRFS1 MDH1 C1QBP	0.00388191	drug:P1367:paclitaxel|eribulin-up	292	270	5	PRDX4 TST VAMP8 NPC2 TSPO	0.00450335	drug:P3590:reactive oxygen species|reactive nitrogen species|RAINE SYNDROME-up	271	241	0		1	drug:P1547:paclitaxel|eribulin-up	298	275	1	NEFH	0.0921221	drug:P4057:2,3,7,8-tetrachlorodibenzodioxine|dimethyl sulfoxide|3,3',4,4',5-pentachlorobiphenyl-up	279	243	0		1	drug:P1313:paclitaxel|eribulin-up	276	256	9	ARPC1B NPTN PODXL ARPC2 ARPC3 CAP1 DPM1 TSPO CD59	0.00200915	drug:P5641:-dn	296
drug:P3703:poly(styrene)-up	292	256	8	UCP2 PPARG ATP5B TALDO1 TKT CEBPA ACAT1 ACO2	0.00021678	drug:P4621:N-benzyladenine|benzo[a]pyrene|carcinogenic agent-up	455	376	2	NCKAP1 ADAM9	0.120467	drug:P3722:cerium|antibiotic|antioxidant|cephalosporin|beta-lactam antibiotic|cerium|cefaloridine|indicator-up	365	324	3	PPIF MDH1 FASTKD2	0.00388191	drug:P4899:glucocorticoid|dexamethasone-up	280	271	5	MUC1 VAMP8 CEBPA TST KLF5	0.00457392	drug:P4388:baclofen-up	319	227	0		1	drug:P3531:ethanol|5-amino-1-(5-phospho-D-ribosyl)imidazole|dopaminium(1+)-up	331	275	1	CTNNB1	0.0921221	drug:P4056:2,3,7,8-tetrachlorodibenzodioxine|dimethyl sulfoxide|3,3',4,4',5-pentachlorobiphenyl-up	235	209	0		1	drug:P1328:eribulin|paclitaxel-up	277	256	9	NPTN ARPC3 TSPO CAP1 ITM2B GALNT7 ARPC1B ARPC2 TST	0.00200915	drug:P3028:cisplatin|platinum|N(6)-(1-carboxyethyl)-L-lysine-dn	194
drug:P3976:dimethyl sulfide|dimethyl sulfoxide|solvent-up	423	400	10	HSP90AA1 SOD1 TUBB4B PSMA7 TALDO1 GCLM ACSL1 PSMA4 VCP SORT1	0.000219528	drug:P390:dimethyl sulfoxide|valproic acid|anilide|lactam|retinoic acid|inhibitor-up	384	377	2	ACAT1 ADAM9	0.120993	drug:P121:inhibitor-up	335	324	3	UQCRFS1 MDH1 C1QBP	0.00388191	drug:P4894:glucocorticoid|dexamethasone-up	280	271	5	SPINK5 VAMP8 MUC1 NPC2 CEBPA	0.00457392	drug:P3595:cisplatin|oxaliplatin|platinum-up	579	560	0		1	drug:P1538:eribulin|paclitaxel-up	301	276	1	HHEX	0.0924433	drug:P4051:diarsenic trioxide|arsenic atom-up	233	218	0		1	drug:P4191:water|ethanol|6alpha-methylprednisolone-up	439	415	12	S100A9 IL1B ANXA1 SRGN PXN BIRC2 NCF2 TSPO CCR2 NUAK2 RARA RIPK1	0.00203039	drug:P5301:curcumin|messenger RNA-dn	201
drug:P2626:4,4'-diaminodiphenylmethane|inhibitor|(2Z,3Z)-bis\{amino[(2-aminophenyl)sulfanyl]methylidene\}butanedinitrile-up	344	326	9	MOCOS G0S2 AGPS PSAT1 OXCT1 NEDD4L GFPT1 GCLM PCK1	0.000220714	drug:P3610:oxaliplatin|cisplatin|platinum-up	389	378	2	SRF NCKAP1	0.121519	drug:P2363:ethanol-up	354	325	3	HOMER1 AIMP1 AKAP7	0.00391559	drug:P5359:ligand-up	281	271	5	TSPO IL1B VAMP8 XBP1 RRM2	0.00457392	drug:P4382:methicillin|oligonucleotide-up	252	228	0		1	drug:P1235:paclitaxel|eribulin-up	297	276	1	HHEX	0.0924433	drug:P4050:diarsenic trioxide|arsenic atom-up	206	190	0		1	drug:P4193:water|ethanol|6alpha-methylprednisolone-up	569	530	14	FCER1G NCF2 ANXA1 CCR2 RGS18 HCK SYK RIPK3 TSPO SCPEP1 ARPC3 SRGN GALNT3 TGFBR2	0.00205274	drug:P3247:-dn	306
drug:P3563:N-nitrosodiethylamine-up	107	87	5	GCLM TUBB4B PRDX6 TALDO1 GLRX3	0.000221061	drug:P5765:dimethyl sulfoxide|diisononyl phthalate-up	437	378	2	ACAT1 TGM2	0.121519	drug:P2362:ethanol-up	353	325	3	HOMER1 AIMP1 AKAP7	0.00391559	drug:P4409:baclofen-up	486	389	6	PPP1CA RRM2 TSPO VAMP8 SNX17 DNMT1	0.0046046	drug:P4385:methicillin|oligonucleotide-up	282	266	0		1	drug:P1121:paclitaxel|eribulin-up	302	276	1	HHEX	0.0924433	drug:P4053:2,3,7,8-tetrachlorodibenzodioxine|3,3',4,4',5-pentachlorobiphenyl|dimethyl sulfoxide-up	291	249	0		1	drug:P1329:paclitaxel|eribulin-up	277	257	9	NPTN ARPC3 TSPO CAP1 ITM2B GALNT7 ARPC1B ARPC2 TST	0.00206288	drug:P37:dimethyl sulfoxide|Insulin-dn	267
drug:P5059:biomarker-up	287	258	8	GCLM GFPT1 TALDO1 HSP90AA1 TMED2 PSMA4 EPRS ENPEP	0.000228513	drug:P2783:hormone-up	413	378	2	FTO OXCT1	0.121519	drug:P735:water|hypochlorite|2-acetyl-1-pyrroline-up	331	325	3	SLC25A3 MDH1 PPIF	0.00391559	drug:P1341:paclitaxel|eribulin-up	292	272	5	PRDX4 NPC2 VAMP8 TST TSPO	0.00464527	drug:P3594:cisplatin|oxaliplatin|platinum-up	564	547	0		1	drug:P1404:eribulin|paclitaxel-up	291	276	1	VLDLR	0.0924433	drug:P4052:diarsenic trioxide|arsenic atom-up	285	261	0		1	drug:P4715:-up	395	361	11	RGS2 LYPLA1 ARPC2 ARPC1B CAP1 ARPC3 VAMP7 TUBA1A DPM1 CORO1A ITM2B	0.00206585	drug:P3166:-dn	304
drug:P2318:indole-3-methanol-up	303	258	8	CYB5A RBP4 TM7SF2 PSMA7 TMED2 PSAT1 G0S2 CHUK	0.000228513	drug:P4213:water|6alpha-methylprednisolone-up	407	379	2	AVPR1A FGF2	0.122046	drug:P3992:dimethyl sulfide|dimethyl sulfoxide|solvent-up	345	325	3	C1QBP PPIF PPAP2B	0.00391559	drug:P2834:hormone-up	292	272	5	SFTPC WFDC2 XBP1 RPS6KA1 MUC1	0.00464527	drug:P3596:oxaliplatin|cisplatin|platinum-up	573	555	0		1	drug:P1523:paclitaxel|eribulin-up	301	276	1	HHEX	0.0924433	drug:P4059:3,3',4,4',5-pentachlorobiphenyl|2,3,7,8-tetrachlorodibenzodioxine|dimethyl sulfoxide-up	345	295	0		1	drug:P4740:-up	391	361	11	RGS2 ARPC2 LYPLA1 ARPC1B CORO1A CAP1 VAMP7 BIRC2 ARPC3 YWHAB DPM1	0.00206585	drug:P299:genistein|daidzein|dimethyl sulfoxide-dn	294
drug:P4069:dimethyl sulfoxide-up	351	328	9	TUBB4B VCP SLC19A1 MMD GRB2 GCLM PPP2CA CYB5A TALDO1	0.000230933	drug:P2794:hormone-up	85	82	1	CUL3	0.122943	drug:P4780:-up	345	325	3	HOMER1 PPIF C1QBP	0.00391559	drug:P1325:paclitaxel|eribulin-up	295	272	5	KLF5 TST PRDX4 CEBPA VAMP8	0.00464527	drug:P3601:cisplatin|oxaliplatin|platinum-up	583	570	0		1	drug:P2339:ethanol-up	299	276	1	CTNNB1	0.0924433	drug:P4058:2,3,7,8-tetrachlorodibenzodioxine|dimethyl sulfoxide|3,3',4,4',5-pentachlorobiphenyl-up	300	270	0		1	drug:P66:13-cis-retinal|D-glucopyranose-up	180	163	7	LPCAT2 TMEM59 CD59 ITM2B PSEN1 ARPC3 XRCC4	0.00207238	drug:P4125:ethanol|6alpha-methylprednisolone-dn	410
drug:P5378:inhibitor|ligand-up	267	259	8	ATP5B TALDO1 PRDX6 FASN SOD1 ALDH9A1 TMED2 ACSL1	0.000234572	drug:P4205:ethanol|6alpha-methylprednisolone-up	411	383	2	TGM2 FGF2	0.124161	drug:P3402:water|acetonitrile|pyrrolizidine alkaloid-up	351	327	3	SLC25A3 C1QBP UQCRFS1	0.00398349	drug:P2518:4,4'-diaminodiphenylmethane|dimethyl sulfoxide|inhibitor|(2Z,3Z)-bis\{amino[(2-aminophenyl)sulfanyl]methylidene\}butanedinitrile-up	287	272	5	WNT5A FOXA2 PTGFR MBIP BRCA2	0.00464527	drug:P3600:cisplatin|oxaliplatin|platinum-up	576	563	0		1	drug:P1214:eribulin|paclitaxel-up	291	276	1	VLDLR	0.0924433	drug:P5486:dimethyl sulfoxide-up	389	346	0		1	drug:P1593:paclitaxel|eribulin-up	273	258	9	DYNLT1 CAP1 PODXL ITM2B SNX6 ARPC2 TSPO YWHAB ARPC1B	0.00211775	drug:P2786:hormone-dn	269
drug:P5163:dexamethasone|lenalidomide-up	215	195	7	PRDX6 CEBPA HSP90AA1 ACTR2 ATP5B TMED2 ACSL1	0.000234655	drug:P2961:L-valine|glycine betaine|dimethyl sulfoxide|inhibitor-up	404	383	2	PARP1 ACAT1	0.124161	drug:P3981:dimethyl sulfide|dimethyl sulfoxide|solvent-up	341	328	3	C1QBP SLC25A3 PPIF	0.00401771	drug:P3131:-up	411	390	6	TSPO PPT1 PRDX4 XBP1 NPC2 VAMP8	0.00466194	drug:P3603:oxaliplatin|cisplatin|platinum-up	477	471	0		1	drug:P1532:eribulin|paclitaxel-up	289	277	1	VLDLR	0.0927644	drug:P5481:(R)-noradrenaline-up	302	295	0		1	drug:P1555:paclitaxel|eribulin-up	274	258	9	ITM2B NPTN DYNLT1 ARPC2 CAP1 TUBA1A PODXL SNX6 LYPLA1	0.00211775	drug:P5360:ligand-dn	304
drug:P1943:inhibitor|dimethyl sulfoxide-up	358	331	9	PSAT1 PFKFB3 TUBB4B HSP90AA1 TMED2 ADRBK2 ATP5B AKT1 PSMA7	0.000246996	drug:P5764:dimethyl sulfoxide|diisononyl phthalate-up	448	384	2	ACAT1 TGM2	0.124691	drug:P3176:-up	351	328	3	MDH1 UQCRFS1 SLC25A3	0.00401771	drug:P1172:eribulin|paclitaxel-up	295	273	5	KLF5 TST CEBPA PRDX4 NPC2	0.00471741	drug:P3606:oxaliplatin|cisplatin|platinum-up	525	515	0		1	drug:P1252:eribulin|paclitaxel-up	295	277	1	VLDLR	0.0927644	drug:P887:paclitaxel|eribulin-up	302	284	0		1	drug:P3973:-up	447	418	12	TUBA1A CLTC ARPC3 ARPC2 YWHAB PCOLCE2 ARPC1B ARPC5 ARPC1A CD59 SNX6 RPS6KA2	0.00215456	drug:P3487:ethanol|5-amino-1-(5-phospho-D-ribosyl)imidazole|dopaminium(1+)-dn	332
drug:P4597:-up	402	331	9	RBP4 CDO1 PCK1 CYB5A ALDH9A1 TTPA SOD1 ATP5B G0S2	0.000246996	drug:P2604:4,4'-diaminodiphenylmethane|dimethyl sulfoxide|inhibitor|(2Z,3Z)-bis\{amino[(2-aminophenyl)sulfanyl]methylidene\}butanedinitrile-up	406	391	2	OXCT1 PAWR	0.128418	drug:P2983:trichloroethene|tetrachloroethene|vitamin C|cadmium atom|reactive oxygen species|arsenic atom|nickel atom|metal atom|cadmium dichloride|hydrate|N-nitrosodimethylamine|carcinogenic agent|phosphotungstic acid polymer-up	337	330	3	SLC25A3 UQCRFS1 MDH1	0.00408668	drug:P1573:paclitaxel|eribulin-up	290	273	5	LDHB RRM2 NPC2 PPT1 PRDX4	0.00471741	drug:P3609:cisplatin|oxaliplatin|platinum-up	356	346	0		1	drug:P4910:histone deacetylase inhibitor-up	306	277	1	MYLIP	0.0927644	drug:P881:paclitaxel|eribulin-up	324	300	0		1	drug:P5533:Spondyloenchondrodysplasia-up	336	310	10	TUBA1A RGS2 ARPC2 CAP1 YWHAB LMO2 DPM1 PYCARD SPTLC2 NPTN	0.00216661	drug:P4155:ethanol|6alpha-methylprednisolone-dn	255
drug:P3554:ethanol|5-amino-1-(5-phospho-D-ribosyl)imidazole|dopaminium(1+)-up	249	197	7	CYB5A VCP PSAT1 GCLM CDO1 MAOB ARRB1	0.000249721	drug:P2829:hormone-up	425	393	2	IMMT TGM2	0.129488	drug:P3308:-up	348	331	3	C1QBP UQCRFS1 KHDRBS1	0.00412144	drug:P1937:inhibitor|dimethyl sulfoxide-up	423	392	6	LDHB GRB2 RPS6KA1 PPP1CA C1QBP ESPL1	0.0047782	drug:P3608:cisplatin|oxaliplatin|platinum-up	241	235	0		1	drug:P5740:bleomycin A2-up	324	277	1	PARVA	0.0927644	drug:P880:eribulin|paclitaxel-up	351	333	0		1	drug:P4203:ethanol|6alpha-methylprednisolone-up	338	310	10	S100A9 IL1B ANXA1 NFKB1 BIRC2 SRGN RGS18 RIPK1 NCF2 NUAK2	0.00216661	drug:P2605:4,4'-diaminodiphenylmethane|dimethyl sulfoxide|inhibitor|(2Z,3Z)-bis\{amino[(2-aminophenyl)sulfanyl]methylidene\}butanedinitrile-dn	249
drug:P2640:4,4'-diaminodiphenylmethane|dimethyl sulfoxide|inhibitor|(2Z,3Z)-bis\{amino[(2-aminophenyl)sulfanyl]methylidene\}butanedinitrile-up	352	332	9	MOCOS G0S2 AGPS PSAT1 NEDD4L ACSL4 OXCT1 GFPT1 GCLM	0.000252552	drug:P4265:ethanol|6alpha-methylprednisolone-up	420	395	2	TGM2 FGF2	0.13056	drug:P4597:-up	402	331	3	SLC25A3 MDH1 ALCAM	0.00412144	drug:P5767:dimethyl sulfoxide|diisononyl phthalate-up	454	392	6	FBP1 HSD17B4 TSPO C1QBP TST VAMP8	0.0047782	drug:P4036:retinoic acid-up	31	31	0		1	drug:P1104:eribulin|paclitaxel-up	307	277	1	HHEX	0.0927644	drug:P883:paclitaxel|eribulin-up	303	281	0		1	drug:P664:mycophenolic acid-up	280	259	9	TMEM59 ANXA1 TST MBD4 TP53INP1 ARPC5 PPM1D GNPAT TINF2	0.00217378	drug:P4792:ethanol|glucocorticoid|dexamethasone-dn	164
drug:P5134:biomarker-up	289	262	8	HSP90AA1 GCLM TALDO1 PRDX6 TMED2 CLCN3 ENPEP GFPT1	0.000253545	drug:P4251:water|ethanol|6alpha-methylprednisolone-up	421	398	2	TGM2 FGF2	0.132172	drug:P734:water|hypochlorite|2-acetyl-1-pyrroline-up	337	332	3	MDH1 C1QBP SLC25A3	0.00415639	drug:P2835:hormone-up	297	274	5	SFTPC WFDC2 XBP1 MUC1 RPS6KA1	0.00479035	drug:P4131:water|ethanol|6alpha-methylprednisolone-up	465	440	0		1	drug:P1332:eribulin|paclitaxel-up	297	277	1	HHEX	0.0927644	drug:P882:eribulin|paclitaxel-up	314	292	0		1	drug:P1320:eribulin|paclitaxel-up	272	259	9	ARPC1B BIRC2 CAP1 ARPC3 ARPC2 NPTN TSPO VAMP7 GALNT7	0.00217378	drug:P4739:-dn	212
drug:P793:ethanol|C60 fullerene|messenger RNA-up	277	262	8	SLC1A3 PRKAR1A VCP TUBB4B ATP5B OXCT1 SOD1 PPP2CA	0.000253545	drug:P2033:sucrose|antidepressant|imipramine|L-proline residue|fluoxetine-up	423	399	2	VLDLR RAD23B	0.132711	drug:P4915:dimethyl sulfoxide|bisphenol A-up	351	333	3	SLC25A3 UQCRFS1 C1QBP	0.00419151	drug:P1366:eribulin|paclitaxel-up	296	274	5	PRDX4 TST TSPO VAMP8 NPC2	0.00479035	drug:P4136:ethanol|6alpha-methylprednisolone-up	294	276	0		1	drug:P108:1-methyl-4-phenyl-1,2,3,6-tetrahydropyridine-up	298	278	1	CTNNB1	0.0930855	drug:P3359:-up	303	291	0		1	drug:P2062:pyrrolidine-up	266	260	9	TUBA1A CDC42 ARPC2 SUMO1 YWHAB PPP2CA PECR PODXL PRKAR1A	0.00223099	drug:P338:-dn	138
drug:P5110:potassium bromide|biomarker-up	286	263	8	HSP90AA1 PRDX6 ACSL1 GCLM ATP5B TMED2 SOD1 TKT	0.000260142	drug:P3060:cisplatin|platinum|N(6)-(1-carboxyethyl)-L-lysine-up	431	400	2	ADAM9 OXCT1	0.13325	drug:P4678:sarcosine-up	354	334	3	SLC25A3 C1QBP UQCRFS1	0.00422681	drug:P1930:inhibitor|dimethyl sulfoxide-up	311	275	5	RRM2 PPP1CA DNMT1 UCP2 PARP1	0.00486409	drug:P4451:oxygen atom|2-butoxyethanol-up	275	225	0		1	drug:P5777:dimethyl sulfoxide|clofibrate-up	329	278	1	VLDLR	0.0930855	drug:P312:dimethyl sulfoxide|flutamide-up	327	309	0		1	drug:P1306:eribulin|paclitaxel-up	277	261	9	ARPC3 RGS2 BIRC2 ARPC1B ANXA1 VAMP7 ARPC2 CAP1 NPTN	0.00228938	drug:P2555:4,4'-diaminodiphenylmethane|dimethyl sulfoxide|inhibitor|(2Z,3Z)-bis\{amino[(2-aminophenyl)sulfanyl]methylidene\}butanedinitrile-dn	407
drug:P2788:hormone-up	445	409	10	ATP5B ACO2 OXCT1 PRKAR1A COX10 VCP SOD1 MGST3 PPP2CA ACSL1	0.000262218	drug:P3154:-up	426	400	2	PARP1 ACAT1	0.13325	drug:P4568:formaldehyde-up	363	334	3	SLC25A3 PPIF UQCRFS1	0.00422681	drug:P4998:potassium bromide|biomarker-up	289	275	5	LDHB NPC2 PRDX4 C1QBP PPT1	0.00486409	drug:P5548:inhibitor-up	338	299	0		1	drug:P61:13-cis-retinal|D-glucopyranose-up	299	278	1	CTNNB1	0.0930855	drug:P4613:carcinogenic agent-up	592	490	0		1	drug:P5182:toxin-up	282	261	9	TUBA1A ARPC3 DYNLT1 CAP1 YWHAB TSPO TST ITM2B SNX6	0.00228938	drug:P3068:inhibitor|L-proline residue-dn	264
drug:P4568:formaldehyde-up	363	334	9	HSP90AA1 RTN4 SOD1 PSMA4 BLCAP TALDO1 ATP5B PSMA7 PRDX6	0.000263976	drug:P4218:water|6alpha-methylprednisolone-up	428	403	2	SRF AVPR1A	0.13487	drug:P4914:dimethyl sulfoxide|bisphenol A-up	352	334	3	UQCRFS1 C1QBP SLC25A3	0.00422681	drug:P2847:hormone-up	343	275	5	FBP1 HSD17B4 TST PRDX4 XBP1	0.00486409	drug:P5549:inhibitor|protein polypeptide chain-up	311	266	0		1	drug:P1411:paclitaxel|eribulin-up	301	278	1	NEFH	0.0930855	drug:P4612:carcinogenic agent-up	404	346	0		1	drug:P2993:haloperidol|hydridoaluminium|risperidone|Xanthomatosis, Cerebrotendinous-up	524	479	13	ITM2B ARPC5 YWHAB ARPC1A ARPC2 ARPC3 CLTC TUBA8 SCN1B CAP1 TMEM59 BRK1 WNT4	0.00233072	drug:P4624:carcinogenic agent-dn	240
drug:P5664:-up	353	336	9	ARRB1 TNFRSF21 VCP MGST3 HIPK2 TMED2 AGPS ACSL1 PRKAR1A	0.000275827	drug:P238:-up	458	404	2	IMMT SMAD4	0.135411	drug:P4811:ochratoxin A-up	381	335	3	SLC25A3 MDH1 UQCRFS1	0.0042623	drug:P5679:cidofovir(2-)-up	298	275	5	LDHB RRM2 PRDX4 LPCAT1 FUCA2	0.00486409	drug:P4197:ethanol|6alpha-methylprednisolone-up	391	375	0		1	drug:P3496:ethanol|5-amino-1-(5-phospho-D-ribosyl)imidazole|dopaminium(1+)-up	330	279	1	CTNNB1	0.0934064	drug:P4611:carcinogenic agent-up	299	257	0		1	drug:P1569:paclitaxel|eribulin-up	276	262	9	TUBA1A DYNLT1 TSPO CAP1 ITM2B ARPC2 TST RGS2 GALNT7	0.00234899	drug:P1947:inhibitor|dimethyl sulfoxide-dn	193
drug:P5670:-up	352	337	9	VCP TNFRSF21 AGPS TMED2 HIPK2 ACTR2 ZDHHC21 PRKAR1A ACSL1	0.000281915	drug:P4145:ethanol|6alpha-methylprednisolone-up	435	405	2	TGM2 FGF2	0.135952	drug:P2370:ethanol-up	364	335	3	HOMER1 AIMP1 AKAP7	0.0042623	drug:P1404:eribulin|paclitaxel-up	291	276	5	LDHB PRDX4 LPCAT1 C1QBP NPC2	0.00493863	drug:P4137:ethanol|6alpha-methylprednisolone-up	415	395	0		1	drug:P4343:methicillin|oligonucleotide-up	312	279	1	MYLIP	0.0934064	drug:P4610:carcinogenic agent-up	196	162	0		1	drug:P1198:eribulin|paclitaxel-up	280	262	9	PODXL NPTN ITM2B ARPC1B ARPC2 ARPC1A DPM1 NSRP1 YWHAB	0.00234899	drug:P4191:water|ethanol|6alpha-methylprednisolone-dn	161
drug:P5678:-up	346	337	9	TNFRSF21 ARRB1 VCP TMED2 HIPK2 GFPT1 ACTR2 PRKAR1A UCP2	0.000281915	drug:P340:-up	489	406	2	NCKAP1 ADAM9	0.136494	drug:P4781:-up	359	335	3	HOMER1 PPIF SLC25A3	0.0042623	drug:P5489:dimethyl sulfoxide-up	316	276	5	TRIB3 RRM2 PPT1 PPP1CA PRDX4	0.00493863	drug:P5540:inhibitor-up	451	369	0		1	drug:P1191:paclitaxel|eribulin-up	297	279	1	VLDLR	0.0934064	drug:P4617:carcinogenic agent-up	593	490	0		1	drug:P1549:paclitaxel|eribulin-up	280	263	9	BIRC2 DYNLT1 ARPC1B NPTN ARPC2 CAP1 TUBA1A ITM2B ARPC1A	0.00240983	drug:P4220:water|6alpha-methylprednisolone-dn	158
drug:P4100:inhibitor-up	364	337	9	TALDO1 PRDX6 PSMA7 TMED2 SOD1 KPNB1 GRB2 HSP90AA1 ATP5B	0.000281915	drug:P3681:histone deacetylase inhibitor|trichostatin A-up	481	407	2	ACAT1 VLDLR	0.137037	drug:P4063:3,3',4,4',5-pentachlorobiphenyl|2,3,7,8-tetrachlorodibenzodioxine|dimethyl sulfoxide-up	378	339	3	PPP2CA C1QBP MDH1	0.00440607	drug:P1188:eribulin|paclitaxel-up	289	276	5	LDHB PRDX4 TSPO TST C1QBP	0.00493863	drug:P4190:water|ethanol|6alpha-methylprednisolone-up	384	356	0		1	drug:P1319:paclitaxel|eribulin-up	301	279	1	NEFH	0.0934064	drug:P4616:carcinogenic agent-up	592	488	0		1	drug:P1337:paclitaxel|eribulin-up	284	263	9	ARPC1B CAP1 NPTN ARPC3 ARPC2 TPST2 TSPO DPM1 VAMP7	0.00240983	drug:P26:dimethyl sulfoxide|Insulin-dn	167
drug:P816:-up	262	201	7	ATP5B IGF1 ACO2 TALDO1 GPT2 PDE3B GHR	0.000282192	drug:P2975:secondary metabolite|dimethyl sulfoxide|inhibitor|cortistatin A-up	439	408	2	RAB27A VLDLR	0.13758	drug:P296:daidzein|genistein|dimethyl sulfoxide-up	360	341	3	PPP2CA KHDRBS1 MDH1	0.00447906	drug:P3455:dexamethasone|ethanol|glucocorticoid|solvent-up	290	276	5	NPC2 TST VAMP8 XBP1 PRDX4	0.00493863	drug:P5542:inhibitor-up	312	259	0		1	drug:P2635:4,4'-diaminodiphenylmethane|dimethyl sulfoxide|inhibitor|(2Z,3Z)-bis\{amino[(2-aminophenyl)sulfanyl]methylidene\}butanedinitrile-up	287	279	1	MYLIP	0.0934064	drug:P4615:carcinogenic agent-up	593	488	0		1	drug:P1578:eribulin|paclitaxel-up	281	263	9	PODXL NPTN DYNLT1 ARPC1B ARPC2 GALNT7 CAP1 CD59 NSRP1	0.00240983	drug:P3170:-dn	306
drug:P1063:paclitaxel|eribulin-up	292	267	8	TALDO1 HSP90AA1 RTN4 UCP2 GCLM TKT KPNB1 PSMA7	0.000287953	drug:P748:dibutyl phthalate-up	428	411	2	SMAD4 IGF1R	0.139212	drug:P266:sorafenib|inhibitor|N(6)-(1-carboxyethyl)-L-lysine-up	359	342	3	EIF2B3 PPP2CA AIMP1	0.00451583	drug:P3389:-up	294	277	5	PPT1 TSPO PRDX4 XBP1 TST	0.00501398	drug:P5543:inhibitor|protein polypeptide chain-up	296	265	0		1	drug:P1105:paclitaxel|eribulin-up	307	279	1	HHEX	0.0934064	drug:P4614:carcinogenic agent-up	593	491	0		1	drug:P1662:eribulin|paclitaxel-up	231	214	8	ARPC1B BIRC2 DYNLT1 CAP1 ARPC1A TSPO GALNT7 ARPC2	0.00242333	drug:P2867:hormone-dn	381
drug:P3189:-up	355	338	9	SOD1 ATP5B TKT FASN KPNB1 TMED2 EPRS ACAT1 PGD	0.000288115	drug:P4289:water|6alpha-methylprednisolone-up	436	414	2	TGM2 SRF	0.140849	drug:P5151:actinomycin D|dimethyl sulfoxide-up	124	103	2	SLC25A3 MDH1	0.00467082	drug:P2097:erlotinib|dimethyl sulfoxide-up	300	278	5	LDHB C1QBP PPT1 LPCAT1 PRDX4	0.00509015	drug:P5544:inhibitor|protein polypeptide chain-up	326	288	0		1	drug:P1142:eribulin|paclitaxel-up	303	279	1	HHEX	0.0934064	drug:P4619:carcinogenic agent-up	374	330	0		1	drug:P2836:hormone-up	143	125	6	S100A9 FCER1G CORO1A ARPC5 ADRBK1 LMO2	0.00246809	drug:P4679:protein polypeptide chain|17alpha-ethynylestradiol|estrogen-dn	366
drug:P3605:oxaliplatin|cisplatin|platinum-up	343	339	9	VCP TKT BLCAP RTN4 TWIST1 AKT1 PIEZO1 TM7SF2 FASN	0.000294427	drug:P4608:N-benzyladenine|benzo[a]pyrene|carcinogenic agent-up	500	414	2	NCKAP1 SMAD4	0.140849	drug:P4547:N-methyl-N'-nitro-N-nitrosoguanidine|alkylating agent|mutagen|dimethyl sulfoxide|protein|L-proline residue|carcinogenic agent|oligonucleotide-up	374	347	3	C1QBP SLC25A3 UQCRFS1	0.00470245	drug:P917:paclitaxel|eribulin-up	301	278	5	PPT1 PRDX4 FUCA2 S100A14 NPC2	0.00509015	drug:P5546:inhibitor|protein polypeptide chain-up	203	169	0		1	drug:P1082:eribulin|paclitaxel-up	307	279	1	HHEX	0.0934064	drug:P1061:paclitaxel|eribulin-up	293	273	0		1	drug:P1324:eribulin|paclitaxel-up	287	264	9	ARPC1B ARPC3 ARPC2 CAP1 HSD17B11 NPTN GALNT7 TST CD59	0.00247191	drug:P668:-dn	269
drug:P5688:hemin-up	467	416	10	TUBB4B ACSL4 CD36 PSMA7 PPP2CA PGD ACSL1 CDO1 TMED2 RORC	0.000300051	drug:P4274:water|6alpha-methylprednisolone-up	101	95	1	FGF2	0.141038	drug:P294:genistein|daidzein|dimethyl sulfoxide-up	376	349	3	KHDRBS1 MDH1 PPAP2B	0.00477839	drug:P5644:-up	294	278	5	NPC2 IL1B XBP1 TRIB3 PRDX4	0.00509015	drug:P5547:inhibitor|protein polypeptide chain-up	316	284	0		1	drug:P1029:paclitaxel|eribulin-up	308	280	1	HHEX	0.0937272	drug:P1060:eribulin|paclitaxel-up	286	264	0		1	drug:P2465:4,4'-diaminodiphenylmethane|dimethyl sulfoxide|inhibitor|(2Z,3Z)-bis\{amino[(2-aminophenyl)sulfanyl]methylidene\}butanedinitrile-up	389	370	11	ANXA1 AOC2 KATNA1 NEDD4 RPS6KA2 RGS2 SRGN ARPC1B TSPO TWF2 FADD	0.00249898	drug:P2566:4,4'-diaminodiphenylmethane|inhibitor|(2Z,3Z)-bis\{amino[(2-aminophenyl)sulfanyl]methylidene\}butanedinitrile-dn	253
drug:P296:daidzein|genistein|dimethyl sulfoxide-up	360	341	9	TUBB4B ATP5B RTN4 TMED2 MMD SOD1 PRKAR1A PPP2CA TALDO1	0.000307396	drug:P4191:water|ethanol|6alpha-methylprednisolone-up	439	415	2	TGM2 FGF2	0.141396	drug:P3175:-up	371	349	3	MDH1 UQCRFS1 SLC25A3	0.00477839	drug:P3747:oligonucleotide-up	430	398	6	S100A14 LDHB VAMP8 TSPO PRDX4 NPC2	0.00513986	drug:P4192:water|ethanol|6alpha-methylprednisolone-up	464	434	0		1	drug:P4753:-up	308	280	1	HHEX	0.0937272	drug:P1067:paclitaxel|eribulin-up	315	289	0		1	drug:P1307:paclitaxel|eribulin-up	282	265	9	ARPC3 RGS2 BIRC2 ARPC1B ANXA1 VAMP7 CAP1 ARPC2 NPTN	0.00253526	drug:P4029:retinoic acid-dn	303
drug:P3948:protein polypeptide chain|metabolite|messenger RNA|protein-up	371	341	9	TKT TALDO1 PGD SOD1 SIDT2 HSP90AA1 CEBPA PRDX6 VCP	0.000307396	drug:P3616:cisplatin|oxaliplatin|platinum-up	440	426	2	PARP1 RALBP1	0.147439	drug:P3393:-up	370	349	3	KHDRBS1 UQCRFS1 C1QBP	0.00477839	drug:P5379:inhibitor|ligand-up	288	279	5	VAMP8 TST S100A14 MUC1 CSF1R	0.00516713	drug:P4193:water|ethanol|6alpha-methylprednisolone-up	569	530	0		1	drug:P2349:ethanol-up	306	280	1	DDAH1	0.0937272	drug:P1066:eribulin|paclitaxel-up	316	291	0		1	drug:P4235:water|6alpha-methylprednisolone-up	458	427	12	S100A9 IL1B ANXA1 SRGN NCF2 RARA PXN TSPO PODXL NUAK2 HCK BIRC2	0.00256492	drug:P4043:retinoic acid-dn	303
drug:P2063:pyrrolidine-up	285	270	8	ACTR2 RTN4 PSMA7 SOD1 PPP2CA TUBB4B ACSL1 TMED2	0.000310368	drug:P4235:water|6alpha-methylprednisolone-up	458	427	2	TGM2 FGF2	0.147991	drug:P4551:N-methyl-N'-nitro-N-nitrosoguanidine|alkylating agent|mutagen|dimethyl sulfoxide|protein|L-proline residue|carcinogenic agent|oligonucleotide-up	384	352	3	SLC25A3 C1QBP UQCRFS1	0.00489371	drug:P1450:eribulin|paclitaxel-up	296	279	5	S100A14 PPT1 MUC1 TSPO DNMT1	0.00516713	drug:P1041:paclitaxel|eribulin-up	319	299	0		1	drug:P4770:-up	307	280	1	VLDLR	0.0937272	drug:P1065:paclitaxel|eribulin-up	320	297	0		1	drug:P1112:eribulin|paclitaxel-up	283	266	9	ITM2B TSPO NPTN TST CAP1 ARPC2 SRGN GALNT7 NEDD4	0.00259988	drug:P2874:hormone-dn	211
drug:P3973:-up	447	418	10	RBP4 PSAT1 CYB5A TKT TUBB4B EPRS SIDT2 KPNB1 GLRX3 ATP5B	0.000311664	drug:P389:dimethyl sulfoxide|anilide|lactam|retinoic acid|inhibitor|valproic acid-up	440	433	2	ACAT1 ADAM9	0.151314	drug:P2981:trichloroethene|tetrachloroethene|vitamin C|cadmium atom|reactive oxygen species|arsenic atom|nickel atom|metal atom|N-nitrosodimethylamine|carcinogenic agent|phosphotungstic acid polymer|2,3-dimethoxynaphthalene-1,4-dione-up	359	353	3	MDH1 KHDRBS1 SLC25A3	0.00493253	drug:P5501:all-trans-retinoic acid-up	294	279	5	NPC2 PARP1 XBP1 VAMP8 IL1B	0.00516713	drug:P1040:eribulin|paclitaxel-up	312	292	0		1	drug:P5124:biomarker-up	311	280	1	NEFH	0.0937272	drug:P1064:eribulin|paclitaxel-up	306	284	0		1	drug:P4759:-up	291	267	9	SRGN CORO1A BIRC2 TFB2M NFKB1 ARPC1B CAP1 LYPLA1 CCR7	0.00266581	drug:P2560:4,4'-diaminodiphenylmethane|inhibitor|(2Z,3Z)-bis\{amino[(2-aminophenyl)sulfanyl]methylidene\}butanedinitrile-dn	361
drug:P1983:donor|messenger RNA|inhibitor-up	381	345	9	G0S2 PRKCD ACTR2 TLR4 PRKAR1A TALDO1 PGD CD36 PPP2CA	0.000334755	drug:P4192:water|ethanol|6alpha-methylprednisolone-up	464	434	2	TGM2 FGF2	0.151869	drug:P3364:-up	366	354	3	C1QBP KHDRBS1 UQCRFS1	0.00497153	drug:P5373:inhibitor|ligand-up	295	280	5	LDHB S100A14 TST VAMP8 MUC1	0.00524494	drug:P1043:paclitaxel|eribulin-up	312	296	0		1	drug:P1348:eribulin|paclitaxel-up	304	280	1	HHEX	0.0937272	drug:P4458:oxygen atom|2-butoxyethanol-up	401	312	0		1	drug:P983:paclitaxel|eribulin-up	290	267	9	BIRC2 DPM1 LYPLA1 GALNT7 ARPC2 NPTN HENMT1 ARPC3 CAP1	0.00266581	drug:P163:inhibitor-dn	226
drug:P936:eribulin|paclitaxel-up	367	345	9	PRDX6 SOD1 HSP90AA1 TNFRSF21 TALDO1 ATP5B TMED2 GCLM ALDH9A1	0.000334755	drug:P4252:water|ethanol|6alpha-methylprednisolone-up	465	435	2	TGM2 FGF2	0.152425	drug:P3366:-up	373	355	3	C1QBP UQCRFS1 KHDRBS1	0.00501071	drug:P5124:biomarker-up	311	280	5	NPC2 RRM2 TST DNMT1 ESPL1	0.00524494	drug:P1042:eribulin|paclitaxel-up	266	247	0		1	drug:P1138:eribulin|paclitaxel-up	300	280	1	VLDLR	0.0937272	drug:P3234:-up	505	469	0		1	drug:P1364:eribulin|paclitaxel-up	280	267	9	CAP1 DYNLT1 ARPC1B ITM2B PODXL YWHAB ARPC2 SNX6 CD59	0.00266581	drug:P134:inhibitor-dn	226
drug:P2827:hormone-up	250	207	7	AMN OXCT1 GCLM AGPS GHR CYB5A TNFRSF21	0.000337186	drug:P2040:fluoxetine|sucrose|antidepressant|imipramine|L-proline residue-up	464	436	2	ATP2B4 MED1	0.152981	drug:P5147:actinomycin D|dimethyl sulfoxide-up	125	108	2	SLC25A3 MDH1	0.00512234	drug:P1264:eribulin|paclitaxel-up	299	280	5	TSPO NPC2 TST VAMP8 PRDX4	0.00524494	drug:P1045:paclitaxel|eribulin-up	293	271	0		1	drug:P1069:paclitaxel|eribulin-up	305	280	1	NEFH	0.0937272	drug:P4280:water|6alpha-methylprednisolone-up	429	405	0		1	drug:P5380:inhibitor|ligand-up	329	320	10	ANXA1 NFKB1 S100A9 RGS2 ARPC3 HDAC2 CAP1 SOD2 TSPO IL1B	0.0027241	drug:P4164:ethanol|6alpha-methylprednisolone-dn	475
drug:P4527:inhibitor|N(6)-(1-carboxyethyl)-L-lysine|histone deacetylase inhibitor-up	382	346	9	SOD1 PSAT1 VCP GPT2 TALDO1 PSMA4 PSMA7 BLCAP EPRS	0.000341901	drug:P2340:ethanol-up	113	104	1	SMAD4	0.153353	drug:P3322:-up	370	358	3	C1QBP UQCRFS1 KHDRBS1	0.00512941	drug:P2077:erlotinib|dimethyl sulfoxide-up	300	280	5	LPCAT1 LDHB PRDX4 FUCA2 PPT1	0.00524494	drug:P1044:eribulin|paclitaxel-up	310	285	0		1	drug:P5725:bleomycin A2-up	331	280	1	PARVA	0.0937272	drug:P4281:water|6alpha-methylprednisolone-up	470	449	0		1	drug:P4443:oxygen atom|2-butoxyethanol-up	399	320	10	S100A9 FCER1G ANXA1 NPTN SRGN NCF2 TMEM165 LMO2 RGS18 CAP1	0.0027241	drug:P4010:17beta-estradiol|progesterone|streptomycin|penicillin|puromycin|dextran|medroxyprogesterone acetate-dn	257
drug:P5340:estrogen-up	364	346	9	ATP5B SOD1 MGST3 PIEZO1 TM7SF2 PGD SIDT2 SORT1 TUBB4B	0.000341901	drug:P3612:cisplatin|oxaliplatin|platinum-up	450	437	2	DMD BMPR1A	0.153537	drug:P2367:ethanol-up	389	358	3	HOMER1 AKAP7 AIMP1	0.00512941	drug:P1553:paclitaxel|eribulin-up	302	280	5	RRM2 KLF5 TST FUCA2 CEBPA	0.00524494	drug:P1047:paclitaxel|eribulin-up	288	265	0		1	drug:P4959:potassium bromide|biomarker-up	302	280	1	NEFH	0.0937272	drug:P4282:water|6alpha-methylprednisolone-up	499	469	0		1	drug:P4581:formaldehyde-up	520	488	13	CAP1 S100A9 IL1B TUBA1A YWHAB LYPLA1 ARPC1A TSPO DYNLT1 ARPC2 DPM1 ARPC3 ARPC1B	0.00273533	drug:P4242:ethanol|6alpha-methylprednisolone-dn	362
drug:P1062:eribulin|paclitaxel-up	300	274	8	HSP90AA1 TALDO1 RTN4 GCLM SOD1 TKT KPNB1 UCP2	0.000342456	drug:P5143:17beta-estradiol|dimethyl sulfoxide|messenger RNA|endothelin receptor antagonist|Estrogen receptor-up	479	439	2	SRF PARP1	0.154652	drug:P3618:oxaliplatin|cisplatin|platinum-up	365	359	3	SLC25A3 MDH1 C1QBP	0.00516935	drug:P3060:cisplatin|platinum|N(6)-(1-carboxyethyl)-L-lysine-up	431	400	6	MUC1 HSD17B4 PPT1 FBP1 LPCAT1 XBP1	0.00526478	drug:P1046:eribulin|paclitaxel-up	289	264	0		1	drug:P5001:biomarker-up	320	280	1	NEFH	0.0937272	drug:P4283:water|6alpha-methylprednisolone-up	582	543	0		1	drug:P2638:4,4'-diaminodiphenylmethane|dimethyl sulfoxide|inhibitor|(2Z,3Z)-bis\{amino[(2-aminophenyl)sulfanyl]methylidene\}butanedinitrile-up	336	321	10	SRGN ANXA1 NEDD4 HAS2 RGS2 RPS6KA2 NCF2 HHEX MTMR6 AOC2	0.00278563	drug:P2481:4,4'-diaminodiphenylmethane|inhibitor|(2Z,3Z)-bis\{amino[(2-aminophenyl)sulfanyl]methylidene\}butanedinitrile-dn	412
drug:P281:genistein|daidzein|dimethyl sulfoxide-up	294	274	8	PSAT1 TKT TWIST1 ABCA1 PGD EPRS ALDH9A1 FASN	0.000342456	drug:P4131:water|ethanol|6alpha-methylprednisolone-up	465	440	2	TGM2 FGF2	0.15521	drug:P4872:aflatoxin B1|mycotoxin|dimethyl sulfoxide-up	379	360	3	C1QBP UQCRFS1 SLC25A3	0.00520948	drug:P5530:calcitriol-up	291	281	5	LDHB NPC2 RRM2 PARP1 MUC1	0.00532357	drug:P1049:paclitaxel|eribulin-up	295	270	0		1	drug:P5065:potassium bromide|biomarker-up	303	281	1	NEFH	0.094048	drug:P4284:water|6alpha-methylprednisolone-up	103	92	0		1	drug:P1123:paclitaxel|eribulin-up	290	269	9	PODXL NPTN ARPC1B DPM1 ITM2B ARPC1A ARPC2 YWHAB CD59	0.00280165	drug:P4308:-dn	43
drug:P1697:glucocorticoid|dodecaboron|dexamethasone-up	333	275	8	CYB5A ATP5B CD36 CEBPA TALDO1 FASN CDO1 MAOB	0.000350886	drug:P3357:-up	471	440	2	PARP1 ACAT1	0.15521	drug:P4783:-up	381	360	3	HOMER1 PPIF C1QBP	0.00520948	drug:P4769:-up	305	281	5	FBP1 PARP1 VAMP8 LDHB METAP1	0.00532357	drug:P1048:eribulin|paclitaxel-up	303	275	0		1	drug:P4769:-up	305	281	1	VLDLR	0.094048	drug:P4286:water|6alpha-methylprednisolone-up	281	264	0		1	drug:P5300:curcumin|messenger RNA-up	333	322	10	ABR CAMK2G TMOD2 ADRBK1 KCNMA1 APC SCN1B ARPC2 CLTC CDC42	0.00284828	drug:P294:genistein|daidzein|dimethyl sulfoxide-dn	224
drug:P1035:paclitaxel|eribulin-up	296	276	8	HSP90AA1 SOD1 TUBB4B PSMA7 RTN4 VCP TALDO1 G0S2	0.000359486	drug:P4295:water|6alpha-methylprednisolone-up	470	440	2	TGM2 FGF2	0.15521	drug:P2366:ethanol-up	392	361	3	HOMER1 AIMP1 AKAP7	0.0052498	drug:P4768:-up	308	281	5	FBP1 LDHB PARP1 VAMP8 METAP1	0.00532357	drug:P1519:paclitaxel|eribulin-up	176	161	0		1	drug:P4768:-up	308	281	1	VLDLR	0.094048	drug:P4287:water|6alpha-methylprednisolone-up	403	388	0		1	drug:P4054:2,3,7,8-tetrachlorodibenzodioxine|dimethyl sulfoxide|3,3',4,4',5-pentachlorobiphenyl-up	302	270	9	ITM2B PPP2R5A TMEM59 PPP2CA CLTC TSPO CAP1 NFKB1 PRKAR1A	0.00287159	drug:P2982:arsenic atom|trichloroethene|tetrachloroethene|vitamin C|cadmium atom|reactive oxygen species|nickel atom|oxide(2-)|metal atom|N-nitrosodimethylamine|carcinogenic agent|phosphotungstic acid polymer-dn	257
drug:P3389:-up	294	277	8	MGST3 SOD1 TNFRSF21 ACAT1 ACTR2 FAM213A ALDH9A1 ATP5B	0.000368256	drug:P4249:water|ethanol|6alpha-methylprednisolone-up	498	442	2	TGM2 SRF	0.156326	drug:P351:ethanol|dexamethasone-up	373	363	3	ALCAM UQCRFS1 C1QBP	0.00533102	drug:P5707:bleomycin A2-up	332	281	5	MUC1 CEBPA UCP2 NPC2 LRRK2	0.00532357	drug:P1518:eribulin|paclitaxel-up	187	169	0		1	drug:P1167:paclitaxel|eribulin-up	307	281	1	NEFH	0.094048	drug:P4288:water|6alpha-methylprednisolone-up	482	449	0		1	drug:P1309:paclitaxel|eribulin-up	286	270	9	NPTN ITM2B ARPC2 BIRC2 ARPC3 CAP1 ARPC1B TSPO GALNT7	0.00287159	drug:P3140:-dn	367
drug:P4080:dimethyl sulfoxide-up	307	277	8	FASN TUBB4B KPNB1 VCP PPP2CA PPP2R1B HSP90AA1 PSMA4	0.000368256	drug:P753:dibutyl phthalate-up	466	445	2	RALBP1 PARP1	0.158005	drug:P2042:sucrose|antidepressant|imipramine|L-proline residue|fluoxetine-up	384	364	3	PPP2CA PPAP2B KHDRBS1	0.00537191	drug:P4094:dimethyl sulfoxide|inhibitor-up	435	402	6	LDHB NPC2 TSPO C1QBP PRDX4 PPT1	0.00539191	drug:P113:inhibitor-up	587	546	0		1	drug:P1190:eribulin|paclitaxel-up	299	282	1	VLDLR	0.0943686	drug:P4289:water|6alpha-methylprednisolone-up	436	414	0		1	drug:P2063:pyrrolidine-up	285	270	9	ITM2B CDC42 TUBA1A ARPC2 SUMO1 YWHAB PPP2CA PODXL PECR	0.00287159	drug:P2515:4,4'-diaminodiphenylmethane|inhibitor|(2Z,3Z)-bis\{amino[(2-aminophenyl)sulfanyl]methylidene\}butanedinitrile-dn	358
drug:P3044:cisplatin|platinum|N(6)-(1-carboxyethyl)-L-lysine-up	376	351	9	EPRS CYB5A TNFRSF21 DSC2 PRDX6 MGST3 CD46 TMED2 OXCT1	0.00037955	drug:P3223:-up	463	445	2	PARP1 ACAT1	0.158005	drug:P182:monounsaturated fatty acid|palmitoleic acid|palmitic acid|oleic acid|ethanol|saturated fatty acid|stearic acid|fatty acid|poly(methyl acrylate) macromolecule-up	398	367	3	PPAP2B PPP2CA SLC25A3	0.00549572	drug:P3987:dimethyl sulfide|dimethyl sulfoxide|solvent-up	309	282	5	TRIB3 UCP2 LDHB METAP1 RRM2	0.00540304	drug:P112:inhibitor-up	592	559	0		1	drug:P4933:trichostatin A|inhibitor|histone deacetylase inhibitor-up	299	282	1	MYLIP	0.0943686	drug:P306:-up	305	252	0		1	drug:P1367:paclitaxel|eribulin-up	292	270	9	TUBA1A ITM2B DYNLT1 NPTN ARPC3 GALNT7 TST TSPO CAP1	0.00287159	drug:P4200:ethanol|6alpha-methylprednisolone-dn	117
drug:P40:dimethyl sulfoxide|Insulin-up	229	212	7	ABCA1 FASN PSAT1 TLR4 RTN4 GFPT1 EPRS	0.00038931	drug:P4260:ethanol|6alpha-methylprednisolone-up	483	448	2	TGM2 CHEK1	0.159687	drug:P3163:-up	386	367	3	C1QBP UQCRFS1 MDH1	0.00549572	drug:P1226:eribulin|paclitaxel-up	293	282	5	LDHB TSPO TST C1QBP VAMP8	0.00540304	drug:P111:inhibitor-up	304	280	0		1	drug:P3611:oxaliplatin|cisplatin|platinum-up	290	282	1	CTNNB1	0.0943686	drug:P304:-up	309	260	0		1	drug:P1928:inhibitor|dimethyl sulfoxide-up	415	377	11	CORO1A AQP9 ARPC2 TUBA1A CAP1 ITM2B NDFIP1 YWHAB NFKB1 AMD1 ARPC1B	0.0028844	drug:P2787:hormone-dn	176
drug:P111:inhibitor-up	304	280	8	TUBB4B ATP5B KPNB1 SOD1 PPP2CA GTF2A2 HSP90AA1 MGST3	0.000395621	drug:P3434:-up	113	109	1	PARP1	0.16012	drug:P2976:cadmium atom|chromium atom-up	422	367	3	UQCRFS1 SLC25A3 C1QBP	0.00549572	drug:P4892:glucocorticoid|dexamethasone-up	290	282	5	IL1B NPC2 KLF5 XBP1 RPS6KA1	0.00540304	drug:P110:inhibitor-up	324	316	0		1	drug:P765:psychotropic drug|imipramine-up	302	282	1	DDAH1	0.0943686	drug:P302:genistein|daidzein|dimethyl sulfoxide-up	318	301	0		1	drug:P3761:benzo[a]pyrene diol epoxide I|dimethyl sulfoxide|carcinogenic agent|oligonucleotide-up	190	173	7	ARPC1A CTR9 NPTN ANXA1 ARPC2 DPM1 CD59	0.00289366	drug:P2491:4,4'-diaminodiphenylmethane|dimethyl sulfoxide|inhibitor|(2Z,3Z)-bis\{amino[(2-aminophenyl)sulfanyl]methylidene\}butanedinitrile-dn	481
drug:P140:inhibitor-up	304	280	8	TUBB4B ATP5B KPNB1 SOD1 PPP2CA GTF2A2 HSP90AA1 MGST3	0.000395621	drug:P4281:water|6alpha-methylprednisolone-up	470	449	2	TGM2 FGF2	0.160248	drug:P2049:17beta-estradiol|estrogen|17beta-hydroxy-5alpha-androstan-3-one|17beta-estradiol|testosterone|hormone|atomic nucleus|inhibitor|antagonist|androgen-up	120	113	2	AIMP1 ALCAM	0.00559324	drug:P1405:paclitaxel|eribulin-up	298	283	5	LDHB PRDX4 LPCAT1 UCP2 NPC2	0.00548335	drug:P117:inhibitor-up	6	6	0		1	drug:P1405:paclitaxel|eribulin-up	298	283	1	VLDLR	0.0946892	drug:P303:-up	286	217	0		1	drug:P4062:3,3',4,4',5-pentachlorobiphenyl|2,3,7,8-tetrachlorodibenzodioxine|dimethyl sulfoxide-up	311	271	9	SOD2 ARPC1B PPP2CA YWHAB NFKB1 PRKAR1A NEDD4 CDC42 TSPO	0.0029429	drug:P4581:formaldehyde-dn	79
drug:P754:dibutyl phthalate-up	307	281	8	ATP5B PSMA4 TMED2 SOD1 PRDX6 RTN4 GLRX3 UCP2	0.000405102	drug:P4200:ethanol|6alpha-methylprednisolone-up	482	450	2	TGM2 CHEK1	0.16081	drug:P2375:ethanol-up	402	370	3	HOMER1 AKAP7 AIMP1	0.00562126	drug:P1227:paclitaxel|eribulin-up	296	284	5	LDHB TSPO C1QBP TST VAMP8	0.0055645	drug:P116:inhibitor-up	17	16	0		1	drug:P1196:eribulin|paclitaxel-up	311	283	1	HHEX	0.0946892	drug:P300:genistein|daidzein|dimethyl sulfoxide-up	270	240	0		1	drug:P4130:water|ethanol|6alpha-methylprednisolone-up	406	378	11	S100A9 ANXA1 IL1B SRGN NUAK2 PXN NFKB1 PODXL TSPO RGS18 HCK	0.00294317	drug:P2996:risperidone|haloperidol-dn	80
drug:P5530:calcitriol-up	291	281	8	ADIPOQ TUBB4B PFKFB3 ATP5B HSP90AA1 G0S2 PRDX6 TALDO1	0.000405102	drug:P4132:water|ethanol|6alpha-methylprednisolone-up	482	451	2	TGM2 FGF2	0.161373	drug:P350:ethanol|dexamethasone-up	384	371	3	SLC25A3 UQCRFS1 MDH1	0.00566349	drug:P4895:glucocorticoid|dexamethasone-up	296	285	5	SPINK5 CEBPA NPC2 VAMP8 XBP1	0.0056465	drug:P4639:carcinogenic agent-up	247	189	0		1	drug:P1115:paclitaxel|eribulin-up	296	283	1	VLDLR	0.0946892	drug:P301:daidzein|genistein|dimethyl sulfoxide-up	322	302	0		1	drug:P2588:4,4'-diaminodiphenylmethane|inhibitor|(2Z,3Z)-bis\{amino[(2-aminophenyl)sulfanyl]methylidene\}butanedinitrile-up	230	221	8	HSD17B11 RGS2 ANXA1 SRGN HHEX RPS6KA2 TFB2M MTMR6	0.00295273	drug:P2499:4,4'-diaminodiphenylmethane|dimethyl sulfoxide|inhibitor|(2Z,3Z)-bis\{amino[(2-aminophenyl)sulfanyl]methylidene\}butanedinitrile-dn	412
drug:P975:paclitaxel|eribulin-up	304	281	8	G0S2 SOD1 FAM213A GCLM PSMA4 TUBB4B EPRS PSAT1	0.000405102	drug:P2854:hormone-up	131	110	1	OXCT1	0.161467	drug:P1947:inhibitor|dimethyl sulfoxide-up	401	372	3	C1QBP UQCRFS1 MDH1	0.00570591	drug:P3242:-up	299	285	5	PPT1 LDHB PYCARD NPC2 PARP1	0.0056465	drug:P4631:carcinogenic agent-up	2	1	0		1	drug:P3053:cisplatin|platinum|N(6)-(1-carboxyethyl)-L-lysine-up	309	283	1	NEFH	0.0946892	drug:P1933:inhibitor|dimethyl sulfoxide-up	228	199	0		1	drug:P1349:paclitaxel|eribulin-up	293	272	9	ARPC1B DYNLT1 ARPC3 TUBA1A GALNT7 CD59 ARPC2 FADD HHEX	0.00301561	drug:P1928:inhibitor|dimethyl sulfoxide-dn	181
drug:P5707:bleomycin A2-up	332	281	8	FASN IGF1 ENPEP PGD CEBPA UCP2 ACSL4 CYB5A	0.000405102	drug:P2673:-up	519	453	2	NCKAP1 SMAD4	0.162498	drug:P5325:-up	400	375	3	SLC25A3 C1QBP UQCRFS1	0.00583433	drug:P650:ethanol-up	306	285	5	RPA1 C1QBP KLF5 RRM2 CHAF1B	0.0056465	drug:P4630:carcinogenic agent-up	593	473	0		1	drug:P5742:bleomycin A2-up	333	283	1	CTNNB1	0.0946892	drug:P1935:inhibitor|dimethyl sulfoxide-up	254	223	0		1	drug:P1113:paclitaxel|eribulin-up	291	272	9	TUBA1A ITM2B TSPO NPTN TST ARPC2 CAP1 SRGN GALNT7	0.00301561	drug:P1997:messenger RNA|inhibitor-dn	228
drug:P3606:oxaliplatin|cisplatin|platinum-up	525	515	11	BLCAP VCP TKT PRKAR1A TWIST1 PIEZO1 AKT1 TM7SF2 CD46 MGST3 FASN	0.000409203	drug:P4129:water|ethanol|6alpha-methylprednisolone-up	505	453	2	TGM2 SRF	0.162498	drug:P106:1-methyl-4-phenyl-1,2,3,6-tetrahydropyridine-up	396	376	3	SLC25A3 MDH1 UQCRFS1	0.00587752	drug:P4206:ethanol|6alpha-methylprednisolone-up	442	407	6	RRM2 TSPO RAD51 DNMT1 VAMP8 IL1B	0.00571962	drug:P114:inhibitor-up	592	555	0		1	drug:P1120:eribulin|paclitaxel-up	309	283	1	HHEX	0.0946892	drug:P1934:inhibitor|dimethyl sulfoxide-up	234	206	0		1	drug:P1325:paclitaxel|eribulin-up	295	272	9	ARPC1B ARPC3 HSD17B11 ARPC2 NPTN CAP1 GALNT7 TST CD59	0.00301561	drug:P5305:curcumin|messenger RNA-dn	365
drug:P389:dimethyl sulfoxide|anilide|lactam|retinoic acid|inhibitor|valproic acid-up	440	433	10	PSAT1 TMED2 CADM1 PRKAR1A PTGER2 ATP5B TKT PGD PSMA4 ACAT1	0.000411344	drug:P3245:-up	117	112	1	IMMT	0.164155	drug:P1948:inhibitor|dimethyl sulfoxide-up	407	378	3	C1QBP UQCRFS1 SLC25A3	0.00596448	drug:P1989:messenger RNA|inhibitor-up	209	179	4	LRRK2 LDHB PPP1CA UCP2	0.0057256	drug:P4636:carcinogenic agent-up	2	1	0		1	drug:P5727:bleomycin A2-up	325	283	1	CTNNB1	0.0946892	drug:P1937:inhibitor|dimethyl sulfoxide-up	423	392	0		1	drug:P1282:eribulin|paclitaxel-up	286	272	9	ARPC1B BIRC2 CAP1 ARPC3 ARPC2 DYNLT1 NPTN TSPO VAMP7	0.00301561	drug:P2798:hormone-dn	336
drug:P765:psychotropic drug|imipramine-up	302	282	8	TUBB4B PPP2CA BLCAP COX10 PSMA4 PRKCD SLC1A3 AMOTL1	0.000414767	drug:P2819:hormone-up	151	113	1	AVPR1A	0.165496	drug:P4474:(S)-colchicine-up	408	378	3	MDH1 UQCRFS1 SLC25A3	0.00596448	drug:P1481:paclitaxel|eribulin-up	304	286	5	LDHB PRDX4 LPCAT1 TSPO TST	0.00572934	drug:P5650:N-methyl-D-aspartic acid|rolipram|idose|methotrexate|solvent|radical scavenger|agonist|indomethacin|L-proline residue|mifepristone|minocycline|immunomodulator|moxalactam|NMDA receptor antagonist|ethyl|memantine|nimodipine|phenytoin|propranolol|simvastatin|Balkan Nephropathy|cyclophosphamide hydrate|diethyl phthalate|water|resveratrol|ethanol|CDP-choline|citrate(3-)|agmatine|3,3',5-trii…	279	244	0		1	drug:P5094:biomarker-up	311	283	1	NEFH	0.0946892	drug:P1936:inhibitor|dimethyl sulfoxide|plumbylidyne group-up	266	220	0		1	drug:P4489:nitric oxide|propan-2-ol|apocynin|angiotensin|losartan|phenobarbital-up	237	222	8	P2RX1 ANXA1 CLTC CDC42 ARPC1B PRKAR1A TUBA1A SOD2	0.00303519	drug:P2129:erlotinib|dimethyl sulfoxide-dn	316
drug:P162:inhibitor-up	370	356	9	ATP5B FASN SOD1 TUBB4B HSP90AA1 PPP2CA GTF2A2 PRDX6 ALDH9A1	0.000420559	drug:P4279:water|6alpha-methylprednisolone-up	512	461	2	TGM2 SRF	0.167016	drug:P4093:dimethyl sulfoxide|inhibitor-up	406	379	3	UQCRFS1 SLC25A3 C1QBP	0.00600826	drug:P1903:inhibitor|dimethyl sulfoxide-up	335	286	5	RRM2 UCP2 VAMP8 PPP1CA C1QBP	0.00572934	drug:P184:oleic acid|monounsaturated fatty acid|palmitic acid|ethanol|saturated fatty acid|palmitoleic acid|stearic acid|fatty acid|poly(methyl acrylate) macromolecule-up	359	338	0		1	drug:P122:inhibitor-up	308	283	1	MYLIP	0.0946892	drug:P5229:adenosine|glucocorticoid|adrenergic agonist|dexamethasone|agonist-up	369	348	0		1	drug:P2039:sucrose|antidepressant|imipramine|L-proline residue|fluoxetine-up	338	325	10	CLTC SCN1B NDFIP1 MAP2K4 VAMP7 PAFAH1B1 TMOD2 ABAT PPP2CA YWHAB	0.003043	drug:P3962:-dn	341
drug:P133:inhibitor-up	370	356	9	ATP5B FASN SOD1 TUBB4B HSP90AA1 PPP2CA GTF2A2 PRDX6 ALDH9A1	0.000420559	drug:P4221:water|6alpha-methylprednisolone-up	486	462	2	TGM2 FGF2	0.167582	drug:P1949:inhibitor|dimethyl sulfoxide-up	412	380	3	C1QBP UQCRFS1 MDH1	0.00605223	drug:P3340:-up	422	408	6	C1QBP TSPO PRDX4 UCP2 RPA1 DNMT1	0.00578687	drug:P180:-up	253	241	0		1	drug:P3711:poly(styrene)-up	347	283	1	CTNNB1	0.0946892	drug:P5228:dexamethasone|adenosine|glucocorticoid|adrenergic agonist|agonist|salmeterol-up	252	232	0		1	drug:P972:eribulin|paclitaxel-up	304	273	9	LYPLA1 ARPC3 ARPC1A GALNT7 YWHAB ARPC1B CAP1 ARPC2 DPM1	0.00308973	drug:P2511:4,4'-diaminodiphenylmethane|inhibitor|(2Z,3Z)-bis\{amino[(2-aminophenyl)sulfanyl]methylidene\}butanedinitrile-dn	356
drug:P4398:baclofen-up	288	215	7	RBP4 CDO1 TTPA CYB5A IGF1 GHR MAOB	0.000423556	drug:P4290:water|6alpha-methylprednisolone-up	495	463	2	TGM2 CHEK1	0.168149	drug:P357:enzalutamide|dimethyl sulfoxide|inhibitor|androgen|N(6)-(1-carboxyethyl)-L-lysine-up	420	382	3	C1QBP UQCRFS1 PPIF	0.00614075	drug:P2975:secondary metabolite|dimethyl sulfoxide|inhibitor|cortistatin A-up	439	408	6	CEBPA WNT7B LPCAT1 TSPO AK2 PYCARD	0.00578687	drug:P182:monounsaturated fatty acid|palmitoleic acid|palmitic acid|oleic acid|ethanol|saturated fatty acid|stearic acid|fatty acid|poly(methyl acrylate) macromolecule-up	398	367	0		1	drug:P151:inhibitor-up	308	283	1	MYLIP	0.0946892	drug:P88:1-methyl-4-phenyl-1,2,3,6-tetrahydropyridine|glycerophosphoinositol-up	140	130	0		1	drug:P5510:all-trans-retinoic acid|tranylcypromine-up	288	273	9	SRGN TST NFKB1 ANXA1 IL1B TUBA1A PYCARD AIF1 CAP1	0.00308973	drug:P4143:ethanol|6alpha-methylprednisolone-dn	212
drug:P5184:titanium atom|titanium dioxide-up	307	215	7	ADIPOQ CDO1 RORC TM7SF2 IGF1 NAT8L ABCA1	0.000423556	drug:P2341:ethanol-up	125	115	1	SMAD4	0.168172	drug:P2984:nickel atom|trichloroethene|tetrachloroethene|chloride|vitamin C|cadmium atom|reactive oxygen species|arsenic atom|metal atom|N-nitrosodimethylamine|carcinogenic agent|phosphotungstic acid polymer-up	388	382	3	SLC25A3 UQCRFS1 ALCAM	0.00614075	drug:P5363:inhibitor|ligand-up	295	287	5	TSPO XBP1 NPC2 C1QBP METAP1	0.00581305	drug:P183:saturated fatty acid|stearic acid|palmitic acid|oleic acid|ethanol|monounsaturated fatty acid|palmitoleic acid|fatty acid|poly(methyl acrylate) macromolecule-up	327	299	0		1	drug:P1295:paclitaxel|eribulin-up	306	284	1	HHEX	0.0950096	drug:P89:1-methyl-4-phenyl-1,2,3,6-tetrahydropyridine-up	528	511	0		1	drug:P4703:-up	253	223	8	SRGN CORO1A TUBA1A CTR9 TFB2M ARPC3 ARPC1B DYNLT1	0.00311943	drug:P5318:-dn	128
drug:P1405:paclitaxel|eribulin-up	298	283	8	HSP90AA1 PFKFB3 TALDO1 PSMA4 TKT TUBB4B UCP2 PSMA7	0.000424619	drug:P3187:-up	123	116	1	IMMT	0.169507	drug:P5149:actinomycin D|dimethyl sulfoxide-up	145	120	2	SLC25A3 MDH1	0.00628469	drug:P2742:dimethyl sulfoxide|atorvastatin|Elongation factor 1-alpha 2-up	307	287	5	XBP1 NPC2 FOXA1 FBP1 TST	0.00581305	drug:P922:eribulin|paclitaxel-up	309	287	0		1	drug:P1487:paclitaxel|eribulin-up	309	284	1	NEFH	0.0950096	drug:P84:13-cis-retinal|mannitol|D-glucopyranose-up	323	308	0		1	drug:P4730:-up	304	274	9	SRGN LYPLA1 ARPC1B CORO1A ARPC3 TFB2M CAP1 VAMP7 FADD	0.00316528	drug:P1965:donor|messenger RNA|inhibitor-dn	287
drug:P4685:-up	313	283	8	TALDO1 MMD ACSL4 ABCA1 GFPT1 TNFRSF21 HSP90AA1 PPP2CA	0.000424619	drug:P1887:inhibitor|dimethyl sulfoxide-up	139	116	1	ATP2B4	0.169507	drug:P5148:actinomycin D|dimethyl sulfoxide-up	147	122	2	SLC25A3 MDH1	0.00648908	drug:P3228:-up	298	287	5	C1QBP UCP2 PRDX4 DNMT1 RPA1	0.00581305	drug:P5360:ligand-up	296	286	0		1	drug:P5695:bleomycin A2-up	342	284	1	CTNNB1	0.0950096	drug:P85:1-methyl-4-phenyl-1,2,3,6-tetrahydropyridine-up	260	245	0		1	drug:P1366:eribulin|paclitaxel-up	296	274	9	DYNLT1 ITM2B TUBA1A NPTN ARPC3 GALNT7 TST CAP1 TSPO	0.00316528	drug:P286:genistein|daidzein|dimethyl sulfoxide-dn	361
drug:P5646:-up	295	283	8	ATP5B TUBB4B FASN GTF2A2 PRDX6 GFPT1 TNFRSF21 MGST3	0.000424619	drug:P4282:water|6alpha-methylprednisolone-up	499	469	2	TGM2 FGF2	0.171557	drug:P849:cobamide-up	496	390	3	UQCRFS1 MDH1 C1QBP	0.00650264	drug:P5496:all-trans-retinoic acid-up	301	287	5	VAMP8 TSPO PYCARD TST XBP1	0.00581305	drug:P923:paclitaxel|eribulin-up	310	290	0		1	drug:P1114:eribulin|paclitaxel-up	297	284	1	VLDLR	0.0950096	drug:P86:1-methyl-4-phenyl-1,2,3,6-tetrahydropyridine-up	1	1	0		1	drug:P5708:bleomycin A2-up	326	274	9	FCER1G SUMO1 NPTN SCPEP1 S100A9 IL1B PDE5A SRGN MTMR6	0.00316528	drug:P4955:donor|dimethyl sulfoxide|agonist|insulin-sensitizing drug-dn	600
drug:P2856:hormone-up	168	154	6	ACO2 ADIPOQ OXCT1 AGPAT2 G0S2 TALDO1	0.000428915	drug:P4140:ethanol|6alpha-methylprednisolone-up	504	472	2	TGM2 CHEK1	0.173265	drug:P1685:dimethyl sulfoxide-up	405	391	3	ALCAM PPAP2B PPP2CA	0.00654876	drug:P2812:hormone-up	213	180	4	HSD17B4 XBP1 RPA1 SNX8	0.00583827	drug:P360:enzalutamide|inhibitor|androgen|N(6)-(1-carboxyethyl)-L-lysine-up	320	302	0		1	drug:P4426:sirolimus|azo group|dye-up	297	284	1	CTNNB1	0.0950096	drug:P87:1-methyl-4-phenyl-1,2,3,6-tetrahydropyridine|glycerophosphoinositol-up	131	125	0		1	drug:P4509:cisplatin-up	293	274	9	TMEM59 CAP1 NFKB1 BRK1 FADD ARPC3 HENMT1 DYNLT1 KATNA1	0.00316528	drug:P5812:heme|water|protein polypeptide chain|lipid|antioxidant|reactive oxygen species|2-thiobarbituric acid|phenobarbital-dn	264
drug:P5018:biomarker-up	171	154	6	SOD1 G0S2 PTGER2 TKT TMED2 PRDX6	0.000428915	drug:P4630:carcinogenic agent-up	593	473	2	IMMT NCKAP1	0.173836	drug:P5767:dimethyl sulfoxide|diisononyl phthalate-up	454	392	3	UQCRFS1 C1QBP PLA2G12A	0.00659508	drug:P1992:messenger RNA|inhibitor-up	208	180	4	LRRK2 PPP1CA VAMP8 CSF1R	0.00583827	drug:P361:enzalutamide|inhibitor|androgen|N(6)-(1-carboxyethyl)-L-lysine-up	204	188	0		1	drug:P290:genistein|daidzein|dimethyl sulfoxide-up	304	284	1	MYLIP	0.0950096	drug:P80:13-cis-retinal|mannitol|D-glucopyranose-up	328	302	0		1	drug:P4013:retinoic acid-up	284	275	9	SRGN FHOD3 IL1B ITM2B PPP2CA DYNLT1 NFKB1 ARPC5 ANXA1	0.00324228	drug:P4145:ethanol|6alpha-methylprednisolone-dn	165
drug:P814:hormone|ethanol|17beta-estradiol|tamoxifen|estrogen-up	296	284	8	PFKFB3 ADORA1 TKT HSP90AA1 GCLM RTN4 ARRB1 SIDT2	0.000434661	drug:P4159:water|ethanol|6alpha-methylprednisolone-up	535	474	2	TGM2 SRF	0.174406	drug:P3387:-up	419	393	3	UQCRFS1 MDH1 KHDRBS1	0.00664159	drug:P1299:paclitaxel|eribulin-up	308	288	5	NPC2 VAMP8 S100A14 PPT1 MUC1	0.00589762	drug:P362:enzalutamide|inhibitor|androgen|N(6)-(1-carboxyethyl)-L-lysine-up	257	240	0		1	drug:P5006:biomarker-up	319	284	1	NEFH	0.0950096	drug:P81:13-cis-retinal|mannitol|D-glucopyranose-up	257	240	0		1	drug:P4016:retinoic acid-up	284	275	9	SRGN FHOD3 IL1B ITM2B PPP2CA DYNLT1 NFKB1 ARPC5 ANXA1	0.00324228	drug:P5212:glutathione-dn	328
drug:P973:paclitaxel|eribulin-up	318	284	8	EPRS RTN4 GCLM TUBB4B PSAT1 ALDH9A1 FAM213A MTIF2	0.000434661	drug:P4247:water|ethanol|6alpha-methylprednisolone-up	132	120	1	SRF	0.174824	drug:P1910:inhibitor|dimethyl sulfoxide|plumbylidyne group-up	424	394	3	C1QBP PPIF SLC25A3	0.0066883	drug:P2060:pyrrolidine-up	318	288	5	LDHB TSPO WFDC2 VAMP8 TST	0.00589762	drug:P364:enzalutamide|inhibitor|androgen|N(6)-(1-carboxyethyl)-L-lysine-up	159	144	0		1	drug:P1229:paclitaxel|eribulin-up	300	284	1	VLDLR	0.0950096	drug:P82:13-cis-retinal|mannitol|D-glucopyranose-up	282	265	0		1	drug:P1195:paclitaxel|eribulin-up	293	275	9	ITM2B NPTN BIRC2 DYNLT1 NEDD4 SRGN CAP1 SOD2 ARPC2	0.00324228	drug:P5709:bleomycin A2-dn	353
drug:P1944:inhibitor|dimethyl sulfoxide-up	389	359	9	HSP90AA1 ATP5B TALDO1 SOD1 PSMA7 PSMA4 ENPEP PRDX6 MTIF2	0.000446872	drug:P4219:water|6alpha-methylprednisolone-up	534	475	2	TGM2 SRF	0.174977	drug:P3343:-up	420	402	3	MDH1 UQCRFS1 C1QBP	0.00706914	drug:P649:ethanol-up	308	288	5	RPA1 C1QBP RRM2 CHAF1B KLF5	0.00589762	drug:P365:doxycycline-up	339	315	0		1	drug:P5062:potassium bromide|biomarker-up	308	284	1	NEFH	0.0950096	drug:P83:13-cis-retinal|mannitol|D-glucopyranose-up	257	242	0		1	drug:P3705:poly(styrene)-up	327	275	9	ARPC5 BRK1 SNX1 CORO1A CAP1 ARPC3 NCF2 FCER1G TWF2	0.00324228	drug:P2585:4,4'-diaminodiphenylmethane|dimethyl sulfoxide|inhibitor|(2Z,3Z)-bis\{amino[(2-aminophenyl)sulfanyl]methylidene\}butanedinitrile-dn	368
drug:P295:daidzein|genistein|dimethyl sulfoxide-up	378	359	9	ATP5B TMED2 ALDH9A1 TUBB4B RTN4 MMD PRKAR1A PSAT1 EPRS	0.000446872	drug:P354:ethanol|dexamethasone-up	492	476	2	ADAM9 MCAM	0.175548	drug:P3391:-up	428	403	3	UQCRFS1 MDH1 KHDRBS1	0.00711763	drug:P1378:eribulin|paclitaxel-up	300	288	5	LDHB PRDX4 NPC2 C1QBP TSPO	0.00589762	drug:P366:dimethyl sulfoxide|acetate-up	308	284	0		1	drug:P1633:paclitaxel|eribulin-up	301	284	1	VLDLR	0.0950096	drug:P2871:hormone-up	324	292	0		1	drug:P3001:cisplatin|platinum|N(6)-(1-carboxyethyl)-L-lysine-up	299	275	9	SRGN FNTA CAP1 ANXA1 LPCAT2 PRKAR1A MBD4 SOD2 PPP2CA	0.00324228	drug:P2429:4,4'-diaminodiphenylmethane|inhibitor|(2Z,3Z)-bis\{amino[(2-aminophenyl)sulfanyl]methylidene\}butanedinitrile-dn	361
drug:P4068:dimethyl sulfoxide-up	394	359	9	ATP5B TUBB4B FASN GRB2 GCLM BLCAP MMD KPNB1 SLC19A1	0.000446872	drug:P4222:water|6alpha-methylprednisolone-up	510	478	2	TGM2 FGF2	0.176692	drug:P3340:-up	422	408	3	C1QBP UQCRFS1 KHDRBS1	0.00736313	drug:P4283:water|6alpha-methylprednisolone-up	582	543	7	RRM2 RAD51 SYK TSPO DNMT1 CHEK1 CEBPA	0.00592933	drug:P3357:-up	471	440	0		1	drug:P1387:paclitaxel|eribulin-up	304	284	1	HHEX	0.0950096	drug:P2870:hormone-up	253	232	0		1	drug:P4131:water|ethanol|6alpha-methylprednisolone-up	465	440	12	S100A9 ANXA1 IL1B SRGN PXN NCF2 BIRC2 TSPO CCR2 RARA HCK RIPK1	0.00326816	drug:P4255:ethanol|6alpha-methylprednisolone-dn	426
drug:P383:dimethyl sulfoxide|anilide|lactam|retinoic acid|inhibitor|valproic acid-up	290	286	8	CADM1 PTGER2 RTN4 TWIST1 PRKAR1A MGST3 ACAT1 BLCAP	0.000455324	drug:P2397:-up	161	123	1	MCAM	0.178791	drug:P3350:-up	435	411	3	C1QBP MDH1 SLC25A3	0.00751284	drug:P5374:inhibitor|ligand-up	301	289	5	LDHB PARP1 HDAC2 PPT1 C1QBP	0.00598305	drug:P3097:-up	314	296	0		1	drug:P1205:paclitaxel|eribulin-up	311	284	1	NEFH	0.0950096	drug:P2873:hormone-up	330	305	0		1	drug:P3013:cisplatin|platinum|N(6)-(1-carboxyethyl)-L-lysine-up	243	225	8	TMEM59 RGS2 HSD17B11 CTR9 LRP6 DICER1 XRCC5 MED1	0.00329336	drug:P4246:ethanol|6alpha-methylprednisolone-dn	378
drug:P5005:biomarker-up	324	286	8	TUBB4B TALDO1 HSP90AA1 TMED2 SOD1 PSMA7 TKT ATP5B	0.000455324	drug:P4170:ethanol|6alpha-methylprednisolone-up	515	482	2	TGM2 CHEK1	0.178982	drug:P3338:-up	439	413	3	C1QBP MDH1 SLC25A3	0.00761365	drug:P5097:biomarker-up	305	289	5	RRM2 DNMT1 PPP1CA TSPO C1QBP	0.00598305	drug:P2725:-up	361	289	0		1	drug:P1478:eribulin|paclitaxel-up	301	284	1	HHEX	0.0950096	drug:P2872:hormone-up	341	314	0		1	drug:P3394:-up	352	329	10	CAP1 ARPC5 PDCD6 ARPC3 TUBA1A DPM1 TSPO ARPC1B YWHAB SMUG1	0.00331901	drug:P5437:-dn	272
drug:P5143:17beta-estradiol|dimethyl sulfoxide|messenger RNA|endothelin receptor antagonist|Estrogen receptor-up	479	439	10	TKT TUBB4B FAM213A SOD1 PRDX6 ACTR2 HSP90AA1 TNFRSF21 ATP5B TMED2	0.00045804	drug:P2932:L-methionine-up	143	124	1	MCAM	0.180109	drug:P3337:-up	453	434	3	C1QBP UQCRFS1 KHDRBS1	0.00872123	drug:P1146:eribulin|paclitaxel-up	312	289	5	S100A14 VAMP8 MUC1 PPT1 KLF5	0.00598305	drug:P2727:dimethyl sulfoxide-up	295	258	0		1	drug:P5724:bleomycin A2-up	356	284	1	HHEX	0.0950096	drug:P2875:hormone-up	389	323	0		1	drug:P5362:inhibitor|ligand-up	289	276	9	ANXA1 NFKB1 CAP1 RGS2 ARPC3 ARPC5 HDAC2 TSPO TFB2M	0.00332075	drug:P2633:4,4'-diaminodiphenylmethane|dimethyl sulfoxide|inhibitor|(2Z,3Z)-bis\{amino[(2-aminophenyl)sulfanyl]methylidene\}butanedinitrile-dn	261
drug:P5496:all-trans-retinoic acid-up	301	287	8	ATP5B TKT ACTR2 SOD1 KPNB1 PSMA4 MGST3 PGD	0.000465951	drug:P4629:carcinogenic agent-up	592	484	2	NCKAP1 ADAM9	0.180129	drug:P3746:oligonucleotide-up	465	434	3	SLC25A3 UQCRFS1 PPIF	0.00872123	drug:P5497:all-trans-retinoic acid|tranylcypromine-up	303	289	5	VAMP8 TSPO PYCARD NPC2 TST	0.00598305	drug:P2721:-up	385	311	0		1	drug:P1044:eribulin|paclitaxel-up	310	285	1	HHEX	0.09533	drug:P2874:hormone-up	389	322	0		1	drug:P4756:-up	305	276	9	CORO1A SRGN ARPC1B CAP1 ARPC3 YWHAB BIRC2 ARPC2 LYPLA1	0.00332075	drug:P2492:4,4'-diaminodiphenylmethane|dimethyl sulfoxide|inhibitor|(2Z,3Z)-bis\{amino[(2-aminophenyl)sulfanyl]methylidene\}butanedinitrile-dn	268
drug:P5509:all-trans-retinoic acid-up	297	287	8	ATP5B PGD SOD1 CEBPA ACAT1 PRDX6 HSP90AA1 ALDH9A1	0.000465951	drug:P4627:carcinogenic agent-up	592	487	2	NCKAP1 ADAM9	0.181852	drug:P4869:aflatoxin B1|mycotoxin|dimethyl sulfoxide-up	456	437	3	SLC25A3 UQCRFS1 C1QBP	0.00888683	drug:P3456:ethanol|glucocorticoid|dexamethasone|solvent-up	303	290	5	FOXA1 PRDX4 NPC2 PARP1 XBP1	0.00606935	drug:P2720:-up	372	305	0		1	drug:P1006:eribulin|paclitaxel-up	310	285	1	HHEX	0.09533	drug:P2877:hormone-up	260	236	0		1	drug:P1286:eribulin|paclitaxel-up	302	276	9	ARPC1B ARPC3 ARPC2 CAP1 NPTN HSD17B11 TST GALNT7 CD59	0.00332075	drug:P4175:ethanol|6alpha-methylprednisolone-dn	165
drug:P4393:baclofen-up	294	219	7	RBP4 CDO1 TTPA CYB5A IGF1 GHR MAOB	0.000472922	drug:P2551:4,4'-diaminodiphenylmethane|dimethyl sulfoxide|inhibitor|(2Z,3Z)-bis\{amino[(2-aminophenyl)sulfanyl]methylidene\}butanedinitrile-up	130	126	1	OXCT1	0.18274	drug:P5318:-up	471	441	3	C1QBP SLC25A3 UQCRFS1	0.00911052	drug:P1379:paclitaxel|eribulin-up	302	290	5	LDHB PRDX4 NPC2 C1QBP TSPO	0.00606935	drug:P2723:-up	362	296	0		1	drug:P2559:4,4'-diaminodiphenylmethane|dimethyl sulfoxide|inhibitor|(2Z,3Z)-bis\{amino[(2-aminophenyl)sulfanyl]methylidene\}butanedinitrile-up	290	285	1	MYLIP	0.09533	drug:P2876:hormone-up	285	262	0		1	drug:P1562:eribulin|paclitaxel-up	243	226	8	TUBA1A DYNLT1 RGS2 ARPC2 NPTN BIRC2 LYPLA1 MTM1	0.0033831	drug:P5300:curcumin|messenger RNA-dn	266
drug:P4720:-up	244	219	7	HSP90AA1 TUBB4B ATP5B UCP2 VCP KPNB1 DTX1	0.000472922	drug:P2795:hormone-up	137	126	1	CUL3	0.18274	drug:P5323:-up	482	442	3	SLC25A3 C1QBP TWISTNB	0.00916696	drug:P1234:eribulin|paclitaxel-up	316	291	5	MUC1 UCP2 RRM2 VAMP8 LDHB	0.00615653	drug:P2722:-up	425	357	0		1	drug:P3974:-up	305	285	1	DDAH1	0.09533	drug:P2879:-up	366	338	0		1	drug:P5346:organophosphorus compound|ethyl-up	250	226	8	RGS2 CAP1 ARPC2 PLN XRCC4 TUBA1A YWHAB NPTN	0.0033831	drug:P2504:4,4'-diaminodiphenylmethane|inhibitor|(2Z,3Z)-bis\{amino[(2-aminophenyl)sulfanyl]methylidene\}butanedinitrile-dn	371
drug:P985:paclitaxel|eribulin-up	306	288	8	SOD1 GCLM TALDO1 RTN4 ALDH9A1 PRDX6 TNFRSF21 HSP90AA1	0.000476779	drug:P752:dibutyl phthalate-up	510	489	2	PARP1 RALBP1	0.183002	drug:P4381:methicillin|oligonucleotide-up	167	146	2	PPIF PPAP2B	0.00917387	drug:P5091:biomarker-up	315	291	5	RRM2 DNMT1 NPC2 LPCAT1 PPP1CA	0.00615653	drug:P2097:erlotinib|dimethyl sulfoxide-up	300	278	0		1	drug:P2503:4,4'-diaminodiphenylmethane|dimethyl sulfoxide|inhibitor|(2Z,3Z)-bis\{amino[(2-aminophenyl)sulfanyl]methylidene\}butanedinitrile-up	290	285	1	MYLIP	0.09533	drug:P2878:-up	335	303	0		1	drug:P4156:ethanol|6alpha-methylprednisolone-up	356	330	10	ANXA1 IL1B SRGN TGFBR2 PODXL NUAK2 RGS18 PLN CORO1A TIA1	0.00339103	drug:P3249:-dn	328
drug:P5668:-up	298	288	8	GTF2A2 VCP TMED2 GFPT1 ACTR2 ZDHHC21 HIPK2 PRKAR1A	0.000476779	drug:P2828:hormone-up	132	127	1	MCAM	0.184052	drug:P2342:ethanol-up	486	444	3	HOMER1 AKAP7 AIMP1	0.00928046	drug:P1454:eribulin|paclitaxel-up	307	291	5	LDHB PRDX4 TSPO RRM2 TST	0.00615653	drug:P2096:erlotinib|dimethyl sulfoxide-up	343	321	0		1	drug:P4807:ochratoxin A-up	320	286	1	DDAH1	0.0956502	drug:P3509:ethanol|5-amino-1-(5-phospho-D-ribosyl)imidazole|dopaminium(1+)-up	298	248	0		1	drug:P1532:eribulin|paclitaxel-up	289	277	9	TUBA1A DYNLT1 ITM2B ARPC2 NPTN CTR9 LYPLA1 CAP1 SNX6	0.00340071	drug:P4044:retinoic acid-dn	315
drug:P2773:hormone-up	392	363	9	TUBB4B HSP90AA1 PSMA4 TMED2 VCP ARRB1 MGST3 ACTR2 TNFRSF21	0.000484052	drug:P4002:ethanol|17beta-estradiol|progesterone|streptomycin|penicillin|puromycin|medroxyprogesterone acetate-up	134	127	1	ADAM9	0.184052	drug:P3614:cisplatin|oxaliplatin|platinum-up	454	444	3	SLC25A3 MDH1 KHDRBS1	0.00928046	drug:P2774:messenger RNA-up	339	291	5	XBP1 GCNT2 TST PPP1CA FBP1	0.00615653	drug:P2095:erlotinib|dimethyl sulfoxide-up	340	321	0		1	drug:P5541:inhibitor|protein polypeptide chain-up	344	286	1	CTNNB1	0.0956502	drug:P2056:pyrrolidine-up	338	306	0		1	drug:P1252:eribulin|paclitaxel-up	295	277	9	TSPO ITM2B TST TUBA1A LYPLA1 NPTN ARPC3 DYNLT1 SNX6	0.00340071	drug:P2965:glycine betaine|dimethyl sulfoxide|inhibitor-dn	318
drug:P3592:agonist|cholesterol|chenodeoxycholic acid|bile acid|low-density lipoprotein|D-glucopyranose|methyl cellulose|N(6)-(1-carboxyethyl)-L-lysine|ethyl|Corticosteroid 11-beta-dehydrogenase isozyme 1-up	291	220	7	PCK1 FASN HSP90AA1 RBP4 HIPK2 CEBPA CYB5A	0.000485954	drug:P4628:carcinogenic agent-up	592	492	2	ADAM9 NCKAP1	0.18473	drug:P5326:-up	470	444	3	SLC25A3 C1QBP UQCRFS1	0.00928046	drug:P3594:cisplatin|oxaliplatin|platinum-up	564	547	7	LDHB C1QBP HDAC2 PPT1 PRDX4 PARP1 PPP1CA	0.00616527	drug:P2094:erlotinib|dimethyl sulfoxide-up	205	190	0		1	drug:P1585:paclitaxel|eribulin-up	307	286	1	NEFH	0.0956502	drug:P2055:pyrrolidine-up	335	304	0		1	drug:P1009:paclitaxel|eribulin-up	300	277	9	ARPC1B PODXL ARPC1A NPTN DPM1 TUBA1A ARPC2 CD59 NSRP1	0.00340071	drug:P4030:retinoic acid-dn	315
drug:P3591:agonist|methyl cellulose|N(6)-(1-carboxyethyl)-L-lysine-up	291	220	7	PCK1 FASN HSP90AA1 RBP4 HIPK2 CEBPA CYB5A	0.000485954	drug:P4120:ethanol|6alpha-methylprednisolone-up	140	128	1	FGF2	0.185362	drug:P3362:-up	460	445	3	MDH1 C1QBP KHDRBS1	0.00933752	drug:P4187:water|ethanol|6alpha-methylprednisolone-up	198	183	4	IL1B FECH CEBPA UCP2	0.00618514	drug:P2093:erlotinib|dimethyl sulfoxide-up	327	308	0		1	drug:P1228:eribulin|paclitaxel-up	302	286	1	VLDLR	0.0956502	drug:P5114:biomarker-up	244	224	0		1	drug:P3431:dimethyl sulfoxide|docetaxel anhydrous-up	96	93	5	CD59 PODXL RGS2 ITM2B LMO2	0.00346943	drug:P4119:water|ethanol|6alpha-methylprednisolone-dn	426
drug:P5375:inhibitor|ligand-up	301	289	8	ATP5B FASN KPNB1 TUBB4B ACTR2 SOD1 PSMA4 FAM213A	0.00048781	drug:P3615:cisplatin|oxaliplatin|platinum-up	507	494	2	DMD RALBP1	0.185883	drug:P5319:-up	474	448	3	SLC25A3 C1QBP UQCRFS1	0.00950996	drug:P1892:inhibitor|dimethyl sulfoxide-up	450	414	6	LDHB C1QBP RRM2 PPP1CA GRB2 DNMT1	0.00620263	drug:P2091:erlotinib|dimethyl sulfoxide-up	310	287	0		1	drug:P2963:glycine betaine|dimethyl sulfoxide|inhibitor-up	310	286	1	CTNNB1	0.0956502	drug:P2054:pyrrolidine-up	89	72	0		1	drug:P2398:-up	124	93	5	S100A9 SRGN CCR7 IL1B PCOLCE2	0.00346943	drug:P5542:inhibitor-dn	285
drug:P4757:-up	313	289	8	DTX1 PSAT1 ATP5B ACSL1 SOD1 TKT UCP2 FASN	0.00048781	drug:P156:inhibitor-up	516	496	2	ACAT1 IMMT	0.187037	drug:P3349:-up	475	449	3	MDH1 C1QBP SLC25A3	0.00956786	drug:P1480:eribulin|paclitaxel-up	311	292	5	LDHB PRDX4 LPCAT1 TSPO TST	0.00624458	drug:P2099:erlotinib|dimethyl sulfoxide-up	267	252	0		1	drug:P2601:4,4'-diaminodiphenylmethane|inhibitor|(2Z,3Z)-bis\{amino[(2-aminophenyl)sulfanyl]methylidene\}butanedinitrile-up	292	286	1	MYLIP	0.0956502	drug:P2059:pyrrolidine-up	267	257	0		1	drug:P2338:ethanol-up	242	227	8	BRK1 GALNT2 FCER1G ARL3 TWF2 AIF1 TPST2 PIK3CB	0.00347473	drug:P4261:ethanol|6alpha-methylprednisolone-dn	434
drug:P3995:dimethyl sulfide|dimethyl sulfoxide|solvent-up	306	289	8	HSP90AA1 TUBB4B SOD1 TKT ACSL1 TALDO1 GCLM VCP	0.00048781	drug:P127:inhibitor-up	516	496	2	ACAT1 IMMT	0.187037	drug:P2347:ethanol-up	487	449	3	AKAP7 AIMP1 MNAT1	0.00956786	drug:P5010:biomarker-up	315	292	5	RRM2 DNMT1 NPC2 LPCAT1 PPP1CA	0.00624458	drug:P2098:erlotinib|dimethyl sulfoxide-up	325	298	0		1	drug:P5732:bleomycin A2-up	331	287	1	PARVA	0.0959704	drug:P2058:pyrrolidine-up	254	246	0		1	drug:P4020:retinoic acid-up	575	562	14	SRGN ITM2B TMEM59 ANXA1 ARPC5 PPP2CA DYNLT1 MYLK FHOD3 ARPC1A IL1B NFKB1 VAMP7 PPP6C	0.00347949	drug:P5739:bleomycin A2-dn	236
drug:P865:paclitaxel|eribulin-up	302	289	8	TALDO1 PRDX6 GCLM TUBB4B TNFRSF21 PSMA4 HSP90AA1 SOD1	0.00048781	drug:P4185:ethanol|6alpha-methylprednisolone-up	150	130	1	AVPR1A	0.187975	drug:P5320:-up	479	451	3	C1QBP SLC25A3 UQCRFS1	0.00968427	drug:P2391:-up	241	184	4	FOXA2 IL1B LPCAT1 LRRK2	0.00630374	drug:P3351:-up	354	340	0		1	drug:P1158:eribulin|paclitaxel-up	309	287	1	HHEX	0.0959704	drug:P3505:ethanol|5-amino-1-(5-phospho-D-ribosyl)imidazole|dopaminium(1+)-up	297	248	0		1	drug:P4048:retinoic acid-up	286	278	9	SRGN FHOD3 IL1B ITM2B DYNLT1 PPP2CA ANXA1 NFKB1 ARPC5	0.00348218	drug:P5492:messenger RNA|water-dn	233
drug:P3052:cisplatin|platinum|N(6)-(1-carboxyethyl)-L-lysine-up	393	364	9	DSC2 EPRS TNFRSF21 CYB5A MGST3 GFPT1 PSAT1 PGD OXCT1	0.000493734	drug:P239:lignan|fatty acid-up	143	130	1	ACAT1	0.187975	drug:P3214:-up	170	161	2	MDH1 ALCAM	0.0110637	drug:P4928:biomarker-up	324	293	5	NPC2 RRM2 PRDX4 TRIB3 C1QBP	0.00633352	drug:P4263:ethanol|6alpha-methylprednisolone-up	310	286	0		1	drug:P5743:bleomycin A2-up	344	287	1	CTNNB1	0.0959704	drug:P949:paclitaxel|eribulin-up	298	265	0		1	drug:P4040:retinoic acid-up	286	278	9	SRGN FHOD3 IL1B ITM2B DYNLT1 PPP2CA ANXA1 NFKB1 ARPC5	0.00348218	drug:P2055:pyrrolidine-dn	265
drug:P2739:dimethyl sulfoxide|atorvastatin|Elongation factor 1-alpha 2-up	305	290	8	FASN TM7SF2 PRDX6 FAM213A MGST3 SOD1 PDXK PGD	0.000499048	drug:P4230:water|6alpha-methylprednisolone-up	533	502	2	TGM2 CHEK1	0.190506	drug:P3564:N-nitrosodiethylamine-up	187	163	2	C1QBP SLC25A3	0.0113277	drug:P2678:metformin-up	356	293	5	FBP1 XBP1 HSD17B4 TST F11	0.00633352	drug:P4265:ethanol|6alpha-methylprednisolone-up	420	395	0		1	drug:P4958:potassium bromide|biomarker-up	306	287	1	NEFH	0.0959704	drug:P3478:water|messenger RNA-up	269	239	0		1	drug:P4864:-up	148	134	6	NEDD4 EGLN1 TFB2M NPTN ARPC3 NDFIP1	0.00348581	drug:P2595:4,4'-diaminodiphenylmethane|inhibitor|(2Z,3Z)-bis\{amino[(2-aminophenyl)sulfanyl]methylidene\}butanedinitrile-dn	362
drug:P5508:all-trans-retinoic acid-up	298	290	8	SOD1 ATP5B CEBPA PGD GTF2A2 TUBB4B HSP90AA1 STAT5A	0.000499048	drug:P272:antigen|ATP|adenosine-up	156	132	1	RALBP1	0.190581	drug:P3528:ethanol|5-amino-1-(5-phospho-D-ribosyl)imidazole|dopaminium(1+)-up	209	164	2	PPAP2B C1QBP	0.0114607	drug:P5641:-up	304	293	5	NPC2 LDHB PPT1 XBP1 PRDX4	0.00633352	drug:P2812:hormone-up	213	180	0		1	drug:P5038:potassium bromide|biomarker-up	304	287	1	NEFH	0.0959704	drug:P940:eribulin|paclitaxel-up	329	306	0		1	drug:P2117:erlotinib|dimethyl sulfoxide-up	299	279	9	TUBA1A CAP1 ITM2B TPST2 CD59 VAMP7 NPTN YWHAB BIRC2	0.00356517	drug:P2612:4,4'-diaminodiphenylmethane|dimethyl sulfoxide|inhibitor|(2Z,3Z)-bis\{amino[(2-aminophenyl)sulfanyl]methylidene\}butanedinitrile-dn	223
drug:P3614:cisplatin|oxaliplatin|platinum-up	454	444	10	PRKAR1A RTN4 BLCAP CD46 TUBB4B HSP90AA1 MGST3 AKT1 TM7SF2 PIEZO1	0.00050025	drug:P4864:-up	148	134	1	ACAT1	0.193179	drug:P4874:aflatoxin B1|mycotoxin|dimethyl sulfoxide-up	509	481	3	C1QBP SLC25A3 UQCRFS1	0.0115316	drug:P2740:dimethyl sulfoxide|atorvastatin|Elongation factor 1-alpha 2-up	312	294	5	XBP1 FOXA1 PPT1 CSF1R TST	0.00642335	drug:P1353:paclitaxel|eribulin-up	281	260	0		1	drug:P1294:eribulin|paclitaxel-up	307	288	1	HHEX	0.0962904	drug:P941:paclitaxel|eribulin-up	330	306	0		1	drug:P5348:organophosphorus compound|ethyl-up	303	279	9	PLN RGS2 DPM1 LYPLA1 CDC42 NPTN PPP2CA ITM2B VAMP7	0.00356517	drug:P4760:-dn	227
drug:P388:dimethyl sulfoxide|valproic acid|anilide|lactam|retinoic acid|inhibitor-up	374	365	9	PSAT1 MMD TMED2 MGST3 PTGER2 CADM1 ATP5B PRKAR1A TKT	0.000503575	drug:P15:dimethyl sulfoxide|Insulin-up	141	135	1	BMPR1A	0.194474	drug:P4367:methicillin|oligonucleotide-up	192	165	2	PPIF SLC25A3	0.0115945	drug:P3753:benzo[a]pyrene diol epoxide I|dimethyl sulfoxide|carcinogenic agent|oligonucleotide-up	321	294	5	LDHB RRM2 C1QBP PPT1 MUC1	0.00642335	drug:P4824:ochratoxin A-up	144	111	0		1	drug:P1381:paclitaxel|eribulin-up	304	288	1	VLDLR	0.0962904	drug:P942:eribulin|paclitaxel-up	326	299	0		1	drug:P2327:-up	362	333	10	IL1B RIPK3 TNFSF4 LPCAT2 TMOD2 GALNT7 BCL10 MTMR6 NPTN TP53INP1	0.0036146	drug:P4919:-dn	344
drug:P3985:dimethyl sulfide|dimethyl sulfoxide|solvent-up	311	291	8	HSP90AA1 TUBB4B ATP5B ACSL1 TWIST1 TKT VCP PRDX6	0.000510495	drug:P3613:cisplatin|oxaliplatin|platinum-up	539	525	2	DMD BMPR1A	0.20389	drug:P5235:neuroprotective agent-up	305	169	2	C1QBP PPP2CA	0.0121363	drug:P661:mycophenolic acid-up	306	294	5	TST RRM2 RPA1 CEBPA VAMP8	0.00642335	drug:P4825:ochratoxin A-up	189	149	0		1	drug:P4997:potassium bromide|biomarker-up	304	288	1	NEFH	0.0962904	drug:P943:paclitaxel|eribulin-up	346	319	0		1	drug:P2384:-up	77	58	4	HCK MYBPC3 PLN SRGN	0.0036396	drug:P4928:biomarker-dn	274
drug:P2976:cadmium atom|chromium atom-up	422	367	9	ALDH9A1 GCLM ATP5B RBP4 PSMA7 CYB5A PSMA4 GTF2A2 VCP	0.00052374	drug:P2579:4,4'-diaminodiphenylmethane|dimethyl sulfoxide|inhibitor|(2Z,3Z)-bis\{amino[(2-aminophenyl)sulfanyl]methylidene\}butanedinitrile-up	150	144	1	OXCT1	0.206046	drug:P4315:S-(2-boronoethyl)-L-cysteine-up	532	492	3	SLC25A3 UQCRFS1 C1QBP	0.0122569	drug:P4098:dimethyl sulfoxide|inhibitor-up	318	294	5	NPC2 LDHB TSPO PRDX4 PPT1	0.00642335	drug:P4826:ochratoxin A-up	187	146	0		1	drug:P1632:eribulin|paclitaxel-up	305	288	1	VLDLR	0.0962904	drug:P944:eribulin|paclitaxel-up	348	326	0		1	drug:P1275:paclitaxel|eribulin-up	300	280	9	ARPC1B NPTN PODXL ARPC2 ARPC3 CAP1 DPM1 CD59 TSPO	0.00364971	drug:P5651:N-methyl-D-aspartic acid|water|dimethyl sulfoxide|glutamate(2-)|solvent-dn	278
drug:P4483:biotin|phosphoprotein phosphatase inhibitor-up	250	223	7	CDO1 CHUK TALDO1 CYB5A MMD GCLM HIPK2	0.000526778	drug:P4193:water|ethanol|6alpha-methylprednisolone-up	569	530	2	TGM2 CHEK1	0.206815	drug:P4316:S-(2-boronoethyl)-L-cysteine-up	531	493	3	SLC25A3 UQCRFS1 C1QBP	0.0123241	drug:P1467:paclitaxel|eribulin-up	319	295	5	LDHB RRM2 PARP1 DNMT1 PRDX4	0.00651408	drug:P4827:ochratoxin A-up	363	321	0		1	drug:P3050:cisplatin|platinum|N(6)-(1-carboxyethyl)-L-lysine-up	300	288	1	VLDLR	0.0962904	drug:P945:paclitaxel|eribulin-up	349	328	0		1	drug:P5537:inhibitor|protein polypeptide chain-up	330	280	9	NDFIP1 CAMK2G TUBA1A NPTN FHOD3 BRK1 MTMR6 PPP2CA CDC42	0.00364971	drug:P4021:retinoic acid-dn	535
drug:P3147:-up	311	293	8	ATP5B TKT TNFRSF21 GTF2A2 TMED2 PRDX6 PSMA4 ACAT1	0.000534027	drug:P2575:4,4'-diaminodiphenylmethane|dimethyl sulfoxide|inhibitor|(2Z,3Z)-bis\{amino[(2-aminophenyl)sulfanyl]methylidene\}butanedinitrile-up	150	145	1	OXCT1	0.207322	drug:P5233:cadmium atom-up	531	497	3	SLC25A3 C1QBP UQCRFS1	0.0125951	drug:P1466:eribulin|paclitaxel-up	321	295	5	LDHB RRM2 PARP1 DNMT1 PRDX4	0.00651408	drug:P4820:ochratoxin A-up	548	492	0		1	drug:P5668:-up	298	288	1	CTNNB1	0.0962904	drug:P946:eribulin|paclitaxel-up	346	322	0		1	drug:P1074:eribulin|paclitaxel-up	296	280	9	TUBA1A BIRC2 TSPO NPTN NEDD4 TST SRGN ARPC1B ARPC2	0.00364971	drug:P5712:bleomycin A2-dn	254
drug:P3091:-up	309	294	8	EPRS TMED2 ACTR2 GPT2 FASN PDXK TALDO1 ALDH9A1	0.000546119	drug:P4253:water|ethanol|6alpha-methylprednisolone-up	571	533	2	TGM2 CHEK1	0.208573	drug:P5077:potassium bromide|biomarker-up	191	175	2	UQCRFS1 MDH1	0.0129696	drug:P1298:eribulin|paclitaxel-up	318	295	5	NPC2 S100A14 VAMP8 PPT1 MUC1	0.00651408	drug:P4821:ochratoxin A-up	200	160	0		1	drug:P5079:biomarker-up	326	289	1	NEFH	0.0966104	drug:P947:paclitaxel|eribulin-up	340	315	0		1	drug:P4409:baclofen-up	486	389	11	S100A9 SRGN FCER1G ANXA1 NCF2 NPTN CAP1 RGS18 ARPC3 TSPO TMEM165	0.00365573	drug:P2466:4,4'-diaminodiphenylmethane|dimethyl sulfoxide|inhibitor|(2Z,3Z)-bis\{amino[(2-aminophenyl)sulfanyl]methylidene\}butanedinitrile-dn	219
drug:P4804:ochratoxin A-up	425	370	9	ATP5B MGST3 AMN TALDO1 TNFRSF21 SLC19A1 SOD1 PSMA7 PCK1	0.00055523	drug:P2505:4,4'-diaminodiphenylmethane|inhibitor|(2Z,3Z)-bis\{amino[(2-aminophenyl)sulfanyl]methylidene\}butanedinitrile-up	156	148	1	OXCT1	0.211137	drug:P3226:-up	189	175	2	C1QBP KHDRBS1	0.0129696	drug:P4831:ochratoxin A-up	332	295	5	LDHB TSPO MUC1 FBP1 PPP1CA	0.00651408	drug:P4823:ochratoxin A-up	307	274	0		1	drug:P178:-up	300	289	1	HHEX	0.0966104	drug:P948:eribulin|paclitaxel-up	302	272	0		1	drug:P5295:curcumin|messenger RNA-up	248	229	8	TUBA1A YWHAB MAPK1 ARL3 ARPC2 ITM2B CLTC NPTN	0.00366377	drug:P4309:-dn	47
drug:P4059:3,3',4,4',5-pentachlorobiphenyl|2,3,7,8-tetrachlorodibenzodioxine|dimethyl sulfoxide-up	345	295	8	CD36 PRDX6 RBP4 PPP2CA TMED2 VCP PRKAR1A GTF2A2	0.000558432	drug:P2565:4,4'-diaminodiphenylmethane|inhibitor|(2Z,3Z)-bis\{amino[(2-aminophenyl)sulfanyl]methylidene\}butanedinitrile-up	155	149	1	OXCT1	0.212405	drug:P4868:aflatoxin B1|mycotoxin|dimethyl sulfoxide-up	532	503	3	SLC25A3 C1QBP UQCRFS1	0.0130082	drug:P1033:paclitaxel|eribulin-up	318	295	5	PPT1 S100A14 NPC2 MUC1 VAMP8	0.00651408	drug:P4828:ochratoxin A-up	431	376	0		1	drug:P1067:paclitaxel|eribulin-up	315	289	1	HHEX	0.0966104	drug:P294:genistein|daidzein|dimethyl sulfoxide-up	376	349	0		1	drug:P2484:4,4'-diaminodiphenylmethane|inhibitor|(2Z,3Z)-bis\{amino[(2-aminophenyl)sulfanyl]methylidene\}butanedinitrile-up	348	334	10	PODXL HAS2 AOC2 PPM1D SRGN NCF2 NEDD4 PCOLCE2 NUAK2 TNFSF4	0.00369167	drug:P4579:formaldehyde-dn	50
drug:P5481:(R)-noradrenaline-up	302	295	8	SOD1 ATP5B TALDO1 MGST3 MOCOS HSP90AA1 ALDH9A1 PFKFB3	0.000558432	drug:P4133:water|ethanol|6alpha-methylprednisolone-up	582	542	2	TGM2 CHEK1	0.213857	drug:P5689:hemin-up	578	509	3	PPAP2B AIMP1 PPP2CA	0.013429	drug:P1455:paclitaxel|eribulin-up	314	297	5	LDHB PRDX4 RRM2 TSPO TST	0.00669822	drug:P4829:ochratoxin A-up	311	254	0		1	drug:P5741:bleomycin A2-up	331	289	1	CTNNB1	0.0966104	drug:P4573:formaldehyde-up	526	489	0		1	drug:P4168:ethanol|6alpha-methylprednisolone-up	484	447	12	S100A9 ANXA1 SRGN PODXL RIPK3 TSPO RGS18 BIRC2 IL1B PXN HAS2 RGS2	0.00370707	drug:P1989:messenger RNA|inhibitor-dn	372
drug:P5103:biomarker-up	318	295	8	HSP90AA1 GCLM TALDO1 TMED2 PSMA4 PSMA7 RTN4 PGM3	0.000558432	drug:P4283:water|6alpha-methylprednisolone-up	582	543	2	TGM2 CHEK1	0.214445	drug:P2920:gentamycin|L-glutamine|messenger RNA|N-formyl-L-methionyl-L-leucyl-L-phenylalanine-up	529	511	3	KHDRBS1 MDH1 UQCRFS1	0.013571	drug:P999:paclitaxel|eribulin-up	315	298	5	LDHB NPC2 C1QBP TST TSPO	0.00679165	drug:P969:paclitaxel|eribulin-up	298	278	0		1	drug:P4655:carcinogenic agent-up	323	290	1	CTNNB1	0.0969303	drug:P4575:formaldehyde-up	252	236	0		1	drug:P1274:eribulin|paclitaxel-up	301	281	9	ARPC1B NPTN PODXL ARPC2 ARPC3 CAP1 DPM1 CD59 TSPO	0.00373582	drug:P5358:ligand-dn	322
drug:P3750:oligonucleotide-up	408	371	9	HSP90AA1 G0S2 SOD1 GCLM TALDO1 TKT VCP PSMA7 PFKFB3	0.000566066	drug:P5562:-up	575	544	2	NCKAP1 IGF1R	0.215033	drug:P4309:-up	552	514	3	SLC25A3 UQCRFS1 C1QBP	0.0137857	drug:P5138:protein polypeptide chain|triptorelin-up	308	298	5	NPC2 PARP1 PRDX4 AK2 TRIB3	0.00679165	drug:P962:eribulin|paclitaxel-up	311	286	0		1	drug:P270:antigen|ATP|adenosine-up	332	290	1	CTNNB1	0.0969303	drug:P4578:formaldehyde-up	118	112	0		1	drug:P754:dibutyl phthalate-up	307	281	9	TUBA8 ITM2B IL1B ARPC3 DPM1 RGS2 TSPO SOD2 FCER1G	0.00373582	drug:P2128:erlotinib|dimethyl sulfoxide-dn	281
drug:P352:ethanol|dexamethasone-up	233	226	7	ACAT1 SOD1 ACSL1 PSMA4 PRDX6 PSAT1 HSP90AA1	0.000570289	drug:P3594:cisplatin|oxaliplatin|platinum-up	564	547	2	PARP1 IMMT	0.216799	drug:P4308:-up	555	515	3	SLC25A3 UQCRFS1 C1QBP	0.0138576	drug:P4658:cisplatin|piroxicam-up	309	298	5	RRM2 PRDX4 C1QBP HDAC2 WDR77	0.00679165	drug:P963:paclitaxel|eribulin-up	303	277	0		1	drug:P5651:N-methyl-D-aspartic acid|water|dimethyl sulfoxide|glutamate(2-)|solvent-up	322	290	1	DDAH1	0.0969303	drug:P4579:formaldehyde-up	550	520	0		1	drug:P4358:methicillin|oligonucleotide-up	154	136	6	IL1B S100A9 SOD2 AQP9 RGS2 TUBA1A	0.00374897	drug:P669:-dn	199
drug:P3159:-up	313	296	8	KPNB1 TMED2 SOD1 FASN PRDX6 PSMA4 GTF2A2 MOCOS	0.000570969	drug:P660:(2-cis,6-cis)-farnesol-up	167	153	1	VLDLR	0.217457	drug:P2583:4,4'-diaminodiphenylmethane|dimethyl sulfoxide|inhibitor|(2Z,3Z)-bis\{amino[(2-aminophenyl)sulfanyl]methylidene\}butanedinitrile-up	188	182	2	PPAP2B RASGRP3	0.0139728	drug:P3212:-up	199	188	4	LDHB NPC2 PPT1 XBP1	0.00679329	drug:P960:eribulin|paclitaxel-up	314	293	0		1	drug:P4728:-up	318	290	1	HHEX	0.0969303	drug:P3695:poly(styrene)-up	259	236	0		1	drug:P1323:paclitaxel|eribulin-up	246	230	8	ARPC1B ARPC3 DPM1 ARPC2 CAP1 VAMP7 NPTN GALNT7	0.00376122	drug:P2010:messenger RNA|inhibitor-dn	328
drug:P5768:dimethyl sulfoxide|diisononyl phthalate-up	345	297	8	G0S2 CHUK ACO2 TALDO1 IGF1 ACAT1 ACSL1 TTPA	0.000583733	drug:P2509:4,4'-diaminodiphenylmethane|inhibitor|(2Z,3Z)-bis\{amino[(2-aminophenyl)sulfanyl]methylidene\}butanedinitrile-up	160	153	1	OXCT1	0.217457	drug:P2499:4,4'-diaminodiphenylmethane|dimethyl sulfoxide|inhibitor|(2Z,3Z)-bis\{amino[(2-aminophenyl)sulfanyl]methylidene\}butanedinitrile-up	188	185	2	RASGRP3 PPAP2B	0.0144128	drug:P3742:isotretinoin|serine|retinoic acid|serine protease inhibitor-up	196	188	4	SPINK5 S100A14 ACPP MUC1	0.00679329	drug:P961:paclitaxel|eribulin-up	281	260	0		1	drug:P5011:biomarker-up	318	290	1	NEFH	0.0969303	drug:P869:paclitaxel|eribulin-up	289	267	0		1	drug:P2470:4,4'-diaminodiphenylmethane|dimethyl sulfoxide|inhibitor|(2Z,3Z)-bis\{amino[(2-aminophenyl)sulfanyl]methylidene\}butanedinitrile-up	405	391	11	PODXL AOC2 HAS2 NEDD4 SRGN TWF2 NCF2 PPM1D FADD TSPO ARPC1B	0.003799	drug:P3679:zinc sulfate heptahydrate-dn	323
drug:P1757:-up	311	297	8	VCP TM7SF2 TMED2 ALDH9A1 SOD1 MGST3 UCP2 PRDX6	0.000583733	drug:P4223:water|6alpha-methylprednisolone-up	589	550	2	TGM2 CHEK1	0.218566	drug:P5225:adenosine|glucocorticoid|adrenergic agonist|dexamethasone|agonist|salmeterol-up	203	190	2	SLC25A3 UQCRFS1	0.0151595	drug:P1406:eribulin|paclitaxel-up	315	299	5	LDHB NPC2 PRDX4 DNMT1 C1QBP	0.006886	drug:P966:eribulin|paclitaxel-up	256	235	0		1	drug:P1066:eribulin|paclitaxel-up	316	291	1	HHEX	0.09725	drug:P1236:eribulin|paclitaxel-up	311	291	0		1	drug:P3446:-up	100	95	5	TUBA1A CAP1 SCPEP1 ME2 YWHAB	0.00380116	drug:P3313:-dn	381
drug:P3986:dimethyl sulfide|dimethyl sulfoxide|solvent-up	387	373	9	HSP90AA1 SOD1 TUBB4B TALDO1 GCLM PSMA7 RTN4 VCP ACSL1	0.000588258	drug:P4163:water|ethanol|6alpha-methylprednisolone-up	590	552	2	TGM2 CHEK1	0.219745	drug:P5349:organophosphorus compound|ethyl-up	205	190	2	SLC25A3 UQCRFS1	0.0151595	drug:P2071:erlotinib|dimethyl sulfoxide-up	316	299	5	LDHB PPP1CA RRM2 PRDX4 PARP1	0.006886	drug:P967:paclitaxel|eribulin-up	271	249	0		1	drug:P1236:eribulin|paclitaxel-up	311	291	1	HHEX	0.09725	drug:P1237:paclitaxel|eribulin-up	269	249	0		1	drug:P4504:docosa-4,7,10,13,16,19-hexaenoic acid-up	294	282	9	IL1B NFKB1 AQP9 CCR7 DYNLT1 HCK SOD2 TOR1B BIRC2	0.00382352	drug:P4269:water|6alpha-methylprednisolone-dn	502
drug:P2652:4,4'-diaminodiphenylmethane|inhibitor|(2Z,3Z)-bis\{amino[(2-aminophenyl)sulfanyl]methylidene\}butanedinitrile-up	308	298	8	PSAT1 NEDD4L GFPT1 MOCOS GCLM TLR4 CARS EPRS	0.000596727	drug:P5558:-up	587	553	2	NCKAP1 IGF1R	0.220335	drug:P4923:-up	568	534	3	SLC25A3 ALCAM UQCRFS1	0.0152668	drug:P4834:ochratoxin A-up	241	189	4	TST FBP1 CEBPA AK2	0.0069195	drug:P964:eribulin|paclitaxel-up	286	264	0		1	drug:P1234:eribulin|paclitaxel-up	316	291	1	HHEX	0.09725	drug:P1234:eribulin|paclitaxel-up	316	291	0		1	drug:P3963:-up	312	282	9	FCER1G ITM2B SRGN ARPC3 CLTC LMO2 BCL10 TSPO SCPEP1	0.00382352	drug:P2995:haloperidol|hydridoaluminium|risperidone-dn	87
drug:P5138:protein polypeptide chain|triptorelin-up	308	298	8	PRDX6 TUBB4B KPNB1 TKT PPP2CA PSMA4 GPT2 FAM213A	0.000596727	drug:P4119:water|ethanol|6alpha-methylprednisolone-up	174	156	1	TGM2	0.221225	drug:P3532:ethanol|5-amino-1-(5-phospho-D-ribosyl)imidazole|dopaminium(1+)-up	234	192	2	C1QBP PPAP2B	0.0154628	drug:P3595:cisplatin|oxaliplatin|platinum-up	579	560	7	LDHB C1QBP PRDX4 TSPO PPT1 PARP1 HDAC2	0.00698087	drug:P965:paclitaxel|eribulin-up	283	263	0		1	drug:P1028:eribulin|paclitaxel-up	318	291	1	HHEX	0.09725	drug:P1235:paclitaxel|eribulin-up	297	276	0		1	drug:P2758:oxaliplatin|topotecan|water|sodium chloride|D-glucopyranose-up	216	182	7	FCER1G AIF1 MYLK ITM2B TSPO SOD2 NDFIP1	0.00382766	drug:P1995:messenger RNA|inhibitor-dn	276
drug:P2818:hormone-up	452	374	9	ATP5B SOD1 CDO1 VCP IGF1 GPT2 MMD ACSL1 AGPAT2	0.000599619	drug:P114:inhibitor-up	592	555	2	PARP1 ACAT1	0.221515	drug:P4384:methicillin|oligonucleotide-up	214	192	2	PPIF PPAP2B	0.0154628	drug:P1868:-up	314	300	5	NPC2 LDHB DNMT1 C1QBP PARP1	0.00698126	drug:P5782:dimethyl sulfoxide-up	255	223	0		1	drug:P1409:paclitaxel|eribulin-up	312	291	1	HHEX	0.09725	drug:P1230:eribulin|paclitaxel-up	306	284	0		1	drug:P5755:dimethyl sulfoxide-up	257	231	8	HSD17B11 PDCD6 ARPC3 CD59 ARPC5 ARPC1B DYNLT1 ARPC2	0.00386067	drug:P2464:4,4'-diaminodiphenylmethane|dimethyl sulfoxide|inhibitor|(2Z,3Z)-bis\{amino[(2-aminophenyl)sulfanyl]methylidene\}butanedinitrile-dn	130
drug:P4798:dimethyl sulfoxide-up	402	374	9	HSP90AA1 GCLM TALDO1 TUBB4B ATP5B SOD1 PSMA4 TKT VCP	0.000599619	drug:P143:inhibitor-up	592	555	2	PARP1 ACAT1	0.221515	drug:P3139:-up	209	192	2	C1QBP KHDRBS1	0.0154628	drug:P1407:paclitaxel|eribulin-up	316	301	5	LDHB NPC2 PRDX4 DNMT1 C1QBP	0.00707744	drug:P5565:-up	336	324	0		1	drug:P1408:eribulin|paclitaxel-up	314	291	1	HHEX	0.09725	drug:P1238:eribulin|paclitaxel-up	298	276	0		1	drug:P1991:messenger RNA|inhibitor-up	244	231	8	HCK S100A9 SOD2 LRRK2 IL1B ECE1 RGS2 TOR1B	0.00386067	drug:P3022:cisplatin|platinum|N(6)-(1-carboxyethyl)-L-lysine-dn	273
drug:P4070:dimethyl sulfoxide-up	408	374	9	ATP5B VCP PPP2CA FAM213A KPNB1 PSAT1 NEDD4L GRB2 CYB5A	0.000599619	drug:P5231:cyclosporin A-up	162	157	1	ADAM9	0.222477	drug:P1664:eribulin|paclitaxel-up	205	196	2	SLC25A3 UQCRFS1	0.0160773	drug:P668:-up	331	302	5	IL1B PTGFR WNT5A TNFSF13 ACP2	0.00717454	drug:P5561:-up	357	343	0		1	drug:P3492:ethanol|5-amino-1-(5-phospho-D-ribosyl)imidazole|dopaminium(1+)-up	341	291	1	CTNNB1	0.09725	drug:P1239:paclitaxel|eribulin-up	297	276	0		1	drug:P4702:-up	259	231	8	RGS2 TUBA1A SRGN CCR7 TFB2M DYNLT1 CTR9 ANXA1	0.00386067	drug:P2799:hormone-dn	295
drug:P4962:biomarker-up	246	228	7	HSP90AA1 G0S2 PTGER2 PRDX6 TKT PSAT1 GCLM	0.000600853	drug:P68:13-cis-retinal|D-glucopyranose-up	169	157	1	TGM2	0.222477	drug:P3288:-up	205	196	2	MDH1 UQCRFS1	0.0160773	drug:P1614:eribulin|paclitaxel-up	323	302	5	RRM2 VAMP8 MUC1 UCP2 NPC2	0.00717454	drug:P5569:-up	338	326	0		1	drug:P4034:retinoic acid-up	300	291	1	DDAH1	0.09725	drug:P5034:biomarker-up	303	274	0		1	drug:P2468:4,4'-diaminodiphenylmethane|dimethyl sulfoxide|inhibitor|(2Z,3Z)-bis\{amino[(2-aminophenyl)sulfanyl]methylidene\}butanedinitrile-up	409	392	11	PODXL SRGN TWF2 NEDD4 ANXA1 AOC2 FHOD3 ARPC1B LMO2 FADD NFKB1	0.00387231	drug:P4139:ethanol|6alpha-methylprednisolone-dn	174
drug:P2728:glycine betaine|water|calcium atom|osmolyte|bismuth subgallate-up	316	299	8	TUBB4B CYB5A PSMA7 PPP2CA TMED2 ACTR2 VCP PSMA4	0.000609954	drug:P132:inhibitor-up	594	557	2	PARP1 ACAT1	0.222695	drug:P113:inhibitor-up	587	546	3	UQCRFS1 MDH1 KHDRBS1	0.0161977	drug:P2977:cadmium atom|chromium atom-up	357	302	5	FBP1 XBP1 HSD17B4 PRDX4 TSPO	0.00717454	drug:P1202:eribulin|paclitaxel-up	318	295	0		1	drug:P4345:methicillin|oligonucleotide-up	318	291	1	MYLIP	0.09725	drug:P5035:potassium bromide|biomarker-up	321	302	0		1	drug:P5689:hemin-up	578	509	13	ARPC1B PDCD6 MLYCD TMEM59 SRGN TUBA1A ARPC2 TBCC NEDD4 PPP2CA TSPO ARL3 CDC42	0.00390619	drug:P4474:(S)-colchicine-dn	189
drug:P3530:ethanol|5-amino-1-(5-phospho-D-ribosyl)imidazole|dopaminium(1+)-up	290	229	7	VCP PSAT1 GCLM PSMA4 PSMA7 TALDO1 PGD	0.000616615	drug:P161:inhibitor-up	594	557	2	PARP1 ACAT1	0.222695	drug:P142:inhibitor-up	587	546	3	UQCRFS1 MDH1 KHDRBS1	0.0161977	drug:P651:ethanol-up	321	302	5	RPA1 C1QBP KLF5 RRM2 CHAF1B	0.00717454	drug:P707:-up	312	296	0		1	drug:P2657:4,4'-diaminodiphenylmethane|inhibitor|(2Z,3Z)-bis\{amino[(2-aminophenyl)sulfanyl]methylidene\}butanedinitrile-up	294	291	1	MYLIP	0.09725	drug:P5036:biomarker-up	265	247	0		1	drug:P4512:cisplatin-up	290	283	9	S100A9 CAP1 ANXA1 IL1B TSPO TMEM59 DYNLT1 SLC9A1 TINF2	0.00391282	drug:P2512:4,4'-diaminodiphenylmethane|inhibitor|(2Z,3Z)-bis\{amino[(2-aminophenyl)sulfanyl]methylidene\}butanedinitrile-dn	270
drug:P3918:inhibitor-up	256	229	7	PSAT1 TALDO1 EPRS UCP2 SOD1 RTN4 PRDX6	0.000616615	drug:P5566:-up	592	558	2	NCKAP1 IGF1R	0.223286	drug:P5152:actinomycin D|dimethyl sulfoxide-up	232	197	2	SLC25A3 MDH1	0.0162325	drug:P4439:oxygen atom|2-butoxyethanol-up	229	191	4	FBP1 VAMP8 CEBPA TST	0.00717657	drug:P4418:pharmaceutical-up	231	199	0		1	drug:P4045:retinoic acid-up	300	291	1	DDAH1	0.09725	drug:P5037:biomarker-up	312	290	0		1	drug:P1292:eribulin|paclitaxel-up	301	283	9	ARPC1B CAP1 DPM1 ARPC3 YWHAB HENMT1 TSPO VAMP7 NUAK2	0.00391282	drug:P2400:-dn	338
drug:P700:dimethyl sulfoxide|pharmaceutical-up	313	300	8	ACSL1 TMED2 CYB5A PCK1 AGPAT2 CEBPA GCLM GFPT1	0.000623417	drug:P5570:-up	592	558	2	NCKAP1 IGF1R	0.223286	drug:P3607:oxaliplatin|cisplatin|platinum-up	560	550	3	SLC25A3 MDH1 C1QBP	0.016515	drug:P1719:-up	600	564	7	DNMT1 LDHB NPC2 PRDX4 METAP1 PARP1 C1QBP	0.0072473	drug:P1258:eribulin|paclitaxel-up	263	236	0		1	drug:P1052:eribulin|paclitaxel-up	318	291	1	NEFH	0.09725	drug:P5032:potassium bromide|biomarker-up	333	318	0		1	drug:P4505:docosa-4,7,10,13,16,19-hexaenoic acid-up	295	283	9	IL1B NFKB1 AQP9 CCR7 DYNLT1 HCK SOD2 TOR1B BIRC2	0.00391282	drug:P3257:-dn	273
drug:P4133:water|ethanol|6alpha-methylprednisolone-up	582	542	11	CD36 DSC2 ABCA1 PIEZO1 FURIN TLR4 STX11 CEBPA MMD AGPAT2 UCP2	0.000626028	drug:P325:-up	207	158	1	VLDLR	0.223727	drug:P4418:pharmaceutical-up	231	199	2	PPP2CA UQCRFS1	0.016545	drug:P4514:cisplatin-up	317	303	5	VAMP8 NPC2 MUC1 XBP1 TST	0.00727258	drug:P1259:paclitaxel|eribulin-up	291	264	0		1	drug:P2775:messenger RNA-up	339	291	1	DDAH1	0.09725	drug:P5033:biomarker-up	277	264	0		1	drug:P3602:cisplatin|oxaliplatin|platinum-up	585	570	14	ARPC2 TSPO TUBA1A PRKAR1A SPTLC1 DYNLT1 LYPLA1 TMEM59 CAP1 YWHAB PDCD6 PPM1D DPM1 ARPC5	0.00394085	drug:P2058:pyrrolidine-dn	346
drug:P3161:-up	242	230	7	SOD1 TMED2 PRDX6 MGST3 ALDH9A1 GTF2A2 KPNB1	0.000632704	drug:P5746:dimethyl sulfoxide|paracetamol-up	182	158	1	PARP1	0.223727	drug:P5106:biomarker-up	239	199	2	SLC25A3 UQCRFS1	0.016545	drug:P4819:ochratoxin A-up	338	303	5	LDHB TSPO UCP2 MUC1 PPP1CA	0.00727258	drug:P1704:5-amino-1-(5-phospho-D-ribosyl)imidazole-up	308	240	0		1	drug:P4340:methicillin|oligonucleotide-up	323	292	1	MYLIP	0.0975697	drug:P3315:-up	335	314	0		1	drug:P4165:ethanol|6alpha-methylprednisolone-up	197	183	7	ANXA1 RGS18 TINF2 SRGN PODXL BIRC2 NFKB1	0.00394408	drug:P3312:-dn	286
drug:P5146:L-methionine-up	280	230	7	SOD1 FASN TALDO1 G0S2 PPP2CA ACO2 TKT	0.000632704	drug:P2561:4,4'-diaminodiphenylmethane|inhibitor|(2Z,3Z)-bis\{amino[(2-aminophenyl)sulfanyl]methylidene\}butanedinitrile-up	163	158	1	OXCT1	0.223727	drug:P1867:-up	214	202	2	UQCRFS1 MDH1	0.0170185	drug:P912:eribulin|paclitaxel-up	324	304	5	S100A14 C1QBP PRDX4 PPT1 TSPO	0.00737155	drug:P1254:eribulin|paclitaxel-up	294	275	0		1	drug:P2630:4,4'-diaminodiphenylmethane|dimethyl sulfoxide|inhibitor|(2Z,3Z)-bis\{amino[(2-aminophenyl)sulfanyl]methylidene\}butanedinitrile-up	306	292	1	HHEX	0.0975697	drug:P5437:-up	328	308	0		1	drug:P4701:-up	260	232	8	RGS2 TUBA1A SRGN CCR7 DYNLT1 TFB2M ANXA1 CTR9	0.00396214	drug:P1934:inhibitor|dimethyl sulfoxide-dn	362
drug:P824:-up	375	301	8	RBP4 FASN ATP5B ENPEP ACO2 TM7SF2 MAOB GHR	0.00063712	drug:P2593:4,4'-diaminodiphenylmethane|inhibitor|(2Z,3Z)-bis\{amino[(2-aminophenyl)sulfanyl]methylidene\}butanedinitrile-up	162	159	1	OXCT1	0.224975	drug:P3302:-up	215	203	2	MDH1 UQCRFS1	0.0171777	drug:P3239:-up	204	193	4	NPC2 DNMT1 RRM2 PARP1	0.00743988	drug:P1256:eribulin|paclitaxel-up	297	270	0		1	drug:P1800:oxane|carbon nanotube|single-walled carbon nanotube|water|poly(methyl acrylate) macromolecule-up	313	292	1	CTNNB1	0.0975697	drug:P1650:eribulin|paclitaxel-up	236	223	0		1	drug:P1879:inhibitor|dimethyl sulfoxide-up	103	96	5	TUBA1A AQP9 ITM2B CORO1A ARPC3	0.00397528	drug:P4186:ethanol|6alpha-methylprednisolone-dn	336
drug:P1976:donor|inhibitor-up	258	231	7	G0S2 ACSL1 PRKCD ARRB1 TKT PGD CD36	0.000649126	drug:P2533:4,4'-diaminodiphenylmethane|inhibitor|(2Z,3Z)-bis\{amino[(2-aminophenyl)sulfanyl]methylidene\}butanedinitrile-up	172	160	1	OXCT1	0.226221	drug:P3313:-up	219	203	2	C1QBP KHDRBS1	0.0171777	drug:P2457:4,4'-diaminodiphenylmethane|inhibitor|(2Z,3Z)-bis\{amino[(2-aminophenyl)sulfanyl]methylidene\}butanedinitrile-up	314	305	5	WNT5A UCP2 FECH PTGFR LPCAT1	0.00747146	drug:P1257:paclitaxel|eribulin-up	297	267	0		1	drug:P1243:paclitaxel|eribulin-up	316	292	1	NEFH	0.0975697	drug:P1121:paclitaxel|eribulin-up	302	276	0		1	drug:P1271:paclitaxel|eribulin-up	304	284	9	NPTN ITM2B ARPC2 BIRC2 ARPC3 CAP1 ARPC1B DYNLT1 TSPO	0.00400375	drug:P4174:ethanol|6alpha-methylprednisolone-dn	175
drug:P5755:dimethyl sulfoxide-up	257	231	7	GCLM TALDO1 CYB5A PRDX6 PSMA7 VCP PSAT1	0.000649126	drug:P2537:4,4'-diaminodiphenylmethane|inhibitor|(2Z,3Z)-bis\{amino[(2-aminophenyl)sulfanyl]methylidene\}butanedinitrile-up	166	160	1	OXCT1	0.226221	drug:P3273:-up	217	203	2	MDH1 UQCRFS1	0.0171777	drug:P2056:pyrrolidine-up	338	306	5	LDHB TSPO WFDC2 TST FBP1	0.00757231	drug:P1250:eribulin|paclitaxel-up	272	257	0		1	drug:P1615:paclitaxel|eribulin-up	310	292	1	HHEX	0.0975697	drug:P1655:paclitaxel|eribulin-up	249	233	0		1	drug:P814:hormone|ethanol|17beta-estradiol|tamoxifen|estrogen-up	296	284	9	PODXL RAP1A TUBA1A ABAT CTR9 AMD1 ARPC1B FADD ARPC3	0.00400375	drug:P4138:ethanol|6alpha-methylprednisolone-dn	132
drug:P5648:-up	252	231	7	ATP5B TMED2 EPRS TNFRSF21 CADM1 FASN GFPT1	0.000649126	drug:P329:-up	200	161	1	VLDLR	0.227466	drug:P3598:cisplatin|oxaliplatin|platinum-up	572	559	3	SLC25A3 C1QBP KHDRBS1	0.017242	drug:P4774:-up	339	306	5	LDHB VAMP8 C1QBP PARP1 PRDX4	0.00757231	drug:P1251:paclitaxel|eribulin-up	286	268	0		1	drug:P1000:eribulin|paclitaxel-up	308	292	1	VLDLR	0.0975697	drug:P860:eribulin|paclitaxel-up	284	270	0		1	drug:P973:paclitaxel|eribulin-up	318	284	9	ARPC3 LYPLA1 GALNT7 ARPC1A YWHAB ARPC1B DPM1 ARPC2 GNPAT	0.00400375	drug:P766:psychotropic drug-dn	308
drug:P5174:toxin-up	317	302	8	HSP90AA1 TUBB4B PSMA4 SOD1 PSMA7 TALDO1 RTN4 GCLM	0.000651065	drug:P2523:4,4'-diaminodiphenylmethane|dimethyl sulfoxide|inhibitor|(2Z,3Z)-bis\{amino[(2-aminophenyl)sulfanyl]methylidene\}butanedinitrile-up	172	161	1	OXCT1	0.227466	drug:P112:inhibitor-up	592	559	3	UQCRFS1 MDH1 C1QBP	0.017242	drug:P3088:-up	328	306	5	SYK DNMT1 VAMP8 TST NPC2	0.00757231	drug:P1252:eribulin|paclitaxel-up	295	277	0		1	drug:P1386:eribulin|paclitaxel-up	312	292	1	HHEX	0.0975697	drug:P4079:dimethyl sulfoxide-up	299	268	0		1	drug:P4724:-up	318	284	9	TUBA1A ARPC3 TFB2M RGS2 LYPLA1 ITM2B TMEM59 CCR7 TSPO	0.00400375	drug:P5724:bleomycin A2-dn	244
drug:P5050:potassium bromide|biomarker-up	323	302	8	HSP90AA1 SOD1 GCLM PRDX6 PSMA4 PSMA7 TKT ACSL1	0.000651065	drug:P1999:messenger RNA|inhibitor|antagonist-up	187	161	1	ATP2B4	0.227466	drug:P2921:gentamycin|L-glutamine|messenger RNA|N-formyl-L-methionyl-L-leucyl-L-phenylalanine-up	583	559	3	KHDRBS1 MDH1 UQCRFS1	0.017242	drug:P4582:formaldehyde-up	323	306	5	RRM2 LDHB C1QBP DNMT1 SPINK5	0.00757231	drug:P1253:paclitaxel|eribulin-up	293	275	0		1	drug:P1637:paclitaxel|eribulin-up	311	293	1	HHEX	0.0978893	drug:P4078:dimethyl sulfoxide-up	282	260	0		1	drug:P1786:dimethyl sulfoxide-up	312	284	9	TUBA1A ITM2B BIRC2 NPTN DYNLT1 DPM1 CAP1 VAMP7 YWHAB	0.00400375	drug:P1296:eribulin|paclitaxel-dn	339
drug:P4932:trichostatin A|inhibitor|histone deacetylase inhibitor-up	325	302	8	TMED2 ATP5B MGST3 GTF2A2 PEX5 SOD1 CYB5A ALDH9A1	0.000651065	drug:P4277:water|6alpha-methylprednisolone-up	172	161	1	SRF	0.227466	drug:P141:inhibitor-up	592	559	3	UQCRFS1 MDH1 C1QBP	0.017242	drug:P3172:-up	318	306	5	NPC2 LDHB TSPO VAMP8 PYCARD	0.00757231	drug:P5012:biomarker-up	334	314	0		1	drug:P2540:4,4'-diaminodiphenylmethane|inhibitor|(2Z,3Z)-bis\{amino[(2-aminophenyl)sulfanyl]methylidene\}butanedinitrile-up	305	293	1	VLDLR	0.0978893	drug:P1658:eribulin|paclitaxel-up	312	288	0		1	drug:P2391:-up	241	184	7	S100A9 IL1B SRGN PCOLCE2 MTMR6 HCK LRRK2	0.00406317	drug:P5441:valproic acid-dn	253
drug:P4813:ochratoxin A-up	207	167	6	RBP4 CDO1 FASN G0S2 ACSL1 MAOB	0.000657982	drug:P3597:oxaliplatin|cisplatin|platinum-up	583	568	2	PARP1 RALBP1	0.229199	drug:P5810:dimethyl sulfoxide-up	228	204	2	SLC25A3 UQCRFS1	0.0173374	drug:P3453:ethanol|glucocorticoid|dexamethasone|solvent-up	315	306	5	NPC2 FOXA1 TRIB3 PRDX4 XBP1	0.00757231	drug:P5013:biomarker-up	346	329	0		1	drug:P4349:methicillin|oligonucleotide-up	319	294	1	MYLIP	0.0982087	drug:P4771:-up	298	278	0		1	drug:P3974:-up	305	285	9	IL1B ARPC2 ARPC3 PODXL CD59 CLTC TUBA1A ARPC1B ABR	0.00409632	drug:P3384:-dn	90
drug:P2878:-up	335	303	8	EPRS TKT MOCOS GTF2A2 PGM3 TMED2 GPT2 PPP2CA	0.000665256	drug:P4416:pharmaceutical-up	207	163	1	NCKAP1	0.229949	drug:P2581:4,4'-diaminodiphenylmethane|dimethyl sulfoxide|inhibitor|(2Z,3Z)-bis\{amino[(2-aminophenyl)sulfanyl]methylidene\}butanedinitrile-up	213	204	2	PPAP2B RASGRP3	0.0173374	drug:P3599:cisplatin|oxaliplatin|platinum-up	582	569	7	TSPO C1QBP PRDX4 LDHB PPP1CA RPA1 PPT1	0.00759091	drug:P5016:biomarker-up	272	247	0		1	drug:P4428:sirolimus|azo group|dye|triazane-up	312	294	1	CTNNB1	0.0982087	drug:P5722:bleomycin A2-up	273	231	0		1	drug:P4278:water|6alpha-methylprednisolone-up	355	339	10	ANXA1 IL1B NFKB1 S100A9 BIRC2 NUAK2 TINF2 SRGN PODXL PXN	0.00409682	drug:P5316:-dn	192
drug:P4400:baclofen-up	286	232	7	ADIPOQ GCLM CYB5A UCP2 ARRB1 CLCN3 ATP5B	0.000665884	drug:P3602:cisplatin|oxaliplatin|platinum-up	585	570	2	PARP1 RALBP1	0.230383	drug:P2050:17beta-estradiol|estrogen|17beta-hydroxy-5alpha-androstan-3-one|17beta-estradiol|testosterone|hormone|atomic nucleus|inhibitor|antagonist|androgen-up	218	205	2	AIMP1 ALCAM	0.0174979	drug:P3601:cisplatin|oxaliplatin|platinum-up	583	570	7	TSPO VAMP8 PRDX4 C1QBP RPA1 PPP1CA RPS6KA1	0.00766106	drug:P5017:potassium bromide|biomarker-up	278	262	0		1	drug:P3700:poly(styrene)-up	361	294	1	CTNNB1	0.0982087	drug:P5377:inhibitor|ligand-up	297	289	0		1	drug:P70:13-cis-retinal|D-glucopyranose-up	372	340	10	ARPC2 CLTC XRCC5 CAP1 PODXL DPM1 AMD1 MYLK PAFAH1B1 CD59	0.00418191	drug:P351:ethanol|dexamethasone-dn	225
drug:P5638:phlorizin|lipid|D-glucopyranose|dihydrochalcone|streptozocin-up	291	232	7	TTPA RBP4 FASN ENPEP ATP5B MAOB ACO2	0.000665884	drug:P3542:ethanol|5-amino-1-(5-phospho-D-ribosyl)imidazole|dopaminium(1+)-up	226	164	1	NCKAP1	0.231187	drug:P2553:4,4'-diaminodiphenylmethane|dimethyl sulfoxide|inhibitor|(2Z,3Z)-bis\{amino[(2-aminophenyl)sulfanyl]methylidene\}butanedinitrile-up	219	207	2	PPAP2B RASGRP3	0.0178206	drug:P2832:hormone-up	378	307	5	FBP1 XBP1 PRDX4 TST HSD17B4	0.00767411	drug:P5015:biomarker-up	270	241	0		1	drug:P5482:(R)-noradrenaline-up	310	294	1	CTNNB1	0.0982087	drug:P5723:bleomycin A2-up	246	193	0		1	drug:P5541:inhibitor|protein polypeptide chain-up	344	286	9	NDFIP1 TUBA1A NPTN CAMK2G FHOD3 BRK1 MTMR6 PPP2CA SUMO1	0.00419057	drug:P332:-dn	207
drug:P2654:4,4'-diaminodiphenylmethane|inhibitor|(2Z,3Z)-bis\{amino[(2-aminophenyl)sulfanyl]methylidene\}butanedinitrile-up	316	304	8	PSAT1 MOCOS NEDD4L GFPT1 TLR4 EPRS CARS ACSL4	0.000679695	drug:P5306:curcumin|messenger RNA-up	173	164	1	ATP2B4	0.231187	drug:P4341:methicillin|oligonucleotide-up	231	208	2	PPIF SLC25A3	0.017983	drug:P5671:-up	320	307	5	VAMP8 WNT5A NPC2 ACPP PRDX4	0.00767411	drug:P791:histone|L-methionine|lysine|dimethyl sulfoxide|adenosyl group|inhibitor|biomarker-up	202	176	0		1	drug:P1317:paclitaxel|eribulin-up	315	294	1	CTNNB1	0.0982087	drug:P5376:inhibitor|ligand-up	275	269	0		1	drug:P1287:paclitaxel|eribulin-up	315	286	9	ARPC1B ARPC3 ARPC2 CAP1 NPTN HSD17B11 TST GALNT7 CD59	0.00419057	drug:P3225:-dn	354
drug:P5198:-up	316	305	8	FASN PFKFB3 ATP5B TALDO1 ABCA1 TUBB4B TMED2 ALDH9A1	0.000694387	drug:P4272:water|6alpha-methylprednisolone-up	175	166	1	VLDLR	0.233658	drug:P2485:4,4'-diaminodiphenylmethane|inhibitor|(2Z,3Z)-bis\{amino[(2-aminophenyl)sulfanyl]methylidene\}butanedinitrile-up	214	209	2	RASGRP3 PPAP2B	0.0181459	drug:P913:paclitaxel|eribulin-up	324	307	5	PRDX4 S100A14 TSPO C1QBP PPT1	0.00767411	drug:P790:histone|L-methionine|lysine|dimethyl sulfoxide|adenosyl group|inhibitor|biomarker-up	300	265	0		1	drug:P3702:poly(styrene)-up	368	294	1	CTNNB1	0.0982087	drug:P5375:inhibitor|ligand-up	301	289	0		1	drug:P1269:paclitaxel|eribulin-up	310	287	9	ARPC3 RGS2 BIRC2 ARPC1B ANXA1 VAMP7 ARPC2 CAP1 NPTN	0.0042865	drug:P2378:histone-dn	367
drug:P2873:hormone-up	330	305	8	ATP5B OXCT1 ACO2 MGST3 COX10 PRKAR1A ACSL1 PSMA4	0.000694387	drug:P4291:water|6alpha-methylprednisolone-up	183	166	1	SRF	0.233658	drug:P1676:eribulin|paclitaxel-up	228	209	2	C1QBP UQCRFS1	0.0181459	drug:P3337:-up	453	434	6	C1QBP UCP2 TSPO PRDX4 DNMT1 RPA1	0.00774677	drug:P793:ethanol|C60 fullerene|messenger RNA-up	277	262	0		1	drug:P4961:potassium bromide|biomarker-up	314	295	1	NEFH	0.0985281	drug:P5374:inhibitor|ligand-up	301	289	0		1	drug:P1268:eribulin|paclitaxel-up	311	287	9	ARPC3 RGS2 BIRC2 ARPC1B ANXA1 VAMP7 ARPC2 CAP1 NPTN	0.0042865	drug:P3278:-dn	448
drug:P4484:biotin|cyclosporin A|phosphoprotein phosphatase inhibitor-up	358	305	8	CYB5A GCLM RBP4 OXCT1 G0S2 CHUK GLRX3 TALDO1	0.000694387	drug:P4241:ethanol|6alpha-methylprednisolone-up	174	167	1	FGF2	0.234891	drug:P3602:cisplatin|oxaliplatin|platinum-up	585	570	3	SLC25A3 MDH1 KHDRBS1	0.0181549	drug:P2400:-up	262	196	4	SFTPC FOXA2 IL1B LPCAT1	0.00784668	drug:P795:toxin|protein-up	386	359	0		1	drug:P2672:-up	339	295	1	CTNNB1	0.0985281	drug:P5373:inhibitor|ligand-up	295	280	0		1	drug:P808:hormone|ethanol|17beta-estradiol|tamoxifen|estrogen-up	293	287	9	RAP1A CTR9 FADD CDK5 WNT4 PODXL ABAT TFB2M DYNLT1	0.0042865	drug:P2513:4,4'-diaminodiphenylmethane|inhibitor|(2Z,3Z)-bis\{amino[(2-aminophenyl)sulfanyl]methylidene\}butanedinitrile-dn	333
drug:P3751:oligonucleotide-up	402	382	9	G0S2 SOD1 TKT TALDO1 FAM213A ATP5B PRDX6 PFKFB3 GCLM	0.000697144	drug:P4125:ethanol|6alpha-methylprednisolone-up	190	170	1	AVPR1A	0.238578	drug:P3514:ethanol|5-amino-1-(5-phospho-D-ribosyl)imidazole|dopaminium(1+)-up	250	210	2	PPAP2B C1QBP	0.0183095	drug:P363:enzalutamide|inhibitor|androgen|N(6)-(1-carboxyethyl)-L-lysine-up	330	309	5	PRDX4 METAP1 LPCAT1 C1QBP FECH	0.00788057	drug:P794:toxin|protein-up	246	233	0		1	drug:P4588:hyaluronic acid-up	326	295	1	PARVA	0.0985281	drug:P5372:inhibitor|ligand-up	267	256	0		1	drug:P5573:telmisartan-up	363	342	10	PODXL CLTC ARPC1B TUBA1A ARPC2 PDCD6 BRK1 HDAC2 ARPC3 LMO2	0.00435629	drug:P5505:all-trans-retinoic acid|tranylcypromine-dn	290
drug:P4919:-up	253	234	7	MGST3 TKT UCP2 TMED2 PSMA7 VCP TALDO1	0.000700429	drug:P5141:17beta-estradiol|dimethyl sulfoxide|messenger RNA|endothelin receptor antagonist|Estrogen receptor-up	185	174	1	SRF	0.243467	drug:P3248:-up	223	211	2	KHDRBS1 C1QBP	0.0184738	drug:P3152:-up	329	309	5	LDHB DNMT1 C1QBP NPC2 PARP1	0.00788057	drug:P797:toxin|protein-up	259	237	0		1	drug:P1053:paclitaxel|eribulin-up	322	295	1	NEFH	0.0985281	drug:P2112:erlotinib|dimethyl sulfoxide-up	259	240	0		1	drug:P5499:all-trans-retinoic acid-up	356	342	10	S100A9 ANXA1 CAP1 TUBA1A LMO2 FCER1G ARPC5 RGS2 TLR8 ARPC3	0.00435629	drug:P4002:ethanol|17beta-estradiol|progesterone|streptomycin|penicillin|puromycin|medroxyprogesterone acetate-dn	461
drug:P2649:4,4'-diaminodiphenylmethane|inhibitor|(2Z,3Z)-bis\{amino[(2-aminophenyl)sulfanyl]methylidene\}butanedinitrile-up	239	234	7	MOCOS PSAT1 GFPT1 NEDD4L GCLM CARS EPRS	0.000700429	drug:P3210:-up	194	176	1	IMMT	0.2459	drug:P2759:oxaliplatin|topotecan|water|sodium chloride|D-glucopyranose-up	250	212	2	SLC25A3 PPIF	0.0186387	drug:P4333:conjugated linoleic acid-up	335	309	5	NPC2 LDHB PPT1 UCP2 PRDX4	0.00788057	drug:P796:toxin|protein-up	209	199	0		1	drug:P4831:ochratoxin A-up	332	295	1	DDAH1	0.0985281	drug:P2111:erlotinib|dimethyl sulfoxide-up	308	289	0		1	drug:P5384:glucocorticoid|dimethyl sulfoxide|inhibitor-up	321	288	9	ITM2B CORO1A NPTN TUBA1A BIRC2 YWHAB ARPC3 GALNT7 HSD17B11	0.00438413	drug:P2565:4,4'-diaminodiphenylmethane|inhibitor|(2Z,3Z)-bis\{amino[(2-aminophenyl)sulfanyl]methylidene\}butanedinitrile-dn	445
drug:P4223:water|6alpha-methylprednisolone-up	589	550	11	CD36 DSC2 ABCA1 PIEZO1 FURIN STX11 TLR4 CEBPA AGPAT2 MMD UCP2	0.00070621	drug:P4154:ethanol|6alpha-methylprednisolone-up	192	176	1	RAB27A	0.2459	drug:P4365:methicillin|oligonucleotide-up	244	213	2	SLC25A3 PPIF	0.0188042	drug:P5098:potassium bromide|biomarker-up	323	309	5	RRM2 C1QBP UCP2 FUCA2 DNMT1	0.00788057	drug:P1940:inhibitor|dimethyl sulfoxide-up	238	208	0		1	drug:P2596:4,4'-diaminodiphenylmethane|inhibitor|(2Z,3Z)-bis\{amino[(2-aminophenyl)sulfanyl]methylidene\}butanedinitrile-up	306	295	1	VLDLR	0.0985281	drug:P2116:erlotinib|dimethyl sulfoxide-up	238	229	0		1	drug:P1294:eribulin|paclitaxel-up	307	288	9	ARPC1B VAMP7 ARPC3 BIRC2 ARPC2 NPTN DPM1 CAP1 HHEX	0.00438413	drug:P3573:-dn	275
drug:P941:paclitaxel|eribulin-up	330	306	8	HSP90AA1 TUBB4B FAM213A PSMA7 PRDX6 BLCAP TWIST1 SOD1	0.000709333	drug:P2589:4,4'-diaminodiphenylmethane|inhibitor|(2Z,3Z)-bis\{amino[(2-aminophenyl)sulfanyl]methylidene\}butanedinitrile-up	182	177	1	OXCT1	0.247113	drug:P1665:paclitaxel|eribulin-up	225	215	2	SLC25A3 UQCRFS1	0.0191371	drug:P5507:all-trans-retinoic acid-up	320	309	5	TRIB3 LDHB TSPO C1QBP CEBPA	0.00788057	drug:P1941:inhibitor|dimethyl sulfoxide-up	191	144	0		1	drug:P1636:eribulin|paclitaxel-up	315	296	1	HHEX	0.0988474	drug:P2117:erlotinib|dimethyl sulfoxide-up	299	279	0		1	drug:P984:eribulin|paclitaxel-up	306	288	9	NPTN CAP1 GALNT7 BIRC2 ARPC2 ARPC1B YWHAB ARPC3 ME2	0.00438413	drug:P5700:bleomycin A2-dn	253
drug:P2416:dimethyl sulfoxide|inhibitor-up	333	306	8	G0S2 MGST3 TALDO1 GFPT1 RTN4 PRKAR1A CARS HIPK2	0.000709333	drug:P3215:-up	192	179	1	IMMT	0.249535	drug:P3290:lapatinib-up	228	215	2	C1QBP KHDRBS1	0.0191371	drug:P5533:Spondyloenchondrodysplasia-up	336	310	5	RRM2 CEBPA LPCAT1 PYCARD NPC2	0.00798524	drug:P1942:inhibitor|dimethyl sulfoxide-up	372	339	0		1	drug:P2978:N-nitrosodimethylamine|trichloroethene|tetrachloroethene|vitamin C|cadmium atom|reactive oxygen species|arsenic atom|nickel atom|metal atom|carcinogenic agent|phosphotungstic acid polymer-up	298	296	1	DDAH1	0.0988474	drug:P2114:erlotinib|dimethyl sulfoxide-up	285	260	0		1	drug:P5668:-up	298	288	9	HAS2 CYP26A1 PODXL ANXA1 NTN1 PRKAR1A ME2 VAMP7 YWHAB	0.00438413	drug:P1265:paclitaxel|eribulin-dn	297
drug:P152:inhibitor-up	328	306	8	SOD1 FASN TUBB4B PGD GTF2A2 PSMA4 MGST3 UCP2	0.000709333	drug:P393:dimethyl sulfoxide|valproic acid|anilide|lactam|retinoic acid|inhibitor-up	183	179	1	ADAM9	0.249535	drug:P4242:ethanol|6alpha-methylprednisolone-up	237	215	2	PRKAG2 AIMP1	0.0191371	drug:P4107:dimethyl sulfoxide|inhibitor-up	213	197	4	NPC2 VAMP8 TST TSPO	0.00798547	drug:P1538:eribulin|paclitaxel-up	301	276	0		1	drug:P2507:4,4'-diaminodiphenylmethane|inhibitor|(2Z,3Z)-bis\{amino[(2-aminophenyl)sulfanyl]methylidene\}butanedinitrile-up	310	296	1	VLDLR	0.0988474	drug:P2115:erlotinib|dimethyl sulfoxide-up	283	267	0		1	drug:P3574:-up	553	457	12	TUBA1A NDFIP1 NPTN SUMO1 ARL3 PPP2CA USP33 MTMR6 CDC42 ARPC3 CAMK2G ABR	0.00441541	drug:P2800:hormone-dn	305
drug:P123:inhibitor-up	328	306	8	SOD1 FASN TUBB4B PGD GTF2A2 PSMA4 MGST3 UCP2	0.000709333	drug:P5310:curcumin|messenger RNA-up	194	182	1	ATP2B4	0.253153	drug:P3284:-up	232	217	2	KHDRBS1 C1QBP	0.0194725	drug:P3612:cisplatin|oxaliplatin|platinum-up	450	437	6	TSPO VAMP8 PRDX4 C1QBP PPT1 RPS6KA1	0.00800034	drug:P1943:inhibitor|dimethyl sulfoxide-up	358	331	0		1	drug:P827:-up	362	297	1	HHEX	0.0991666	drug:P2118:erlotinib|dimethyl sulfoxide-up	243	228	0		1	drug:P3440:-up	303	289	9	FCER1G TUBA1A YWHAB LMO2 PDCD6 TMEM59 TPST2 CAP1 TST	0.0044835	drug:P3310:-dn	291
drug:P4163:water|ethanol|6alpha-methylprednisolone-up	590	552	11	CD36 DSC2 ABCA1 PIEZO1 TLR4 FURIN AGPAT2 UCP2 MMD STX11 CEBPA	0.000727541	drug:P4422:pharmaceutical-up	230	184	1	NCKAP1	0.255556	drug:P4061:3,3',4,4',5-pentachlorobiphenyl|2,3,7,8-tetrachlorodibenzodioxine|dimethyl sulfoxide-up	249	219	2	PPP2CA UQCRFS1	0.0198104	drug:P1996:messenger RNA|inhibitor-up	367	311	5	IL1B CLEC5A PPP1CA LDHB UCP2	0.00809087	drug:P1945:inhibitor|dimethyl sulfoxide|plumbylidyne group-up	375	337	0		1	drug:P2573:4,4'-diaminodiphenylmethane|inhibitor|(2Z,3Z)-bis\{amino[(2-aminophenyl)sulfanyl]methylidene\}butanedinitrile-up	303	297	1	MYLIP	0.0991666	drug:P2119:erlotinib|dimethyl sulfoxide-up	307	287	0		1	drug:P5307:curcumin|messenger RNA-up	307	289	9	ITM2B ARPC2 CLTC PAFAH1B1 GSK3B YWHAB ARL3 ABR PPP2CA	0.0044835	drug:P4593:dimethyl sulfoxide-dn	385
drug:P3217:-up	252	236	7	SOD1 TMED2 MGST3 FASN KPNB1 PRKAR1A MOCOS	0.000736382	drug:P240:lignan|fatty acid-up	215	186	1	ACAT1	0.257951	drug:P2497:4,4'-diaminodiphenylmethane|dimethyl sulfoxide|inhibitor|(2Z,3Z)-bis\{amino[(2-aminophenyl)sulfanyl]methylidene\}butanedinitrile-up	224	220	2	PPAP2B RASGRP3	0.0199803	drug:P3128:-up	326	311	5	PPT1 NPC2 TSPO XBP1 PRDX4	0.00809087	drug:P1946:inhibitor|dimethyl sulfoxide-up	476	450	0		1	drug:P2648:4,4'-diaminodiphenylmethane|inhibitor|(2Z,3Z)-bis\{amino[(2-aminophenyl)sulfanyl]methylidene\}butanedinitrile-up	304	297	1	VLDLR	0.0991666	drug:P4983:biomarker-up	247	223	0		1	drug:P242:dimethyl sulfoxide|telmisartan|carbonyl sulfide|amlodipine|antihypertensive agent|calcium channel blocker|7-ketocholesterol|losartan|valsartan-up	115	99	5	PODXL TWF2 TUBA1A CAP1 ECE1	0.00453181	drug:P4428:sirolimus|azo group|dye|triazane-dn	288
drug:P1471:paclitaxel|eribulin-up	337	309	8	TWIST1 PSAT1 PSMA4 HSP90AA1 ATP5B TMED2 EPRS TUBB4B	0.000755738	drug:P4643:carcinogenic agent-up	236	187	1	NCKAP1	0.259146	drug:P4380:methicillin|oligonucleotide-up	246	220	2	PPIF PPAP2B	0.0199803	drug:P5739:bleomycin A2-up	364	311	5	MUC1 UCP2 S100A14 LRRK2 NPC2	0.00809087	drug:P1355:paclitaxel|eribulin-up	321	297	0		1	drug:P5125:potassium bromide|biomarker-up	314	297	1	NEFH	0.0991666	drug:P4982:biomarker-up	243	225	0		1	drug:P4236:water|6alpha-methylprednisolone-up	494	459	12	S100A9 ANXA1 RIPK3 TSPO NCF2 SRGN FCER1G PXN ARPC1B HCK GALNT3 IL1B	0.00456933	drug:P4918:N-benzyladenine|hydrocarbon|metabolite|dimethyl sulfoxide|benzo[a]pyrene|benzo[a]pyrene diol epoxide I|messenger RNA|xenobiotic|protein|genotoxin|carcinogenic agent|Peptidyl-prolyl cis-trans isomerase G|Prohibitin-2-dn	403
drug:P4333:conjugated linoleic acid-up	335	309	8	SOD1 ADIPOQ CDO1 GHR UCP2 TMED2 FAM213A PRDX6	0.000755738	drug:P5298:curcumin|messenger RNA-up	205	188	1	ATP2B4	0.260339	drug:P3375:-up	231	220	2	UQCRFS1 MDH1	0.0199803	drug:P5143:17beta-estradiol|dimethyl sulfoxide|messenger RNA|endothelin receptor antagonist|Estrogen receptor-up	479	439	6	XBP1 TST NPC2 VAMP8 PARP1 C1QBP	0.00817269	drug:P1947:inhibitor|dimethyl sulfoxide-up	401	372	0		1	drug:P4775:-up	332	298	1	VLDLR	0.0994857	drug:P4981:biomarker-up	237	218	0		1	drug:P4526:inhibitor|N(6)-(1-carboxyethyl)-L-lysine|histone deacetylase inhibitor-up	308	290	9	TUBA1A ITM2B NPTN CAP1 VAMP7 HSD17B11 BIRC2 CNEP1R1 NDFIP1	0.00458461	drug:P3255:-dn	397
drug:P4410:baclofen-up	480	387	9	ATP5B TALDO1 PGD ADIPOQ CYB5A TKT GCLM AGPAT2 UCP2	0.000764426	drug:P4171:ethanol|6alpha-methylprednisolone-up	205	189	1	SRF	0.26153	drug:P4797:leflunomide|dimethyl sulfoxide-up	225	221	2	C1QBP KHDRBS1	0.0201508	drug:P731:water|hypochlorite|2-acetyl-1-pyrroline-up	316	312	5	TRIB3 MCCC2 C1QBP HSD17B4 AK2	0.00819748	drug:P1533:paclitaxel|eribulin-up	286	268	0		1	drug:P1463:paclitaxel|eribulin-up	320	298	1	HHEX	0.0994857	drug:P4980:biomarker-up	290	262	0		1	drug:P4728:-up	318	290	9	ARPC1B CORO1A ARPC3 CAP1 LYPLA1 SRGN ARPC2 HHEX VAMP7	0.00458461	drug:P1264:eribulin|paclitaxel-dn	298
drug:P4506:docosa-4,7,10,13,16,19-hexaenoic acid-up	414	388	9	ACSL1 GRB2 TLR4 CD46 STX11 RTN4 PRKCD PTGER2 PSMA4	0.000778498	drug:P4834:ochratoxin A-up	241	189	1	ACAT1	0.26153	drug:P2588:4,4'-diaminodiphenylmethane|inhibitor|(2Z,3Z)-bis\{amino[(2-aminophenyl)sulfanyl]methylidene\}butanedinitrile-up	230	221	2	PPIF TWISTNB	0.0201508	drug:P4122:ethanol|6alpha-methylprednisolone-up	210	199	4	RRM2 RAD51 DNMT1 ZDHHC21	0.00826788	drug:P4306:-up	252	238	0		1	drug:P2652:4,4'-diaminodiphenylmethane|inhibitor|(2Z,3Z)-bis\{amino[(2-aminophenyl)sulfanyl]methylidene\}butanedinitrile-up	308	298	1	VLDLR	0.0994857	drug:P4987:biomarker-up	242	225	0		1	drug:P1839:protein polypeptide chain|antioxidant|dimethyl sulfoxide|carbamazepine|methotrexate|diclofenac|L-proline residue|DNA damage-inducible transcript 3 protein-up	256	238	8	CAP1 NPTN PRKAR1A ARPC1A ARPC2 TGFBR2 PPM1D HSD17B11	0.00461495	drug:P4120:ethanol|6alpha-methylprednisolone-dn	460
drug:P3724:hydrocarbon|inhibitor|xenobiotic-up	341	311	8	GCLM TKT TUBB4B VCP KPNB1 BLCAP TALDO1 PRDX6	0.000788012	drug:P2937:L-methionine-up	212	189	1	MCAM	0.26153	drug:P5112:biomarker-up	245	221	2	SLC25A3 UQCRFS1	0.0201508	drug:P4127:water|ethanol|6alpha-methylprednisolone-up	218	199	4	IL1B UCP2 FECH CEBPA	0.00826788	drug:P4309:-up	552	514	0		1	drug:P4060:3,3',4,4',5-pentachlorobiphenyl|2,3,7,8-tetrachlorodibenzodioxine|dimethyl sulfoxide-up	336	298	1	DDAH1	0.0994857	drug:P4986:biomarker-up	238	222	0		1	drug:P4579:formaldehyde-up	550	520	13	S100A9 CAP1 ARPC1A TSPO DYNLT1 LYPLA1 YWHAB ANXA1 CD59 NPTN RGS2 ARPC3 ARPC2	0.00466513	drug:P2788:hormone-dn	155
drug:P4339:bilirubin|dimethyl sulfoxide-up	411	389	9	SOD1 TUBB4B MGST3 ACAT1 TALDO1 GTF2A2 ATP5B VCP EPRS	0.000792781	drug:P1638:eribulin|paclitaxel-up	206	189	1	BMPR1A	0.26153	drug:P4425:pharmaceutical-up	266	222	2	SLC25A3 C1QBP	0.0203219	drug:P2833:hormone-up	384	313	5	FBP1 XBP1 PRDX4 TST HSD17B4	0.00830506	drug:P4308:-up	555	515	0		1	drug:P4152:ethanol|6alpha-methylprednisolone-up	322	298	1	VLDLR	0.0994857	drug:P4985:biomarker-up	268	242	0		1	drug:P1236:eribulin|paclitaxel-up	311	291	9	PODXL NPTN BIRC2 ARPC2 ARPC1B CD59 HHEX TSPO LYPLA1	0.0046875	drug:P5546:inhibitor|protein polypeptide chain-dn	393
drug:P2662:-up	296	239	7	ADIPOQ ATP5B CEBPA CDO1 VCP FASN ACAT1	0.000793037	drug:P1905:inhibitor|dimethyl sulfoxide-up	226	190	1	ATP2B4	0.26272	drug:P3230:-up	231	222	2	MDH1 UQCRFS1	0.0203219	drug:P3763:rosiglitazone|Congenital pure red cell aplasia|streptozocin|Insulin-up	383	313	5	PPP1CA TSPO CEBPA C1QBP XBP1	0.00830506	drug:P3620:oxaliplatin|cisplatin|platinum-up	398	393	0		1	drug:P2462:4,4'-diaminodiphenylmethane|dimethyl sulfoxide|inhibitor|(2Z,3Z)-bis\{amino[(2-aminophenyl)sulfanyl]methylidene\}butanedinitrile-up	312	298	1	VLDLR	0.0994857	drug:P4984:biomarker-up	270	245	0		1	drug:P4758:-up	318	291	9	CORO1A SRGN ARPC1B CAP1 ARPC3 BIRC2 LYPLA1 ARPC2 YWHAB	0.0046875	drug:P3018:cisplatin|platinum|N(6)-(1-carboxyethyl)-L-lysine-dn	345
drug:P4458:oxygen atom|2-butoxyethanol-up	401	312	8	CDO1 TTPA RBP4 GPT2 CYB5A G0S2 PPP2CA ABCA1	0.00080456	drug:P2328:-up	224	191	1	TGM2	0.263907	drug:P3762:rosiglitazone|Congenital pure red cell aplasia|streptozocin|Insulin-up	272	222	2	AIMP1 UQCRFS1	0.0203219	drug:P3381:-up	329	313	5	TSPO XBP1 PRDX4 VAMP8 SNX8	0.00830506	drug:P4055:2,3,7,8-tetrachlorodibenzodioxine|dimethyl sulfoxide|3,3',4,4',5-pentachlorobiphenyl-up	343	296	0		1	drug:P5700:bleomycin A2-up	346	298	1	CTNNB1	0.0994857	drug:P4989:biomarker-up	245	224	0		1	drug:P2411:mifepristone|lipopolysaccharide|glucocorticoid|antagonist|Van der Woude syndrome|Neuraxis-up	220	189	7	SRGN PAFAH1B1 CLTC S100A9 CPEB1 NFKB1 CAMK2G	0.0047	drug:P5721:bleomycin A2-dn	318
drug:P1623:paclitaxel|eribulin-up	333	312	8	PSAT1 TWIST1 HSP90AA1 TUBB4B EPRS PRDX6 TMED2 ATP5B	0.00080456	drug:P4439:oxygen atom|2-butoxyethanol-up	229	191	1	ACAT1	0.263907	drug:P1650:eribulin|paclitaxel-up	236	223	2	PPIF PPAP2B	0.0204936	drug:P1392:eribulin|paclitaxel-up	334	313	5	C1QBP LDHB PARP1 DNMT1 RRM2	0.00830506	drug:P4054:2,3,7,8-tetrachlorodibenzodioxine|dimethyl sulfoxide|3,3',4,4',5-pentachlorobiphenyl-up	302	270	0		1	drug:P5711:bleomycin A2-up	352	299	1	PARVA	0.0998047	drug:P4988:biomarker-up	247	229	0		1	drug:P5116:biomarker-up	255	239	8	ITM2B NPTN ARPC1A SUMO1 ARPC2 PPP6C LYPLA1 CAP1	0.00473134	drug:P1942:inhibitor|dimethyl sulfoxide-dn	225
drug:P2921:gentamycin|L-glutamine|messenger RNA|N-formyl-L-methionyl-L-leucyl-L-phenylalanine-up	583	559	11	ATP5B FAM213A PGD ALDH9A1 PRDX6 SOD1 ACTR2 KPNB1 TALDO1 CEBPA PTGER2	0.000806473	drug:P5723:bleomycin A2-up	246	193	1	ADAM9	0.266276	drug:P4431:oxygen atom|2-butoxyethanol-up	279	223	2	UQCRFS1 PPP2CA	0.0204936	drug:P4885:-up	226	200	4	S100A14 KLF5 CSF1R FOXA1	0.00841151	drug:P4057:2,3,7,8-tetrachlorodibenzodioxine|dimethyl sulfoxide|3,3',4,4',5-pentachlorobiphenyl-up	279	243	0		1	drug:P2616:4,4'-diaminodiphenylmethane|inhibitor|(2Z,3Z)-bis\{amino[(2-aminophenyl)sulfanyl]methylidene\}butanedinitrile-up	310	299	1	HHEX	0.0998047	drug:P4679:protein polypeptide chain|17alpha-ethynylestradiol|estrogen-up	232	219	0		1	drug:P4175:ethanol|6alpha-methylprednisolone-up	435	403	11	S100A9 IL1B ANXA1 SRGN NCF2 PODXL RARA PXN TSPO NUAK2 RGS18	0.00475576	drug:P1262:eribulin|paclitaxel-dn	303
drug:P2645:4,4'-diaminodiphenylmethane|inhibitor|(2Z,3Z)-bis\{amino[(2-aminophenyl)sulfanyl]methylidene\}butanedinitrile-up	248	240	7	MOCOS NEDD4L PSAT1 GFPT1 GCLM EPRS CARS	0.000812669	drug:P4292:water|6alpha-methylprednisolone-up	208	194	1	SRF	0.267458	drug:P3515:ethanol|5-amino-1-(5-phospho-D-ribosyl)imidazole|dopaminium(1+)-up	268	223	2	PPAP2B C1QBP	0.0204936	drug:P3041:cisplatin|platinum|N(6)-(1-carboxyethyl)-L-lysine-up	347	314	5	VAMP8 HSD17B4 MUC1 PPT1 MCCC2	0.00841362	drug:P4056:2,3,7,8-tetrachlorodibenzodioxine|dimethyl sulfoxide|3,3',4,4',5-pentachlorobiphenyl-up	235	209	0		1	drug:P5698:bleomycin A2-up	346	299	1	CTNNB1	0.0998047	drug:P4678:sarcosine-up	354	334	0		1	drug:P998:eribulin|paclitaxel-up	311	292	9	TUBA1A ARPC1B TST TSPO ITM2B SRGN HSD17B11 RGS2 NEDD4	0.00479217	drug:P2467:4,4'-diaminodiphenylmethane|dimethyl sulfoxide|inhibitor|(2Z,3Z)-bis\{amino[(2-aminophenyl)sulfanyl]methylidene\}butanedinitrile-dn	401
drug:P5119:biomarker-up	266	240	7	GCLM GFPT1 TALDO1 TMED2 PRDX6 ENPEP EPRS	0.000812669	drug:P65:13-cis-retinal|D-glucopyranose-up	206	194	1	TGM2	0.267458	drug:P4419:pharmaceutical-up	265	223	2	SLC25A3 PPP2CA	0.0204936	drug:P1964:donor|inhibitor-up	343	314	5	LRRK2 CLEC5A CSF1R NPC2 LPCAT1	0.00841362	drug:P4051:diarsenic trioxide|arsenic atom-up	233	218	0		1	drug:P4880:aflatoxin B1|mycotoxin|dimethyl sulfoxide-up	318	299	1	CTNNB1	0.0998047	drug:P1005:paclitaxel|eribulin-up	316	296	0		1	drug:P5504:all-trans-retinoic acid-up	316	292	9	SRGN S100A9 DPM1 CAP1 TSPO ARPC3 ANXA1 SCPEP1 PDCD6	0.00479217	drug:P2651:4,4'-diaminodiphenylmethane|inhibitor|(2Z,3Z)-bis\{amino[(2-aminophenyl)sulfanyl]methylidene\}butanedinitrile-dn	333
drug:P817:-up	163	116	5	IGF1 ENPEP GPT2 PDE3B FASN	0.000830355	drug:P50:dimethyl sulfoxide|Insulin-up	211	195	1	ADAM9	0.268638	drug:P1668:eribulin|paclitaxel-up	241	225	2	C1QBP UQCRFS1	0.020839	drug:P5506:all-trans-retinoic acid-up	326	314	5	TRIB3 LDHB C1QBP TSPO CEBPA	0.00841362	drug:P4050:diarsenic trioxide|arsenic atom-up	206	190	0		1	drug:P881:paclitaxel|eribulin-up	324	300	1	CTNNB1	0.100124	drug:P1004:eribulin|paclitaxel-up	267	252	0		1	drug:P4296:water|6alpha-methylprednisolone-up	496	462	12	RIPK3 ANXA1 TSPO S100A9 NCF2 FCER1G SRGN PXN HCK ARPC1B CCR2 ECE1	0.00480823	drug:P2625:4,4'-diaminodiphenylmethane|inhibitor|(2Z,3Z)-bis\{amino[(2-aminophenyl)sulfanyl]methylidene\}butanedinitrile-dn	336
drug:P5767:dimethyl sulfoxide|diisononyl phthalate-up	454	392	9	MGST3 CYB5A ACO2 SOD1 RBP4 ATP5B CD36 GLRX3 G0S2	0.000836919	drug:P5291:17beta-estradiol|4,4'-diaminodiphenylmethane-up	231	195	1	VLDLR	0.268638	drug:P4451:oxygen atom|2-butoxyethanol-up	275	225	2	C1QBP UQCRFS1	0.020839	drug:P4090:inhibitor-up	346	315	5	NPC2 PRDX4 TSPO LDHB PPT1	0.00852316	drug:P4053:2,3,7,8-tetrachlorodibenzodioxine|3,3',4,4',5-pentachlorobiphenyl|dimethyl sulfoxide-up	291	249	0		1	drug:P4297:polysorbate 80-up	360	300	1	DDAH1	0.100124	drug:P1007:paclitaxel|eribulin-up	299	275	0		1	drug:P1308:eribulin|paclitaxel-up	257	240	8	ARPC2 NPTN ITM2B CAP1 BIRC2 ARPC3 ARPC1B TSPO	0.00484997	drug:P5538:inhibitor|protein polypeptide chain-dn	312
drug:P4587:hyaluronic acid-up	339	314	8	ATP5B MGST3 COX10 PSMA7 ACO2 PRKAR1A SLC1A3 BLCAP	0.000838495	drug:P3305:-up	209	197	1	ACAT1	0.270993	drug:P4709:-up	252	225	2	HOMER1 PPIF	0.020839	drug:P4507:cisplatin-up	324	316	5	NPC2 VAMP8 DNMT1 TSPO TST	0.00863369	drug:P4052:diarsenic trioxide|arsenic atom-up	285	261	0		1	drug:P4931:trichostatin A|inhibitor|histone deacetylase inhibitor-up	316	300	1	MYLIP	0.100124	drug:P1006:eribulin|paclitaxel-up	310	285	0		1	drug:P1536:eribulin|paclitaxel-up	255	240	8	DYNLT1 ITM2B NPTN ARPC2 BIRC2 TUBA1A NEDD4 CAP1	0.00484997	drug:P1878:isoprenaline-dn	302
drug:P4833:ochratoxin A-up	224	175	6	CDO1 MAOB PCK1 ACSL1 GCLM IGF1	0.000840076	drug:P2825:hormone-up	218	197	1	RAB27A	0.270993	drug:P2845:hormone-up	244	226	2	PPP2CA PPIF	0.0210126	drug:P1867:-up	214	202	4	NPC2 DNMT1 XBP1 PARP1	0.00870368	drug:P4059:3,3',4,4',5-pentachlorobiphenyl|2,3,7,8-tetrachlorodibenzodioxine|dimethyl sulfoxide-up	345	295	0		1	drug:P2489:4,4'-diaminodiphenylmethane|inhibitor|(2Z,3Z)-bis\{amino[(2-aminophenyl)sulfanyl]methylidene\}butanedinitrile-up	305	300	1	MYLIP	0.100124	drug:P1003:paclitaxel|eribulin-up	329	310	0		1	drug:P4110:dimethyl sulfoxide|inhibitor-up	253	241	8	ARPC1A TSPO CAP1 TUBA1A CTR9 DYNLT1 GNPAT SNX6	0.00497087	drug:P3242:-dn	301
drug:P2829:hormone-up	425	393	9	ATP5B ACO2 ADIPOQ CDO1 SOD1 AGPAT2 PSMA4 FAM213A MMD	0.000852069	drug:P2378:histone-up	231	197	1	MCAM	0.270993	drug:P4336:bilirubin|dimethyl sulfoxide-up	236	226	2	ALCAM UQCRFS1	0.0210126	drug:P3362:-up	460	445	6	TSPO PPT1 C1QBP RRM2 NPC2 LDHB	0.00870582	drug:P4058:2,3,7,8-tetrachlorodibenzodioxine|dimethyl sulfoxide|3,3',4,4',5-pentachlorobiphenyl-up	300	270	0		1	drug:P5095:potassium bromide|biomarker-up	318	300	1	NEFH	0.100124	drug:P1002:eribulin|paclitaxel-up	326	306	0		1	drug:P811:hormone|ethanol|17beta-estradiol|tamoxifen|estrogen-up	301	294	9	TUBA1A RAP1A ARPC1A XRCC5 DYNLT1 AMD1 ARPC1B CDK5 YWHAB	0.00500697	drug:P4165:ethanol|6alpha-methylprednisolone-dn	403
drug:P2066:dimethyl sulfoxide-up	256	242	7	SOD1 GCLM FASN TMED2 CYB5A TKT PGD	0.000853087	drug:P3697:poly(styrene)-up	230	198	1	ADAM9	0.272167	drug:P2338:ethanol-up	242	227	2	HOMER1 AIMP1	0.0211868	drug:P5339:estrogen-up	331	317	5	XBP1 FBP1 C1QBP TST DNMT1	0.00874521	drug:P5486:dimethyl sulfoxide-up	389	346	0		1	drug:P302:genistein|daidzein|dimethyl sulfoxide-up	318	301	1	MYLIP	0.100442	drug:P4512:cisplatin-up	290	283	0		1	drug:P4524:cisplatin-up	306	294	9	S100A9 TMEM59 CAP1 TSPO ARPC3 DYNLT1 TINF2 ANXA1 ARPC1A	0.00500697	drug:P2431:4,4'-diaminodiphenylmethane|inhibitor|(2Z,3Z)-bis\{amino[(2-aminophenyl)sulfanyl]methylidene\}butanedinitrile-dn	343
drug:P2646:4,4'-diaminodiphenylmethane|inhibitor|(2Z,3Z)-bis\{amino[(2-aminophenyl)sulfanyl]methylidene\}butanedinitrile-up	326	316	8	MOCOS PSAT1 NEDD4L GFPT1 GCLM CARS EPRS AGPS	0.000873572	drug:P2084:erlotinib|dimethyl sulfoxide-up	211	198	1	VLDLR	0.272167	drug:P4382:methicillin|oligonucleotide-up	252	228	2	PPIF PPAP2B	0.0213616	drug:P1413:paclitaxel|eribulin-up	339	317	5	PPT1 NPC2 MUC1 PRDX4 S100A14	0.00874521	drug:P5481:(R)-noradrenaline-up	302	295	0		1	drug:P1001:paclitaxel|eribulin-up	318	301	1	VLDLR	0.100442	drug:P4514:cisplatin-up	317	303	0		1	drug:P2034:sucrose|antidepressant|imipramine|L-proline residue|fluoxetine-up	311	294	9	TMOD2 TUBA1A YWHAB CLTC GSK3B MAP2K4 ABAT CDC42 KCNMA1	0.00500697	drug:P3330:-dn	359
drug:P4057:2,3,7,8-tetrachlorodibenzodioxine|dimethyl sulfoxide|3,3',4,4',5-pentachlorobiphenyl-up	279	243	7	CD36 RBP4 VCP PRDX6 PRKAR1A TMED2 KPNB1	0.000873883	drug:P796:toxin|protein-up	209	199	1	PARP1	0.27334	drug:P4364:methicillin|oligonucleotide-up	263	228	2	SLC25A3 PPIF	0.0213616	drug:P107:1-methyl-4-phenyl-1,2,3,6-tetrahydropyridine-up	336	318	5	SNX17 LDHB PPT1 PPP1CA OSBPL11	0.00885772	drug:P887:paclitaxel|eribulin-up	302	284	0		1	drug:P2587:4,4'-diaminodiphenylmethane|dimethyl sulfoxide|inhibitor|(2Z,3Z)-bis\{amino[(2-aminophenyl)sulfanyl]methylidene\}butanedinitrile-up	306	301	1	MYLIP	0.100442	drug:P4515:cisplatin-up	319	305	0		1	drug:P4741:-up	374	349	10	ARPC2 LYPLA1 CORO1A ARPC1B CAP1 BIRC2 DPM1 ARPC3 TPST2 TBCC	0.00501229	drug:P2398:-dn	476
drug:P845:Congenital pure red cell aplasia-up	298	243	7	FASN ATP5B CEBPA ENPEP ACO2 ALDH9A1 TM7SF2	0.000873883	drug:P4122:ethanol|6alpha-methylprednisolone-up	210	199	1	FGF2	0.27334	drug:P3330:-up	241	228	2	ALCAM PPP2CA	0.0213616	drug:P3068:inhibitor|L-proline residue-up	336	318	5	CEBPA TSPO FBP1 PPT1 PRDX4	0.00885772	drug:P881:paclitaxel|eribulin-up	324	300	0		1	drug:P5035:potassium bromide|biomarker-up	321	302	1	NEFH	0.100761	drug:P4516:cisplatin-up	339	322	0		1	drug:P3613:cisplatin|oxaliplatin|platinum-up	539	525	13	TUBA1A TSPO PRKAR1A ARPC2 CAP1 PDCD6 LYPLA1 PPM1D DYNLT1 NPTN SPTLC1 YWHAB VAMP7	0.00504732	drug:P5325:-dn	200
drug:P4815:ochratoxin A-up	274	243	7	TNFRSF21 VCP AKT1 TUBB4B UCP2 PAX8 CLCN3	0.000873883	drug:P1916:inhibitor|dimethyl sulfoxide-up	224	200	1	PARP1	0.274511	drug:P3161:-up	242	230	2	C1QBP KHDRBS1	0.0217131	drug:P3122:-up	329	318	5	NPC2 TSPO PPT1 XBP1 PRDX4	0.00885772	drug:P3359:-up	303	291	0		1	drug:P2434:4,4'-diaminodiphenylmethane|dimethyl sulfoxide|inhibitor|(2Z,3Z)-bis\{amino[(2-aminophenyl)sulfanyl]methylidene\}butanedinitrile-up	320	302	1	HHEX	0.100761	drug:P4517:cisplatin-up	281	270	0		1	drug:P1671:paclitaxel|eribulin-up	256	242	8	TUBA1A NPTN ITM2B DYNLT1 TSPO ARPC3 GALNT7 LYPLA1	0.00509406	drug:P5295:curcumin|messenger RNA-dn	352
drug:P4222:water|6alpha-methylprednisolone-up	510	478	10	G0S2 STX11 CDO1 DSC2 MMD CD36 PFKFB3 AGPAT2 PIEZO1 FURIN	0.000881562	drug:P4273:water|6alpha-methylprednisolone-up	213	200	1	AVPR1A	0.274511	drug:P2567:4,4'-diaminodiphenylmethane|inhibitor|(2Z,3Z)-bis\{amino[(2-aminophenyl)sulfanyl]methylidene\}butanedinitrile-up	236	230	2	PPAP2B RASGRP3	0.0217131	drug:P4641:carcinogenic agent-up	244	204	4	RPA1 RAD51 VAMP8 SNX8	0.00900241	drug:P312:dimethyl sulfoxide|flutamide-up	327	309	0		1	drug:P3004:cisplatin|platinum|N(6)-(1-carboxyethyl)-L-lysine-up	321	302	1	DDAH1	0.100761	drug:P148:inhibitor-up	13	12	0		1	drug:P4446:oxygen atom|2-butoxyethanol-up	433	350	10	S100A9 SRGN FCER1G CAP1 NPTN NCF2 TMEM165 ANXA1 RGS18 ARPC3	0.00511202	drug:P5544:inhibitor|protein polypeptide chain-dn	272
drug:P5643:-up	262	244	7	ATP5B TMED2 TNFRSF21 EPRS MGST3 ACTR2 FASN	0.000895077	drug:P3672:-up	223	200	1	ADAM9	0.274511	drug:P2539:4,4'-diaminodiphenylmethane|inhibitor|(2Z,3Z)-bis\{amino[(2-aminophenyl)sulfanyl]methylidene\}butanedinitrile-up	244	232	2	PPAP2B RASGRP3	0.022067	drug:P2607:4,4'-diaminodiphenylmethane|dimethyl sulfoxide|inhibitor|(2Z,3Z)-bis\{amino[(2-aminophenyl)sulfanyl]methylidene\}butanedinitrile-up	211	204	4	WNT7B TNFRSF11A FECH RRM2	0.00900241	drug:P4613:carcinogenic agent-up	592	490	0		1	drug:P293:genistein|daidzein|dimethyl sulfoxide-up	321	302	1	MYLIP	0.100761	drug:P140:inhibitor-up	304	280	0		1	drug:P4128:water|ethanol|6alpha-methylprednisolone-up	375	350	10	ANXA1 IL1B NFKB1 S100A9 NUAK2 RGS18 BIRC2 SRGN TINF2 PODXL	0.00511202	drug:P73:13-cis-retinal|D-glucopyranose-dn	248
drug:P2993:haloperidol|hydridoaluminium|risperidone|Xanthomatosis, Cerebrotendinous-up	524	479	10	RTN4 ATP5B MGST3 CDO1 PSAT1 PRDX6 TALDO1 SOD1 PSMA7 ACSL4	0.000895644	drug:P1867:-up	214	202	1	PARP1	0.276847	drug:P1669:paclitaxel|eribulin-up	250	233	2	UQCRFS1 C1QBP	0.0222448	drug:P2095:erlotinib|dimethyl sulfoxide-up	340	321	5	LDHB PPP1CA C1QBP PRDX4 ESPL1	0.00920129	drug:P4612:carcinogenic agent-up	404	346	0		1	drug:P5050:potassium bromide|biomarker-up	323	302	1	NEFH	0.100761	drug:P142:inhibitor-up	587	546	0		1	drug:P4059:3,3',4,4',5-pentachlorobiphenyl|2,3,7,8-tetrachlorodibenzodioxine|dimethyl sulfoxide-up	345	295	9	TSPO PPP2CA CAP1 PPP6C PRKAR1A YWHAB PPP2R5A CLTC NEDD4	0.00511713	drug:P3337:-dn	147
drug:P4417:pharmaceutical-up	296	245	7	PSMA7 PSMA4 GCLM CYB5A PRDX6 FURIN PPP2CA	0.000916675	drug:P3302:-up	215	203	1	IMMT	0.278013	drug:P1194:eribulin|paclitaxel-up	245	233	2	PPIF PPAP2B	0.0222448	drug:P1848:carbamazepine|protein polypeptide chain|antioxidant|dimethyl sulfoxide|diclofenac|L-proline residue|DNA damage-inducible transcript 3 protein-up	224	206	4	TRIB3 CEBPA NPC2 TST	0.00930778	drug:P4611:carcinogenic agent-up	299	257	0		1	drug:P1614:eribulin|paclitaxel-up	323	302	1	HHEX	0.100761	drug:P143:inhibitor-up	592	555	0		1	drug:P5279:bisphenol A|dimethyl sulfoxide-up	314	295	9	TUBA1A CAP1 NPTN YWHAB ARPC2 AMD1 DPM1 LYPLA1 DYNLT1	0.00511713	drug:P1949:inhibitor|dimethyl sulfoxide-dn	185
drug:P3597:oxaliplatin|cisplatin|platinum-up	583	568	11	HSP90AA1 PRKAR1A TKT SOD1 BLCAP TMED2 EIF4EBP2 TWIST1 PSMA4 CD46 RTN4	0.000918306	drug:P3508:ethanol|5-amino-1-(5-phospho-D-ribosyl)imidazole|dopaminium(1+)-up	246	203	1	NCKAP1	0.278013	drug:P1900:inhibitor|dimethyl sulfoxide|plumbylidyne group-up	264	233	2	SLC25A3 UQCRFS1	0.0222448	drug:P2874:hormone-up	389	322	5	FBP1 HSD17B4 TST PRDX4 XBP1	0.00931784	drug:P4610:carcinogenic agent-up	196	162	0		1	drug:P1276:eribulin|paclitaxel-up	338	303	1	CTNNB1	0.10108	drug:P144:inhibitor-up	35	31	0		1	drug:P4528:inhibitor|N(6)-(1-carboxyethyl)-L-lysine|histone deacetylase inhibitor-up	260	243	8	TUBA1A ITM2B NPTN CAP1 VAMP7 HSD17B11 CNEP1R1 NDFIP1	0.00521958	drug:P4249:water|ethanol|6alpha-methylprednisolone-dn	102
drug:P3144:-up	336	319	8	ATP5B GTF2A2 TNFRSF21 TMED2 TKT PSMA4 PRDX6 TUBB4B	0.000928391	drug:P4424:pharmaceutical-up	242	203	1	NCKAP1	0.278013	drug:P2429:4,4'-diaminodiphenylmethane|inhibitor|(2Z,3Z)-bis\{amino[(2-aminophenyl)sulfanyl]methylidene\}butanedinitrile-up	239	233	2	PPAP2B RASGRP3	0.0222448	drug:P4516:cisplatin-up	339	322	5	NPC2 VAMP8 XBP1 DNMT1 TRIB3	0.00931784	drug:P4617:carcinogenic agent-up	593	490	0		1	drug:P1484:eribulin|paclitaxel-up	324	303	1	HHEX	0.10108	drug:P146:inhibitor-up	6	6	0		1	drug:P4381:methicillin|oligonucleotide-up	167	146	6	SOD2 IL1B S100A9 AQP9 NFKB1 LMO2	0.00529122	drug:P4129:water|ethanol|6alpha-methylprednisolone-dn	95
drug:P382:dimethyl sulfoxide|valproic acid|anilide|lactam|retinoic acid|inhibitor-up	327	319	8	MMD CADM1 PTGER2 BLCAP MGST3 ACAT1 TMED2 CARS	0.000928391	drug:P4641:carcinogenic agent-up	244	204	1	ADAM9	0.279176	drug:P5797:dimethyl sulfoxide-up	259	234	2	C1QBP UQCRFS1	0.0224233	drug:P4835:ochratoxin A-up	367	322	5	LDHB FBP1 PPP1CA TSPO MUC1	0.00931784	drug:P4616:carcinogenic agent-up	592	488	0		1	drug:P37:dimethyl sulfoxide|Insulin-up	326	303	1	VLDLR	0.10108	drug:P3985:dimethyl sulfide|dimethyl sulfoxide|solvent-up	311	291	0		1	drug:P5368:inhibitor|ligand-up	302	297	9	NFKB1 ANXA1 ARPC3 RGS2 S100A9 CAP1 IL1B TSPO SOD2	0.00534311	drug:P2399:-dn	421
drug:P3051:cisplatin|platinum|N(6)-(1-carboxyethyl)-L-lysine-up	263	246	7	PGD TNFRSF21 VCP SLC1A3 DERL1 EIF4EBP2 PSMA7	0.000938683	drug:P4150:ethanol|6alpha-methylprednisolone-up	226	204	1	RAB27A	0.279176	drug:P3504:ethanol|5-amino-1-(5-phospho-D-ribosyl)imidazole|dopaminium(1+)-up	277	234	2	PPAP2B C1QBP	0.0224233	drug:P786:histone|L-methionine|lysine|dimethyl sulfoxide|adenosyl group|inhibitor|biomarker-up	356	323	5	NPC2 TST PPP1CA DNMT1 UCP2	0.0094354	drug:P4615:carcinogenic agent-up	593	488	0		1	drug:P4819:ochratoxin A-up	338	303	1	DDAH1	0.10108	drug:P328:-up	221	173	0		1	drug:P1267:paclitaxel|eribulin-up	313	297	9	ARPC3 CAP1 ITM2B ARPC2 NPTN ARPC1B CTR9 DYNLT1 RGS2	0.00534311	drug:P767:psychotropic drug|fluoxetine-dn	284
drug:P393:dimethyl sulfoxide|valproic acid|anilide|lactam|retinoic acid|inhibitor-up	183	179	6	MMD CADM1 TWIST1 ALDH9A1 MGST3 RTN4	0.000944581	drug:P324:-up	252	204	1	VLDLR	0.279176	drug:P179:-up	250	234	2	RASGRP3 MDH1	0.0224233	drug:P3760:benzo[a]pyrene diol epoxide I|dimethyl sulfoxide|carcinogenic agent|oligonucleotide-up	358	323	5	RRM2 NPC2 MUC1 PRDX4 C1QBP	0.0094354	drug:P4614:carcinogenic agent-up	593	491	0		1	drug:P2602:4,4'-diaminodiphenylmethane|dimethyl sulfoxide|inhibitor|(2Z,3Z)-bis\{amino[(2-aminophenyl)sulfanyl]methylidene\}butanedinitrile-up	314	303	1	HHEX	0.10108	drug:P329:-up	200	161	0		1	drug:P2603:4,4'-diaminodiphenylmethane|dimethyl sulfoxide|inhibitor|(2Z,3Z)-bis\{amino[(2-aminophenyl)sulfanyl]methylidene\}butanedinitrile-up	252	244	8	RGS2 SRGN HSD17B11 NEDD4 ANXA1 HHEX TFB2M RPS6KA2	0.00534746	drug:P2616:4,4'-diaminodiphenylmethane|inhibitor|(2Z,3Z)-bis\{amino[(2-aminophenyl)sulfanyl]methylidene\}butanedinitrile-dn	289
drug:P4443:oxygen atom|2-butoxyethanol-up	399	320	8	ATP5B TALDO1 CYB5A ADIPOQ ARRB1 PGD UCP2 GCLM	0.000947265	drug:P2581:4,4'-diaminodiphenylmethane|dimethyl sulfoxide|inhibitor|(2Z,3Z)-bis\{amino[(2-aminophenyl)sulfanyl]methylidene\}butanedinitrile-up	213	204	1	OXCT1	0.279176	drug:P2595:4,4'-diaminodiphenylmethane|inhibitor|(2Z,3Z)-bis\{amino[(2-aminophenyl)sulfanyl]methylidene\}butanedinitrile-up	238	234	2	PPAP2B RASGRP3	0.0224233	drug:P2673:-up	519	453	6	PPP1CA LDHB VAMP8 RAD51 AK2 RPA1	0.00945504	drug:P4619:carcinogenic agent-up	374	330	0		1	drug:P2055:pyrrolidine-up	335	304	1	DDAH1	0.101398	drug:P325:-up	207	158	0		1	drug:P5535:inhibitor|protein polypeptide chain-up	426	353	10	NPTN NDFIP1 BRK1 CAMK2G YWHAB FHOD3 MAPK1 MTMR6 CDC42 PPP2CA	0.00542058	drug:P4933:trichostatin A|inhibitor|histone deacetylase inhibitor-dn	301
drug:P2550:4,4'-diaminodiphenylmethane|dimethyl sulfoxide|inhibitor|(2Z,3Z)-bis\{amino[(2-aminophenyl)sulfanyl]methylidene\}butanedinitrile-up	254	247	7	G0S2 PPARG NEDD4L TNFRSF21 STX11 AGPS OXCT1	0.000961105	drug:P2607:4,4'-diaminodiphenylmethane|dimethyl sulfoxide|inhibitor|(2Z,3Z)-bis\{amino[(2-aminophenyl)sulfanyl]methylidene\}butanedinitrile-up	211	204	1	OXCT1	0.279176	drug:P2511:4,4'-diaminodiphenylmethane|inhibitor|(2Z,3Z)-bis\{amino[(2-aminophenyl)sulfanyl]methylidene\}butanedinitrile-up	244	235	2	PPAP2B RASGRP3	0.0226024	drug:P5381:inhibitor|ligand-up	333	324	5	NPC2 TSPO XBP1 C1QBP METAP1	0.00955398	drug:P1061:paclitaxel|eribulin-up	293	273	0		1	drug:P5128:potassium bromide|biomarker-up	322	304	1	NEFH	0.101398	drug:P326:-up	236	181	0		1	drug:P3066:inhibitor|L-proline residue-up	208	195	7	SRGN TUBA1A ARPC3 ARPC1B IL1B TST ITM2B	0.00556041	drug:P4947:donor|dimethyl sulfoxide|agonist|insulin-sensitizing drug|troglitazone-dn	600
drug:P3709:poly(styrene)-up	301	247	7	UCP2 G0S2 TALDO1 ATP5B ACAT1 TKT ACO2	0.000961105	drug:P4694:-up	229	206	1	VLDLR	0.281498	drug:P5350:organophosphorus compound|ethyl-up	255	235	2	SLC25A3 UQCRFS1	0.0226024	drug:P4830:N(6)-(1-carboxyethyl)-L-lysine|ochratoxin A-up	370	324	5	LDHB FBP1 TSPO PPP1CA MUC1	0.00955398	drug:P1060:eribulin|paclitaxel-up	286	264	0		1	drug:P2433:4,4'-diaminodiphenylmethane|inhibitor|(2Z,3Z)-bis\{amino[(2-aminophenyl)sulfanyl]methylidene\}butanedinitrile-up	309	304	1	MYLIP	0.101398	drug:P327:-up	179	141	0		1	drug:P1284:eribulin|paclitaxel-up	265	246	8	ARPC1B ARPC3 ARPC2 CAP1 DPM1 VAMP7 NPTN YWHAB	0.00561038	drug:P4247:water|ethanol|6alpha-methylprednisolone-dn	468
drug:P3154:-up	426	400	9	SOD1 KPNB1 ATP5B GTF2A2 PSMA4 ACAT1 EPRS PRDX6 TUBB4B	0.000964498	drug:P2574:4,4'-diaminodiphenylmethane|dimethyl sulfoxide|inhibitor|(2Z,3Z)-bis\{amino[(2-aminophenyl)sulfanyl]methylidene\}butanedinitrile-up	212	206	1	OXCT1	0.281498	drug:P5801:dimethyl sulfoxide-up	259	235	2	C1QBP SLC25A3	0.0226024	drug:P3096:-up	353	324	5	TRIB3 DNMT1 XBP1 AK2 NPC2	0.00955398	drug:P1067:paclitaxel|eribulin-up	315	289	0		1	drug:P4605:carcinogenic agent-up	344	304	1	MYLIP	0.101398	drug:P320:-up	354	307	0		1	drug:P2041:imipramine|sucrose|antidepressant|L-proline residue|fluoxetine-up	373	355	10	PPP2CA PPP6C PRKAR1A ITM2B CNEP1R1 SNX6 SOD2 SPAST MED1 CUL3	0.00563427	drug:P3261:lapatinib-dn	409
drug:P1997:messenger RNA|inhibitor-up	351	321	8	TLR4 ACSL1 PFKFB3 PRKCD PSMA4 TALDO1 STX11 G0S2	0.000966446	drug:P1907:inhibitor|dimethyl sulfoxide|plumbylidyne group-up	227	206	1	PARP1	0.281498	drug:P1258:eribulin|paclitaxel-up	263	236	2	C1QBP UQCRFS1	0.0227821	drug:P2108:erlotinib|dimethyl sulfoxide-up	220	208	4	LPCAT1 VAMP8 NPC2 MUC1	0.00961984	drug:P1066:eribulin|paclitaxel-up	316	291	0		1	drug:P5674:-up	314	305	1	CTNNB1	0.101717	drug:P321:-up	361	298	0		1	drug:P4190:water|ethanol|6alpha-methylprednisolone-up	384	356	10	S100A9 ANXA1 IL1B SRGN NUAK2 PXN NFKB1 RGS18 TSPO RGS2	0.00574355	drug:P1985:donor|messenger RNA|inhibitor-dn	163
drug:P3990:dimethyl sulfide|dimethyl sulfoxide|solvent-up	338	321	8	ACSL1 SOD1 TALDO1 TUBB4B TKT CYB5A PSMA7 GCLM	0.000966446	drug:P3297:-up	219	207	1	IMMT	0.282656	drug:P4707:-up	260	236	2	HOMER1 PPIF	0.0227821	drug:P2100:erlotinib|dimethyl sulfoxide-up	218	208	4	LPCAT1 NPC2 VAMP8 MUC1	0.00961984	drug:P1065:paclitaxel|eribulin-up	320	297	0		1	drug:P1280:eribulin|paclitaxel-up	329	305	1	NEFH	0.101717	drug:P322:-up	335	286	0		1	drug:P2113:erlotinib|dimethyl sulfoxide-up	269	247	8	GALNT7 DYNLT1 ARPC1B ANXA1 AMD1 LYPLA1 ARPC3 TST	0.00574548	drug:P2630:4,4'-diaminodiphenylmethane|dimethyl sulfoxide|inhibitor|(2Z,3Z)-bis\{amino[(2-aminophenyl)sulfanyl]methylidene\}butanedinitrile-dn	293
drug:P2874:hormone-up	389	322	8	ATP5B SOD1 CDO1 IGF1 GPT2 ACSL1 AGPAT2 PSMA4	0.000985938	drug:P2827:hormone-up	250	207	1	OXCT1	0.282656	drug:P5759:hydrogen chloride|dimethyl sulfoxide|chlorpromazine-up	271	236	2	C1QBP PLA2G12A	0.0227821	drug:P1412:eribulin|paclitaxel-up	347	325	5	PPT1 NPC2 MUC1 RRM2 S100A14	0.00967359	drug:P1064:eribulin|paclitaxel-up	306	284	0		1	drug:P285:genistein|daidzein|dimethyl sulfoxide-up	323	305	1	MYLIP	0.101717	drug:P323:-up	254	198	0		1	drug:P3709:poly(styrene)-up	301	247	8	IL1B S100A9 ARPC5 SNX1 HCK CAP1 CORO1A FCER1G	0.00574548	drug:P2123:erlotinib|dimethyl sulfoxide-dn	303
drug:P5493:messenger RNA|water-up	357	322	8	TMED2 ACSL1 ATP5B PPP2CA AKT1 CYB5A ACO2 PRKCD	0.000985938	drug:P1208:eribulin|paclitaxel-up	224	207	1	MKKS	0.282656	drug:P2048:estrogen|17beta-hydroxy-5alpha-androstan-3-one|17beta-estradiol|17beta-estradiol|testosterone|hormone|atomic nucleus|inhibitor|antagonist|androgen|ketamine-up	250	237	2	AIMP1 ALCAM	0.0229623	drug:P2382:-up	140	110	3	S100A14 SFTPC WFDC2	0.00970883	drug:P4458:oxygen atom|2-butoxyethanol-up	401	312	0		1	drug:P4774:-up	339	306	1	VLDLR	0.102035	drug:P4733:-up	321	296	0		1	drug:P1212:eribulin|paclitaxel-up	259	247	8	CAP1 ITM2B YWHAB PODXL DYNLT1 SNX6 DPM1 NPTN	0.00574548	drug:P74:13-cis-retinal|D-glucopyranose-dn	252
drug:P2875:hormone-up	389	323	8	ATP5B SOD1 CDO1 IGF1 ACSL1 GPT2 RBP4 PSMA4	0.00100574	drug:P1917:inhibitor|dimethyl sulfoxide-up	240	207	1	PARP1	0.282656	drug:P1220:eribulin|paclitaxel-up	254	237	2	C1QBP UQCRFS1	0.0229623	drug:P4462:oxygen atom|2-butoxyethanol-up	278	209	4	RRM2 UCP2 RPA1 SNX17	0.0097784	drug:P3234:-up	505	469	0		1	drug:P2545:4,4'-diaminodiphenylmethane|inhibitor|(2Z,3Z)-bis\{amino[(2-aminophenyl)sulfanyl]methylidene\}butanedinitrile-up	311	306	1	MYLIP	0.102035	drug:P1913:inhibitor|dimethyl sulfoxide|plumbylidyne group-up	265	229	0		1	drug:P4198:ethanol|6alpha-methylprednisolone-up	446	414	11	S100A9 ANXA1 SRGN PODXL IL1B RIPK3 BIRC2 TSPO RGS18 PXN REST	0.00579237	drug:P4156:ethanol|6alpha-methylprednisolone-dn	243
drug:P4996:potassium bromide|biomarker-up	275	249	7	GCLM GFPT1 TALDO1 TMED2 HSP90AA1 EPRS PSMA4	0.00100721	drug:P3034:cisplatin|platinum|N(6)-(1-carboxyethyl)-L-lysine-up	214	207	1	VLDLR	0.282656	drug:P4805:ochratoxin A-up	280	238	2	PPIF C1QBP	0.0231432	drug:P3982:dimethyl sulfide|dimethyl sulfoxide|solvent-up	345	326	5	C1QBP LDHB WDR77 PRDX4 TSPO	0.00979423	drug:P4280:water|6alpha-methylprednisolone-up	429	405	0		1	drug:P5701:bleomycin A2-up	363	306	1	CTNNB1	0.102035	drug:P1912:inhibitor|dimethyl sulfoxide|plumbylidyne group-up	291	253	0		1	drug:P4065:tetracycline|(+)-dexrazoxane|doxycycline|doxorubicin(1+)-up	319	301	9	TUBA1A CAP1 TSPO BIRC2 PODXL ARPC3 DYNLT1 CTR9 ARPC1A	0.00581822	drug:P5234:cadmium atom-dn	358
drug:P3391:-up	428	403	9	SOD1 FASN TMED2 ATP5B KPNB1 MGST3 PRDX6 FAM213A PSMA4	0.00101624	drug:P4809:ochratoxin A-up	258	208	1	NCKAP1	0.283812	drug:P1839:protein polypeptide chain|antioxidant|dimethyl sulfoxide|carbamazepine|methotrexate|diclofenac|L-proline residue|DNA damage-inducible transcript 3 protein-up	256	238	2	SLC25A3 UQCRFS1	0.0231432	drug:P5663:-up	347	326	5	ACPP NPC2 FGFR2 VAMP8 WNT5A	0.00979423	drug:P4281:water|6alpha-methylprednisolone-up	470	449	0		1	drug:P2832:hormone-up	378	307	1	DDAH1	0.102353	drug:P1911:inhibitor|dimethyl sulfoxide|plumbylidyne group-up	277	237	0		1	drug:P4250:water|ethanol|6alpha-methylprednisolone-up	380	357	10	S100A9 ANXA1 IL1B SRGN NFKB1 NUAK2 PXN PODXL BIRC2 TSPO	0.00585449	drug:P1263:paclitaxel|eribulin-dn	309
drug:P4546:N-methyl-N'-nitro-N-nitrosoguanidine|alkylating agent|mutagen|dimethyl sulfoxide|protein|L-proline residue|carcinogenic agent|oligonucleotide-up	362	324	8	PSAT1 TMED2 SOD1 EPRS TKT PSMA7 CD46 HSP90AA1	0.00102587	drug:P4246:ethanol|6alpha-methylprednisolone-up	222	208	1	SRF	0.283812	drug:P4344:methicillin|oligonucleotide-up	264	238	2	PPIF SLC25A3	0.0231432	drug:P3049:cisplatin|platinum|N(6)-(1-carboxyethyl)-L-lysine-up	358	327	5	VAMP8 HSD17B4 MUC1 PPT1 PARP1	0.0099159	drug:P4282:water|6alpha-methylprednisolone-up	499	469	0		1	drug:P2650:4,4'-diaminodiphenylmethane|inhibitor|(2Z,3Z)-bis\{amino[(2-aminophenyl)sulfanyl]methylidene\}butanedinitrile-up	315	307	1	VLDLR	0.102353	drug:P1910:inhibitor|dimethyl sulfoxide|plumbylidyne group-up	424	394	0		1	drug:P2825:hormone-up	218	197	7	S100A9 FCER1G ADRBK1 CORO1A LMO2 ARPC5 ALPK3	0.0058719	drug:P2546:4,4'-diaminodiphenylmethane|dimethyl sulfoxide|inhibitor|(2Z,3Z)-bis\{amino[(2-aminophenyl)sulfanyl]methylidene\}butanedinitrile-dn	406
drug:P5148:actinomycin D|dimethyl sulfoxide-up	147	122	5	ATP5B HSP90AA1 PSMA7 RTN4 ALDH9A1	0.00104158	drug:P3544:ethanol|5-amino-1-(5-phospho-D-ribosyl)imidazole|dopaminium(1+)-up	253	208	1	RARB	0.283812	drug:P4749:-up	268	238	2	C1QBP SLC25A3	0.0231432	drug:P2717:-up	347	327	5	C1QBP RRM2 PRDX4 DNMT1 PARP1	0.0099159	drug:P4283:water|6alpha-methylprednisolone-up	582	543	0		1	drug:P1485:paclitaxel|eribulin-up	323	307	1	HHEX	0.102353	drug:P1916:inhibitor|dimethyl sulfoxide-up	224	200	0		1	drug:P5804:dimethyl sulfoxide-up	269	248	8	CORO1A YWHAB TDRD9 ITM2B ARPC3 CAP1 ARPC2 NPTN	0.00588305	drug:P2397:-dn	439
drug:P3977:dimethyl sulfide|dimethyl sulfoxide|solvent-up	436	405	9	HSP90AA1 TUBB4B SOD1 GCLM PSMA4 TALDO1 ACSL1 TMED2 RTN4	0.00105196	drug:P4711:-up	237	210	1	VLDLR	0.286119	drug:P1574:eribulin|paclitaxel-up	255	238	2	PPIF PPAP2B	0.0231432	drug:P4487:biotin|phosphoprotein phosphatase inhibitor-up	231	210	4	VAMP8 PPP1CA TSPO XBP1	0.00993865	drug:P4284:water|6alpha-methylprednisolone-up	103	92	0		1	drug:P2785:hormone-up	356	307	1	DDAH1	0.102353	drug:P1915:inhibitor|dimethyl sulfoxide-up	300	272	0		1	drug:P1563:paclitaxel|eribulin-up	270	248	8	TUBA1A RGS2 DYNLT1 NPTN ARPC2 BIRC2 LYPLA1 MTM1	0.00588305	drug:P5537:inhibitor|protein polypeptide chain-dn	265
drug:P4073:dimethyl sulfoxide-up	361	326	8	TUBB4B FASN GCLM SLC19A1 BLCAP RBP4 KPNB1 HSP90AA1	0.00106708	drug:P5693:-up	259	210	1	ATP2B4	0.286119	drug:P2525:4,4'-diaminodiphenylmethane|dimethyl sulfoxide|inhibitor|(2Z,3Z)-bis\{amino[(2-aminophenyl)sulfanyl]methylidene\}butanedinitrile-up	251	239	2	PPAP2B RASGRP3	0.0233247	drug:P3981:dimethyl sulfide|dimethyl sulfoxide|solvent-up	341	328	5	C1QBP LDHB WDR77 PPP1CA TSPO	0.0100386	drug:P4286:water|6alpha-methylprednisolone-up	281	264	0		1	drug:P5483:(R)-noradrenaline-up	324	307	1	DDAH1	0.102353	drug:P1914:inhibitor|dimethyl sulfoxide|plumbylidyne group-up	189	157	0		1	drug:P2090:erlotinib|dimethyl sulfoxide-up	272	248	8	S100A9 ARPC1B NPTN DYNLT1 ARPC1A DPM1 LYPLA1 BIRC2	0.00588305	drug:P297:genistein|daidzein|dimethyl sulfoxide-dn	262
drug:P3502:ethanol|5-amino-1-(5-phospho-D-ribosyl)imidazole|dopaminium(1+)-up	311	252	7	PSMA7 PSMA4 ATP5B ACO2 RGS17 CADM1 MMD	0.00107963	drug:P3507:ethanol|5-amino-1-(5-phospho-D-ribosyl)imidazole|dopaminium(1+)-up	257	210	1	NCKAP1	0.286119	drug:P783:histone|L-methionine|lysine|dimethyl sulfoxide|adenosyl group|inhibitor|biomarker-up	265	239	2	C1QBP MNAT1	0.0233247	drug:P4236:water|6alpha-methylprednisolone-up	494	459	6	RRM2 TSPO RAD51 DNMT1 VAMP8 IL1B	0.0100465	drug:P4287:water|6alpha-methylprednisolone-up	403	388	0		1	drug:P373:dimethyl sulfoxide|anilide|lactam|retinoic acid|inhibitor|valproic acid-up	316	307	1	CTNNB1	0.102353	drug:P1919:inhibitor|dimethyl sulfoxide-up	393	364	0		1	drug:P2337:dimethyl sulfoxide|lenalidomide-up	316	302	9	ARPC5 ANXA1 TMEM59 SRGN DPM1 SMUG1 TP53INP1 VAMP7 ARPC3	0.00594194	drug:P3728:hydrocarbon|inhibitor|xenobiotic-dn	265
drug:P4818:ochratoxin A-up	233	184	6	RBP4 CDO1 MAOB FASN ACSL1 VCP	0.00108898	drug:P3514:ethanol|5-amino-1-(5-phospho-D-ribosyl)imidazole|dopaminium(1+)-up	250	210	1	NCKAP1	0.286119	drug:P1308:eribulin|paclitaxel-up	257	240	2	PPIF PPAP2B	0.0235067	drug:P3248:-up	223	211	4	LDHB PARP1 PPT1 C1QBP	0.0101006	drug:P4288:water|6alpha-methylprednisolone-up	482	449	0		1	drug:P84:13-cis-retinal|mannitol|D-glucopyranose-up	323	308	1	CTNNB1	0.102671	drug:P1918:inhibitor|dimethyl sulfoxide|plumbylidyne group-up	224	187	0		1	drug:P2367:ethanol-up	389	358	10	NDFIP1 ADRBK1 BRK1 HDAC2 CAMK2G ARL3 GALNT2 FNTA TWF2 CUL3	0.00596709	drug:P2813:hormone-dn	213
drug:P3604:oxaliplatin|cisplatin|platinum-up	498	492	10	VCP AKT1 BLCAP TKT TWIST1 PIEZO1 PRKAR1A FASN UCP2 TM7SF2	0.00109619	drug:P3248:-up	223	211	1	PARP1	0.28727	drug:P5757:hydrogen chloride|dimethyl sulfoxide|chlorpromazine-up	268	241	2	C1QBP PLA2G12A	0.0236894	drug:P2594:4,4'-diaminodiphenylmethane|inhibitor|(2Z,3Z)-bis\{amino[(2-aminophenyl)sulfanyl]methylidene\}butanedinitrile-up	345	329	5	KLF5 UGT8 LDHB KIFC3 RRM2	0.0101624	drug:P4289:water|6alpha-methylprednisolone-up	436	414	0		1	drug:P2643:4,4'-diaminodiphenylmethane|dimethyl sulfoxide|inhibitor|(2Z,3Z)-bis\{amino[(2-aminophenyl)sulfanyl]methylidene\}butanedinitrile-up	320	308	1	MYLIP	0.102671	drug:P4398:baclofen-up	288	215	0		1	drug:P3617:oxaliplatin|cisplatin|platinum-up	366	358	10	ARPC2 PRKAR1A DYNLT1 SPTLC1 PDCD6 TMEM59 TUBA1A NPTN LYPLA1 PPM1D	0.00596709	drug:P4241:ethanol|6alpha-methylprednisolone-dn	426
drug:P2994:risperidone|haloperidol|Xanthomatosis, Cerebrotendinous-up	538	492	10	ATP5B RTN4 MGST3 CDO1 PSAT1 PRDX6 TALDO1 SOD1 PSMA7 ACO2	0.00109619	drug:P5224:-up	256	211	1	AVPR1A	0.28727	drug:P3307:-up	251	242	2	MDH1 KHDRBS1	0.0238726	drug:P4940:biomarker-up	237	212	4	LDHB NPC2 RRM2 PTPN3	0.0102643	drug:P306:-up	305	252	0		1	drug:P1609:paclitaxel|eribulin-up	323	308	1	VLDLR	0.102671	drug:P5203:-up	284	262	0		1	drug:P1107:paclitaxel|eribulin-up	272	249	8	TUBA1A RGS2 BIRC2 NPTN DPM1 MTM1 TBCC ARPC2	0.00602312	drug:P1297:paclitaxel|eribulin-dn	305
drug:P370:17beta-estradiol|hormone-up	450	409	9	FAM213A ATP5B PPP2CA ESR1 HSP90AA1 ACSL4 PRKAR1A ACO2 KPNB1	0.00112648	drug:P3520:ethanol|5-amino-1-(5-phospho-D-ribosyl)imidazole|dopaminium(1+)-up	254	212	1	NCKAP1	0.288419	drug:P3294:-up	254	242	2	MDH1 UQCRFS1	0.0238726	drug:P2821:hormone-up	357	330	5	SFTPC WFDC2 XBP1 MUC1 KLF5	0.0102872	drug:P304:-up	309	260	0		1	drug:P1608:eribulin|paclitaxel-up	320	308	1	VLDLR	0.102671	drug:P5202:-up	283	276	0		1	drug:P5343:organophosphorus compound|ethyl-up	270	249	8	RGS2 PLN TUBA1A NPTN ARPC2 XRCC4 CAP1 LYPLA1	0.00602312	drug:P2014:inhibitor-dn	297
drug:P3615:cisplatin|oxaliplatin|platinum-up	507	494	10	BLCAP PRKAR1A CD46 RTN4 TM7SF2 TUBB4B TWIST1 MGST3 HSP90AA1 PIEZO1	0.00113008	drug:P1754:-up	263	212	1	TGM2	0.288419	drug:P4383:methicillin|oligonucleotide-up	267	242	2	PPIF PPAP2B	0.0238726	drug:P3308:-up	348	331	5	C1QBP UCP2 DNMT1 PARP1 RPA1	0.010413	drug:P302:genistein|daidzein|dimethyl sulfoxide-up	318	301	0		1	drug:P4015:retinoic acid-up	317	309	1	DDAH1	0.102989	drug:P5201:-up	307	295	0		1	drug:P3618:oxaliplatin|cisplatin|platinum-up	365	359	10	ARPC2 PRKAR1A CAP1 TMEM59 LYPLA1 PDCD6 DYNLT1 SPTLC1 TUBA1A NPTN	0.00608138	drug:P2597:4,4'-diaminodiphenylmethane|inhibitor|(2Z,3Z)-bis\{amino[(2-aminophenyl)sulfanyl]methylidene\}butanedinitrile-dn	350
drug:P1177:paclitaxel|eribulin-up	269	254	7	HSP90AA1 SOD1 TUBB4B PSMA7 TALDO1 UCP2 RTN4	0.00113014	drug:P3498:ethanol|5-amino-1-(5-phospho-D-ribosyl)imidazole|dopaminium(1+)-up	269	213	1	ADAM9	0.289567	drug:P1875:exendin-4|carbohydrate-up	295	242	2	PPAP2B AIMP1	0.0238726	drug:P4597:-up	402	331	5	FBP1 PRDX4 XBP1 AK2 TST	0.010413	drug:P303:-up	286	217	0		1	drug:P4018:retinoic acid-up	317	309	1	DDAH1	0.102989	drug:P4399:baclofen-up	300	245	0		1	drug:P4563:formaldehyde-up	74	67	4	TUBA1A IL1B DPM1 CAP1	0.00609626	drug:P2471:4,4'-diaminodiphenylmethane|dimethyl sulfoxide|inhibitor|(2Z,3Z)-bis\{amino[(2-aminophenyl)sulfanyl]methylidene\}butanedinitrile-dn	348
[truncated: 3,770 more rows]
[truncated: 46 more columns]
